# Supplementary material for: Restoration of the Tumor Suppressor Function of Y220C-Mutant p53 by Rezatapopt, a Small-Molecule Reactivator
Source: Cancer Discov. 2025 Feb 14;15(6):1159–79. doi: 10.1158/2159-8290.CD-24-1421 (PMC12130801; doi:10.1158/2159-8290.CD-24-1421)
Supplement: Supplementary Tables S1-S4 — Supplementary Table S1. Sensitivity of Various Cell Lines to Reactivator Compound PC14586. Supplementary Table S2. Cell Line Information for Cells Used in the Paper. Supplementary Table S3. Antibodies Used to Detect Specific Antigens in Tumor Sections. Supplementary Table S4. Antibodies Used to Detect Specific Proteins in Tumor Samples. [file cd-24-1421_supplementary_tables_s1-s4_suppst1.xlsx]

## Sheet: S1
Supplementary Table S1. Sensitivity of Various Cell Lines to Reactivator Compound PC14586
Cell Line Name	Cell Line Type	p53 Status	PC14586 MTT IC50 (µM)
SNU-NCC-19	intestinal adenocarcinoma	Y220C	0.23
BxPC-3	pancreatic adenocarcinoma	Y220C	0.33
HCC2935	lung adenocarcinoma	Y220C	0.4
HuH-7	hepato cellular carcinoma	Y220C	0.49
MFE-296#	endometrial adenocarcinoma	Y220C, R306*	0.5
NUGC-3	gastric adenocarcinoma	Y220C	0.59
KON	oral squamous carcinoma	Y220C	1.05
T3M-4	pancreatic adenocarcinoma	Y220C	1.81
HCC1419#	breast ductal carcinoma	Y220C, A74fs*47	4.87
TE-8#	esophageal carcinoma	Y220C, M237I	8.66
SF-295	glioblastoma	R248Q	11.19
EFE-184	endometrial carcinoma	R282W	12.45
TOV-112D	ovarian endometroid carcinoma	R175H	12.97
A-431	epidermoid carcinoma	R273H	13.75
NUGC-3_KO	gastric adenocarcinoma	KO	15.5
SU.86.86	pancreatic carcinoma	G245S	16.8
C-33A	cervix carcinoma	R273C	18.47
HCT 116	colorectal carcinoma	WT	19.27
SJSA-1	osteosarcoma	WT	>20
# additional p53 mutation. * Stop; fs, frameshift.
IC50 values from a 5-day MTT proliferation assay across cell lines harboring p53-Y220C compared with cell lines with other p53 hotspot mutations, p53 knock-out cell lines, and p53 WT cell lines.
Cell lines marked with a † contain additional p53 mutations. An * represents a premature stop codon and fs represents a frameshift.

## Sheet: S2
Supplementary Table S2. Cell Line Information for Cells Used in the Paper
Cell Line Name	Cell Line Type	p53 Status	Cell Line Source	Growth Medium	Date of STR Authentication	Purchase Date	Vendor Passage #; PMV Frozen Stock Passage #	Mycoplasma Tested
SNU-NCC-19	intestinal adenocarcinoma	Y220C	KCLB	RPMI+10%FBS	2019-02-09	2015-07-28	N/A; P6	9/8/2015 Negative
BxPC-3	pancreatic adenocarcinoma	Y220C	ATCC	RPMI+10%FBS	2018-08-13	2016-08-04	N/A; P4	10/24/2016 Negative
HCC2935	lung adenocarcinoma	Y220C	ATCC	RPMI+10%FBS	2019-02-08	2015-09-20	N/A; P3	9/21/2015; 3/23/2023: Negative
HuH-7	hepato cellular carcinoma	Y220C	JCRB	DMEM+10%FBS	2019-03-05	2014-02-03	P48; P9	2/18/2014; 3/3/2014: Negative
MFE-296†	endometrial adenocarcinoma	Y220C, R306*	DSMZ	EMEM+10%FBS	2019-03-25	2015-07-23	N/A; P2	9/21/2015; 9/21/2018: Negative
NUGC-3	gastric adenocarcinoma	Y220C	JCRB	RPMI+10%FBS	2019-05-22	2014-02-03	P38; P5	2/18/2014 Negative
KON	oral squamous carcinoma	Y220C	JCRB	DMEM+10%FBS	2019-03-05	2015-07-21	N/A; P3	8/7/2015 Negative
T3M-4	pancreatic adenocarcinoma	Y220C	RIKEN	DMEM/F12+10%FBS	2015-11-18	2015-08-01	PU+8; P5	8/25/2015 Negative
HCC1419†	breast ductal carcinoma	Y220C, A74fs*47	ATCC	RPMI+10%FBS	2015-11-18	2013-12-27	P25; P3	1/28/2014 Negative
TE-8†	esophageal carcinoma	Y220C, M237I	RIKEN	RPMI+10%FBS	2019-12-31	2015-08-01	PU+7; P4	8/25/2015 Negative
SF-295	glioblastoma	R248Q	AddexBio technology	RPMI+10%FBS	2019-10-04	2019-09-12	P3; P5	1/16/2025 Negative
EFE-184	endometrial carcinoma	R282W	DSMZ	RPMI+10%FBS	2018-04-03	2018-03-01	N/A; P3	6/11/2020 Negative
TOV-112D	ovarian endometroid carcinoma	R175H	ATCC	DMEM+10%FBS	2019-04-16	2013-12-27	P28; P4	5/1/2014 Negative
A-431	epidermoid carcinoma	R273H	ATCC	DMEM+10%FBS	2018-04-09	2016-03-01	N/A; P3	7/6/2020 Negative
NUGC-3 KO	gastric adenocarcinoma	KO	JCRB/PMV	RPMI+10%FBS	2019-05-22	6/2016 (generated in-house)	NA; P9	7/10/2018 Negative
SU.86.86	pancreatic carcinoma	G245S	ATCC	RPMI+10%FBS	2018-04-11	2018-03-06	N/A; P3	1/16/2025 Negative
C-33A	cervix carcinoma	R273C	ATCC	EMEM+10%FBS	2019-03-22	2015-05-15	P96; P3	5/27/2015; 7/6/2020: Negative
HCT 116	colorectal carcinoma	WT	ECACC	McCoys5A+10%FBS	2018-09-18	2013-12-27	N/A; P9	1/22/2014; 2/18/2014; 10/30/2021: Negative
SJSA-1	osteosarcoma	WT	ATCC	RPMI+10%FBS	2015-11-18	2013-12-27	P76; P5	1/22/2014; 2/18/2014: Negative
† Additional p53 mutation. * Stop.
Cell lines harboring p53-Y220C and other p53 hotspot mutations, p53 knock-out cell lines, and p53 WT cell lines.
Cell lines marked with a † contain additional p53 mutations. An * represents a premature stop codon and fs represents a frameshift.
ATCC, American Type Culture Collection; DSMZ, German Collection of Microorganisms and Cell Cultures GmbH; fs, frameshift; JCRB, Japanese Cancer Resources Bank; KCLB, Korean Cell Line Bank;
RIKEN, Ricken (Rikagaku Kenkyusho Institute of Physical and Chemical Research) BRC Cell Bank; ECACC, European Collection of Authenticated Cell Cultures; RPMI, RPMI-1640 medium.
The PMV cell bank was established using the standard Seed Lot System within the first 5 passages after the first thaw from purchase to make the seed and work lots, and the subsequent second batch work lots, if needed, were generated within the first 5 passages from the seed lot.
The laboratory at PMV discards any mycoplasma-contaminated cells and quarantines the remaining growing cells and checks them again. It strives to monitor and maintain these cells to ensure they remain mycoplasma-free for tissue culture.
The seed and work lot cells or the cells that were saved in parallel to the seed and work lots were used for cell authentication and mycoplasma testing.
All cell lines were kept growing for a maximum 20 passages post thaw from the PMV cell bank, so that the cell authentication and mycoplasma test were considered to be within a three- or four-month window.
Passage number (P) provided on the list, if known, is the vendor's passage number, and subsequent reported passage number is from the PMV cell bank frozen stock used for experiments and includes the passage number from the time of the first thaw after purchase.

## Sheet: S3
Supplementary Table S3. Antibodies Used to Detect Specific Antigens in Tumor Sections
Antibody	Vendor	Cat no.#	Clone no.#	Staining Condition
CDKN1A/P21	CST	#2947	12D1	ER1 / 1:300
MDM2	Millipore	OP46-100ug	IF2	ER1 / 1:100
Ki67	Abcam	ab16667	Sp6	ER1 / 1:400
Cleaved Caspase-3 (Asp175)	CST	#9664	5A1E	ER1 / 1:400
Rabbit IgG Isotype Control	Abcam	ab172730	EPR25A	ER1 / 1:3000
Mouse IgG Isotype Control	CST	#53484	E7Q5L	ER1 / 1:2500
Antibodies listed were used to identify and characterize different proteins by immunohistochemistry.

## Sheet: S4
Supplementary Table S4. Antibodies Used to Detect Specific Proteins in Tumor Samples
Antibody	Vendor	Fluorochrome	Cat no.#	Clone no.#
CD45	BD	BUV661	565079	30-F11
CD3	BD	BUV395	563565	145-2C11
CD4	Biolegend	BV421	100443	GK1.5
CD8	eBioscience	PE-eFluor610	61-0081-82	53-6.7
FoxP3	eBioscience	PE	12-5773-82	FJK-16S
CD335	Biolegend	BV605	137619	29A1.4
CD11b	Biolegend	PE-Cy7	101216	M1/70
F4/80	Biolegend	BV510	123135	BM8
CD206	Biolegend	Percp-cy5.5	141716	C068C2
I-A/I-E	BD	BB515	565254	2G9
Ly-6G	Biolegend	BV785	127645	1A8
Ly-6C	Biolegend	APC	128016	HK1.4
L/D	eBioscience	efluo780	65-0865-18	NA
Antibodies listed were used to identify and characterize different cell types based on antigen markers on the cell surface.
