# Supplementary material for: Restoration of the Tumor Suppressor Function of Y220C-Mutant p53 by Rezatapopt, a Small-Molecule Reactivator
Source: Cancer Discov. 2025 Feb 14;15(6):1159–79. doi: 10.1158/2159-8290.CD-24-1421 (PMC12130801; doi:10.1158/2159-8290.CD-24-1421)
Supplement: Supplementary File S1 — p53 pathway profiling analysis in NUGC-3 cells treated by PC14586 (5 µM) vs. DMSO control (16 h). [file cd-24-1421_supplementary_file_s1_suppsd1.xlsx]

## Sheet: Definitions
Comments:
A: This gene's average threshold cycle is relatively high (> 30) in either the control or the test sample, and is reasonably low in the other sample (< 30).
These data mean that the gene's expression is relatively low in one sample and reasonably detected in the other sample suggesting that the actual fold-change value is at least as large as the calculated and reported fold-change result.
This fold-change result may also have greater variations if p value > 0.05; therefore, it is important to have a sufficient number of biological replicates to validate the result for this gene.
B: This gene's average threshold cycle is relatively high (> 30), meaning that its relative expression level is low, in both control and test samples, and the p-value for the fold-change is either unavailable or relatively high (p > 0.05).
This fold-change result may also have greater variations; therefore, it is important to have a sufficient number of biological replicates to validate the result for this gene.
C: This gene's average threshold cycle is either not determined or greater than the defined cut-off (deault 35), in both samples meaning that its expression was undetected, making this fold-change result erroneous and un-interpretable.
Fold Change & Fold Regulation:
Fold-Change (2^(- Delta Delta CT)) is the normalized gene expression (2^(- Delta CT)) in the Test Sample divided the normalized gene expression (2^(- Delta CT)) in the Control Sample.
Fold-Regulation represents fold-change results in a biologically meaningful way. Fold-change values greater than one indicate a positive- or an up-regulation, and the fold-regulation is equal to the fold-change.
Fold-change values less than one indicate a negative or down-regulation, and the fold-regulation is the negative inverse of the fold-change.
Fold-change and fold-regulation values greater than 2 are indicated in red; fold-change values less than 0.5 and fold-regulation values less than -2 are indicated in blue.
p-value:
The p values are calculated based on a Student's t-test of the replicate 2^(- Delta CT) values for each gene in the control group and treatment groups, and p values less than 0.05 are indicated in red.

## Sheet: Gene Table
PCR Array Catalog #:	PAHS-027Z
Position	Unigene	Refseq	Symbol	Description	Gname	RT2 Catalog
A01	Hs.552567	NM_001160	APAF1	Apoptotic peptidase activating factor 1	APAF-1/CED4	PPH00752A
A02	Hs.367437	NM_000051	ATM	Ataxia telangiectasia mutated	AT1/ATA/ATC/ATD/ATDC/ATE/TEL1/TELO1	PPH00325C
A03	Hs.271791	NM_001184	ATR	Ataxia telangiectasia and Rad3 related	FCTCS/FRP1/MEC1/SCKL/SCKL1	PPH01318B
A04	Hs.194654	NM_001702	ADGRB1	Brain-specific angiogenesis inhibitor 1	BAI1/GDAIF	PPH01351E
A05	Hs.624291	NM_004324	BAX	BCL2-associated X protein	BCL2L4	PPH00078B
A06	Hs.467020	NM_014417	BBC3	BCL2 binding component 3	JFY-1/JFY1/PUMA	PPH02204C
A07	Hs.150749	NM_000633	BCL2	B-cell CLL/lymphoma 2	Bcl-2/PPP1R50	PPH00079B
A08	Hs.227817	NM_004049	BCL2A1	BCL2-related protein A1	ACC-1/ACC-2/ACC1/ACC2/BCL2L5/BFL1/GRS/HBPA1	PPH00365F
A09	Hs.517145	NM_001196	BID	BH3 interacting domain death agonist	FP497	PPH00084C
A10	Hs.744872	NM_001168	BIRC5	Baculoviral IAP repeat containing 5	API4/EPR-1	PPH00271E
A11	Hs.194143	NM_007294	BRCA1	Breast cancer 1, early onset	BRCAI/BRCC1/BROVCA1/FANCS/IRIS/PNCA4/PPP1R53/PSCP/RNF53	PPH00322F
A12	Hs.34012	NM_000059	BRCA2	Breast cancer 2, early onset	BRCC2/BROVCA2/FACD/FAD/FAD1/FANCD/FANCD1/GLM3/PNCA2/XRCC11	PPH00321F
B01	Hs.519162	NM_006763	BTG2	BTG family, member 2	PC3/TIS21	PPH01750C
B02	Hs.368982	NM_032982	CASP2	Caspase 2, apoptosis-related cysteine peptidase	CASP-2/ICH1/NEDD-2/NEDD2/PPP1R57	PPH00111A
B03	Hs.329502	NM_001229	CASP9	Caspase 9, apoptosis-related cysteine peptidase	APAF-3/APAF3/ICE-LAP6/MCH6/PPP1R56	PPH00353B
B04	Hs.23960	NM_031966	CCNB1	Cyclin B1	CCNB	PPH00126C
B05	Hs.244723	NM_001238	CCNE1	Cyclin E1	CCNE/pCCNE1	PPH00131A
B06	Hs.79101	NM_004060	CCNG1	Cyclin G1	CCNG	PPH00389C
B07	Hs.292524	NM_001239	CCNH	Cyclin H	CAK/CycH/p34/p37	PPH00959E
B08	Hs.437705	NM_001789	CDC25A	Cell division cycle 25 homolog A (S. pombe)	CDC25A2	PPH00930A
B09	Hs.656	NM_001790	CDC25C	Cell division cycle 25 homolog C (S. pombe)	CDC25/PPP1R60	PPH02198F
B10	Hs.732435	NM_001786	CDK1	Cyclin-dependent kinase 1	CDC2/CDC28A/P34CDC2	PPH00116C
B11	Hs.95577	NM_000075	CDK4	Cyclin-dependent kinase 4	CMM3/PSK-J3	PPH00118F
B12	Hs.370771	NM_000389	CDKN1A	Cyclin-dependent kinase inhibitor 1A (p21, Cip1)	CAP20/CDKN1/CIP1/MDA-6/P21/SDI1/WAF1/p21CIP1	PPH00211E
C01	Hs.512599	NM_000077	CDKN2A	Cyclin-dependent kinase inhibitor 2A (melanoma, p16, inhibits CDK4)	ARF/CDK4I/CDKN2/CMM2/INK4/INK4A/MLM/MTS-1/MTS1/P14/P14ARF/P16/P16-INK4A/P16INK4/P16INK4A/P19/P19ARF/TP16	PPH00207C
C02	Hs.24529	NM_001274	CHEK1	CHK1 checkpoint homolog (S. pombe)	CHK1	PPH00940C
C03	Hs.291363	NM_007194	CHEK2	CHK2 checkpoint homolog (S. pombe)	CDS1/CHK2/HuCds1/LFS2/PP1425/RAD53/hCds1	PPH00921B
C04	Hs.38533	NM_003805	CRADD	CASP2 and RIPK1 domain containing adaptor with death domain	MRT34/RAIDD	PPH00334C
C05	Hs.202672	NM_001379	DNMT1	DNA (cytosine-5-)-methyltransferase 1	ADCADN/AIM/CXXC9/DNMT/HSN1E/MCMT	PPH01055F
C06	Hs.654393	NM_005225	E2F1	E2F transcription factor 1	E2F-1/RBAP1/RBBP3/RBP3	PPH00136G
C07	Hs.269408	NM_001949	E2F3	E2F transcription factor 3	E2F-3	PPH00917F
C08	Hs.488293	NM_005228	EGFR	Epidermal growth factor receptor	ERBB/ERBB1/HER1/NISBD2/PIG61/mENA	PPH00138B
C09	Hs.326035	NM_001964	EGR1	Early growth response 1	AT225/G0S30/KROX-24/NGFI-A/TIS8/ZIF-268/ZNF225	PPH00139A
C10	Hs.643514	NM_004879	EI24	Etoposide induced 2.4 mRNA	EPG4/PIG8/TP53I8	PPH00221C
C11	Hs.744830	NM_000125	ESR1	Estrogen receptor 1	ER/ESR/ESRA/ESTRR/Era/NR3A1	PPH01001A
C12	Hs.86131	NM_003824	FADD	Fas (TNFRSF6)-associated via death domain	GIG3/MORT1	PPH00367A
D01	Hs.667309	NM_000043	FAS	Fas (TNF receptor superfamily, member 6)	ALPS1A/APO-1/APT1/CD95/FAS1/FASTM/TNFRSF6	PPH00141B
D02	Hs.2007	NM_000639	FASLG	Fas ligand (TNF superfamily, member 6)	ALPS1B/APT1LG1/APTL/CD178/CD95-L/CD95L/FASL/TNFSF6	PPH00142C
D03	Hs.220950	NM_001455	FOXO3	Forkhead box O3	AF6q21/FKHRL1/FKHRL1P2/FOXO2/FOXO3A	PPH00807A
D04	Hs.80409	NM_001924	GADD45A	Growth arrest and DNA-damage-inducible, alpha	DDIT1/GADD45	PPH00148B
D05	Hs.661218	NM_002066	GML	Glycosylphosphatidylinositol anchored molecule like protein	LY6DL	PPH01755F
D06	Hs.88556	NM_004964	HDAC1	Histone deacetylase 1	GON-10/HD1/RPD3/RPD3L1	PPH01735F
D07	Hs.406266	NM_000189	HK2	Hexokinase 2	HKII/HXK2	PPH00983B
D08	Hs.643120	NM_000875	IGF1R	Insulin-like growth factor 1 receptor	CD221/IGFIR/IGFR/JTK13	PPH00350F
D09	Hs.654458	NM_000600	IL6	Interleukin 6 (interferon, beta 2)	BSF2/HGF/HSF/IFNB2/IL-6	PPH00560C
D10	Hs.696684	NM_002228	JUN	Jun proto-oncogene	AP-1/AP1/c-Jun	PPH00095A
D11	Hs.533055	NM_003884	KAT2B	K(lysine) acetyltransferase 2B	CAF/P/CAF/PCAF	PPH02176F
D12	Hs.505033	NM_004985	KRAS	V-Ki-ras2 Kirsten rat sarcoma viral oncogene homolog	C-K-RAS/CFC2/K-RAS2A/K-RAS2B/K-RAS4A/K-RAS4B/KI-RAS/KRAS1/KRAS2/NS/NS3/RALD/RASK2	PPH00181F
E01	Hs.632486	NM_021960	MCL1	Myeloid cell leukemia sequence 1 (BCL2-related)	BCL2L3/EAT/MCL1-ES/MCL1L/MCL1S/Mcl-1/TM/bcl2-L-3/mcl1/EAT	PPH00397E
E02	Hs.484551	NM_002392	MDM2	Mdm2 p53 binding protein homolog (mouse)	ACTFS/HDMX/hdm2	PPH00193E
E03	Hs.715871	NM_002393	MDM4	Mdm4 p53 binding protein homolog (mouse)	HDMX/MDMX/MRP1	PPH00875E
E04	Hs.195364	NM_000249	MLH1	MutL homolog 1, colon cancer, nonpolyposis type 2 (E. coli)	COCA2/FCC2/HNPCC/HNPCC2/hMLH1	PPH00196F
E05	Hs.597656	NM_000251	MSH2	MutS homolog 2, colon cancer, nonpolyposis type 1 (E. coli)	COCA1/FCC1/HNPCC/HNPCC1/LCFS2	PPH00197E
E06	Hs.202453	NM_002467	MYC	V-myc myelocytomatosis viral oncogene homolog (avian)	MRTL/MYCC/bHLHe39/c-Myc	PPH00100B
E07	Hs.181768	NM_002478	MYOD1	Myogenic differentiation 1	MYF3/MYOD/PUM/bHLHc1	PPH00046A
E08	Hs.113577	NM_000267	NF1	Neurofibromin 1	NFNS/VRNF/WSS	PPH02089F
E09	Hs.618430	NM_003998	NFKB1	Nuclear factor of kappa light polypeptide gene enhancer in B-cells 1	EBP-1/KBF1/NF-kB1/NF-kappa-B/NF-kappaB/NFKB-p105/NFKB-p50/NFkappaB/p105/p50	PPH00204F
E10	Hs.147433	NM_182649	PCNA	Proliferating cell nuclear antigen	ATLD2	PPH00216B
E11	Hs.592290	NM_145886	PIDD1	P53-induced death domain protein	LRDD/PIDD	PPH02157A
E12	Hs.286073	NM_003620	PPM1D	Protein phosphatase, Mg2+/Mn2+ dependent, 1D	PP2C-DELTA/WIP1	PPH02151A
F01	Hs.366401	NM_003981	PRC1	Protein regulator of cytokinesis 1	ASE1	PPH00958A
F02	Hs.531704	NM_002737	PRKCA	Protein kinase C, alpha	AAG6/PKC-alpha/PKCA/PRKACA	PPH00977C
F03	Hs.729457	NM_000314	PTEN	Phosphatase and tensin homolog	10q23del/BZS/CWS1/DEC/GLM2/MHAM/MMAC1/PTEN1/TEP1	PPH00327F
F04	Hs.350966	NM_004219	PTTG1	Pituitary tumor-transforming 1	EAP1/HPTTG/PTTG/TUTR1	PPH05980F
F05	Hs.408528	NM_000321	RB1	Retinoblastoma 1	OSRC/PPP1R130/RB/p105-Rb/pRb/pp110	PPH00228F
F06	Hs.502875	NM_021975	RELA	V-rel reticuloendotheliosis viral oncogene homolog A (avian)	NFKB3/p65	PPH01812B
F07	Hs.100890	NM_019845	RPRM	Reprimo, TP53 dependent G2 arrest mediator candidate	REPRIMO	PPH02105B
F08	Hs.469543	NM_031459	SESN2	Sestrin 2	HI95/SES2/SEST2	PPH07580A
F09	Hs.731827	NM_003031	SIAH1	Seven in absentia homolog 1 (Drosophila)	SIAH1A	PPH00294B
F10	Hs.369779	NM_012238	SIRT1	Sirtuin 1	SIR2/SIR2L1/SIR2alpha	PPH02188A
F11	Hs.642990	NM_007315	STAT1	Signal transducer and activator of transcription 1, 91kDa	CANDF7/IMD31A/IMD31B/IMD31C/ISGF-3/STAT91	PPH00811C
F12	Hs.386390	NM_006354	TADA3	Transcriptional adaptor 3	ADA3/NGG1/STAF54/TADA3L/hADA3	PPH18800A
G01	Hs.241570	NM_000594	TNF	Tumor necrosis factor	DIF/TNF-alpha/TNFA/TNFSF2	PPH00341F
G02	Hs.661668	NM_003842	TNFRSF10B	Tumor necrosis factor receptor superfamily, member 10b	CD262/DR5/KILLER/KILLER/DR5/TRAIL-R2/TRAILR2/TRICK2/TRICK2A/TRICK2B/TRICKB/ZTNFR9	PPH00241C
G03	Hs.213467	NM_003840	TNFRSF10D	Tumor necrosis factor receptor superfamily, member 10d, decoy with truncated death domain	CD264/DCR2/TRAIL-R4/TRAILR4/TRUNDD	PPH00838B
G04	Hs.437460	NM_000546	TP53	Tumor protein p53	BCC7/LFS1/P53/TRP53	PPH00213F
G05	Hs.160953	NM_022112	TP53AIP1	Tumor protein p53 regulated apoptosis inducing protein 1	P53AIP1	PPH02164B
G06	Hs.523968	NM_005426	TP53BP2	Tumor protein p53 binding protein, 2	53BP2/ASPP2/BBP/P53BP2/PPP1R13A	PPH00394F
G07	Hs.137569	NM_003722	TP63	Tumor protein p63	AIS/B(p51A)/B(p51B)/EEC3/KET/LMS/NBP/OFC8/RHS/SHFM4/TP53CP/TP53L/TP73L/p40/p51/p53CP/p63/p73H/p73L	PPH01032F
G08	Hs.192132	NM_005427	TP73	Tumor protein p73	P73	PPH00725A
G09	Hs.522506	NM_021138	TRAF2	TNF receptor-associated factor 2	MGC:45012/TRAP/TRAP3	PPH00352B
G10	Hs.370854	NM_000368	TSC1	Tuberous sclerosis 1	LAM/TSC	PPH00244B
G11	Hs.591980	NM_000378	WT1	Wilms tumor 1	AWT1/EWS-WT1/GUD/NPHS4/WAGR/WIT-2/WT33	PPH00254A
G12	Hs.388739	NM_021141	XRCC5	X-ray repair complementing defective repair in Chinese hamster cells 5 (double-strand-break rejoining)	KARP-1/KARP1/KU80/KUB2/Ku86/NFIV	PPH01734A
H01	Hs.520640	NM_001101	ACTB	Actin, beta	BRWS1/PS1TP5BP1	PPH00073G
H02	Hs.534255	NM_004048	B2M	Beta-2-microglobulin	-	PPH01094E
H03	Hs.592355	NM_002046	GAPDH	Glyceraldehyde-3-phosphate dehydrogenase	G3PD/GAPD/HEL-S-162eP	PPH00150F
H04	Hs.412707	NM_000194	HPRT1	Hypoxanthine phosphoribosyltransferase 1	HGPRT/HPRT	PPH01018C
H05	Hs.546285	NM_001002	RPLP0	Ribosomal protein, large, P0	L10E/LP0/P0/PRLP0/RPP0	PPH21138F
H06	N/A	SA_00105	HGDC	Human Genomic DNA Contamination	HIGX1A
H07	N/A	SA_00104	RTC	Reverse Transcription Control	RTC	PPX63340A
H08	N/A	SA_00104	RTC	Reverse Transcription Control	RTC	PPX63340A
H09	N/A	SA_00104	RTC	Reverse Transcription Control	RTC	PPX63340A
H10	N/A	SA_00103	PPC	Positive PCR Control	PPC
H11	N/A	SA_00103	PPC	Positive PCR Control	PPC
H12	N/A	SA_00103	PPC	Positive PCR Control	PPC

## Sheet: Average Ct
Position	Symbol	AVG Ct		Standard Deviation
		Control Group	Group 1	Control Group	Group 1
A01	APAF1	25.75	25.69	0.064291	0.032146
A02	ATM	28.23	28.21	0.070238	0.210079
A03	ATR	25.76	26.22	0.040415	0.090738
A04	ADGRB1	33.77	32.74	0.392598	0.051316
A05	BAX	22.89	21.31	0.051962	0.095394
A06	BBC3	27.09	24.87	0.109697	0.101489
A07	BCL2	28.09	30.09	0.112398	0.538176
A08	BCL2A1	33.82	33.83	0.305996	0.221133
A09	BID	22.57	22.66	0.066583	0.080829
A10	BIRC5	24.87	28.83	0.105040	0.147309
A11	BRCA1	24.96	27.85	0.040415	0.115470
A12	BRCA2	25.70	28.83	0.010000	0.170880
B01	BTG2	31.13	26.54	0.308275	0.219621
B02	CASP2	24.03	25.06	0.161658	0.199750
B03	CASP9	25.88	25.38	0.050332	0.137477
B04	CCNB1	21.65	24.36	0.070000	0.111505
B05	CCNE1	24.08	26.12	0.070946	0.025166
B06	CCNG1	23.64	22.89	0.045092	0.086603
B07	CCNH	25.10	25.41	0.045092	0.066583
B08	CDC25A	25.19	28.60	0.066583	0.183303
B09	CDC25C	25.93	29.37	0.020817	0.126623
B10	CDK1	21.72	24.83	0.041633	0.090000
B11	CDK4	22.24	23.37	0.070238	0.058595
B12	CDKN1A	24.07	18.86	0.015275	0.062450
C01	CDKN2A	24.85	25.13	0.126623	0.107858
C02	CHEK1	24.17	26.68	0.015275	0.010000
C03	CHEK2	25.44	27.22	0.055076	0.052915
C04	CRADD	28.47	28.18	0.108167	0.170880
C05	DNMT1	23.43	25.27	0.026458	0.049329
C06	E2F1	24.08	28.34	0.087178	0.149332
C07	E2F3	24.19	24.58	0.080829	0.153080
C08	EGFR	22.24	22.17	0.017321	0.098658
C09	EGR1	28.06	29.47	0.165025	0.242693
C10	EI24	21.38	20.96	0.043589	0.041633
C11	ESR1	32.53	32.43	2.546115	2.725093
C12	FADD	23.26	23.68	0.070000	0.138924
D01	FAS	27.17	24.09	0.115470	0.043589
D02	FASLG	33.43	33.77	0.981495	0.404145
D03	FOXO3	24.15	23.95	0.085049	0.090738
D04	GADD45A	25.82	24.48	0.227450	0.175784
D05	GML	34.00	34.00	0.000000	0.000000
D06	HDAC1	22.26	22.55	0.055678	0.034641
D07	HK2	23.90	24.15	0.061101	0.101160
D08	IGF1R	25.38	25.22	0.079373	0.025166
D09	IL6	24.70	24.44	0.062450	0.096437
D10	JUN	24.96	26.28	0.193477	0.172143
D11	KAT2B	26.98	26.96	0.055678	0.045826
D12	KRAS	24.48	24.79	0.034641	0.097125
E01	MCL1	22.24	22.35	0.020817	0.050332
E02	MDM2	23.66	20.40	0.005774	0.055678
E03	MDM4	25.69	26.13	0.065064	0.076376
E04	MLH1	33.68	34.00	0.560030	0.000000
E05	MSH2	23.50	25.12	0.045826	0.115326
E06	MYC	22.25	22.53	0.140000	0.150444
E07	MYOD1	33.98	34.00	0.028868	0.000000
E08	NF1	24.28	24.31	0.025166	0.056862
E09	NFKB1	24.10	24.45	0.049329	0.065064
E10	PCNA	20.93	21.86	0.120139	0.080829
E11	PIDD1	26.95	26.18	0.105040	0.225167
E12	PPM1D	26.73	25.68	0.098658	0.090185
F01	PRC1	23.37	26.47	0.052915	0.110151
F02	PRKCA	26.50	27.03	0.043589	0.011547
F03	PTEN	25.07	25.01	0.075498	0.049329
F04	PTTG1	21.74	23.77	0.081854	0.205020
F05	RB1	24.01	24.44	0.113578	0.090185
F06	RELA	22.79	22.90	0.110151	0.102632
F07	RPRM	32.53	32.78	0.565597	0.281129
F08	SESN2	27.07	25.61	0.040415	0.170978
F09	SIAH1	25.57	26.04	0.020817	0.101489
F10	SIRT1	24.80	25.67	0.034641	0.137477
F11	STAT1	22.99	23.38	0.070000	0.063509
F12	TADA3	24.04	23.92	0.052915	0.081445
G01	TNF	24.90	26.97	0.079373	0.144684
G02	TNFRSF10B	23.25	22.34	0.085049	0.081445
G03	TNFRSF10D	24.81	24.56	0.079373	0.020817
G04	TP53	21.44	22.37	0.147309	0.155885
G05	TP53AIP1	33.83	33.72	0.288675	0.490748
G06	TP53BP2	24.26	24.58	0.140119	0.070946
G07	TP63	26.10	26.61	0.010000	0.063509
G08	TP73	28.81	30.21	0.089629	0.455302
G09	TRAF2	23.09	23.74	0.066583	0.104403
G10	TSC1	24.22	23.92	0.134288	0.070946
G11	WT1	33.34	33.28	1.143154	1.252850
G12	XRCC5	20.39	21.08	0.032146	0.079373
H01	ACTB	15.33	15.70	0.135769	0.134536
H02	B2M	20.73	20.76	0.036056	0.085049
H03	GAPDH	17.90	18.00	0.181934	0.149778
H04	HPRT1	23.31	24.46	0.160935	0.135769
H05	RPLP0	17.21	17.45	0.040415	0.072342

## Sheet: Average Delta(Ct)
Position	Symbol	AVG Delta(Ct) (Ct(GOI) - Ave Ct(HKG))		Standard Deviation
		Control Group	Group 1	Control Group	Group 1
A01	APAF1	6.85	6.41	0.135268	0.078009
A02	ATM	9.34	8.94	0.167025	0.266356
A03	ATR	6.86	6.94	0.086008	0.015011
A04	ADGRB1	14.88	13.47	0.494871	0.121759
A05	BAX	3.99	2.04	0.051029	0.040150
A06	BBC3	8.19	5.60	0.016653	0.036497
A07	BCL2	9.20	10.82	0.142889	0.600604
A08	BCL2A1	14.93	14.56	0.408286	0.118203
A09	BID	3.68	3.38	0.064166	0.024194
A10	BIRC5	5.97	9.56	0.138121	0.248097
A11	BRCA1	6.06	8.58	0.086008	0.038799
A12	BRCA2	6.80	9.56	0.110923	0.067022
B01	BTG2	12.24	7.26	0.213207	0.151279
B02	CASP2	5.14	5.79	0.060144	0.111140
B03	CASP9	6.98	6.11	0.063066	0.125108
B04	CCNB1	2.75	5.09	0.049031	0.056616
B05	CCNE1	5.18	6.85	0.059475	0.081027
B06	CCNG1	4.74	3.62	0.066613	0.037041
B07	CCNH	6.21	6.14	0.062748	0.117921
B08	CDC25A	6.30	9.33	0.104103	0.197008
B09	CDC25C	7.04	10.09	0.123196	0.149149
B10	CDK1	2.83	5.56	0.061785	0.023065
B11	CDK4	3.34	4.09	0.054930	0.048014
B12	CDKN1A	5.18	-0.41	0.107784	0.062865
C01	CDKN2A	5.95	5.86	0.027154	0.050649
C02	CHEK1	5.28	7.41	0.088867	0.101843
C03	CHEK2	6.55	7.95	0.149858	0.153010
C04	CRADD	9.57	8.91	0.039038	0.157645
C05	DNMT1	4.53	5.99	0.120017	0.058011
C06	E2F1	5.18	9.07	0.098000	0.077149
C07	E2F3	5.29	5.30	0.056368	0.067419
C08	EGFR	3.34	2.90	0.093723	0.025007
C09	EGR1	9.17	10.20	0.188089	0.331469
C10	EI24	2.48	1.68	0.080523	0.073657
C11	ESR1	13.63	13.15	2.648321	2.805592
C12	FADD	4.36	4.41	0.038000	0.060100
D01	FAS	8.27	4.82	0.184004	0.068352
D02	FASLG	14.54	14.49	1.083724	0.488575
D03	FOXO3	5.26	4.68	0.041199	0.022030
D04	GADD45A	6.92	5.21	0.127818	0.135470
D05	GML	15.10	14.73	0.102587	0.104747
D06	HDAC1	3.36	3.28	0.051420	0.073021
D07	HK2	5.01	4.87	0.045797	0.040067
D08	IGF1R	6.48	5.95	0.100817	0.093088
D09	IL6	5.80	5.17	0.099015	0.050120
D10	JUN	6.06	7.01	0.091309	0.100326
D11	KAT2B	8.08	7.69	0.051420	0.091280
D12	KRAS	5.58	5.51	0.068147	0.008083
E01	MCL1	3.35	3.08	0.087962	0.076061
E02	MDM2	4.77	1.13	0.096837	0.089286
E03	MDM4	6.80	6.86	0.159177	0.028378
E04	MLH1	14.78	14.73	0.662282	0.104747
E05	MSH2	4.60	5.85	0.059195	0.085159
E06	MYC	3.35	3.25	0.102196	0.047596
E07	MYOD1	15.09	14.73	0.131367	0.104747
E08	NF1	5.39	5.03	0.106289	0.123310
E09	NFKB1	5.21	5.17	0.054930	0.076846
E10	PCNA	2.03	2.58	0.046231	0.024194
E11	PIDD1	8.05	6.91	0.138121	0.125108
E12	PPM1D	7.83	6.41	0.019425	0.018583
F01	PRC1	4.47	7.19	0.050239	0.025794
F02	PRKCA	7.60	7.75	0.098000	0.103273
F03	PTEN	6.17	5.74	0.129012	0.102496
F04	PTTG1	2.84	4.49	0.029052	0.198054
F05	RB1	5.11	5.17	0.012000	0.018583
F06	RELA	3.90	3.62	0.007572	0.042253
F07	RPRM	13.63	13.51	0.668180	0.371518
F08	SESN2	8.17	6.33	0.068973	0.074333
F09	SIAH1	6.68	6.77	0.090980	0.070086
F10	SIRT1	5.90	6.40	0.093402	0.085860
F11	STAT1	4.09	4.11	0.049031	0.049652
F12	TADA3	5.14	4.65	0.074324	0.048429
G01	TNF	6.00	7.69	0.071582	0.052013
G02	TNFRSF10B	4.35	3.07	0.046876	0.030746
G03	TNFRSF10D	5.91	5.28	0.162370	0.098007
G04	TP53	2.54	3.10	0.045211	0.067022
G05	TP53AIP1	14.94	14.44	0.390970	0.574461
G06	TP53BP2	5.36	5.30	0.060144	0.068157
G07	TP63	7.20	7.34	0.103942	0.049652
G08	TP73	9.92	10.94	0.094113	0.485893
G09	TRAF2	4.19	4.47	0.079356	0.025534
G10	TSC1	5.32	4.65	0.190624	0.091243
G11	WT1	14.44	14.00	1.245377	1.334258
G12	XRCC5	1.50	1.81	0.071815	0.054148
H01	ACTB	-3.56	-3.57	0.071396	0.031177
H02	B2M	1.83	1.48	0.067557	0.078647
H03	GAPDH	-1.00	-1.27	0.079775	0.070465
H04	HPRT1	4.41	5.18	0.086626	0.046318
H05	RPLP0	-1.69	-1.82	0.064941	0.048014

## Sheet: 2^(-Avg.(Delta(Ct))
Position	Symbol	2^(-Avg.(Delta(Ct))
		Control Group	Group 1
A01	APAF1	0.008665	0.011738
A02	ATM	0.001546	0.002037
A03	ATR	0.008605	0.008129
A04	ADGRB1	0.000033	0.000088
A05	BAX	0.062760	0.243839
A06	BBC3	0.003423	0.020675
A07	BCL2	0.001703	0.000553
A08	BCL2A1	0.000032	0.000042
A09	BID	0.078165	0.095877
A10	BIRC5	0.015946	0.001328
A11	BRCA1	0.014982	0.002614
A12	BRCA2	0.008949	0.001328
B01	BTG2	0.000207	0.006512
B02	CASP2	0.028412	0.018123
B03	CASP9	0.007918	0.014518
B04	CCNB1	0.148239	0.029374
B05	CCNE1	0.027572	0.008673
B06	CCNG1	0.037404	0.081560
B07	CCNH	0.013533	0.014187
B08	CDC25A	0.012715	0.001558
B09	CDC25C	0.007613	0.000916
B10	CDK1	0.140892	0.021256
B11	CDK4	0.098710	0.058612
B12	CDKN1A	0.027636	1.332375
C01	CDKN2A	0.016169	0.017225
C02	CHEK1	0.025785	0.005896
C03	CHEK2	0.010692	0.004055
C04	CRADD	0.001312	0.002085
C05	DNMT1	0.043165	0.015705
C06	E2F1	0.027508	0.001866
C07	E2F3	0.025548	0.025336
C08	EGFR	0.098482	0.134034
C09	EGR1	0.001739	0.000853
C10	EI24	0.178748	0.311506
C11	ESR1	0.000079	0.000110
C12	FADD	0.048563	0.047170
D01	FAS	0.003238	0.035501
D02	FASLG	0.000042	0.000043
D03	FOXO3	0.026145	0.039028
D04	GADD45A	0.008254	0.027092
D05	GML	0.000028	0.000037
D06	HDAC1	0.097126	0.103235
D07	HK2	0.031092	0.034134
D08	IGF1R	0.011172	0.016183
D09	IL6	0.017899	0.027853
D10	JUN	0.014982	0.007762
D11	KAT2B	0.003685	0.004856
D12	KRAS	0.020847	0.021904
E01	MCL1	0.098254	0.118312
E02	MDM2	0.036719	0.458184
E03	MDM4	0.008991	0.008613
E04	MLH1	0.000036	0.000037
E05	MSH2	0.041120	0.017385
E06	MYC	0.097801	0.104918
E07	MYOD1	0.000029	0.000037
E08	NF1	0.023892	0.030550
E09	NFKB1	0.027067	0.027725
E10	PCNA	0.244742	0.166932
E11	PIDD1	0.003771	0.008338
E12	PPM1D	0.004393	0.011765
F01	PRC1	0.044998	0.006836
F02	PRKCA	0.005140	0.004637
F03	PTEN	0.013850	0.018719
F04	PTTG1	0.139274	0.044419
F05	RB1	0.028876	0.027789
F06	RELA	0.067110	0.081184
F07	RPRM	0.000079	0.000086
F08	SESN2	0.003470	0.012407
F09	SIAH1	0.009771	0.009188
F10	SIRT1	0.016700	0.011874
F11	STAT1	0.058558	0.057939
F12	TADA3	0.028281	0.039848
G01	TNF	0.015582	0.004834
G02	TNFRSF10B	0.049014	0.119135
G03	TNFRSF10D	0.016585	0.025690
G04	TP53	0.171467	0.116953
G05	TP53AIP1	0.000032	0.000045
G06	TP53BP2	0.024338	0.025336
G07	TP63	0.006782	0.006175
G08	TP73	0.001034	0.000510
G09	TRAF2	0.054763	0.045248
G10	TSC1	0.025022	0.039848
G11	WT1	0.000045	0.000061
G12	XRCC5	0.354208	0.285983
H01	ACTB	11.815974	11.909162
H02	B2M	0.280486	0.357827
H03	GAPDH	1.994463	2.412730
H04	HPRT1	0.046909	0.027534
H05	RPLP0	3.225076	3.532444

## Sheet: Fold Change
Position	Symbol	Fold Change (comparing to control group)
		Group 1
		Fold Change	Comments
A01	APAF1	1.35
A02	ATM	1.32
A03	ATR	0.94
A04	ADGRB1	2.65
A05	BAX	3.89
A06	BBC3	6.04
A07	BCL2	0.32	A
A08	BCL2A1	1.29	B
A09	BID	1.23
A10	BIRC5	0.08
A11	BRCA1	0.17
A12	BRCA2	0.15
B01	BTG2	31.44	A
B02	CASP2	0.64
B03	CASP9	1.83
B04	CCNB1	0.20
B05	CCNE1	0.31
B06	CCNG1	2.18
B07	CCNH	1.05
B08	CDC25A	0.12
B09	CDC25C	0.12
B10	CDK1	0.15
B11	CDK4	0.59
B12	CDKN1A	48.21
C01	CDKN2A	1.07
C02	CHEK1	0.23
C03	CHEK2	0.38
C04	CRADD	1.59
C05	DNMT1	0.36
C06	E2F1	0.07
C07	E2F3	0.99
C08	EGFR	1.36
C09	EGR1	0.49
C10	EI24	1.74
C11	ESR1	1.40	B
C12	FADD	0.97
D01	FAS	10.96
D02	FASLG	1.03	B
D03	FOXO3	1.49
D04	GADD45A	3.28
D05	GML	1.30	C
D06	HDAC1	1.06
D07	HK2	1.10
D08	IGF1R	1.45
D09	IL6	1.56
D10	JUN	0.52
D11	KAT2B	1.32
D12	KRAS	1.05
E01	MCL1	1.20
E02	MDM2	12.48
E03	MDM4	0.96
E04	MLH1	1.04	B
E05	MSH2	0.42
E06	MYC	1.07
E07	MYOD1	1.28
E08	NF1	1.28
E09	NFKB1	1.02
E10	PCNA	0.68
E11	PIDD1	2.21
E12	PPM1D	2.68
F01	PRC1	0.15
F02	PRKCA	0.90
F03	PTEN	1.35
F04	PTTG1	0.32
F05	RB1	0.96
F06	RELA	1.21
F07	RPRM	1.09	B
F08	SESN2	3.58
F09	SIAH1	0.94
F10	SIRT1	0.71
F11	STAT1	0.99
F12	TADA3	1.41
G01	TNF	0.31
G02	TNFRSF10B	2.43
G03	TNFRSF10D	1.55
G04	TP53	0.68
G05	TP53AIP1	1.41	B
G06	TP53BP2	1.04
G07	TP63	0.91
G08	TP73	0.49	A
G09	TRAF2	0.83
G10	TSC1	1.59
G11	WT1	1.36	B
G12	XRCC5	0.81
H01	ACTB	1.01
H02	B2M	1.28
H03	GAPDH	1.21
H04	HPRT1	0.59
H05	RPLP0	1.10

## Sheet: p-value
Position	Symbol	p-value (comparing to control group)
		Group 1
A01	APAF1	0.006994
A02	ATM	0.114983
A03	ATR	0.184856
A04	ADGRB1	0.003299
A05	BAX	0.000002
A06	BBC3	0.000001
A07	BCL2	0.003315
A08	BCL2A1	0.230380
A09	BID	0.001317
A10	BIRC5	0.000075
A11	BRCA1	0.000019
A12	BRCA2	0.000048
B01	BTG2	0.000085
B02	CASP2	0.000589
B03	CASP9	0.000917
B04	CCNB1	0.000002
B05	CCNE1	0.000012
B06	CCNG1	0.000010
B07	CCNH	0.427240
B08	CDC25A	0.000033
B09	CDC25C	0.000066
B10	CDK1	0.000005
B11	CDK4	0.000079
B12	CDKN1A	0.000003
C01	CDKN2A	0.052696
C02	CHEK1	0.000032
C03	CHEK2	0.000701
C04	CRADD	0.004743
C05	DNMT1	0.000216
C06	E2F1	0.000018
C07	E2F3	0.827983
C08	EGFR	0.000895
C09	EGR1	0.007209
C10	EI24	0.000262
C11	ESR1	0.752843
C12	FADD	0.363530
D01	FAS	0.000006
D02	FASLG	0.818227
D03	FOXO3	0.000020
D04	GADD45A	0.000266
D05	GML	0.011748
D06	HDAC1	0.164887
D07	HK2	0.018520
D08	IGF1R	0.002620
D09	IL6	0.000388
D10	JUN	0.000312
D11	KAT2B	0.003846
D12	KRAS	0.147174
E01	MCL1	0.016736
E02	MDM2	0.000015
E03	MDM4	0.526600
E04	MLH1	0.910889
E05	MSH2	0.000032
E06	MYC	0.190337
E07	MYOD1	0.020068
E08	NF1	0.022630
E09	NFKB1	0.558459
E10	PCNA	0.000086
E11	PIDD1	0.000572
E12	PPM1D	0.000000
F01	PRC1	0.000002
F02	PRKCA	0.144281
F03	PTEN	0.010082
F04	PTTG1	0.000019
F05	RB1	0.011969
F06	RELA	0.000546
F07	RPRM	0.923846
F08	SESN2	0.000020
F09	SIAH1	0.255417
F10	SIRT1	0.002915
F11	STAT1	0.723867
F12	TADA3	0.000550
G01	TNF	0.000019
G02	TNFRSF10B	0.000002
G03	TNFRSF10D	0.003706
G04	TP53	0.000243
G05	TP53AIP1	0.316993
G06	TP53BP2	0.335653
G07	TP63	0.119971
G08	TP73	0.010147
G09	TRAF2	0.005944
G10	TSC1	0.003569
G11	WT1	0.691511
G12	XRCC5	0.004769
H01	ACTB	0.829182
H02	B2M	0.004888
H03	GAPDH	0.010576
H04	HPRT1	0.000360
H05	RPLP0	0.048356

## Sheet: Fold Regulation
Position	Symbol	Up-Down Regulation (comparing to control group)
		Group 1
		Fold Regulation	Comments
A01	APAF1	1.35
A02	ATM	1.32
A03	ATR	-1.06
A04	ADGRB1	2.65
A05	BAX	3.89
A06	BBC3	6.04
A07	BCL2	-3.08	A
A08	BCL2A1	1.29	B
A09	BID	1.23
A10	BIRC5	-12.00
A11	BRCA1	-5.73
A12	BRCA2	-6.74
B01	BTG2	31.44	A
B02	CASP2	-1.57
B03	CASP9	1.83
B04	CCNB1	-5.05
B05	CCNE1	-3.18
B06	CCNG1	2.18
B07	CCNH	1.05
B08	CDC25A	-8.16
B09	CDC25C	-8.31
B10	CDK1	-6.63
B11	CDK4	-1.68
B12	CDKN1A	48.21
C01	CDKN2A	1.07
C02	CHEK1	-4.37
C03	CHEK2	-2.64
C04	CRADD	1.59
C05	DNMT1	-2.75
C06	E2F1	-14.74
C07	E2F3	-1.01
C08	EGFR	1.36
C09	EGR1	-2.04
C10	EI24	1.74
C11	ESR1	1.40	B
C12	FADD	-1.03
D01	FAS	10.96
D02	FASLG	1.03	B
D03	FOXO3	1.49
D04	GADD45A	3.28
D05	GML	1.30	C
D06	HDAC1	1.06
D07	HK2	1.10
D08	IGF1R	1.45
D09	IL6	1.56
D10	JUN	-1.93
D11	KAT2B	1.32
D12	KRAS	1.05
E01	MCL1	1.20
E02	MDM2	12.48
E03	MDM4	-1.04
E04	MLH1	1.04	B
E05	MSH2	-2.37
E06	MYC	1.07
E07	MYOD1	1.28
E08	NF1	1.28
E09	NFKB1	1.02
E10	PCNA	-1.47
E11	PIDD1	2.21
E12	PPM1D	2.68
F01	PRC1	-6.58
F02	PRKCA	-1.11
F03	PTEN	1.35
F04	PTTG1	-3.14
F05	RB1	-1.04
F06	RELA	1.21
F07	RPRM	1.09	B
F08	SESN2	3.58
F09	SIAH1	-1.06
F10	SIRT1	-1.41
F11	STAT1	-1.01
F12	TADA3	1.41
G01	TNF	-3.22
G02	TNFRSF10B	2.43
G03	TNFRSF10D	1.55
G04	TP53	-1.47
G05	TP53AIP1	1.41	B
G06	TP53BP2	1.04
G07	TP63	-1.10
G08	TP73	-2.03	A
G09	TRAF2	-1.21
G10	TSC1	1.59
G11	WT1	1.36	B
G12	XRCC5	-1.24
H01	ACTB	1.01
H02	B2M	1.28
H03	GAPDH	1.21
H04	HPRT1	-1.70
H05	RPLP0	1.10

## Sheet: Groups
Supplementary File S1. PC14586 Restored p53 Signaling Pathway in NUGC-3 Cells (16 h)
Group	Cell	Treatment	Time (h)	Biological Repeat
Control Group	NUGC-3	DMSO	16	3
Group 1	NUGC-3	PC14586 (5 µM)	16	3
