# Supplementary material for: Restoration of the Tumor Suppressor Function of Y220C-Mutant p53 by Rezatapopt, a Small-Molecule Reactivator
Source: Cancer Discov. 2025 Feb 14;15(6):1159–79. doi: 10.1158/2159-8290.CD-24-1421 (PMC12130801; doi:10.1158/2159-8290.CD-24-1421)
Supplement: Supplementary File S2 — p53 pathway profiling analysis in NUGC-3 KO_p53i cells induced with doxycycline (50 ng/ml) vs. PBS control (12.5 h). [file cd-24-1421_supplementary_file_s2_suppsd2.xlsx]

## Sheet: Definitions
Comments:
A: This gene's average threshold cycle is relatively high (> 30) in either the control or the test sample, and is reasonably low in the other sample (< 30).
These data mean that the gene's expression is relatively low in one sample and reasonably detected in the other sample suggesting that the actual fold-change value is at least as large as the calculated and reported fold-change result.
This fold-change result may also have greater variations if p value > 0.05; therefore, it is important to have a sufficient number of biological replicates to validate the result for this gene.
B: This gene's average threshold cycle is relatively high (> 30), meaning that its relative expression level is low, in both control and test samples, and the p-value for the fold-change is either unavailable or relatively high (p > 0.05).
This fold-change result may also have greater variations; therefore, it is important to have a sufficient number of biological replicates to validate the result for this gene.
C: This gene's average threshold cycle is either not determined or greater than the defined cut-off (deault 35), in both samples meaning that its expression was undetected, making this fold-change result erroneous and un-interpretable.
Fold Change & Fold Regulation:
Fold-Change (2^(- Delta Delta CT)) is the normalized gene expression (2^(- Delta CT)) in the Test Sample divided the normalized gene expression (2^(- Delta CT)) in the Control Sample.
Fold-Regulation represents fold-change results in a biologically meaningful way. Fold-change values greater than one indicate a positive- or an up-regulation, and the fold-regulation is equal to the fold-change.
Fold-change values less than one indicate a negative or down-regulation, and the fold-regulation is the negative inverse of the fold-change.
Fold-change and fold-regulation values greater than 2 are indicated in red; fold-change values less than 0.5 and fold-regulation values less than -2 are indicated in blue.
p-value:
The p values are calculated based on a Student's t-test of the replicate 2^(- Delta CT) values for each gene in the control group and treatment groups, and p values less than 0.05 are indicated in red.

## Sheet: Gene Table
PCR Array Catalog #:	PAHS-027Z
Position	Unigene	Refseq	Symbol	Description	Gname	RT2 Catalog
A01	Hs.552567	NM_001160	APAF1	Apoptotic peptidase activating factor 1	APAF-1/CED4	PPH00752A
A02	Hs.367437	NM_000051	ATM	Ataxia telangiectasia mutated	AT1/ATA/ATC/ATD/ATDC/ATE/TEL1/TELO1	PPH00325C
A03	Hs.271791	NM_001184	ATR	Ataxia telangiectasia and Rad3 related	FCTCS/FRP1/MEC1/SCKL/SCKL1	PPH01318B
A04	Hs.194654	NM_001702	ADGRB1	Brain-specific angiogenesis inhibitor 1	BAI1/GDAIF	PPH01351E
A05	Hs.624291	NM_004324	BAX	BCL2-associated X protein	BCL2L4	PPH00078B
A06	Hs.467020	NM_014417	BBC3	BCL2 binding component 3	JFY-1/JFY1/PUMA	PPH02204C
A07	Hs.150749	NM_000633	BCL2	B-cell CLL/lymphoma 2	Bcl-2/PPP1R50	PPH00079B
A08	Hs.227817	NM_004049	BCL2A1	BCL2-related protein A1	ACC-1/ACC-2/ACC1/ACC2/BCL2L5/BFL1/GRS/HBPA1	PPH00365F
A09	Hs.517145	NM_001196	BID	BH3 interacting domain death agonist	FP497	PPH00084C
A10	Hs.744872	NM_001168	BIRC5	Baculoviral IAP repeat containing 5	API4/EPR-1	PPH00271E
A11	Hs.194143	NM_007294	BRCA1	Breast cancer 1, early onset	BRCAI/BRCC1/BROVCA1/FANCS/IRIS/PNCA4/PPP1R53/PSCP/RNF53	PPH00322F
A12	Hs.34012	NM_000059	BRCA2	Breast cancer 2, early onset	BRCC2/BROVCA2/FACD/FAD/FAD1/FANCD/FANCD1/GLM3/PNCA2/XRCC11	PPH00321F
B01	Hs.519162	NM_006763	BTG2	BTG family, member 2	PC3/TIS21	PPH01750C
B02	Hs.368982	NM_032982	CASP2	Caspase 2, apoptosis-related cysteine peptidase	CASP-2/ICH1/NEDD-2/NEDD2/PPP1R57	PPH00111A
B03	Hs.329502	NM_001229	CASP9	Caspase 9, apoptosis-related cysteine peptidase	APAF-3/APAF3/ICE-LAP6/MCH6/PPP1R56	PPH00353B
B04	Hs.23960	NM_031966	CCNB1	Cyclin B1	CCNB	PPH00126C
B05	Hs.244723	NM_001238	CCNE1	Cyclin E1	CCNE/pCCNE1	PPH00131A
B06	Hs.79101	NM_004060	CCNG1	Cyclin G1	CCNG	PPH00389C
B07	Hs.292524	NM_001239	CCNH	Cyclin H	CAK/CycH/p34/p37	PPH00959E
B08	Hs.437705	NM_001789	CDC25A	Cell division cycle 25 homolog A (S. pombe)	CDC25A2	PPH00930A
B09	Hs.656	NM_001790	CDC25C	Cell division cycle 25 homolog C (S. pombe)	CDC25/PPP1R60	PPH02198F
B10	Hs.732435	NM_001786	CDK1	Cyclin-dependent kinase 1	CDC2/CDC28A/P34CDC2	PPH00116C
B11	Hs.95577	NM_000075	CDK4	Cyclin-dependent kinase 4	CMM3/PSK-J3	PPH00118F
B12	Hs.370771	NM_000389	CDKN1A	Cyclin-dependent kinase inhibitor 1A (p21, Cip1)	CAP20/CDKN1/CIP1/MDA-6/P21/SDI1/WAF1/p21CIP1	PPH00211E
C01	Hs.512599	NM_000077	CDKN2A	Cyclin-dependent kinase inhibitor 2A (melanoma, p16, inhibits CDK4)	ARF/CDK4I/CDKN2/CMM2/INK4/INK4A/MLM/MTS-1/MTS1/P14/P14ARF/P16/P16-INK4A/P16INK4/P16INK4A/P19/P19ARF/TP16	PPH00207C
C02	Hs.24529	NM_001274	CHEK1	CHK1 checkpoint homolog (S. pombe)	CHK1	PPH00940C
C03	Hs.291363	NM_007194	CHEK2	CHK2 checkpoint homolog (S. pombe)	CDS1/CHK2/HuCds1/LFS2/PP1425/RAD53/hCds1	PPH00921B
C04	Hs.38533	NM_003805	CRADD	CASP2 and RIPK1 domain containing adaptor with death domain	MRT34/RAIDD	PPH00334C
C05	Hs.202672	NM_001379	DNMT1	DNA (cytosine-5-)-methyltransferase 1	ADCADN/AIM/CXXC9/DNMT/HSN1E/MCMT	PPH01055F
C06	Hs.654393	NM_005225	E2F1	E2F transcription factor 1	E2F-1/RBAP1/RBBP3/RBP3	PPH00136G
C07	Hs.269408	NM_001949	E2F3	E2F transcription factor 3	E2F-3	PPH00917F
C08	Hs.488293	NM_005228	EGFR	Epidermal growth factor receptor	ERBB/ERBB1/HER1/NISBD2/PIG61/mENA	PPH00138B
C09	Hs.326035	NM_001964	EGR1	Early growth response 1	AT225/G0S30/KROX-24/NGFI-A/TIS8/ZIF-268/ZNF225	PPH00139A
C10	Hs.643514	NM_004879	EI24	Etoposide induced 2.4 mRNA	EPG4/PIG8/TP53I8	PPH00221C
C11	Hs.744830	NM_000125	ESR1	Estrogen receptor 1	ER/ESR/ESRA/ESTRR/Era/NR3A1	PPH01001A
C12	Hs.86131	NM_003824	FADD	Fas (TNFRSF6)-associated via death domain	GIG3/MORT1	PPH00367A
D01	Hs.667309	NM_000043	FAS	Fas (TNF receptor superfamily, member 6)	ALPS1A/APO-1/APT1/CD95/FAS1/FASTM/TNFRSF6	PPH00141B
D02	Hs.2007	NM_000639	FASLG	Fas ligand (TNF superfamily, member 6)	ALPS1B/APT1LG1/APTL/CD178/CD95-L/CD95L/FASL/TNFSF6	PPH00142C
D03	Hs.220950	NM_001455	FOXO3	Forkhead box O3	AF6q21/FKHRL1/FKHRL1P2/FOXO2/FOXO3A	PPH00807A
D04	Hs.80409	NM_001924	GADD45A	Growth arrest and DNA-damage-inducible, alpha	DDIT1/GADD45	PPH00148B
D05	Hs.661218	NM_002066	GML	Glycosylphosphatidylinositol anchored molecule like protein	LY6DL	PPH01755F
D06	Hs.88556	NM_004964	HDAC1	Histone deacetylase 1	GON-10/HD1/RPD3/RPD3L1	PPH01735F
D07	Hs.406266	NM_000189	HK2	Hexokinase 2	HKII/HXK2	PPH00983B
D08	Hs.643120	NM_000875	IGF1R	Insulin-like growth factor 1 receptor	CD221/IGFIR/IGFR/JTK13	PPH00350F
D09	Hs.654458	NM_000600	IL6	Interleukin 6 (interferon, beta 2)	BSF2/HGF/HSF/IFNB2/IL-6	PPH00560C
D10	Hs.696684	NM_002228	JUN	Jun proto-oncogene	AP-1/AP1/c-Jun	PPH00095A
D11	Hs.533055	NM_003884	KAT2B	K(lysine) acetyltransferase 2B	CAF/P/CAF/PCAF	PPH02176F
D12	Hs.505033	NM_004985	KRAS	V-Ki-ras2 Kirsten rat sarcoma viral oncogene homolog	C-K-RAS/CFC2/K-RAS2A/K-RAS2B/K-RAS4A/K-RAS4B/KI-RAS/KRAS1/KRAS2/NS/NS3/RALD/RASK2	PPH00181F
E01	Hs.632486	NM_021960	MCL1	Myeloid cell leukemia sequence 1 (BCL2-related)	BCL2L3/EAT/MCL1-ES/MCL1L/MCL1S/Mcl-1/TM/bcl2-L-3/mcl1/EAT	PPH00397E
E02	Hs.484551	NM_002392	MDM2	Mdm2 p53 binding protein homolog (mouse)	ACTFS/HDMX/hdm2	PPH00193E
E03	Hs.715871	NM_002393	MDM4	Mdm4 p53 binding protein homolog (mouse)	HDMX/MDMX/MRP1	PPH00875E
E04	Hs.195364	NM_000249	MLH1	MutL homolog 1, colon cancer, nonpolyposis type 2 (E. coli)	COCA2/FCC2/HNPCC/HNPCC2/hMLH1	PPH00196F
E05	Hs.597656	NM_000251	MSH2	MutS homolog 2, colon cancer, nonpolyposis type 1 (E. coli)	COCA1/FCC1/HNPCC/HNPCC1/LCFS2	PPH00197E
E06	Hs.202453	NM_002467	MYC	V-myc myelocytomatosis viral oncogene homolog (avian)	MRTL/MYCC/bHLHe39/c-Myc	PPH00100B
E07	Hs.181768	NM_002478	MYOD1	Myogenic differentiation 1	MYF3/MYOD/PUM/bHLHc1	PPH00046A
E08	Hs.113577	NM_000267	NF1	Neurofibromin 1	NFNS/VRNF/WSS	PPH02089F
E09	Hs.618430	NM_003998	NFKB1	Nuclear factor of kappa light polypeptide gene enhancer in B-cells 1	EBP-1/KBF1/NF-kB1/NF-kappa-B/NF-kappaB/NFKB-p105/NFKB-p50/NFkappaB/p105/p50	PPH00204F
E10	Hs.147433	NM_182649	PCNA	Proliferating cell nuclear antigen	ATLD2	PPH00216B
E11	Hs.592290	NM_145886	PIDD1	P53-induced death domain protein	LRDD/PIDD	PPH02157A
E12	Hs.286073	NM_003620	PPM1D	Protein phosphatase, Mg2+/Mn2+ dependent, 1D	PP2C-DELTA/WIP1	PPH02151A
F01	Hs.366401	NM_003981	PRC1	Protein regulator of cytokinesis 1	ASE1	PPH00958A
F02	Hs.531704	NM_002737	PRKCA	Protein kinase C, alpha	AAG6/PKC-alpha/PKCA/PRKACA	PPH00977C
F03	Hs.729457	NM_000314	PTEN	Phosphatase and tensin homolog	10q23del/BZS/CWS1/DEC/GLM2/MHAM/MMAC1/PTEN1/TEP1	PPH00327F
F04	Hs.350966	NM_004219	PTTG1	Pituitary tumor-transforming 1	EAP1/HPTTG/PTTG/TUTR1	PPH05980F
F05	Hs.408528	NM_000321	RB1	Retinoblastoma 1	OSRC/PPP1R130/RB/p105-Rb/pRb/pp110	PPH00228F
F06	Hs.502875	NM_021975	RELA	V-rel reticuloendotheliosis viral oncogene homolog A (avian)	NFKB3/p65	PPH01812B
F07	Hs.100890	NM_019845	RPRM	Reprimo, TP53 dependent G2 arrest mediator candidate	REPRIMO	PPH02105B
F08	Hs.469543	NM_031459	SESN2	Sestrin 2	HI95/SES2/SEST2	PPH07580A
F09	Hs.731827	NM_003031	SIAH1	Seven in absentia homolog 1 (Drosophila)	SIAH1A	PPH00294B
F10	Hs.369779	NM_012238	SIRT1	Sirtuin 1	SIR2/SIR2L1/SIR2alpha	PPH02188A
F11	Hs.642990	NM_007315	STAT1	Signal transducer and activator of transcription 1, 91kDa	CANDF7/IMD31A/IMD31B/IMD31C/ISGF-3/STAT91	PPH00811C
F12	Hs.386390	NM_006354	TADA3	Transcriptional adaptor 3	ADA3/NGG1/STAF54/TADA3L/hADA3	PPH18800A
G01	Hs.241570	NM_000594	TNF	Tumor necrosis factor	DIF/TNF-alpha/TNFA/TNFSF2	PPH00341F
G02	Hs.661668	NM_003842	TNFRSF10B	Tumor necrosis factor receptor superfamily, member 10b	CD262/DR5/KILLER/KILLER/DR5/TRAIL-R2/TRAILR2/TRICK2/TRICK2A/TRICK2B/TRICKB/ZTNFR9	PPH00241C
G03	Hs.213467	NM_003840	TNFRSF10D	Tumor necrosis factor receptor superfamily, member 10d, decoy with truncated death domain	CD264/DCR2/TRAIL-R4/TRAILR4/TRUNDD	PPH00838B
G04	Hs.437460	NM_000546	TP53	Tumor protein p53	BCC7/LFS1/P53/TRP53	PPH00213F
G05	Hs.160953	NM_022112	TP53AIP1	Tumor protein p53 regulated apoptosis inducing protein 1	P53AIP1	PPH02164B
G06	Hs.523968	NM_005426	TP53BP2	Tumor protein p53 binding protein, 2	53BP2/ASPP2/BBP/P53BP2/PPP1R13A	PPH00394F
G07	Hs.137569	NM_003722	TP63	Tumor protein p63	AIS/B(p51A)/B(p51B)/EEC3/KET/LMS/NBP/OFC8/RHS/SHFM4/TP53CP/TP53L/TP73L/p40/p51/p53CP/p63/p73H/p73L	PPH01032F
G08	Hs.192132	NM_005427	TP73	Tumor protein p73	P73	PPH00725A
G09	Hs.522506	NM_021138	TRAF2	TNF receptor-associated factor 2	MGC:45012/TRAP/TRAP3	PPH00352B
G10	Hs.370854	NM_000368	TSC1	Tuberous sclerosis 1	LAM/TSC	PPH00244B
G11	Hs.591980	NM_000378	WT1	Wilms tumor 1	AWT1/EWS-WT1/GUD/NPHS4/WAGR/WIT-2/WT33	PPH00254A
G12	Hs.388739	NM_021141	XRCC5	X-ray repair complementing defective repair in Chinese hamster cells 5 (double-strand-break rejoining)	KARP-1/KARP1/KU80/KUB2/Ku86/NFIV	PPH01734A
H01	Hs.520640	NM_001101	ACTB	Actin, beta	BRWS1/PS1TP5BP1	PPH00073G
H02	Hs.534255	NM_004048	B2M	Beta-2-microglobulin	-	PPH01094E
H03	Hs.592355	NM_002046	GAPDH	Glyceraldehyde-3-phosphate dehydrogenase	G3PD/GAPD/HEL-S-162eP	PPH00150F
H04	Hs.412707	NM_000194	HPRT1	Hypoxanthine phosphoribosyltransferase 1	HGPRT/HPRT	PPH01018C
H05	Hs.546285	NM_001002	RPLP0	Ribosomal protein, large, P0	L10E/LP0/P0/PRLP0/RPP0	PPH21138F
H06	N/A	SA_00105	HGDC	Human Genomic DNA Contamination	HIGX1A
H07	N/A	SA_00104	RTC	Reverse Transcription Control	RTC	PPX63340A
H08	N/A	SA_00104	RTC	Reverse Transcription Control	RTC	PPX63340A
H09	N/A	SA_00104	RTC	Reverse Transcription Control	RTC	PPX63340A
H10	N/A	SA_00103	PPC	Positive PCR Control	PPC
H11	N/A	SA_00103	PPC	Positive PCR Control	PPC
H12	N/A	SA_00103	PPC	Positive PCR Control	PPC

## Sheet: Average Ct
Position	Symbol	AVG Ct		Standard Deviation
		Control Group	Group 1	Control Group	Group 1
A01	APAF1	26.24	25.20	0.062450	0.060277
A02	ATM	27.70	27.98	0.121244	0.157162
A03	ATR	25.97	26.49	0.142945	0.060828
A04	ADGRB1	33.99	30.39	0.017321	0.351615
A05	BAX	23.35	22.06	0.045826	0.105830
A06	BBC3	25.62	24.55	0.098658	0.080829
A07	BCL2	29.66	30.21	0.196723	0.030551
A08	BCL2A1	34.00	34.00	0.000000	0.000000
A09	BID	23.13	23.29	0.058595	0.015275
A10	BIRC5	24.95	26.12	0.080208	0.147986
A11	BRCA1	24.77	25.57	0.052915	0.126623
A12	BRCA2	25.54	26.20	0.052915	0.087369
B01	BTG2	29.96	25.37	0.230651	0.144684
B02	CASP2	23.65	24.41	0.083865	0.143643
B03	CASP9	25.76	26.04	0.065574	0.055678
B04	CCNB1	21.94	22.97	0.025166	0.079373
B05	CCNE1	24.59	25.32	0.064291	0.079373
B06	CCNG1	23.71	23.21	0.055076	0.040000
B07	CCNH	25.09	25.29	0.060000	0.055076
B08	CDC25A	25.69	26.62	0.011547	0.032146
B09	CDC25C	25.57	26.58	0.023094	0.112694
B10	CDK1	21.89	22.60	0.025166	0.055678
B11	CDK4	22.77	23.47	0.032146	0.051316
B12	CDKN1A	24.56	19.56	0.030000	0.058595
C01	CDKN2A	24.76	25.13	0.020000	0.110604
C02	CHEK1	24.40	25.11	0.034641	0.109697
C03	CHEK2	25.27	25.92	0.030551	0.092376
C04	CRADD	28.66	28.64	0.184481	0.072111
C05	DNMT1	23.51	24.10	0.041633	0.020817
C06	E2F1	23.88	24.77	0.020000	0.125033
C07	E2F3	24.67	24.87	0.121244	0.060828
C08	EGFR	22.34	22.56	0.064291	0.060000
C09	EGR1	28.93	27.01	0.128970	0.112694
C10	EI24	21.66	21.01	0.030551	0.041633
C11	ESR1	34.00	34.00	0.000000	0.000000
C12	FADD	23.37	23.87	0.015275	0.072342
D01	FAS	26.93	24.28	0.057735	0.075056
D02	FASLG	34.00	34.00	0.000000	0.000000
D03	FOXO3	23.93	24.31	0.095394	0.068069
D04	GADD45A	26.40	24.74	0.117189	0.060828
D05	GML	34.00	34.00	0.000000	0.000000
D06	HDAC1	22.41	22.65	0.026458	0.058595
D07	HK2	25.12	25.63	0.080829	0.080208
D08	IGF1R	24.96	25.12	0.076376	0.020817
D09	IL6	27.18	27.10	0.085049	0.064291
D10	JUN	26.01	26.43	0.086217	0.025166
D11	KAT2B	26.85	26.26	0.075056	0.045092
D12	KRAS	24.67	25.02	0.010000	0.040000
E01	MCL1	22.41	22.48	0.065574	0.072111
E02	MDM2	23.84	20.36	0.046188	0.055678
E03	MDM4	25.45	25.51	0.035119	0.015275
E04	MLH1	33.60	33.55	0.237136	0.521664
E05	MSH2	23.37	24.10	0.015275	0.095394
E06	MYC	22.91	23.67	0.145717	0.180278
E07	MYOD1	34.00	34.00	0.000000	0.000000
E08	NF1	23.96	24.07	0.068069	0.023094
E09	NFKB1	24.31	24.21	0.043589	0.040000
E10	PCNA	20.84	20.82	0.040415	0.025166
E11	PIDD1	26.29	25.05	0.087178	0.085049
E12	PPM1D	26.41	25.48	0.108167	0.049329
F01	PRC1	23.19	24.04	0.043589	0.064291
F02	PRKCA	25.78	26.20	0.079373	0.073711
F03	PTEN	25.04	25.37	0.115902	0.046188
F04	PTTG1	21.46	21.91	0.017321	0.140119
F05	RB1	24.09	23.78	0.072342	0.235018
F06	RELA	22.82	23.07	0.115326	0.079373
F07	RPRM	32.71	32.70	0.375011	0.030551
F08	SESN2	27.01	25.90	0.150444	0.026458
F09	SIAH1	25.83	26.30	0.015275	0.081854
F10	SIRT1	24.61	25.19	0.065574	0.034641
F11	STAT1	22.92	23.39	0.043589	0.057735
F12	TADA3	23.85	23.99	0.049329	0.045092
G01	TNF	25.67	25.57	0.104083	0.110151
G02	TNFRSF10B	23.19	22.50	0.035119	0.103923
G03	TNFRSF10D	25.03	23.79	0.085049	0.055076
G04	TP53	24.08	19.59	0.202073	0.075056
G05	TP53AIP1	34.00	34.00	0.000000	0.000000
G06	TP53BP2	24.60	24.81	0.056862	0.068069
G07	TP63	26.14	27.11	0.100167	0.108167
G08	TP73	28.73	28.87	0.055678	0.144684
G09	TRAF2	22.91	23.46	0.060000	0.070946
G10	TSC1	23.88	24.27	0.015275	0.051962
G11	WT1	34.00	34.00	0.000000	0.000000
G12	XRCC5	20.64	21.04	0.005774	0.049329
H01	ACTB	16.19	16.44	0.035119	0.076376
H02	B2M	21.06	21.24	0.065064	0.087369
H03	GAPDH	17.85	18.05	0.058595	0.075498
H04	HPRT1	23.62	23.91	0.060000	0.076376
H05	RPLP0	17.48	17.66	0.036056	0.075719

## Sheet: Average Delta(Ct)
Position	Symbol	AVG Delta(Ct) (Ct(GOI) - Ave Ct(HKG))		Standard Deviation
		Control Group	Group 1	Control Group	Group 1
A01	APAF1	7.00	5.74	0.063024	0.093209
A02	ATM	8.46	8.52	0.140755	0.133121
A03	ATR	6.73	7.03	0.094580	0.076166
A04	ADGRB1	14.75	10.93	0.053777	0.422944
A05	BAX	4.11	2.60	0.015875	0.041489
A06	BBC3	6.39	5.09	0.060044	0.036166
A07	BCL2	10.42	10.75	0.178022	0.085331
A08	BCL2A1	14.76	14.54	0.048497	0.071842
A09	BID	3.90	3.83	0.044557	0.084664
A10	BIRC5	5.72	6.66	0.032021	0.078494
A11	BRCA1	5.53	6.11	0.024331	0.069195
A12	BRCA2	6.30	6.74	0.028844	0.033287
B01	BTG2	10.72	5.91	0.239232	0.126338
B02	CASP2	4.41	4.95	0.040808	0.142787
B03	CASP9	6.52	6.58	0.059431	0.049813
B04	CCNB1	2.70	3.51	0.023352	0.021939
B05	CCNE1	5.35	5.86	0.032332	0.021939
B06	CCNG1	4.48	3.75	0.025007	0.045181
B07	CCNH	5.85	5.83	0.013856	0.029462
B08	CDC25A	6.45	7.16	0.040067	0.086533
B09	CDC25C	6.34	7.12	0.050649	0.041004
B10	CDK1	2.66	3.14	0.025007	0.024111
B11	CDK4	3.54	4.01	0.058526	0.024249
B12	CDKN1A	5.32	0.10	0.038105	0.021166
C01	CDKN2A	5.52	5.67	0.028844	0.061655
C02	CHEK1	5.16	5.65	0.055426	0.046918
C03	CHEK2	6.03	6.46	0.043879	0.021633
C04	CRADD	9.42	9.18	0.198054	0.143253
C05	DNMT1	4.28	4.64	0.050649	0.060893
C06	E2F1	4.64	5.31	0.028844	0.053304
C07	E2F3	5.43	5.41	0.105698	0.067092
C08	EGFR	3.11	3.10	0.033546	0.041004
C09	EGR1	9.69	7.55	0.143615	0.162792
C10	EI24	2.43	1.55	0.018037	0.035043
C11	ESR1	14.76	14.54	0.048497	0.071842
C12	FADD	4.13	4.41	0.033247	0.001155
D01	FAS	7.70	4.82	0.069895	0.006928
D02	FASLG	14.76	14.54	0.048497	0.071842
D03	FOXO3	4.69	4.85	0.098245	0.061493
D04	GADD45A	7.17	5.28	0.161510	0.076166
D05	GML	14.76	14.54	0.048497	0.071842
D06	HDAC1	3.17	3.19	0.029866	0.021166
D07	HK2	5.89	6.17	0.036950	0.051264
D08	IGF1R	5.73	5.66	0.050846	0.092455
D09	IL6	7.95	7.64	0.064073	0.009018
D10	JUN	6.77	6.97	0.076061	0.051069
D11	KAT2B	7.62	6.80	0.112718	0.090266
D12	KRAS	5.43	5.56	0.053028	0.045181
E01	MCL1	3.17	3.02	0.017088	0.014189
E02	MDM2	4.60	0.90	0.031070	0.032578
E03	MDM4	6.21	6.05	0.071452	0.060178
E04	MLH1	14.37	14.09	0.205098	0.573133
E05	MSH2	4.13	4.64	0.038280	0.048387
E06	MYC	3.67	4.21	0.103467	0.143392
E07	MYOD1	14.76	14.54	0.048497	0.071842
E08	NF1	4.72	4.61	0.039311	0.048867
E09	NFKB1	5.07	4.75	0.023065	0.085096
E10	PCNA	1.61	1.36	0.030089	0.048662
E11	PIDD1	7.05	5.59	0.126301	0.024249
E12	PPM1D	7.17	6.02	0.098651	0.062780
F01	PRC1	3.95	4.58	0.085159	0.017926
F02	PRKCA	6.54	6.74	0.094932	0.021008
F03	PTEN	5.81	5.91	0.067419	0.026102
F04	PTTG1	2.22	2.45	0.063024	0.076079
F05	RB1	4.85	4.32	0.042253	0.181387
F06	RELA	3.58	3.61	0.074646	0.011015
F07	RPRM	13.47	13.24	0.360202	0.095715
F08	SESN2	7.77	6.44	0.154484	0.070152
F09	SIAH1	6.60	6.84	0.063760	0.031644
F10	SIRT1	5.37	5.73	0.059431	0.037434
F11	STAT1	3.68	3.93	0.025534	0.015100
F12	TADA3	4.62	4.53	0.027301	0.085565
G01	TNF	6.43	6.11	0.149617	0.041328
G02	TNFRSF10B	3.96	3.04	0.041296	0.032884
G03	TNFRSF10D	5.79	4.33	0.113602	0.020033
G04	TP53	4.84	0.13	0.170251	0.046705
G05	TP53AIP1	14.76	14.54	0.048497	0.071842
G06	TP53BP2	5.37	5.35	0.034429	0.021633
G07	TP63	6.90	7.65	0.082616	0.081249
G08	TP73	9.49	9.41	0.007211	0.191698
G09	TRAF2	3.67	4.00	0.048497	0.031432
G10	TSC1	4.65	4.81	0.042253	0.020526
G11	WT1	14.76	14.54	0.048497	0.071842
G12	XRCC5	1.41	1.58	0.048014	0.022539
H01	ACTB	-3.05	-3.02	0.013614	0.031005
H02	B2M	1.82	1.78	0.017474	0.022539
H03	GAPDH	-1.39	-1.41	0.030746	0.036074
H04	HPRT1	4.38	4.45	0.013856	0.046130
H05	RPLP0	-1.76	-1.80	0.020298	0.005292

## Sheet: 2^(-Avg.(Delta(Ct))
Position	Symbol	2^(-Avg.(Delta(Ct))
		Control Group	Group 1
A01	APAF1	0.007802	0.018737
A02	ATM	0.002836	0.002722
A03	ATR	0.009429	0.007645
A04	ADGRB1	0.000036	0.000511
A05	BAX	0.057832	0.164786
A06	BBC3	0.011963	0.029401
A07	BCL2	0.000729	0.000579
A08	BCL2A1	0.000036	0.000042
A09	BID	0.067203	0.070414
A10	BIRC5	0.019033	0.009880
A11	BRCA1	0.021612	0.014498
A12	BRCA2	0.012674	0.009368
B01	BTG2	0.000592	0.016577
B02	CASP2	0.047082	0.032397
B03	CASP9	0.010881	0.010443
B04	CCNB1	0.154035	0.087697
B05	CCNE1	0.024541	0.017201
B06	CCNG1	0.044956	0.074257
B07	CCNH	0.017313	0.017603
B08	CDC25A	0.011449	0.007002
B09	CDC25C	0.012384	0.007182
B10	CDK1	0.158732	0.113335
B11	CDK4	0.086250	0.062154
B12	CDKN1A	0.024999	0.934327
C01	CDKN2A	0.021763	0.019577
C02	CHEK1	0.027931	0.019851
C03	CHEK2	0.015318	0.011375
C04	CRADD	0.001461	0.001722
C05	DNMT1	0.051641	0.040163
C06	E2F1	0.040051	0.025126
C07	E2F3	0.023164	0.023498
C08	EGFR	0.116199	0.116521
C09	EGR1	0.001212	0.005331
C10	EI24	0.186167	0.341984
C11	ESR1	0.000036	0.000042
C12	FADD	0.057167	0.046887
D01	FAS	0.004825	0.035452
D02	FASLG	0.000036	0.000042
D03	FOXO3	0.038687	0.034562
D04	GADD45A	0.006967	0.025713
D05	GML	0.000036	0.000042
D06	HDAC1	0.110951	0.109728
D07	HK2	0.016918	0.013907
D08	IGF1R	0.018902	0.019805
D09	IL6	0.004057	0.004997
D10	JUN	0.009171	0.007988
D11	KAT2B	0.005100	0.008987
D12	KRAS	0.023164	0.021177
E01	MCL1	0.110951	0.123165
E02	MDM2	0.041273	0.535392
E03	MDM4	0.013521	0.015044
E04	MLH1	0.000047	0.000057
E05	MSH2	0.057167	0.040070
E06	MYC	0.078636	0.053984
E07	MYOD1	0.000036	0.000042
E08	NF1	0.037979	0.041007
E09	NFKB1	0.029729	0.037128
E10	PCNA	0.328660	0.390123
E11	PIDD1	0.007536	0.020790
E12	PPM1D	0.006934	0.015360
F01	PRC1	0.064614	0.041675
F02	PRKCA	0.010732	0.009325
F03	PTEN	0.017882	0.016577
F04	PTTG1	0.214344	0.183265
F05	RB1	0.034706	0.049905
F06	RELA	0.083505	0.081824
F07	RPRM	0.000088	0.000103
F08	SESN2	0.004586	0.011507
F09	SIAH1	0.010342	0.008721
F10	SIRT1	0.024147	0.018823
F11	STAT1	0.077913	0.065698
F12	TADA3	0.040799	0.043145
G01	TNF	0.011609	0.014498
G02	TNFRSF10B	0.064465	0.121470
G03	TNFRSF10D	0.018090	0.049560
G04	TP53	0.034948	0.910880
G05	TP53AIP1	0.000036	0.000042
G06	TP53BP2	0.024259	0.024552
G07	TP63	0.008381	0.004974
G08	TP73	0.001389	0.001472
G09	TRAF2	0.078454	0.062587
G10	TSC1	0.039959	0.035616
G11	WT1	0.000036	0.000042
G12	XRCC5	0.377531	0.334946
H01	ACTB	8.289777	8.085479
H02	B2M	0.283483	0.291587
H03	GAPDH	2.623210	2.654917
H04	HPRT1	0.047961	0.045816
H05	RPLP0	3.382289	3.487033

## Sheet: Fold Change
Position	Symbol	Fold Change (comparing to control group)
		Group 1
		Fold Change	Comments
A01	APAF1	2.40
A02	ATM	0.96
A03	ATR	0.81
A04	ADGRB1	14.10
A05	BAX	2.85
A06	BBC3	2.46
A07	BCL2	0.79	A
A08	BCL2A1	1.17	C
A09	BID	1.05
A10	BIRC5	0.52
A11	BRCA1	0.67
A12	BRCA2	0.74
B01	BTG2	28.00
B02	CASP2	0.69
B03	CASP9	0.96
B04	CCNB1	0.57
B05	CCNE1	0.70
B06	CCNG1	1.65
B07	CCNH	1.02
B08	CDC25A	0.61
B09	CDC25C	0.58
B10	CDK1	0.71
B11	CDK4	0.72
B12	CDKN1A	37.37
C01	CDKN2A	0.90
C02	CHEK1	0.71
C03	CHEK2	0.74
C04	CRADD	1.18
C05	DNMT1	0.78
C06	E2F1	0.63
C07	E2F3	1.01
C08	EGFR	1.00
C09	EGR1	4.40
C10	EI24	1.84
C11	ESR1	1.17	C
C12	FADD	0.82
D01	FAS	7.35
D02	FASLG	1.17	C
D03	FOXO3	0.89
D04	GADD45A	3.69
D05	GML	1.17	C
D06	HDAC1	0.99
D07	HK2	0.82
D08	IGF1R	1.05
D09	IL6	1.23
D10	JUN	0.87
D11	KAT2B	1.76
D12	KRAS	0.91
E01	MCL1	1.11
E02	MDM2	12.97
E03	MDM4	1.11
E04	MLH1	1.21	B
E05	MSH2	0.70
E06	MYC	0.69
E07	MYOD1	1.17	C
E08	NF1	1.08
E09	NFKB1	1.25
E10	PCNA	1.19
E11	PIDD1	2.76
E12	PPM1D	2.22
F01	PRC1	0.64
F02	PRKCA	0.87
F03	PTEN	0.93
F04	PTTG1	0.86
F05	RB1	1.44
F06	RELA	0.98
F07	RPRM	1.17	B
F08	SESN2	2.51
F09	SIAH1	0.84
F10	SIRT1	0.78
F11	STAT1	0.84
F12	TADA3	1.06
G01	TNF	1.25
G02	TNFRSF10B	1.88
G03	TNFRSF10D	2.74
G04	TP53	26.06
G05	TP53AIP1	1.17	C
G06	TP53BP2	1.01
G07	TP63	0.59
G08	TP73	1.06
G09	TRAF2	0.80
G10	TSC1	0.89
G11	WT1	1.17	C
G12	XRCC5	0.89
H01	ACTB	0.98
H02	B2M	1.03
H03	GAPDH	1.01
H04	HPRT1	0.96
H05	RPLP0	1.03

## Sheet: p-value
Position	Symbol	p-value (comparing to control group)
		Group 1
A01	APAF1	0.000118
A02	ATM	0.621641
A03	ATR	0.014312
A04	ADGRB1	0.003913
A05	BAX	0.000003
A06	BBC3	0.000004
A07	BCL2	0.052792
A08	BCL2A1	0.012335
A09	BID	0.284142
A10	BIRC5	0.000021
A11	BRCA1	0.000094
A12	BRCA2	0.000066
B01	BTG2	0.000044
B02	CASP2	0.001991
B03	CASP9	0.259711
B04	CCNB1	0.000002
B05	CCNE1	0.000031
B06	CCNG1	0.000032
B07	CCNH	0.271082
B08	CDC25A	0.000123
B09	CDC25C	0.000049
B10	CDK1	0.000019
B11	CDK4	0.000346
B12	CDKN1A	0.000000
C01	CDKN2A	0.015739
C02	CHEK1	0.000374
C03	CHEK2	0.000166
C04	CRADD	0.163903
C05	DNMT1	0.001329
C06	E2F1	0.000030
C07	E2F3	0.801155
C08	EGFR	0.899319
C09	EGR1	0.000331
C10	EI24	0.000006
C11	ESR1	0.012335
C12	FADD	0.000171
D01	FAS	0.000000
D02	FASLG	0.012335
D03	FOXO3	0.075324
D04	GADD45A	0.000034
D05	GML	0.012335
D06	HDAC1	0.491189
D07	HK2	0.001364
D08	IGF1R	0.321115
D09	IL6	0.000920
D10	JUN	0.020632
D11	KAT2B	0.000607
D12	KRAS	0.033296
E01	MCL1	0.000293
E02	MDM2	0.000000
E03	MDM4	0.045607
E04	MLH1	0.437214
E05	MSH2	0.000127
E06	MYC	0.004986
E07	MYOD1	0.012335
E08	NF1	0.037659
E09	NFKB1	0.004584
E10	PCNA	0.001934
E11	PIDD1	0.000007
E12	PPM1D	0.000059
F01	PRC1	0.000512
F02	PRKCA	0.027642
F03	PTEN	0.062765
F04	PTTG1	0.016178
F05	RB1	0.012660
F06	RELA	0.519519
F07	RPRM	0.396367
F08	SESN2	0.000085
F09	SIAH1	0.004637
F10	SIRT1	0.001166
F11	STAT1	0.000164
F12	TADA3	0.198335
G01	TNF	0.018688
G02	TNFRSF10B	0.000008
G03	TNFRSF10D	0.000005
G04	TP53	0.000001
G05	TP53AIP1	0.012335
G06	TP53BP2	0.502887
G07	TP63	0.000422
G08	TP73	0.473399
G09	TRAF2	0.000747
G10	TSC1	0.003994
G11	WT1	0.012335
G12	XRCC5	0.005546
H01	ACTB	0.138173
H02	B2M	0.068744
H03	GAPDH	0.558815
H04	HPRT1	0.075402
H05	RPLP0	0.021177

## Sheet: Fold Regulation
Position	Symbol	Up-Down Regulation (comparing to control group)
		Group 1
		Fold Regulation	Comments
A01	APAF1	2.40
A02	ATM	-1.04
A03	ATR	-1.23
A04	ADGRB1	14.10
A05	BAX	2.85
A06	BBC3	2.46
A07	BCL2	-1.26	A
A08	BCL2A1	1.17	C
A09	BID	1.05
A10	BIRC5	-1.93
A11	BRCA1	-1.49
A12	BRCA2	-1.35
B01	BTG2	28.00
B02	CASP2	-1.45
B03	CASP9	-1.04
B04	CCNB1	-1.76
B05	CCNE1	-1.43
B06	CCNG1	1.65
B07	CCNH	1.02
B08	CDC25A	-1.64
B09	CDC25C	-1.72
B10	CDK1	-1.40
B11	CDK4	-1.39
B12	CDKN1A	37.37
C01	CDKN2A	-1.11
C02	CHEK1	-1.41
C03	CHEK2	-1.35
C04	CRADD	1.18
C05	DNMT1	-1.29
C06	E2F1	-1.59
C07	E2F3	1.01
C08	EGFR	1.00
C09	EGR1	4.40
C10	EI24	1.84
C11	ESR1	1.17	C
C12	FADD	-1.22
D01	FAS	7.35
D02	FASLG	1.17	C
D03	FOXO3	-1.12
D04	GADD45A	3.69
D05	GML	1.17	C
D06	HDAC1	-1.01
D07	HK2	-1.22
D08	IGF1R	1.05
D09	IL6	1.23
D10	JUN	-1.15
D11	KAT2B	1.76
D12	KRAS	-1.09
E01	MCL1	1.11
E02	MDM2	12.97
E03	MDM4	1.11
E04	MLH1	1.21	B
E05	MSH2	-1.43
E06	MYC	-1.46
E07	MYOD1	1.17	C
E08	NF1	1.08
E09	NFKB1	1.25
E10	PCNA	1.19
E11	PIDD1	2.76
E12	PPM1D	2.22
F01	PRC1	-1.55
F02	PRKCA	-1.15
F03	PTEN	-1.08
F04	PTTG1	-1.17
F05	RB1	1.44
F06	RELA	-1.02
F07	RPRM	1.17	B
F08	SESN2	2.51
F09	SIAH1	-1.19
F10	SIRT1	-1.28
F11	STAT1	-1.19
F12	TADA3	1.06
G01	TNF	1.25
G02	TNFRSF10B	1.88
G03	TNFRSF10D	2.74
G04	TP53	26.06
G05	TP53AIP1	1.17	C
G06	TP53BP2	1.01
G07	TP63	-1.68
G08	TP73	1.06
G09	TRAF2	-1.25
G10	TSC1	-1.12
G11	WT1	1.17	C
G12	XRCC5	-1.13
H01	ACTB	-1.03
H02	B2M	1.03
H03	GAPDH	1.01
H04	HPRT1	-1.05
H05	RPLP0	1.03

## Sheet: Group
Supplementary File S2. Induced p53 Restored p53 Signaling Pathway in NUGC-3 KO_p53i Cells (12.5 h)
Group	Cell	Treatment	Time (h)	Biological Repeat
Control Group	NUGC-3KO_p53i	PBS	12.5	3
Group 1	NUGC-3KO_p53i	Doxycycline (50 ng/ml)	12.5	3
