# Supplementary material for: Restoration of the Tumor Suppressor Function of Y220C-Mutant p53 by Rezatapopt, a Small-Molecule Reactivator
Source: Cancer Discov. 2025 Feb 14;15(6):1159–79. doi: 10.1158/2159-8290.CD-24-1421 (PMC12130801; doi:10.1158/2159-8290.CD-24-1421)
Supplement: Supplementary File S3 — p53 pathway profiling analysis in NUGC-3 KO cells treated by PC14586 (5 µM) vs. DMSO control (16 h). [file cd-24-1421_supplementary_file_s3_suppsd3.xlsx]

## Sheet: Definitions
Comments:
A: This gene's average threshold cycle is relatively high (> 30) in either the control or the test sample, and is reasonably low in the other sample (< 30).
These data mean that the gene's expression is relatively low in one sample and reasonably detected in the other sample suggesting that the actual fold-change value is at least as large as the calculated and reported fold-change result.
This fold-change result may also have greater variations if p value > 0.05; therefore, it is important to have a sufficient number of biological replicates to validate the result for this gene.
B: This gene's average threshold cycle is relatively high (> 30), meaning that its relative expression level is low, in both control and test samples, and the p-value for the fold-change is either unavailable or relatively high (p > 0.05).
This fold-change result may also have greater variations; therefore, it is important to have a sufficient number of biological replicates to validate the result for this gene.
C: This gene's average threshold cycle is either not determined or greater than the defined cut-off (deault 35), in both samples meaning that its expression was undetected, making this fold-change result erroneous and un-interpretable.
Fold Change & Fold Regulation:
Fold-Change (2^(- Delta Delta CT)) is the normalized gene expression (2^(- Delta CT)) in the Test Sample divided the normalized gene expression (2^(- Delta CT)) in the Control Sample.
Fold-Regulation represents fold-change results in a biologically meaningful way. Fold-change values greater than one indicate a positive- or an up-regulation, and the fold-regulation is equal to the fold-change.
Fold-change values less than one indicate a negative or down-regulation, and the fold-regulation is the negative inverse of the fold-change.
Fold-change and fold-regulation values greater than 2 are indicated in red; fold-change values less than 0.5 and fold-regulation values less than -2 are indicated in blue.
p-value:
The p values are calculated based on a Student's t-test of the replicate 2^(- Delta CT) values for each gene in the control group and treatment groups, and p values less than 0.05 are indicated in red.

## Sheet: Gene Table
PCR Array Catalog #:	PAHS-027Z
Position	Unigene	Refseq	Symbol	Description	Gname	RT2 Catalog
A01	Hs.552567	NM_001160	APAF1	Apoptotic peptidase activating factor 1	APAF-1/CED4	PPH00752A
A02	Hs.367437	NM_000051	ATM	Ataxia telangiectasia mutated	AT1/ATA/ATC/ATD/ATDC/ATE/TEL1/TELO1	PPH00325C
A03	Hs.271791	NM_001184	ATR	Ataxia telangiectasia and Rad3 related	FCTCS/FRP1/MEC1/SCKL/SCKL1	PPH01318B
A04	Hs.194654	NM_001702	ADGRB1	Brain-specific angiogenesis inhibitor 1	BAI1/GDAIF	PPH01351E
A05	Hs.624291	NM_004324	BAX	BCL2-associated X protein	BCL2L4	PPH00078B
A06	Hs.467020	NM_014417	BBC3	BCL2 binding component 3	JFY-1/JFY1/PUMA	PPH02204C
A07	Hs.150749	NM_000633	BCL2	B-cell CLL/lymphoma 2	Bcl-2/PPP1R50	PPH00079B
A08	Hs.227817	NM_004049	BCL2A1	BCL2-related protein A1	ACC-1/ACC-2/ACC1/ACC2/BCL2L5/BFL1/GRS/HBPA1	PPH00365F
A09	Hs.517145	NM_001196	BID	BH3 interacting domain death agonist	FP497	PPH00084C
A10	Hs.744872	NM_001168	BIRC5	Baculoviral IAP repeat containing 5	API4/EPR-1	PPH00271E
A11	Hs.194143	NM_007294	BRCA1	Breast cancer 1, early onset	BRCAI/BRCC1/BROVCA1/FANCS/IRIS/PNCA4/PPP1R53/PSCP/RNF53	PPH00322F
A12	Hs.34012	NM_000059	BRCA2	Breast cancer 2, early onset	BRCC2/BROVCA2/FACD/FAD/FAD1/FANCD/FANCD1/GLM3/PNCA2/XRCC11	PPH00321F
B01	Hs.519162	NM_006763	BTG2	BTG family, member 2	PC3/TIS21	PPH01750C
B02	Hs.368982	NM_032982	CASP2	Caspase 2, apoptosis-related cysteine peptidase	CASP-2/ICH1/NEDD-2/NEDD2/PPP1R57	PPH00111A
B03	Hs.329502	NM_001229	CASP9	Caspase 9, apoptosis-related cysteine peptidase	APAF-3/APAF3/ICE-LAP6/MCH6/PPP1R56	PPH00353B
B04	Hs.23960	NM_031966	CCNB1	Cyclin B1	CCNB	PPH00126C
B05	Hs.244723	NM_001238	CCNE1	Cyclin E1	CCNE/pCCNE1	PPH00131A
B06	Hs.79101	NM_004060	CCNG1	Cyclin G1	CCNG	PPH00389C
B07	Hs.292524	NM_001239	CCNH	Cyclin H	CAK/CycH/p34/p37	PPH00959E
B08	Hs.437705	NM_001789	CDC25A	Cell division cycle 25 homolog A (S. pombe)	CDC25A2	PPH00930A
B09	Hs.656	NM_001790	CDC25C	Cell division cycle 25 homolog C (S. pombe)	CDC25/PPP1R60	PPH02198F
B10	Hs.732435	NM_001786	CDK1	Cyclin-dependent kinase 1	CDC2/CDC28A/P34CDC2	PPH00116C
B11	Hs.95577	NM_000075	CDK4	Cyclin-dependent kinase 4	CMM3/PSK-J3	PPH00118F
B12	Hs.370771	NM_000389	CDKN1A	Cyclin-dependent kinase inhibitor 1A (p21, Cip1)	CAP20/CDKN1/CIP1/MDA-6/P21/SDI1/WAF1/p21CIP1	PPH00211E
C01	Hs.512599	NM_000077	CDKN2A	Cyclin-dependent kinase inhibitor 2A (melanoma, p16, inhibits CDK4)	ARF/CDK4I/CDKN2/CMM2/INK4/INK4A/MLM/MTS-1/MTS1/P14/P14ARF/P16/P16-INK4A/P16INK4/P16INK4A/P19/P19ARF/TP16	PPH00207C
C02	Hs.24529	NM_001274	CHEK1	CHK1 checkpoint homolog (S. pombe)	CHK1	PPH00940C
C03	Hs.291363	NM_007194	CHEK2	CHK2 checkpoint homolog (S. pombe)	CDS1/CHK2/HuCds1/LFS2/PP1425/RAD53/hCds1	PPH00921B
C04	Hs.38533	NM_003805	CRADD	CASP2 and RIPK1 domain containing adaptor with death domain	MRT34/RAIDD	PPH00334C
C05	Hs.202672	NM_001379	DNMT1	DNA (cytosine-5-)-methyltransferase 1	ADCADN/AIM/CXXC9/DNMT/HSN1E/MCMT	PPH01055F
C06	Hs.654393	NM_005225	E2F1	E2F transcription factor 1	E2F-1/RBAP1/RBBP3/RBP3	PPH00136G
C07	Hs.269408	NM_001949	E2F3	E2F transcription factor 3	E2F-3	PPH00917F
C08	Hs.488293	NM_005228	EGFR	Epidermal growth factor receptor	ERBB/ERBB1/HER1/NISBD2/PIG61/mENA	PPH00138B
C09	Hs.326035	NM_001964	EGR1	Early growth response 1	AT225/G0S30/KROX-24/NGFI-A/TIS8/ZIF-268/ZNF225	PPH00139A
C10	Hs.643514	NM_004879	EI24	Etoposide induced 2.4 mRNA	EPG4/PIG8/TP53I8	PPH00221C
C11	Hs.744830	NM_000125	ESR1	Estrogen receptor 1	ER/ESR/ESRA/ESTRR/Era/NR3A1	PPH01001A
C12	Hs.86131	NM_003824	FADD	Fas (TNFRSF6)-associated via death domain	GIG3/MORT1	PPH00367A
D01	Hs.667309	NM_000043	FAS	Fas (TNF receptor superfamily, member 6)	ALPS1A/APO-1/APT1/CD95/FAS1/FASTM/TNFRSF6	PPH00141B
D02	Hs.2007	NM_000639	FASLG	Fas ligand (TNF superfamily, member 6)	ALPS1B/APT1LG1/APTL/CD178/CD95-L/CD95L/FASL/TNFSF6	PPH00142C
D03	Hs.220950	NM_001455	FOXO3	Forkhead box O3	AF6q21/FKHRL1/FKHRL1P2/FOXO2/FOXO3A	PPH00807A
D04	Hs.80409	NM_001924	GADD45A	Growth arrest and DNA-damage-inducible, alpha	DDIT1/GADD45	PPH00148B
D05	Hs.661218	NM_002066	GML	Glycosylphosphatidylinositol anchored molecule like protein	LY6DL	PPH01755F
D06	Hs.88556	NM_004964	HDAC1	Histone deacetylase 1	GON-10/HD1/RPD3/RPD3L1	PPH01735F
D07	Hs.406266	NM_000189	HK2	Hexokinase 2	HKII/HXK2	PPH00983B
D08	Hs.643120	NM_000875	IGF1R	Insulin-like growth factor 1 receptor	CD221/IGFIR/IGFR/JTK13	PPH00350F
D09	Hs.654458	NM_000600	IL6	Interleukin 6 (interferon, beta 2)	BSF2/HGF/HSF/IFNB2/IL-6	PPH00560C
D10	Hs.696684	NM_002228	JUN	Jun proto-oncogene	AP-1/AP1/c-Jun	PPH00095A
D11	Hs.533055	NM_003884	KAT2B	K(lysine) acetyltransferase 2B	CAF/P/CAF/PCAF	PPH02176F
D12	Hs.505033	NM_004985	KRAS	V-Ki-ras2 Kirsten rat sarcoma viral oncogene homolog	C-K-RAS/CFC2/K-RAS2A/K-RAS2B/K-RAS4A/K-RAS4B/KI-RAS/KRAS1/KRAS2/NS/NS3/RALD/RASK2	PPH00181F
E01	Hs.632486	NM_021960	MCL1	Myeloid cell leukemia sequence 1 (BCL2-related)	BCL2L3/EAT/MCL1-ES/MCL1L/MCL1S/Mcl-1/TM/bcl2-L-3/mcl1/EAT	PPH00397E
E02	Hs.484551	NM_002392	MDM2	Mdm2 p53 binding protein homolog (mouse)	ACTFS/HDMX/hdm2	PPH00193E
E03	Hs.715871	NM_002393	MDM4	Mdm4 p53 binding protein homolog (mouse)	HDMX/MDMX/MRP1	PPH00875E
E04	Hs.195364	NM_000249	MLH1	MutL homolog 1, colon cancer, nonpolyposis type 2 (E. coli)	COCA2/FCC2/HNPCC/HNPCC2/hMLH1	PPH00196F
E05	Hs.597656	NM_000251	MSH2	MutS homolog 2, colon cancer, nonpolyposis type 1 (E. coli)	COCA1/FCC1/HNPCC/HNPCC1/LCFS2	PPH00197E
E06	Hs.202453	NM_002467	MYC	V-myc myelocytomatosis viral oncogene homolog (avian)	MRTL/MYCC/bHLHe39/c-Myc	PPH00100B
E07	Hs.181768	NM_002478	MYOD1	Myogenic differentiation 1	MYF3/MYOD/PUM/bHLHc1	PPH00046A
E08	Hs.113577	NM_000267	NF1	Neurofibromin 1	NFNS/VRNF/WSS	PPH02089F
E09	Hs.618430	NM_003998	NFKB1	Nuclear factor of kappa light polypeptide gene enhancer in B-cells 1	EBP-1/KBF1/NF-kB1/NF-kappa-B/NF-kappaB/NFKB-p105/NFKB-p50/NFkappaB/p105/p50	PPH00204F
E10	Hs.147433	NM_182649	PCNA	Proliferating cell nuclear antigen	ATLD2	PPH00216B
E11	Hs.592290	NM_145886	PIDD1	P53-induced death domain protein	LRDD/PIDD	PPH02157A
E12	Hs.286073	NM_003620	PPM1D	Protein phosphatase, Mg2+/Mn2+ dependent, 1D	PP2C-DELTA/WIP1	PPH02151A
F01	Hs.366401	NM_003981	PRC1	Protein regulator of cytokinesis 1	ASE1	PPH00958A
F02	Hs.531704	NM_002737	PRKCA	Protein kinase C, alpha	AAG6/PKC-alpha/PKCA/PRKACA	PPH00977C
F03	Hs.729457	NM_000314	PTEN	Phosphatase and tensin homolog	10q23del/BZS/CWS1/DEC/GLM2/MHAM/MMAC1/PTEN1/TEP1	PPH00327F
F04	Hs.350966	NM_004219	PTTG1	Pituitary tumor-transforming 1	EAP1/HPTTG/PTTG/TUTR1	PPH05980F
F05	Hs.408528	NM_000321	RB1	Retinoblastoma 1	OSRC/PPP1R130/RB/p105-Rb/pRb/pp110	PPH00228F
F06	Hs.502875	NM_021975	RELA	V-rel reticuloendotheliosis viral oncogene homolog A (avian)	NFKB3/p65	PPH01812B
F07	Hs.100890	NM_019845	RPRM	Reprimo, TP53 dependent G2 arrest mediator candidate	REPRIMO	PPH02105B
F08	Hs.469543	NM_031459	SESN2	Sestrin 2	HI95/SES2/SEST2	PPH07580A
F09	Hs.731827	NM_003031	SIAH1	Seven in absentia homolog 1 (Drosophila)	SIAH1A	PPH00294B
F10	Hs.369779	NM_012238	SIRT1	Sirtuin 1	SIR2/SIR2L1/SIR2alpha	PPH02188A
F11	Hs.642990	NM_007315	STAT1	Signal transducer and activator of transcription 1, 91kDa	CANDF7/IMD31A/IMD31B/IMD31C/ISGF-3/STAT91	PPH00811C
F12	Hs.386390	NM_006354	TADA3	Transcriptional adaptor 3	ADA3/NGG1/STAF54/TADA3L/hADA3	PPH18800A
G01	Hs.241570	NM_000594	TNF	Tumor necrosis factor	DIF/TNF-alpha/TNFA/TNFSF2	PPH00341F
G02	Hs.661668	NM_003842	TNFRSF10B	Tumor necrosis factor receptor superfamily, member 10b	CD262/DR5/KILLER/KILLER/DR5/TRAIL-R2/TRAILR2/TRICK2/TRICK2A/TRICK2B/TRICKB/ZTNFR9	PPH00241C
G03	Hs.213467	NM_003840	TNFRSF10D	Tumor necrosis factor receptor superfamily, member 10d, decoy with truncated death domain	CD264/DCR2/TRAIL-R4/TRAILR4/TRUNDD	PPH00838B
G04	Hs.437460	NM_000546	TP53	Tumor protein p53	BCC7/LFS1/P53/TRP53	PPH00213F
G05	Hs.160953	NM_022112	TP53AIP1	Tumor protein p53 regulated apoptosis inducing protein 1	P53AIP1	PPH02164B
G06	Hs.523968	NM_005426	TP53BP2	Tumor protein p53 binding protein, 2	53BP2/ASPP2/BBP/P53BP2/PPP1R13A	PPH00394F
G07	Hs.137569	NM_003722	TP63	Tumor protein p63	AIS/B(p51A)/B(p51B)/EEC3/KET/LMS/NBP/OFC8/RHS/SHFM4/TP53CP/TP53L/TP73L/p40/p51/p53CP/p63/p73H/p73L	PPH01032F
G08	Hs.192132	NM_005427	TP73	Tumor protein p73	P73	PPH00725A
G09	Hs.522506	NM_021138	TRAF2	TNF receptor-associated factor 2	MGC:45012/TRAP/TRAP3	PPH00352B
G10	Hs.370854	NM_000368	TSC1	Tuberous sclerosis 1	LAM/TSC	PPH00244B
G11	Hs.591980	NM_000378	WT1	Wilms tumor 1	AWT1/EWS-WT1/GUD/NPHS4/WAGR/WIT-2/WT33	PPH00254A
G12	Hs.388739	NM_021141	XRCC5	X-ray repair complementing defective repair in Chinese hamster cells 5 (double-strand-break rejoining)	KARP-1/KARP1/KU80/KUB2/Ku86/NFIV	PPH01734A
H01	Hs.520640	NM_001101	ACTB	Actin, beta	BRWS1/PS1TP5BP1	PPH00073G
H02	Hs.534255	NM_004048	B2M	Beta-2-microglobulin	-	PPH01094E
H03	Hs.592355	NM_002046	GAPDH	Glyceraldehyde-3-phosphate dehydrogenase	G3PD/GAPD/HEL-S-162eP	PPH00150F
H04	Hs.412707	NM_000194	HPRT1	Hypoxanthine phosphoribosyltransferase 1	HGPRT/HPRT	PPH01018C
H05	Hs.546285	NM_001002	RPLP0	Ribosomal protein, large, P0	L10E/LP0/P0/PRLP0/RPP0	PPH21138F
H06	N/A	SA_00105	HGDC	Human Genomic DNA Contamination	HIGX1A
H07	N/A	SA_00104	RTC	Reverse Transcription Control	RTC	PPX63340A
H08	N/A	SA_00104	RTC	Reverse Transcription Control	RTC	PPX63340A
H09	N/A	SA_00104	RTC	Reverse Transcription Control	RTC	PPX63340A
H10	N/A	SA_00103	PPC	Positive PCR Control	PPC
H11	N/A	SA_00103	PPC	Positive PCR Control	PPC
H12	N/A	SA_00103	PPC	Positive PCR Control	PPC

## Sheet: Average Ct
Position	Symbol	AVG Ct		Standard Deviation
		Control Group	Group 1	Control Group	Group 1
A01	APAF1	25.84	25.86	0.097125	0.144338
A02	ATM	27.90	27.89	0.207926	0.172143
A03	ATR	25.76	25.85	0.155242	0.115036
A04	ADGRB1	33.32	33.67	0.660908	0.571577
A05	BAX	23.05	23.03	0.110151	0.092376
A06	BBC3	26.02	26.03	0.056862	0.160935
A07	BCL2	28.85	28.77	0.213854	0.278747
A08	BCL2A1	33.87	34.00	0.225167	0.000000
A09	BID	22.48	22.44	0.020817	0.103923
A10	BIRC5	24.83	24.93	0.118462	0.066583
A11	BRCA1	24.84	24.90	0.030000	0.160935
A12	BRCA2	25.50	25.62	0.143643	0.130128
B01	BTG2	30.46	30.26	0.180093	0.235867
B02	CASP2	24.01	24.03	0.120139	0.281603
B03	CASP9	25.58	25.52	0.086603	0.102632
B04	CCNB1	21.70	21.77	0.080000	0.115470
B05	CCNE1	24.31	24.39	0.051316	0.095044
B06	CCNG1	23.51	23.41	0.090185	0.110604
B07	CCNH	25.05	25.01	0.090738	0.120968
B08	CDC25A	25.30	25.44	0.058595	0.156950
B09	CDC25C	25.81	25.88	0.134536	0.145717
B10	CDK1	21.62	21.73	0.040415	0.101489
B11	CDK4	22.46	22.54	0.017321	0.085049
B12	CDKN1A	24.12	23.70	0.085049	0.130000
C01	CDKN2A	24.83	24.76	0.045826	0.132035
C02	CHEK1	24.14	24.22	0.085440	0.119304
C03	CHEK2	25.27	25.29	0.105830	0.126623
C04	CRADD	28.53	28.33	0.180278	0.195533
C05	DNMT1	23.46	23.54	0.153948	0.156205
C06	E2F1	23.95	24.04	0.141067	0.240208
C07	E2F3	24.26	24.19	0.103923	0.130512
C08	EGFR	22.29	22.38	0.117189	0.138684
C09	EGR1	28.36	28.24	0.115326	0.185831
C10	EI24	21.40	21.47	0.065064	0.094516
C11	ESR1	32.50	32.34	2.598076	2.880978
C12	FADD	23.12	23.15	0.041633	0.145717
D01	FAS	26.68	26.72	0.070000	0.155027
D02	FASLG	33.51	33.55	0.848705	0.785196
D03	FOXO3	23.93	23.80	0.062450	0.151327
D04	GADD45A	25.59	25.54	0.178979	0.183576
D05	GML	34.00	34.00	0.000000	0.000000
D06	HDAC1	22.29	22.28	0.083267	0.076376
D07	HK2	24.05	24.08	0.083267	0.145717
D08	IGF1R	25.41	25.41	0.126623	0.064291
D09	IL6	27.07	26.74	0.078102	0.116762
D10	JUN	24.78	24.91	0.098489	0.173494
D11	KAT2B	26.85	26.86	0.090185	0.168622
D12	KRAS	24.51	24.50	0.075498	0.086217
E01	MCL1	22.21	22.18	0.118462	0.118462
E02	MDM2	23.66	23.70	0.128582	0.075056
E03	MDM4	25.52	25.53	0.181751	0.170098
E04	MLH1	33.98	34.00	0.040415	0.000000
E05	MSH2	23.26	23.26	0.060828	0.108167
E06	MYC	22.70	22.72	0.050000	0.185203
E07	MYOD1	33.97	33.87	0.051962	0.230940
E08	NF1	24.23	24.22	0.155242	0.111355
E09	NFKB1	24.01	24.07	0.070946	0.073711
E10	PCNA	20.75	20.77	0.045826	0.117189
E11	PIDD1	26.54	26.68	0.237557	0.360879
E12	PPM1D	26.63	26.65	0.092916	0.171561
F01	PRC1	23.12	23.20	0.095394	0.090738
F02	PRKCA	25.86	25.82	0.080208	0.100167
F03	PTEN	25.03	25.07	0.113725	0.030551
F04	PTTG1	21.46	21.49	0.162891	0.298161
F05	RB1	23.96	23.96	0.011547	0.149778
F06	RELA	22.68	22.71	0.023094	0.180370
F07	RPRM	32.70	32.48	0.797580	0.483460
F08	SESN2	26.89	26.82	0.135769	0.120968
F09	SIAH1	25.59	25.61	0.085049	0.125831
F10	SIRT1	24.57	24.61	0.105987	0.050000
F11	STAT1	23.02	23.09	0.060277	0.094516
F12	TADA3	23.78	23.78	0.045826	0.132288
G01	TNF	24.07	24.30	0.065064	0.112398
G02	TNFRSF10B	22.91	22.84	0.075498	0.165025
G03	TNFRSF10D	24.36	24.34	0.136504	0.087369
G04	TP53	30.94	32.34	0.496622	0.956870
G05	TP53AIP1	33.61	33.55	0.669726	0.773649
G06	TP53BP2	24.19	24.24	0.078102	0.102144
G07	TP63	26.92	27.08	0.124900	0.080000
G08	TP73	28.44	28.43	0.176163	0.120968
G09	TRAF2	22.96	22.96	0.091652	0.200000
G10	TSC1	24.14	24.08	0.226789	0.124231
G11	WT1	33.11	33.05	1.541525	1.639675
G12	XRCC5	20.42	20.46	0.068069	0.113578
H01	ACTB	15.34	15.42	0.030551	0.145258
H02	B2M	20.98	20.90	0.032146	0.090000
H03	GAPDH	17.73	17.74	0.076376	0.216564
H04	HPRT1	23.31	23.36	0.066583	0.150997
H05	RPLP0	17.43	17.43	0.047258	0.080829

## Sheet: Average Delta(Ct)
Position	Symbol	AVG Delta(Ct) (Ct(GOI) - Ave Ct(HKG))		Standard Deviation
		Control Group	Group 1	Control Group	Group 1
A01	APAF1	6.88	6.89	0.096995	0.074144
A02	ATM	8.94	8.92	0.209638	0.068973
A03	ATR	6.80	6.88	0.145332	0.021385
A04	ADGRB1	14.36	14.70	0.681499	0.693179
A05	BAX	4.09	4.06	0.104696	0.073330
A06	BBC3	7.06	7.06	0.046130	0.048346
A07	BCL2	9.89	9.80	0.237798	0.208848
A08	BCL2A1	14.91	15.03	0.249562	0.136005
A09	BID	3.52	3.47	0.010066	0.068537
A10	BIRC5	5.87	5.96	0.125491	0.147391
A11	BRCA1	5.88	5.93	0.034078	0.048346
A12	BRCA2	6.54	6.65	0.146155	0.009165
B01	BTG2	11.50	11.29	0.160129	0.100817
B02	CASP2	5.05	5.06	0.105205	0.159679
B03	CASP9	6.62	6.55	0.065737	0.042158
B04	CCNB1	2.74	2.80	0.074574	0.069022
B05	CCNE1	5.35	5.42	0.042442	0.041037
B06	CCNG1	4.55	4.44	0.082146	0.028000
B07	CCNH	6.09	6.04	0.104314	0.044015
B08	CDC25A	6.34	6.47	0.065483	0.049369
B09	CDC25C	6.85	6.91	0.134616	0.129938
B10	CDK1	2.66	2.76	0.054111	0.040464
B11	CDK4	3.50	3.57	0.020033	0.051160
B12	CDKN1A	5.16	4.73	0.089599	0.065248
C01	CDKN2A	5.87	5.79	0.020033	0.024980
C02	CHEK1	5.18	5.25	0.076559	0.084008
C03	CHEK2	6.31	6.32	0.109002	0.094255
C04	CRADD	9.57	9.36	0.157230	0.070314
C05	DNMT1	4.50	4.57	0.152582	0.087962
C06	E2F1	4.99	5.07	0.129466	0.117462
C07	E2F3	5.30	5.22	0.082470	0.040216
C08	EGFR	3.33	3.41	0.120504	0.032924
C09	EGR1	9.40	9.27	0.085448	0.111732
C10	EI24	2.44	2.50	0.059677	0.054930
C11	ESR1	13.54	13.37	2.602868	3.000083
C12	FADD	4.16	4.18	0.060233	0.016042
D01	FAS	7.72	7.75	0.041004	0.149813
D02	FASLG	14.55	14.58	0.853851	0.906034
D03	FOXO3	4.97	4.83	0.037166	0.043097
D04	GADD45A	6.63	6.57	0.156614	0.076140
D05	GML	15.04	15.03	0.030353	0.136005
D06	HDAC1	3.33	3.31	0.086031	0.062429
D07	HK2	5.09	5.11	0.069195	0.016042
D08	IGF1R	6.45	6.44	0.123887	0.079103
D09	IL6	8.11	7.77	0.086263	0.208000
D10	JUN	5.82	5.94	0.076035	0.094537
D11	KAT2B	7.89	7.89	0.060011	0.102196
D12	KRAS	5.55	5.53	0.066943	0.053329
E01	MCL1	3.25	3.21	0.125491	0.064010
E02	MDM2	4.70	4.73	0.132015	0.061134
E03	MDM4	6.56	6.56	0.181332	0.152591
E04	MLH1	15.02	15.03	0.054111	0.136005
E05	MSH2	4.30	4.29	0.074036	0.041199
E06	MYC	3.74	3.75	0.039004	0.049571
E07	MYOD1	15.01	14.90	0.064042	0.355665
E08	NF1	5.27	5.25	0.148665	0.031896
E09	NFKB1	5.05	5.10	0.061330	0.070314
E10	PCNA	1.79	1.80	0.030022	0.047089
E11	PIDD1	7.58	7.71	0.241540	0.251907
E12	PPM1D	7.67	7.68	0.069292	0.040464
F01	PRC1	4.16	4.23	0.086263	0.047721
F02	PRKCA	6.90	6.85	0.076950	0.091016
F03	PTEN	6.07	6.10	0.114315	0.106226
F04	PTTG1	2.50	2.52	0.133671	0.165098
F05	RB1	5.00	4.99	0.040017	0.037470
F06	RELA	3.72	3.74	0.019009	0.045797
F07	RPRM	13.74	13.51	0.819920	0.552211
F08	SESN2	7.93	7.85	0.112878	0.200509
F09	SIAH1	6.63	6.64	0.078239	0.019079
F10	SIRT1	5.61	5.64	0.103254	0.086008
F11	STAT1	4.06	4.12	0.059677	0.054930
F12	TADA3	4.82	4.81	0.039260	0.045797
G01	TNF	5.11	5.33	0.062354	0.035553
G02	TNFRSF10B	3.95	3.87	0.066943	0.029052
G03	TNFRSF10D	5.40	5.37	0.141096	0.055293
G04	TP53	11.98	13.37	0.512199	1.056039
G05	TP53AIP1	14.65	14.58	0.675012	0.894519
G06	TP53BP2	5.23	5.27	0.107431	0.085541
G07	TP63	7.96	8.11	0.139432	0.119069
G08	TP73	9.48	9.46	0.171020	0.163107
G09	TRAF2	4.00	3.99	0.091221	0.064010
G10	TSC1	5.18	5.11	0.227394	0.064374
G11	WT1	14.15	14.08	1.546435	1.759308
G12	XRCC5	1.46	1.49	0.072581	0.054197
H01	ACTB	-3.62	-3.55	0.001155	0.011719
H02	B2M	2.02	1.93	0.044136	0.046014
H03	GAPDH	-1.23	-1.23	0.056757	0.082809
H04	HPRT1	4.35	4.39	0.041328	0.023180
H05	RPLP0	-1.53	-1.54	0.054602	0.057422

## Sheet: 2^(-Avg.(Delta(Ct))
Position	Symbol	2^(-Avg.(Delta(Ct))
		Control Group	Group 1
A01	APAF1	0.008502	0.008447
A02	ATM	0.002039	0.002068
A03	ATR	0.008966	0.008506
A04	ADGRB1	0.000048	0.000038
A05	BAX	0.058531	0.060065
A06	BBC3	0.007505	0.007491
A07	BCL2	0.001055	0.001121
A08	BCL2A1	0.000032	0.000030
A09	BID	0.086890	0.090204
A10	BIRC5	0.017122	0.016020
A11	BRCA1	0.016965	0.016394
A12	BRCA2	0.010712	0.009930
B01	BTG2	0.000344	0.000398
B02	CASP2	0.030227	0.029963
B03	CASP9	0.010157	0.010692
B04	CCNB1	0.149547	0.143190
B05	CCNE1	0.024439	0.023292
B06	CCNG1	0.042748	0.045943
B07	CCNH	0.014633	0.015226
B08	CDC25A	0.012362	0.011302
B09	CDC25C	0.008661	0.008292
B10	CDK1	0.158439	0.147556
B11	CDK4	0.088307	0.084358
B12	CDKN1A	0.028008	0.037664
C01	CDKN2A	0.017083	0.018023
C02	CHEK1	0.027559	0.026327
C03	CHEK2	0.012592	0.012482
C04	CRADD	0.001314	0.001518
C05	DNMT1	0.044153	0.042082
C06	E2F1	0.031438	0.029756
C07	E2F3	0.025359	0.026880
C08	EGFR	0.099121	0.093817
C09	EGR1	0.001479	0.001615
C10	EI24	0.183689	0.177104
C11	ESR1	0.000084	0.000095
C12	FADD	0.056017	0.055271
D01	FAS	0.004739	0.004632
D02	FASLG	0.000042	0.000041
D03	FOXO3	0.031877	0.035142
D04	GADD45A	0.010111	0.010520
D05	GML	0.000030	0.000030
D06	HDAC1	0.099121	0.101017
D07	HK2	0.029401	0.029009
D08	IGF1R	0.011454	0.011539
D09	IL6	0.003616	0.004569
D10	JUN	0.017685	0.016281
D11	KAT2B	0.004202	0.004204
D12	KRAS	0.021325	0.021582
E01	MCL1	0.105258	0.108267
E02	MDM2	0.038527	0.037751
E03	MDM4	0.010564	0.010569
E04	MLH1	0.000030	0.000030
E05	MSH2	0.050719	0.051095
E06	MYC	0.074773	0.074291
E07	MYOD1	0.000030	0.000033
E08	NF1	0.025892	0.026266
E09	NFKB1	0.030088	0.029077
E10	PCNA	0.288905	0.287706
E11	PIDD1	0.005209	0.004785
E12	PPM1D	0.004894	0.004885
F01	PRC1	0.055887	0.053388
F02	PRKCA	0.008346	0.008645
F03	PTEN	0.014906	0.014538
F04	PTTG1	0.177022	0.174262
F05	RB1	0.031149	0.031380
F06	RELA	0.075642	0.074981
F07	RPRM	0.000073	0.000086
F08	SESN2	0.004087	0.004322
F09	SIAH1	0.010064	0.009999
F10	SIRT1	0.020409	0.020044
F11	STAT1	0.059760	0.057618
F12	TADA3	0.035370	0.035632
G01	TNF	0.028996	0.024792
G02	TNFRSF10B	0.064644	0.068204
G03	TNFRSF10D	0.023716	0.024225
G04	TP53	0.000248	0.000094
G05	TP53AIP1	0.000039	0.000041
G06	TP53BP2	0.026620	0.025964
G07	TP63	0.004012	0.003618
G08	TP73	0.001402	0.001416
G09	TRAF2	0.062442	0.062906
G10	TSC1	0.027623	0.028876
G11	WT1	0.000055	0.000058
G12	XRCC5	0.363997	0.355848
H01	ACTB	12.255295	11.707274
H02	B2M	0.246900	0.262308
H03	GAPDH	2.338095	2.344586
H04	HPRT1	0.049105	0.047674
H05	RPLP0	2.878532	2.913325

## Sheet: Fold Change
Position	Symbol	Fold Change (comparing to control group)
		Group 1
		Fold Change	Comments
A01	APAF1	0.99
A02	ATM	1.01
A03	ATR	0.95
A04	ADGRB1	0.79	B
A05	BAX	1.03
A06	BBC3	1.00
A07	BCL2	1.06
A08	BCL2A1	0.92	B
A09	BID	1.04
A10	BIRC5	0.94
A11	BRCA1	0.97
A12	BRCA2	0.93
B01	BTG2	1.16	B
B02	CASP2	0.99
B03	CASP9	1.05
B04	CCNB1	0.96
B05	CCNE1	0.95
B06	CCNG1	1.07
B07	CCNH	1.04
B08	CDC25A	0.91
B09	CDC25C	0.96
B10	CDK1	0.93
B11	CDK4	0.96
B12	CDKN1A	1.34
C01	CDKN2A	1.06
C02	CHEK1	0.96
C03	CHEK2	0.99
C04	CRADD	1.15
C05	DNMT1	0.95
C06	E2F1	0.95
C07	E2F3	1.06
C08	EGFR	0.95
C09	EGR1	1.09
C10	EI24	0.96
C11	ESR1	1.13	B
C12	FADD	0.99
D01	FAS	0.98
D02	FASLG	0.98	B
D03	FOXO3	1.10
D04	GADD45A	1.04
D05	GML	1.01	C
D06	HDAC1	1.02
D07	HK2	0.99
D08	IGF1R	1.01
D09	IL6	1.26
D10	JUN	0.92
D11	KAT2B	1.00
D12	KRAS	1.01
E01	MCL1	1.03
E02	MDM2	0.98
E03	MDM4	1.00
E04	MLH1	0.99	B
E05	MSH2	1.01
E06	MYC	0.99
E07	MYOD1	1.08	B
E08	NF1	1.01
E09	NFKB1	0.97
E10	PCNA	1.00
E11	PIDD1	0.92
E12	PPM1D	1.00
F01	PRC1	0.96
F02	PRKCA	1.04
F03	PTEN	0.98
F04	PTTG1	0.98
F05	RB1	1.01
F06	RELA	0.99
F07	RPRM	1.17	B
F08	SESN2	1.06
F09	SIAH1	0.99
F10	SIRT1	0.98
F11	STAT1	0.96
F12	TADA3	1.01
G01	TNF	0.86
G02	TNFRSF10B	1.06
G03	TNFRSF10D	1.02
G04	TP53	0.38	B
G05	TP53AIP1	1.05	B
G06	TP53BP2	0.98
G07	TP63	0.90
G08	TP73	1.01
G09	TRAF2	1.01
G10	TSC1	1.05
G11	WT1	1.05	B
G12	XRCC5	0.98
H01	ACTB	0.96
H02	B2M	1.06
H03	GAPDH	1.00
H04	HPRT1	0.97
H05	RPLP0	1.01

## Sheet: p-value
Position	Symbol	p-value (comparing to control group)
		Group 1
A01	APAF1	0.891985
A02	ATM	0.935302
A03	ATR	0.410334
A04	ADGRB1	0.597729
A05	BAX	0.654437
A06	BBC3	0.949157
A07	BCL2	0.656110
A08	BCL2A1	0.497235
A09	BID	0.244570
A10	BIRC5	0.453124
A11	BRCA1	0.221365
A12	BRCA2	0.274182
B01	BTG2	0.117416
B02	CASP2	0.934160
B03	CASP9	0.172399
B04	CCNB1	0.348494
B05	CCNE1	0.112872
B06	CCNG1	0.105366
B07	CCNH	0.441342
B08	CDC25A	0.054380
B09	CDC25C	0.594384
B10	CDK1	0.059568
B11	CDK4	0.104147
B12	CDKN1A	0.002407
C01	CDKN2A	0.013983
C02	CHEK1	0.374309
C03	CHEK2	0.881044
C04	CRADD	0.101261
C05	DNMT1	0.524086
C06	E2F1	0.478699
C07	E2F3	0.182878
C08	EGFR	0.335590
C09	EGR1	0.190029
C10	EI24	0.328024
C11	ESR1	0.774754
C12	FADD	0.605896
D01	FAS	0.767293
D02	FASLG	0.996913
D03	FOXO3	0.013270
D04	GADD45A	0.624281
D05	GML	0.864215
D06	HDAC1	0.689446
D07	HK2	0.648126
D08	IGF1R	0.925816
D09	IL6	0.078326
D10	JUN	0.166658
D11	KAT2B	0.975366
D12	KRAS	0.750734
E01	MCL1	0.667510
E02	MDM2	0.725271
E03	MDM4	0.990299
E04	MLH1	0.919466
E05	MSH2	0.851182
E06	MYC	0.813498
E07	MYOD1	0.565491
E08	NF1	0.868193
E09	NFKB1	0.417543
E10	PCNA	0.867853
E11	PIDD1	0.591897
E12	PPM1D	0.944552
F01	PRC1	0.312493
F02	PRKCA	0.504156
F03	PTEN	0.710451
F04	PTTG1	0.878137
F05	RB1	0.754661
F06	RELA	0.691194
F07	RPRM	0.778706
F08	SESN2	0.561522
F09	SIAH1	0.832178
F10	SIRT1	0.750457
F11	STAT1	0.328024
F12	TADA3	0.772102
G01	TNF	0.006605
G02	TNFRSF10B	0.140724
G03	TNFRSF10D	0.778906
G04	TP53	0.124169
G05	TP53AIP1	0.837157
G06	TP53BP2	0.663674
G07	TP63	0.236466
G08	TP73	0.928228
G09	TRAF2	0.889007
G10	TSC1	0.724449
G11	WT1	0.875643
G12	XRCC5	0.564247
H01	ACTB	0.000574
H02	B2M	0.076796
H03	GAPDH	0.936955
H04	HPRT1	0.195369
H05	RPLP0	0.724497

## Sheet: Fold Regulation
Position	Symbol	Up-Down Regulation (comparing to control group)
		Group 1
		Fold Regulation	Comments
A01	APAF1	-1.01
A02	ATM	1.01
A03	ATR	-1.05
A04	ADGRB1	-1.27	B
A05	BAX	1.03
A06	BBC3	-1.00
A07	BCL2	1.06
A08	BCL2A1	-1.09	B
A09	BID	1.04
A10	BIRC5	-1.07
A11	BRCA1	-1.03
A12	BRCA2	-1.08
B01	BTG2	1.16	B
B02	CASP2	-1.01
B03	CASP9	1.05
B04	CCNB1	-1.04
B05	CCNE1	-1.05
B06	CCNG1	1.07
B07	CCNH	1.04
B08	CDC25A	-1.09
B09	CDC25C	-1.04
B10	CDK1	-1.07
B11	CDK4	-1.05
B12	CDKN1A	1.34
C01	CDKN2A	1.06
C02	CHEK1	-1.05
C03	CHEK2	-1.01
C04	CRADD	1.15
C05	DNMT1	-1.05
C06	E2F1	-1.06
C07	E2F3	1.06
C08	EGFR	-1.06
C09	EGR1	1.09
C10	EI24	-1.04
C11	ESR1	1.13	B
C12	FADD	-1.01
D01	FAS	-1.02
D02	FASLG	-1.02	B
D03	FOXO3	1.10
D04	GADD45A	1.04
D05	GML	1.01	C
D06	HDAC1	1.02
D07	HK2	-1.01
D08	IGF1R	1.01
D09	IL6	1.26
D10	JUN	-1.09
D11	KAT2B	1.00
D12	KRAS	1.01
E01	MCL1	1.03
E02	MDM2	-1.02
E03	MDM4	1.00
E04	MLH1	-1.01	B
E05	MSH2	1.01
E06	MYC	-1.01
E07	MYOD1	1.08	B
E08	NF1	1.01
E09	NFKB1	-1.03
E10	PCNA	-1.00
E11	PIDD1	-1.09
E12	PPM1D	-1.00
F01	PRC1	-1.05
F02	PRKCA	1.04
F03	PTEN	-1.03
F04	PTTG1	-1.02
F05	RB1	1.01
F06	RELA	-1.01
F07	RPRM	1.17	B
F08	SESN2	1.06
F09	SIAH1	-1.01
F10	SIRT1	-1.02
F11	STAT1	-1.04
F12	TADA3	1.01
G01	TNF	-1.17
G02	TNFRSF10B	1.06
G03	TNFRSF10D	1.02
G04	TP53	-2.63	B
G05	TP53AIP1	1.05	B
G06	TP53BP2	-1.03
G07	TP63	-1.11
G08	TP73	1.01
G09	TRAF2	1.01
G10	TSC1	1.05
G11	WT1	1.05	B
G12	XRCC5	-1.02
H01	ACTB	-1.05
H02	B2M	1.06
H03	GAPDH	1.00
H04	HPRT1	-1.03
H05	RPLP0	1.01

## Sheet: Group
Supplementary File S3. PC14586 Did Not Restore p53 Signaling Pathway in NUGC-3 KO Cells (16 h)
Group	Cell	Treatment	Time (h)	Biological Repeat
Control Group	NUGC-3 KO	DMSO	16	3
Group 1	NUGC-3 KO	PC14586 (5 µM)	16	3
