# Supplementary material for: Restoration of the Tumor Suppressor Function of Y220C-Mutant p53 by Rezatapopt, a Small-Molecule Reactivator
Source: Cancer Discov. 2025 Feb 14;15(6):1159–79. doi: 10.1158/2159-8290.CD-24-1421 (PMC12130801; doi:10.1158/2159-8290.CD-24-1421)
Supplement: Supplementary File S4 — p53 pathway profiling analysis in NUGC-3 cells treated by PC14586 (5 µM) vs. DMSO control (5 h). [file cd-24-1421_supplementary_file_s4_suppsd4.xlsx]

## Sheet: Definitions
Comments:
A: This gene's average threshold cycle is relatively high (> 30) in either the control or the test sample, and is reasonably low in the other sample (< 30).
These data mean that the gene's expression is relatively low in one sample and reasonably detected in the other sample suggesting that the actual fold-change value is at least as large as the calculated and reported fold-change result.
This fold-change result may also have greater variations if p value > 0.05; therefore, it is important to have a sufficient number of biological replicates to validate the result for this gene.
B: This gene's average threshold cycle is relatively high (> 30), meaning that its relative expression level is low, in both control and test samples, and the p-value for the fold-change is either unavailable or relatively high (p > 0.05).
This fold-change result may also have greater variations; therefore, it is important to have a sufficient number of biological replicates to validate the result for this gene.
C: This gene's average threshold cycle is either not determined or greater than the defined cut-off (deault 35), in both samples meaning that its expression was undetected, making this fold-change result erroneous and un-interpretable.
Fold Change & Fold Regulation:
Fold-Change (2^(- Delta Delta CT)) is the normalized gene expression (2^(- Delta CT)) in the Test Sample divided the normalized gene expression (2^(- Delta CT)) in the Control Sample.
Fold-Regulation represents fold-change results in a biologically meaningful way. Fold-change values greater than one indicate a positive- or an up-regulation, and the fold-regulation is equal to the fold-change.
Fold-change values less than one indicate a negative or down-regulation, and the fold-regulation is the negative inverse of the fold-change.
Fold-change and fold-regulation values greater than 2 are indicated in red; fold-change values less than 0.5 and fold-regulation values less than -2 are indicated in blue.
p-value:
The p values are calculated based on a Student's t-test of the replicate 2^(- Delta CT) values for each gene in the control group and treatment groups, and p values less than 0.05 are indicated in red.

## Sheet: Gene Table
PCR Array Catalog #:	PAHS-027Z
Position	Unigene	Refseq	Symbol	Description	Gname	RT2 Catalog
A01	Hs.552567	NM_001160	APAF1	Apoptotic peptidase activating factor 1	APAF-1/CED4	PPH00752A
A02	Hs.367437	NM_000051	ATM	Ataxia telangiectasia mutated	AT1/ATA/ATC/ATD/ATDC/ATE/TEL1/TELO1	PPH00325C
A03	Hs.271791	NM_001184	ATR	Ataxia telangiectasia and Rad3 related	FCTCS/FRP1/MEC1/SCKL/SCKL1	PPH01318B
A04	Hs.194654	NM_001702	ADGRB1	Brain-specific angiogenesis inhibitor 1	BAI1/GDAIF	PPH01351E
A05	Hs.624291	NM_004324	BAX	BCL2-associated X protein	BCL2L4	PPH00078B
A06	Hs.467020	NM_014417	BBC3	BCL2 binding component 3	JFY-1/JFY1/PUMA	PPH02204C
A07	Hs.150749	NM_000633	BCL2	B-cell CLL/lymphoma 2	Bcl-2/PPP1R50	PPH00079B
A08	Hs.227817	NM_004049	BCL2A1	BCL2-related protein A1	ACC-1/ACC-2/ACC1/ACC2/BCL2L5/BFL1/GRS/HBPA1	PPH00365F
A09	Hs.517145	NM_001196	BID	BH3 interacting domain death agonist	FP497	PPH00084C
A10	Hs.744872	NM_001168	BIRC5	Baculoviral IAP repeat containing 5	API4/EPR-1	PPH00271E
A11	Hs.194143	NM_007294	BRCA1	Breast cancer 1, early onset	BRCAI/BRCC1/BROVCA1/FANCS/IRIS/PNCA4/PPP1R53/PSCP/RNF53	PPH00322F
A12	Hs.34012	NM_000059	BRCA2	Breast cancer 2, early onset	BRCC2/BROVCA2/FACD/FAD/FAD1/FANCD/FANCD1/GLM3/PNCA2/XRCC11	PPH00321F
B01	Hs.519162	NM_006763	BTG2	BTG family, member 2	PC3/TIS21	PPH01750C
B02	Hs.368982	NM_032982	CASP2	Caspase 2, apoptosis-related cysteine peptidase	CASP-2/ICH1/NEDD-2/NEDD2/PPP1R57	PPH00111A
B03	Hs.329502	NM_001229	CASP9	Caspase 9, apoptosis-related cysteine peptidase	APAF-3/APAF3/ICE-LAP6/MCH6/PPP1R56	PPH00353B
B04	Hs.23960	NM_031966	CCNB1	Cyclin B1	CCNB	PPH00126C
B05	Hs.244723	NM_001238	CCNE1	Cyclin E1	CCNE/pCCNE1	PPH00131A
B06	Hs.79101	NM_004060	CCNG1	Cyclin G1	CCNG	PPH00389C
B07	Hs.292524	NM_001239	CCNH	Cyclin H	CAK/CycH/p34/p37	PPH00959E
B08	Hs.437705	NM_001789	CDC25A	Cell division cycle 25 homolog A (S. pombe)	CDC25A2	PPH00930A
B09	Hs.656	NM_001790	CDC25C	Cell division cycle 25 homolog C (S. pombe)	CDC25/PPP1R60	PPH02198F
B10	Hs.732435	NM_001786	CDK1	Cyclin-dependent kinase 1	CDC2/CDC28A/P34CDC2	PPH00116C
B11	Hs.95577	NM_000075	CDK4	Cyclin-dependent kinase 4	CMM3/PSK-J3	PPH00118F
B12	Hs.370771	NM_000389	CDKN1A	Cyclin-dependent kinase inhibitor 1A (p21, Cip1)	CAP20/CDKN1/CIP1/MDA-6/P21/SDI1/WAF1/p21CIP1	PPH00211E
C01	Hs.512599	NM_000077	CDKN2A	Cyclin-dependent kinase inhibitor 2A (melanoma, p16, inhibits CDK4)	ARF/CDK4I/CDKN2/CMM2/INK4/INK4A/MLM/MTS-1/MTS1/P14/P14ARF/P16/P16-INK4A/P16INK4/P16INK4A/P19/P19ARF/TP16	PPH00207C
C02	Hs.24529	NM_001274	CHEK1	CHK1 checkpoint homolog (S. pombe)	CHK1	PPH00940C
C03	Hs.291363	NM_007194	CHEK2	CHK2 checkpoint homolog (S. pombe)	CDS1/CHK2/HuCds1/LFS2/PP1425/RAD53/hCds1	PPH00921B
C04	Hs.38533	NM_003805	CRADD	CASP2 and RIPK1 domain containing adaptor with death domain	MRT34/RAIDD	PPH00334C
C05	Hs.202672	NM_001379	DNMT1	DNA (cytosine-5-)-methyltransferase 1	ADCADN/AIM/CXXC9/DNMT/HSN1E/MCMT	PPH01055F
C06	Hs.654393	NM_005225	E2F1	E2F transcription factor 1	E2F-1/RBAP1/RBBP3/RBP3	PPH00136G
C07	Hs.269408	NM_001949	E2F3	E2F transcription factor 3	E2F-3	PPH00917F
C08	Hs.488293	NM_005228	EGFR	Epidermal growth factor receptor	ERBB/ERBB1/HER1/NISBD2/PIG61/mENA	PPH00138B
C09	Hs.326035	NM_001964	EGR1	Early growth response 1	AT225/G0S30/KROX-24/NGFI-A/TIS8/ZIF-268/ZNF225	PPH00139A
C10	Hs.643514	NM_004879	EI24	Etoposide induced 2.4 mRNA	EPG4/PIG8/TP53I8	PPH00221C
C11	Hs.744830	NM_000125	ESR1	Estrogen receptor 1	ER/ESR/ESRA/ESTRR/Era/NR3A1	PPH01001A
C12	Hs.86131	NM_003824	FADD	Fas (TNFRSF6)-associated via death domain	GIG3/MORT1	PPH00367A
D01	Hs.667309	NM_000043	FAS	Fas (TNF receptor superfamily, member 6)	ALPS1A/APO-1/APT1/CD95/FAS1/FASTM/TNFRSF6	PPH00141B
D02	Hs.2007	NM_000639	FASLG	Fas ligand (TNF superfamily, member 6)	ALPS1B/APT1LG1/APTL/CD178/CD95-L/CD95L/FASL/TNFSF6	PPH00142C
D03	Hs.220950	NM_001455	FOXO3	Forkhead box O3	AF6q21/FKHRL1/FKHRL1P2/FOXO2/FOXO3A	PPH00807A
D04	Hs.80409	NM_001924	GADD45A	Growth arrest and DNA-damage-inducible, alpha	DDIT1/GADD45	PPH00148B
D05	Hs.661218	NM_002066	GML	Glycosylphosphatidylinositol anchored molecule like protein	LY6DL	PPH01755F
D06	Hs.88556	NM_004964	HDAC1	Histone deacetylase 1	GON-10/HD1/RPD3/RPD3L1	PPH01735F
D07	Hs.406266	NM_000189	HK2	Hexokinase 2	HKII/HXK2	PPH00983B
D08	Hs.643120	NM_000875	IGF1R	Insulin-like growth factor 1 receptor	CD221/IGFIR/IGFR/JTK13	PPH00350F
D09	Hs.654458	NM_000600	IL6	Interleukin 6 (interferon, beta 2)	BSF2/HGF/HSF/IFNB2/IL-6	PPH00560C
D10	Hs.696684	NM_002228	JUN	Jun proto-oncogene	AP-1/AP1/c-Jun	PPH00095A
D11	Hs.533055	NM_003884	KAT2B	K(lysine) acetyltransferase 2B	CAF/P/CAF/PCAF	PPH02176F
D12	Hs.505033	NM_004985	KRAS	V-Ki-ras2 Kirsten rat sarcoma viral oncogene homolog	C-K-RAS/CFC2/K-RAS2A/K-RAS2B/K-RAS4A/K-RAS4B/KI-RAS/KRAS1/KRAS2/NS/NS3/RALD/RASK2	PPH00181F
E01	Hs.632486	NM_021960	MCL1	Myeloid cell leukemia sequence 1 (BCL2-related)	BCL2L3/EAT/MCL1-ES/MCL1L/MCL1S/Mcl-1/TM/bcl2-L-3/mcl1/EAT	PPH00397E
E02	Hs.484551	NM_002392	MDM2	Mdm2 p53 binding protein homolog (mouse)	ACTFS/HDMX/hdm2	PPH00193E
E03	Hs.715871	NM_002393	MDM4	Mdm4 p53 binding protein homolog (mouse)	HDMX/MDMX/MRP1	PPH00875E
E04	Hs.195364	NM_000249	MLH1	MutL homolog 1, colon cancer, nonpolyposis type 2 (E. coli)	COCA2/FCC2/HNPCC/HNPCC2/hMLH1	PPH00196F
E05	Hs.597656	NM_000251	MSH2	MutS homolog 2, colon cancer, nonpolyposis type 1 (E. coli)	COCA1/FCC1/HNPCC/HNPCC1/LCFS2	PPH00197E
E06	Hs.202453	NM_002467	MYC	V-myc myelocytomatosis viral oncogene homolog (avian)	MRTL/MYCC/bHLHe39/c-Myc	PPH00100B
E07	Hs.181768	NM_002478	MYOD1	Myogenic differentiation 1	MYF3/MYOD/PUM/bHLHc1	PPH00046A
E08	Hs.113577	NM_000267	NF1	Neurofibromin 1	NFNS/VRNF/WSS	PPH02089F
E09	Hs.618430	NM_003998	NFKB1	Nuclear factor of kappa light polypeptide gene enhancer in B-cells 1	EBP-1/KBF1/NF-kB1/NF-kappa-B/NF-kappaB/NFKB-p105/NFKB-p50/NFkappaB/p105/p50	PPH00204F
E10	Hs.147433	NM_182649	PCNA	Proliferating cell nuclear antigen	ATLD2	PPH00216B
E11	Hs.592290	NM_145886	PIDD1	P53-induced death domain protein	LRDD/PIDD	PPH02157A
E12	Hs.286073	NM_003620	PPM1D	Protein phosphatase, Mg2+/Mn2+ dependent, 1D	PP2C-DELTA/WIP1	PPH02151A
F01	Hs.366401	NM_003981	PRC1	Protein regulator of cytokinesis 1	ASE1	PPH00958A
F02	Hs.531704	NM_002737	PRKCA	Protein kinase C, alpha	AAG6/PKC-alpha/PKCA/PRKACA	PPH00977C
F03	Hs.729457	NM_000314	PTEN	Phosphatase and tensin homolog	10q23del/BZS/CWS1/DEC/GLM2/MHAM/MMAC1/PTEN1/TEP1	PPH00327F
F04	Hs.350966	NM_004219	PTTG1	Pituitary tumor-transforming 1	EAP1/HPTTG/PTTG/TUTR1	PPH05980F
F05	Hs.408528	NM_000321	RB1	Retinoblastoma 1	OSRC/PPP1R130/RB/p105-Rb/pRb/pp110	PPH00228F
F06	Hs.502875	NM_021975	RELA	V-rel reticuloendotheliosis viral oncogene homolog A (avian)	NFKB3/p65	PPH01812B
F07	Hs.100890	NM_019845	RPRM	Reprimo, TP53 dependent G2 arrest mediator candidate	REPRIMO	PPH02105B
F08	Hs.469543	NM_031459	SESN2	Sestrin 2	HI95/SES2/SEST2	PPH07580A
F09	Hs.731827	NM_003031	SIAH1	Seven in absentia homolog 1 (Drosophila)	SIAH1A	PPH00294B
F10	Hs.369779	NM_012238	SIRT1	Sirtuin 1	SIR2/SIR2L1/SIR2alpha	PPH02188A
F11	Hs.642990	NM_007315	STAT1	Signal transducer and activator of transcription 1, 91kDa	CANDF7/IMD31A/IMD31B/IMD31C/ISGF-3/STAT91	PPH00811C
F12	Hs.386390	NM_006354	TADA3	Transcriptional adaptor 3	ADA3/NGG1/STAF54/TADA3L/hADA3	PPH18800A
G01	Hs.241570	NM_000594	TNF	Tumor necrosis factor	DIF/TNF-alpha/TNFA/TNFSF2	PPH00341F
G02	Hs.661668	NM_003842	TNFRSF10B	Tumor necrosis factor receptor superfamily, member 10b	CD262/DR5/KILLER/KILLER/DR5/TRAIL-R2/TRAILR2/TRICK2/TRICK2A/TRICK2B/TRICKB/ZTNFR9	PPH00241C
G03	Hs.213467	NM_003840	TNFRSF10D	Tumor necrosis factor receptor superfamily, member 10d, decoy with truncated death domain	CD264/DCR2/TRAIL-R4/TRAILR4/TRUNDD	PPH00838B
G04	Hs.437460	NM_000546	TP53	Tumor protein p53	BCC7/LFS1/P53/TRP53	PPH00213F
G05	Hs.160953	NM_022112	TP53AIP1	Tumor protein p53 regulated apoptosis inducing protein 1	P53AIP1	PPH02164B
G06	Hs.523968	NM_005426	TP53BP2	Tumor protein p53 binding protein, 2	53BP2/ASPP2/BBP/P53BP2/PPP1R13A	PPH00394F
G07	Hs.137569	NM_003722	TP63	Tumor protein p63	AIS/B(p51A)/B(p51B)/EEC3/KET/LMS/NBP/OFC8/RHS/SHFM4/TP53CP/TP53L/TP73L/p40/p51/p53CP/p63/p73H/p73L	PPH01032F
G08	Hs.192132	NM_005427	TP73	Tumor protein p73	P73	PPH00725A
G09	Hs.522506	NM_021138	TRAF2	TNF receptor-associated factor 2	MGC:45012/TRAP/TRAP3	PPH00352B
G10	Hs.370854	NM_000368	TSC1	Tuberous sclerosis 1	LAM/TSC	PPH00244B
G11	Hs.591980	NM_000378	WT1	Wilms tumor 1	AWT1/EWS-WT1/GUD/NPHS4/WAGR/WIT-2/WT33	PPH00254A
G12	Hs.388739	NM_021141	XRCC5	X-ray repair complementing defective repair in Chinese hamster cells 5 (double-strand-break rejoining)	KARP-1/KARP1/KU80/KUB2/Ku86/NFIV	PPH01734A
H01	Hs.520640	NM_001101	ACTB	Actin, beta	BRWS1/PS1TP5BP1	PPH00073G
H02	Hs.534255	NM_004048	B2M	Beta-2-microglobulin	-	PPH01094E
H03	Hs.592355	NM_002046	GAPDH	Glyceraldehyde-3-phosphate dehydrogenase	G3PD/GAPD/HEL-S-162eP	PPH00150F
H04	Hs.412707	NM_000194	HPRT1	Hypoxanthine phosphoribosyltransferase 1	HGPRT/HPRT	PPH01018C
H05	Hs.546285	NM_001002	RPLP0	Ribosomal protein, large, P0	L10E/LP0/P0/PRLP0/RPP0	PPH21138F
H06	N/A	SA_00105	HGDC	Human Genomic DNA Contamination	HIGX1A
H07	N/A	SA_00104	RTC	Reverse Transcription Control	RTC	PPX63340A
H08	N/A	SA_00104	RTC	Reverse Transcription Control	RTC	PPX63340A
H09	N/A	SA_00104	RTC	Reverse Transcription Control	RTC	PPX63340A
H10	N/A	SA_00103	PPC	Positive PCR Control	PPC
H11	N/A	SA_00103	PPC	Positive PCR Control	PPC
H12	N/A	SA_00103	PPC	Positive PCR Control	PPC

## Sheet: Average Ct
Position	Symbol	AVG Ct		Standard Deviation
		Control Group	Group 1	Control Group	Group 1
A01	APAF1	25.61	24.13	0.168028	0.080000
A02	ATM	28.13	28.23	0.055076	0.113578
A03	ATR	25.64	26.24	0.140119	0.079373
A04	ADGRB1	33.63	33.05	0.331512	0.833447
A05	BAX	22.81	21.51	0.095044	0.065574
A06	BBC3	27.47	24.48	0.149778	0.147309
A07	BCL2	28.17	29.74	0.183394	0.391067
A08	BCL2A1	32.92	32.43	0.389358	0.076376
A09	BID	22.46	22.74	0.111505	0.064291
A10	BIRC5	24.73	26.46	0.130128	0.100167
A11	BRCA1	24.90	25.98	0.136137	0.101160
A12	BRCA2	25.47	26.74	0.180000	0.060828
B01	BTG2	31.09	25.76	0.085049	0.167432
B02	CASP2	24.12	25.10	0.113578	0.106927
B03	CASP9	25.85	26.12	0.136137	0.090738
B04	CCNB1	21.45	22.86	0.101489	0.057735
B05	CCNE1	23.94	26.10	0.057735	0.089629
B06	CCNG1	23.53	22.47	0.151767	0.062450
B07	CCNH	24.86	25.07	0.124900	0.075719
B08	CDC25A	25.05	27.15	0.113578	0.121244
B09	CDC25C	25.78	27.18	0.125300	0.145258
B10	CDK1	21.53	22.21	0.064291	0.046188
B11	CDK4	22.13	22.79	0.090738	0.023094
B12	CDKN1A	24.01	17.95	0.110151	0.055076
C01	CDKN2A	24.64	24.85	0.062450	0.090738
C02	CHEK1	24.05	25.26	0.110151	0.055678
C03	CHEK2	25.41	26.03	0.105357	0.105040
C04	CRADD	28.28	28.45	0.125033	0.035119
C05	DNMT1	23.31	23.90	0.096437	0.061101
C06	E2F1	24.16	25.79	0.136137	0.066583
C07	E2F3	24.12	24.40	0.113725	0.070000
C08	EGFR	22.12	22.52	0.133167	0.058595
C09	EGR1	27.85	28.36	0.087369	0.051316
C10	EI24	21.20	20.54	0.086603	0.056862
C11	ESR1	30.88	30.97	2.707773	2.629683
C12	FADD	23.24	23.64	0.080829	0.075719
D01	FAS	26.99	22.68	0.134536	0.097125
D02	FASLG	33.01	33.29	0.980068	0.638148
D03	FOXO3	23.99	24.46	0.060000	0.034641
D04	GADD45A	25.75	24.11	0.055678	0.187350
D05	GML	34.00	34.00	0.000000	0.000000
D06	HDAC1	22.24	22.31	0.088882	0.049329
D07	HK2	23.98	24.90	0.120968	0.050000
D08	IGF1R	25.29	25.14	0.132288	0.094516
D09	IL6	24.85	23.22	0.112398	0.083865
D10	JUN	25.00	25.82	0.036056	0.095394
D11	KAT2B	27.15	26.88	0.092916	0.165025
D12	KRAS	24.37	25.00	0.083267	0.083865
E01	MCL1	22.24	22.11	0.166233	0.085049
E02	MDM2	23.61	19.09	0.063509	0.055678
E03	MDM4	25.65	25.55	0.030000	0.040415
E04	MLH1	33.73	33.83	0.280535	0.300222
E05	MSH2	23.50	24.63	0.135031	0.160935
E06	MYC	22.14	22.44	0.115326	0.041633
E07	MYOD1	33.73	34.00	0.244404	0.000000
E08	NF1	24.03	24.34	0.090738	0.062450
E09	NFKB1	24.04	24.23	0.095394	0.077675
E10	PCNA	20.78	20.29	0.104083	0.046188
E11	PIDD1	27.10	24.57	0.170392	0.101160
E12	PPM1D	26.51	25.01	0.107858	0.049329
F01	PRC1	23.26	24.48	0.092916	0.050332
F02	PRKCA	26.69	26.95	0.046188	0.115470
F03	PTEN	24.97	24.98	0.085049	0.081445
F04	PTTG1	21.74	22.04	0.070238	0.140000
F05	RB1	23.95	23.61	0.106927	0.064291
F06	RELA	22.74	23.26	0.096437	0.055678
F07	RPRM	31.88	32.28	0.500133	0.252389
F08	SESN2	27.10	24.51	0.202073	0.015275
F09	SIAH1	25.51	26.19	0.122882	0.100000
F10	SIRT1	24.67	25.62	0.085049	0.089629
F11	STAT1	22.95	23.21	0.100167	0.041633
F12	TADA3	24.01	24.11	0.127410	0.092916
G01	TNF	25.29	25.90	0.077675	0.070000
G02	TNFRSF10B	23.36	21.69	0.083865	0.063509
G03	TNFRSF10D	24.67	23.09	0.171561	0.050332
G04	TP53	21.48	21.78	0.097125	0.081854
G05	TP53AIP1	33.10	33.40	0.781174	0.637364
G06	TP53BP2	24.18	24.38	0.102632	0.052915
G07	TP63	25.64	26.94	0.064291	0.026458
G08	TP73	28.63	28.94	0.299555	0.128582
G09	TRAF2	23.04	23.80	0.117189	0.056862
G10	TSC1	24.06	24.22	0.081445	0.070238
G11	WT1	32.33	32.54	1.464866	1.275003
G12	XRCC5	20.22	20.52	0.080829	0.045826
H01	ACTB	15.22	15.24	0.101489	0.036056
H02	B2M	20.58	20.58	0.155885	0.037859
H03	GAPDH	17.91	17.95	0.097125	0.095394
H04	HPRT1	23.25	23.52	0.119304	0.060277
H05	RPLP0	17.07	17.14	0.106927	0.045826

## Sheet: Average Delta(Ct)
Position	Symbol	AVG Delta(Ct) (Ct(GOI) - Ave Ct(HKG))		Standard Deviation
		Control Group	Group 1	Control Group	Group 1
A01	APAF1	6.81	5.24	0.128473	0.081462
A02	ATM	9.33	9.34	0.050846	0.126633
A03	ATR	6.84	7.35	0.045446	0.053814
A04	ADGRB1	14.82	14.17	0.368029	0.839601
A05	BAX	4.00	2.62	0.093016	0.064156
A06	BBC3	8.66	5.59	0.107852	0.109160
A07	BCL2	9.36	10.85	0.097324	0.382112
A08	BCL2A1	14.11	13.55	0.325308	0.115106
A09	BID	3.66	3.86	0.038280	0.042063
A10	BIRC5	5.93	7.58	0.113072	0.087231
A11	BRCA1	6.09	7.10	0.053028	0.064260
A12	BRCA2	6.66	7.85	0.085002	0.026000
B01	BTG2	12.29	6.87	0.116212	0.129574
B02	CASP2	5.31	6.22	0.068886	0.076219
B03	CASP9	7.04	7.24	0.053028	0.095861
B04	CCNB1	2.64	3.97	0.084056	0.043004
B05	CCNE1	5.13	7.22	0.053777	0.072037
B06	CCNG1	4.73	3.58	0.118934	0.037363
B07	CCNH	6.05	6.18	0.087323	0.052624
B08	CDC25A	6.24	8.26	0.045004	0.083522
B09	CDC25C	6.97	8.29	0.107449	0.144762
B10	CDK1	2.73	3.33	0.042253	0.035346
B11	CDK4	3.33	3.90	0.033843	0.029143
B12	CDKN1A	5.20	-0.94	0.047032	0.058731
C01	CDKN2A	5.83	5.96	0.039311	0.086194
C02	CHEK1	5.24	6.37	0.047032	0.066302
C03	CHEK2	6.60	7.14	0.093943	0.103196
C04	CRADD	9.48	9.56	0.147191	0.029484
C05	DNMT1	4.50	5.01	0.064384	0.058389
C06	E2F1	5.36	6.90	0.093088	0.028095
C07	E2F3	5.31	5.51	0.033045	0.035157
C08	EGFR	3.32	3.63	0.063446	0.050292
C09	EGR1	9.04	9.48	0.023065	0.065033
C10	EI24	2.39	1.66	0.048222	0.052624
C11	ESR1	12.07	12.08	2.705630	2.643734
C12	FADD	4.44	4.75	0.048014	0.052624
D01	FAS	8.18	3.79	0.095840	0.088822
D02	FASLG	14.21	14.40	0.937734	0.641786
D03	FOXO3	5.18	5.57	0.035005	0.059632
D04	GADD45A	6.94	5.22	0.090914	0.169929
D05	GML	15.19	15.11	0.095002	0.038936
D06	HDAC1	3.43	3.42	0.068157	0.033307
D07	HK2	5.17	6.01	0.043035	0.056710
D08	IGF1R	6.48	6.25	0.053154	0.082519
D09	IL6	6.04	4.33	0.027055	0.062525
D10	JUN	6.19	6.93	0.091571	0.068235
D11	KAT2B	8.35	7.99	0.073385	0.160902
D12	KRAS	5.57	6.12	0.028024	0.101041
E01	MCL1	3.43	3.22	0.073021	0.084672
E02	MDM2	4.81	0.20	0.051433	0.066302
E03	MDM4	6.84	6.67	0.084293	0.075956
E04	MLH1	14.92	14.94	0.241961	0.338422
E05	MSH2	4.69	5.74	0.118710	0.161790
E06	MYC	3.33	3.56	0.099324	0.018148
E07	MYOD1	14.93	15.11	0.232003	0.038936
E08	NF1	5.23	5.45	0.033843	0.056000
E09	NFKB1	5.23	5.34	0.009238	0.069349
E10	PCNA	1.98	1.41	0.028729	0.035346
E11	PIDD1	8.30	5.68	0.198003	0.082397
E12	PPM1D	7.71	6.13	0.041296	0.017010
F01	PRC1	4.45	5.60	0.039395	0.053003
F02	PRKCA	7.89	8.06	0.059878	0.132851
F03	PTEN	6.16	6.10	0.033045	0.058046
F04	PTTG1	2.94	3.15	0.025794	0.114000
F05	RB1	5.14	4.72	0.048497	0.031134
F06	RELA	3.93	4.37	0.034429	0.043313
F07	RPRM	13.08	13.39	0.462672	0.252697
F08	SESN2	8.29	5.62	0.162148	0.026633
F09	SIAH1	6.70	7.30	0.078520	0.064156
F10	SIRT1	5.87	6.73	0.010263	0.106533
F11	STAT1	4.15	4.33	0.069895	0.003055
F12	TADA3	5.20	5.22	0.073430	0.069060
G01	TNF	6.49	7.01	0.067419	0.085767
G02	TNFRSF10B	4.55	2.81	0.053028	0.047427
G03	TNFRSF10D	5.86	4.20	0.162148	0.060740
G04	TP53	2.68	2.89	0.077623	0.066903
G05	TP53AIP1	14.30	14.51	0.797687	0.627224
G06	TP53BP2	5.38	5.49	0.079658	0.014000
G07	TP63	6.84	8.05	0.060871	0.012490
G08	TP73	9.82	10.05	0.289641	0.165558
G09	TRAF2	4.24	4.92	0.075798	0.032083
G10	TSC1	5.26	5.34	0.058011	0.037541
G11	WT1	13.53	13.66	1.452248	1.282205
G12	XRCC5	1.42	1.63	0.048014	0.047286
H01	ACTB	-3.59	-3.65	0.018583	0.020881
H02	B2M	1.77	1.70	0.088121	0.035907
H03	GAPDH	-0.89	-0.94	0.077623	0.068235
H04	HPRT1	4.44	4.63	0.083738	0.037005
H05	RPLP0	-1.73	-1.75	0.058526	0.047286

## Sheet: 2^(-Avg.(Delta(Ct))
Position	Symbol	2^(-Avg.(Delta(Ct))
		Control Group	Group 1
A01	APAF1	0.008933	0.026388
A02	ATM	0.001557	0.001539
A03	ATR	0.008749	0.006113
A04	ADGRB1	0.000034	0.000054
A05	BAX	0.062500	0.162217
A06	BBC3	0.002472	0.020703
A07	BCL2	0.001522	0.000542
A08	BCL2A1	0.000056	0.000084
A09	BID	0.079293	0.068996
A10	BIRC5	0.016440	0.005236
A11	BRCA1	0.014680	0.007303
A12	BRCA2	0.009866	0.004322
B01	BTG2	0.000200	0.008545
B02	CASP2	0.025149	0.013440
B03	CASP9	0.007599	0.006627
B04	CCNB1	0.160058	0.063784
B05	CCNE1	0.028557	0.006720
B06	CCNG1	0.037769	0.083389
B07	CCNH	0.015058	0.013786
B08	CDC25A	0.013200	0.003253
B09	CDC25C	0.007958	0.003186
B10	CDK1	0.151075	0.099626
B11	CDK4	0.099672	0.066955
B12	CDKN1A	0.027205	1.917642
C01	CDKN2A	0.017538	0.016057
C02	CHEK1	0.026461	0.012057
C03	CHEK2	0.010285	0.007087
C04	CRADD	0.001404	0.001324
C05	DNMT1	0.044092	0.031020
C06	E2F1	0.024405	0.008369
C07	E2F3	0.025208	0.021884
C08	EGFR	0.100365	0.080735
C09	EGR1	0.001900	0.001403
C10	EI24	0.190342	0.317025
C11	ESR1	0.000233	0.000231
C12	FADD	0.046177	0.037146
D01	FAS	0.003440	0.072260
D02	FASLG	0.000053	0.000046
D03	FOXO3	0.027521	0.020992
D04	GADD45A	0.008125	0.026756
D05	GML	0.000027	0.000028
D06	HDAC1	0.092569	0.093385
D07	HK2	0.027776	0.015474
D08	IGF1R	0.011177	0.013133
D09	IL6	0.015198	0.049698
D10	JUN	0.013665	0.008178
D11	KAT2B	0.003072	0.003932
D12	KRAS	0.021099	0.014405
E01	MCL1	0.092783	0.107271
E02	MDM2	0.035731	0.868140
E03	MDM4	0.008709	0.009839
E04	MLH1	0.000032	0.000032
E05	MSH2	0.038741	0.018659
E06	MYC	0.099213	0.084945
E07	MYOD1	0.000032	0.000028
E08	NF1	0.026706	0.022813
E09	NFKB1	0.026583	0.024677
E10	PCNA	0.254076	0.377008
E11	PIDD1	0.003180	0.019496
E12	PPM1D	0.004787	0.014305
F01	PRC1	0.045753	0.020655
F02	PRKCA	0.004225	0.003745
F03	PTEN	0.013985	0.014606
F04	PTTG1	0.130610	0.112344
F05	RB1	0.028360	0.037926
F06	RELA	0.065456	0.048228
F07	RPRM	0.000116	0.000093
F08	SESN2	0.003195	0.020324
F09	SIAH1	0.009596	0.006328
F10	SIRT1	0.017138	0.009416
F11	STAT1	0.056458	0.049813
F12	TADA3	0.027205	0.026818
G01	TNF	0.011151	0.007737
G02	TNFRSF10B	0.042689	0.142859
G03	TNFRSF10D	0.017217	0.054384
G04	TP53	0.156402	0.134530
G05	TP53AIP1	0.000050	0.000043
G06	TP53BP2	0.024069	0.022189
G07	TP63	0.008749	0.003763
G08	TP73	0.001106	0.000943
G09	TRAF2	0.053044	0.033093
G10	TSC1	0.026157	0.024734
G11	WT1	0.000085	0.000077
G12	XRCC5	0.374577	0.322194
H01	ACTB	12.014183	12.518589
H02	B2M	0.292532	0.308356
H03	GAPDH	1.857463	1.913216
H04	HPRT1	0.046071	0.040367
H05	RPLP0	3.324952	3.354273

## Sheet: Fold Change
Position	Symbol	Fold Change (comparing to control group)
		Group 1
		Fold Change	Comments
A01	APAF1	2.95
A02	ATM	0.99
A03	ATR	0.70
A04	ADGRB1	1.58	B
A05	BAX	2.60
A06	BBC3	8.37
A07	BCL2	0.36
A08	BCL2A1	1.48
A09	BID	0.87
A10	BIRC5	0.32
A11	BRCA1	0.50
A12	BRCA2	0.44
B01	BTG2	42.70	A
B02	CASP2	0.53
B03	CASP9	0.87
B04	CCNB1	0.40
B05	CCNE1	0.24
B06	CCNG1	2.21
B07	CCNH	0.92
B08	CDC25A	0.25
B09	CDC25C	0.40
B10	CDK1	0.66
B11	CDK4	0.67
B12	CDKN1A	70.49
C01	CDKN2A	0.92
C02	CHEK1	0.46
C03	CHEK2	0.69
C04	CRADD	0.94
C05	DNMT1	0.70
C06	E2F1	0.34
C07	E2F3	0.87
C08	EGFR	0.80
C09	EGR1	0.74
C10	EI24	1.67
C11	ESR1	0.99	B
C12	FADD	0.80
D01	FAS	21.01
D02	FASLG	0.87	B
D03	FOXO3	0.76
D04	GADD45A	3.29
D05	GML	1.06	C
D06	HDAC1	1.01
D07	HK2	0.56
D08	IGF1R	1.18
D09	IL6	3.27
D10	JUN	0.60
D11	KAT2B	1.28
D12	KRAS	0.68
E01	MCL1	1.16
E02	MDM2	24.30
E03	MDM4	1.13
E04	MLH1	0.99	B
E05	MSH2	0.48
E06	MYC	0.86
E07	MYOD1	0.88	B
E08	NF1	0.85
E09	NFKB1	0.93
E10	PCNA	1.48
E11	PIDD1	6.13
E12	PPM1D	2.99
F01	PRC1	0.45
F02	PRKCA	0.89
F03	PTEN	1.04
F04	PTTG1	0.86
F05	RB1	1.34
F06	RELA	0.74
F07	RPRM	0.80	B
F08	SESN2	6.36
F09	SIAH1	0.66
F10	SIRT1	0.55
F11	STAT1	0.88
F12	TADA3	0.99
G01	TNF	0.69
G02	TNFRSF10B	3.35
G03	TNFRSF10D	3.16
G04	TP53	0.86
G05	TP53AIP1	0.86	B
G06	TP53BP2	0.92
G07	TP63	0.43
G08	TP73	0.85
G09	TRAF2	0.62
G10	TSC1	0.95
G11	WT1	0.91	B
G12	XRCC5	0.86
H01	ACTB	1.04
H02	B2M	1.05
H03	GAPDH	1.03
H04	HPRT1	0.88
H05	RPLP0	1.01

## Sheet: p-value
Position	Symbol	p-value (comparing to control group)
		Group 1
A01	APAF1	0.000053
A02	ATM	0.861953
A03	ATR	0.000222
A04	ADGRB1	0.223075
A05	BAX	0.000030
A06	BBC3	0.000034
A07	BCL2	0.000712
A08	BCL2A1	0.036867
A09	BID	0.003645
A10	BIRC5	0.000118
A11	BRCA1	0.000034
A12	BRCA2	0.000081
B01	BTG2	0.000042
B02	CASP2	0.000136
B03	CASP9	0.031262
B04	CCNB1	0.000060
B05	CCNE1	0.000005
B06	CCNG1	0.000030
B07	CCNH	0.096716
B08	CDC25A	0.000003
B09	CDC25C	0.000236
B10	CDK1	0.000062
B11	CDK4	0.000030
B12	CDKN1A	0.000002
C01	CDKN2A	0.074965
C02	CHEK1	0.000016
C03	CHEK2	0.002625
C04	CRADD	0.373247
C05	DNMT1	0.000610
C06	E2F1	0.000057
C07	E2F3	0.001865
C08	EGFR	0.002823
C09	EGR1	0.000250
C10	EI24	0.000074
C11	ESR1	0.970077
C12	FADD	0.001596
D01	FAS	0.000011
D02	FASLG	0.654464
D03	FOXO3	0.000505
D04	GADD45A	0.000601
D05	GML	0.253385
D06	HDAC1	0.798940
D07	HK2	0.000032
D08	IGF1R	0.016324
D09	IL6	0.000011
D10	JUN	0.000531
D11	KAT2B	0.029891
D12	KRAS	0.000430
E01	MCL1	0.032185
E02	MDM2	0.000003
E03	MDM4	0.056735
E04	MLH1	0.990876
E05	MSH2	0.000739
E06	MYC	0.023422
E07	MYOD1	0.222580
E08	NF1	0.003328
E09	NFKB1	0.051199
E10	PCNA	0.000035
E11	PIDD1	0.000019
E12	PPM1D	0.000000
F01	PRC1	0.000007
F02	PRKCA	0.099627
F03	PTEN	0.182041
F04	PTTG1	0.028452
F05	RB1	0.000196
F06	RELA	0.000154
F07	RPRM	0.317715
F08	SESN2	0.000001
F09	SIAH1	0.000644
F10	SIRT1	0.000044
F11	STAT1	0.012958
F12	TADA3	0.738252
G01	TNF	0.001023
G02	TNFRSF10B	0.000004
G03	TNFRSF10D	0.000026
G04	TP53	0.022848
G05	TP53AIP1	0.658115
G06	TP53BP2	0.068952
G07	TP63	0.000021
G08	TP73	0.276326
G09	TRAF2	0.000261
G10	TSC1	0.115556
G11	WT1	0.805547
G12	XRCC5	0.005083
H01	ACTB	0.021197
H02	B2M	0.237940
H03	GAPDH	0.519147
H04	HPRT1	0.026791
H05	RPLP0	0.787229

## Sheet: Fold Regulation
Position	Symbol	Up-Down Regulation (comparing to control group)
		Group 1
		Fold Regulation	Comments
A01	APAF1	2.95
A02	ATM	-1.01
A03	ATR	-1.43
A04	ADGRB1	1.58	B
A05	BAX	2.60
A06	BBC3	8.37
A07	BCL2	-2.81
A08	BCL2A1	1.48
A09	BID	-1.15
A10	BIRC5	-3.14
A11	BRCA1	-2.01
A12	BRCA2	-2.28
B01	BTG2	42.70	A
B02	CASP2	-1.87
B03	CASP9	-1.15
B04	CCNB1	-2.51
B05	CCNE1	-4.25
B06	CCNG1	2.21
B07	CCNH	-1.09
B08	CDC25A	-4.06
B09	CDC25C	-2.50
B10	CDK1	-1.52
B11	CDK4	-1.49
B12	CDKN1A	70.49
C01	CDKN2A	-1.09
C02	CHEK1	-2.19
C03	CHEK2	-1.45
C04	CRADD	-1.06
C05	DNMT1	-1.42
C06	E2F1	-2.92
C07	E2F3	-1.15
C08	EGFR	-1.24
C09	EGR1	-1.35
C10	EI24	1.67
C11	ESR1	-1.01	B
C12	FADD	-1.24
D01	FAS	21.01
D02	FASLG	-1.14	B
D03	FOXO3	-1.31
D04	GADD45A	3.29
D05	GML	1.06	C
D06	HDAC1	1.01
D07	HK2	-1.80
D08	IGF1R	1.18
D09	IL6	3.27
D10	JUN	-1.67
D11	KAT2B	1.28
D12	KRAS	-1.46
E01	MCL1	1.16
E02	MDM2	24.30
E03	MDM4	1.13
E04	MLH1	-1.01	B
E05	MSH2	-2.08
E06	MYC	-1.17
E07	MYOD1	-1.14	B
E08	NF1	-1.17
E09	NFKB1	-1.08
E10	PCNA	1.48
E11	PIDD1	6.13
E12	PPM1D	2.99
F01	PRC1	-2.22
F02	PRKCA	-1.13
F03	PTEN	1.04
F04	PTTG1	-1.16
F05	RB1	1.34
F06	RELA	-1.36
F07	RPRM	-1.25	B
F08	SESN2	6.36
F09	SIAH1	-1.52
F10	SIRT1	-1.82
F11	STAT1	-1.13
F12	TADA3	-1.01
G01	TNF	-1.44
G02	TNFRSF10B	3.35
G03	TNFRSF10D	3.16
G04	TP53	-1.16
G05	TP53AIP1	-1.16	B
G06	TP53BP2	-1.08
G07	TP63	-2.33
G08	TP73	-1.17
G09	TRAF2	-1.60
G10	TSC1	-1.06
G11	WT1	-1.09	B
G12	XRCC5	-1.16
H01	ACTB	1.04
H02	B2M	1.05
H03	GAPDH	1.03
H04	HPRT1	-1.14
H05	RPLP0	1.01

## Sheet: Groups
Supplementary File S4. PC14586 Restored p53 Signaling Pathway in NUGC-3 Cells (5 h)
Group	Cell	Treatment	Time (h)	Biological Repeat
Control Group	NUGC-3	DMSO	5	3
Group 1	NUGC-3	PC14586 (5 µM)	5	3
