# Supplementary material for: Restoration of the Tumor Suppressor Function of Y220C-Mutant p53 by Rezatapopt, a Small-Molecule Reactivator
Source: Cancer Discov. 2025 Feb 14;15(6):1159–79. doi: 10.1158/2159-8290.CD-24-1421 (PMC12130801; doi:10.1158/2159-8290.CD-24-1421)
Supplement: Supplementary File S5 — p53 pathway profiling analysis in T3M-4 cells treated by PC14586 (5 µM) vs. DMSO control (5 h). [file cd-24-1421_supplementary_file_s5_suppsd5.xlsx]

## Sheet: Definitions
Comments:
A: This gene's average threshold cycle is relatively high (> 30) in either the control or the test sample, and is reasonably low in the other sample (< 30).
These data mean that the gene's expression is relatively low in one sample and reasonably detected in the other sample suggesting that the actual fold-change value is at least as large as the calculated and reported fold-change result.
This fold-change result may also have greater variations if p value > 0.05; therefore, it is important to have a sufficient number of biological replicates to validate the result for this gene.
B: This gene's average threshold cycle is relatively high (> 30), meaning that its relative expression level is low, in both control and test samples, and the p-value for the fold-change is either unavailable or relatively high (p > 0.05).
This fold-change result may also have greater variations; therefore, it is important to have a sufficient number of biological replicates to validate the result for this gene.
C: This gene's average threshold cycle is either not determined or greater than the defined cut-off (deault 35), in both samples meaning that its expression was undetected, making this fold-change result erroneous and un-interpretable.
Fold Change & Fold Regulation:
Fold-Change (2^(- Delta Delta CT)) is the normalized gene expression (2^(- Delta CT)) in the Test Sample divided the normalized gene expression (2^(- Delta CT)) in the Control Sample.
Fold-Regulation represents fold-change results in a biologically meaningful way. Fold-change values greater than one indicate a positive- or an up-regulation, and the fold-regulation is equal to the fold-change.
Fold-change values less than one indicate a negative or down-regulation, and the fold-regulation is the negative inverse of the fold-change.
Fold-change and fold-regulation values greater than 2 are indicated in red; fold-change values less than 0.5 and fold-regulation values less than -2 are indicated in blue.
p-value:
The p values are calculated based on a Student's t-test of the replicate 2^(- Delta CT) values for each gene in the control group and treatment groups, and p values less than 0.05 are indicated in red.

## Sheet: Gene Table
PCR Array Catalog #:	PAHS-027Z
Position	Unigene	Refseq	Symbol	Description	Gname	RT2 Catalog
A01	Hs.552567	NM_001160	APAF1	Apoptotic peptidase activating factor 1	APAF-1/CED4	PPH00752A
A02	Hs.367437	NM_000051	ATM	Ataxia telangiectasia mutated	AT1/ATA/ATC/ATD/ATDC/ATE/TEL1/TELO1	PPH00325C
A03	Hs.271791	NM_001184	ATR	Ataxia telangiectasia and Rad3 related	FCTCS/FRP1/MEC1/SCKL/SCKL1	PPH01318B
A04	Hs.194654	NM_001702	ADGRB1	Brain-specific angiogenesis inhibitor 1	BAI1/GDAIF	PPH01351E
A05	Hs.624291	NM_004324	BAX	BCL2-associated X protein	BCL2L4	PPH00078B
A06	Hs.467020	NM_014417	BBC3	BCL2 binding component 3	JFY-1/JFY1/PUMA	PPH02204C
A07	Hs.150749	NM_000633	BCL2	B-cell CLL/lymphoma 2	Bcl-2/PPP1R50	PPH00079B
A08	Hs.227817	NM_004049	BCL2A1	BCL2-related protein A1	ACC-1/ACC-2/ACC1/ACC2/BCL2L5/BFL1/GRS/HBPA1	PPH00365F
A09	Hs.517145	NM_001196	BID	BH3 interacting domain death agonist	FP497	PPH00084C
A10	Hs.744872	NM_001168	BIRC5	Baculoviral IAP repeat containing 5	API4/EPR-1	PPH00271E
A11	Hs.194143	NM_007294	BRCA1	Breast cancer 1, early onset	BRCAI/BRCC1/BROVCA1/FANCS/IRIS/PNCA4/PPP1R53/PSCP/RNF53	PPH00322F
A12	Hs.34012	NM_000059	BRCA2	Breast cancer 2, early onset	BRCC2/BROVCA2/FACD/FAD/FAD1/FANCD/FANCD1/GLM3/PNCA2/XRCC11	PPH00321F
B01	Hs.519162	NM_006763	BTG2	BTG family, member 2	PC3/TIS21	PPH01750C
B02	Hs.368982	NM_032982	CASP2	Caspase 2, apoptosis-related cysteine peptidase	CASP-2/ICH1/NEDD-2/NEDD2/PPP1R57	PPH00111A
B03	Hs.329502	NM_001229	CASP9	Caspase 9, apoptosis-related cysteine peptidase	APAF-3/APAF3/ICE-LAP6/MCH6/PPP1R56	PPH00353B
B04	Hs.23960	NM_031966	CCNB1	Cyclin B1	CCNB	PPH00126C
B05	Hs.244723	NM_001238	CCNE1	Cyclin E1	CCNE/pCCNE1	PPH00131A
B06	Hs.79101	NM_004060	CCNG1	Cyclin G1	CCNG	PPH00389C
B07	Hs.292524	NM_001239	CCNH	Cyclin H	CAK/CycH/p34/p37	PPH00959E
B08	Hs.437705	NM_001789	CDC25A	Cell division cycle 25 homolog A (S. pombe)	CDC25A2	PPH00930A
B09	Hs.656	NM_001790	CDC25C	Cell division cycle 25 homolog C (S. pombe)	CDC25/PPP1R60	PPH02198F
B10	Hs.732435	NM_001786	CDK1	Cyclin-dependent kinase 1	CDC2/CDC28A/P34CDC2	PPH00116C
B11	Hs.95577	NM_000075	CDK4	Cyclin-dependent kinase 4	CMM3/PSK-J3	PPH00118F
B12	Hs.370771	NM_000389	CDKN1A	Cyclin-dependent kinase inhibitor 1A (p21, Cip1)	CAP20/CDKN1/CIP1/MDA-6/P21/SDI1/WAF1/p21CIP1	PPH00211E
C01	Hs.512599	NM_000077	CDKN2A	Cyclin-dependent kinase inhibitor 2A (melanoma, p16, inhibits CDK4)	ARF/CDK4I/CDKN2/CMM2/INK4/INK4A/MLM/MTS-1/MTS1/P14/P14ARF/P16/P16-INK4A/P16INK4/P16INK4A/P19/P19ARF/TP16	PPH00207C
C02	Hs.24529	NM_001274	CHEK1	CHK1 checkpoint homolog (S. pombe)	CHK1	PPH00940C
C03	Hs.291363	NM_007194	CHEK2	CHK2 checkpoint homolog (S. pombe)	CDS1/CHK2/HuCds1/LFS2/PP1425/RAD53/hCds1	PPH00921B
C04	Hs.38533	NM_003805	CRADD	CASP2 and RIPK1 domain containing adaptor with death domain	MRT34/RAIDD	PPH00334C
C05	Hs.202672	NM_001379	DNMT1	DNA (cytosine-5-)-methyltransferase 1	ADCADN/AIM/CXXC9/DNMT/HSN1E/MCMT	PPH01055F
C06	Hs.654393	NM_005225	E2F1	E2F transcription factor 1	E2F-1/RBAP1/RBBP3/RBP3	PPH00136G
C07	Hs.269408	NM_001949	E2F3	E2F transcription factor 3	E2F-3	PPH00917F
C08	Hs.488293	NM_005228	EGFR	Epidermal growth factor receptor	ERBB/ERBB1/HER1/NISBD2/PIG61/mENA	PPH00138B
C09	Hs.326035	NM_001964	EGR1	Early growth response 1	AT225/G0S30/KROX-24/NGFI-A/TIS8/ZIF-268/ZNF225	PPH00139A
C10	Hs.643514	NM_004879	EI24	Etoposide induced 2.4 mRNA	EPG4/PIG8/TP53I8	PPH00221C
C11	Hs.744830	NM_000125	ESR1	Estrogen receptor 1	ER/ESR/ESRA/ESTRR/Era/NR3A1	PPH01001A
C12	Hs.86131	NM_003824	FADD	Fas (TNFRSF6)-associated via death domain	GIG3/MORT1	PPH00367A
D01	Hs.667309	NM_000043	FAS	Fas (TNF receptor superfamily, member 6)	ALPS1A/APO-1/APT1/CD95/FAS1/FASTM/TNFRSF6	PPH00141B
D02	Hs.2007	NM_000639	FASLG	Fas ligand (TNF superfamily, member 6)	ALPS1B/APT1LG1/APTL/CD178/CD95-L/CD95L/FASL/TNFSF6	PPH00142C
D03	Hs.220950	NM_001455	FOXO3	Forkhead box O3	AF6q21/FKHRL1/FKHRL1P2/FOXO2/FOXO3A	PPH00807A
D04	Hs.80409	NM_001924	GADD45A	Growth arrest and DNA-damage-inducible, alpha	DDIT1/GADD45	PPH00148B
D05	Hs.661218	NM_002066	GML	Glycosylphosphatidylinositol anchored molecule like protein	LY6DL	PPH01755F
D06	Hs.88556	NM_004964	HDAC1	Histone deacetylase 1	GON-10/HD1/RPD3/RPD3L1	PPH01735F
D07	Hs.406266	NM_000189	HK2	Hexokinase 2	HKII/HXK2	PPH00983B
D08	Hs.643120	NM_000875	IGF1R	Insulin-like growth factor 1 receptor	CD221/IGFIR/IGFR/JTK13	PPH00350F
D09	Hs.654458	NM_000600	IL6	Interleukin 6 (interferon, beta 2)	BSF2/HGF/HSF/IFNB2/IL-6	PPH00560C
D10	Hs.696684	NM_002228	JUN	Jun proto-oncogene	AP-1/AP1/c-Jun	PPH00095A
D11	Hs.533055	NM_003884	KAT2B	K(lysine) acetyltransferase 2B	CAF/P/CAF/PCAF	PPH02176F
D12	Hs.505033	NM_004985	KRAS	V-Ki-ras2 Kirsten rat sarcoma viral oncogene homolog	C-K-RAS/CFC2/K-RAS2A/K-RAS2B/K-RAS4A/K-RAS4B/KI-RAS/KRAS1/KRAS2/NS/NS3/RALD/RASK2	PPH00181F
E01	Hs.632486	NM_021960	MCL1	Myeloid cell leukemia sequence 1 (BCL2-related)	BCL2L3/EAT/MCL1-ES/MCL1L/MCL1S/Mcl-1/TM/bcl2-L-3/mcl1/EAT	PPH00397E
E02	Hs.484551	NM_002392	MDM2	Mdm2 p53 binding protein homolog (mouse)	ACTFS/HDMX/hdm2	PPH00193E
E03	Hs.715871	NM_002393	MDM4	Mdm4 p53 binding protein homolog (mouse)	HDMX/MDMX/MRP1	PPH00875E
E04	Hs.195364	NM_000249	MLH1	MutL homolog 1, colon cancer, nonpolyposis type 2 (E. coli)	COCA2/FCC2/HNPCC/HNPCC2/hMLH1	PPH00196F
E05	Hs.597656	NM_000251	MSH2	MutS homolog 2, colon cancer, nonpolyposis type 1 (E. coli)	COCA1/FCC1/HNPCC/HNPCC1/LCFS2	PPH00197E
E06	Hs.202453	NM_002467	MYC	V-myc myelocytomatosis viral oncogene homolog (avian)	MRTL/MYCC/bHLHe39/c-Myc	PPH00100B
E07	Hs.181768	NM_002478	MYOD1	Myogenic differentiation 1	MYF3/MYOD/PUM/bHLHc1	PPH00046A
E08	Hs.113577	NM_000267	NF1	Neurofibromin 1	NFNS/VRNF/WSS	PPH02089F
E09	Hs.618430	NM_003998	NFKB1	Nuclear factor of kappa light polypeptide gene enhancer in B-cells 1	EBP-1/KBF1/NF-kB1/NF-kappa-B/NF-kappaB/NFKB-p105/NFKB-p50/NFkappaB/p105/p50	PPH00204F
E10	Hs.147433	NM_182649	PCNA	Proliferating cell nuclear antigen	ATLD2	PPH00216B
E11	Hs.592290	NM_145886	PIDD1	P53-induced death domain protein	LRDD/PIDD	PPH02157A
E12	Hs.286073	NM_003620	PPM1D	Protein phosphatase, Mg2+/Mn2+ dependent, 1D	PP2C-DELTA/WIP1	PPH02151A
F01	Hs.366401	NM_003981	PRC1	Protein regulator of cytokinesis 1	ASE1	PPH00958A
F02	Hs.531704	NM_002737	PRKCA	Protein kinase C, alpha	AAG6/PKC-alpha/PKCA/PRKACA	PPH00977C
F03	Hs.729457	NM_000314	PTEN	Phosphatase and tensin homolog	10q23del/BZS/CWS1/DEC/GLM2/MHAM/MMAC1/PTEN1/TEP1	PPH00327F
F04	Hs.350966	NM_004219	PTTG1	Pituitary tumor-transforming 1	EAP1/HPTTG/PTTG/TUTR1	PPH05980F
F05	Hs.408528	NM_000321	RB1	Retinoblastoma 1	OSRC/PPP1R130/RB/p105-Rb/pRb/pp110	PPH00228F
F06	Hs.502875	NM_021975	RELA	V-rel reticuloendotheliosis viral oncogene homolog A (avian)	NFKB3/p65	PPH01812B
F07	Hs.100890	NM_019845	RPRM	Reprimo, TP53 dependent G2 arrest mediator candidate	REPRIMO	PPH02105B
F08	Hs.469543	NM_031459	SESN2	Sestrin 2	HI95/SES2/SEST2	PPH07580A
F09	Hs.731827	NM_003031	SIAH1	Seven in absentia homolog 1 (Drosophila)	SIAH1A	PPH00294B
F10	Hs.369779	NM_012238	SIRT1	Sirtuin 1	SIR2/SIR2L1/SIR2alpha	PPH02188A
F11	Hs.642990	NM_007315	STAT1	Signal transducer and activator of transcription 1, 91kDa	CANDF7/IMD31A/IMD31B/IMD31C/ISGF-3/STAT91	PPH00811C
F12	Hs.386390	NM_006354	TADA3	Transcriptional adaptor 3	ADA3/NGG1/STAF54/TADA3L/hADA3	PPH18800A
G01	Hs.241570	NM_000594	TNF	Tumor necrosis factor	DIF/TNF-alpha/TNFA/TNFSF2	PPH00341F
G02	Hs.661668	NM_003842	TNFRSF10B	Tumor necrosis factor receptor superfamily, member 10b	CD262/DR5/KILLER/KILLER/DR5/TRAIL-R2/TRAILR2/TRICK2/TRICK2A/TRICK2B/TRICKB/ZTNFR9	PPH00241C
G03	Hs.213467	NM_003840	TNFRSF10D	Tumor necrosis factor receptor superfamily, member 10d, decoy with truncated death domain	CD264/DCR2/TRAIL-R4/TRAILR4/TRUNDD	PPH00838B
G04	Hs.437460	NM_000546	TP53	Tumor protein p53	BCC7/LFS1/P53/TRP53	PPH00213F
G05	Hs.160953	NM_022112	TP53AIP1	Tumor protein p53 regulated apoptosis inducing protein 1	P53AIP1	PPH02164B
G06	Hs.523968	NM_005426	TP53BP2	Tumor protein p53 binding protein, 2	53BP2/ASPP2/BBP/P53BP2/PPP1R13A	PPH00394F
G07	Hs.137569	NM_003722	TP63	Tumor protein p63	AIS/B(p51A)/B(p51B)/EEC3/KET/LMS/NBP/OFC8/RHS/SHFM4/TP53CP/TP53L/TP73L/p40/p51/p53CP/p63/p73H/p73L	PPH01032F
G08	Hs.192132	NM_005427	TP73	Tumor protein p73	P73	PPH00725A
G09	Hs.522506	NM_021138	TRAF2	TNF receptor-associated factor 2	MGC:45012/TRAP/TRAP3	PPH00352B
G10	Hs.370854	NM_000368	TSC1	Tuberous sclerosis 1	LAM/TSC	PPH00244B
G11	Hs.591980	NM_000378	WT1	Wilms tumor 1	AWT1/EWS-WT1/GUD/NPHS4/WAGR/WIT-2/WT33	PPH00254A
G12	Hs.388739	NM_021141	XRCC5	X-ray repair complementing defective repair in Chinese hamster cells 5 (double-strand-break rejoining)	KARP-1/KARP1/KU80/KUB2/Ku86/NFIV	PPH01734A
H01	Hs.520640	NM_001101	ACTB	Actin, beta	BRWS1/PS1TP5BP1	PPH00073G
H02	Hs.534255	NM_004048	B2M	Beta-2-microglobulin	-	PPH01094E
H03	Hs.592355	NM_002046	GAPDH	Glyceraldehyde-3-phosphate dehydrogenase	G3PD/GAPD/HEL-S-162eP	PPH00150F
H04	Hs.412707	NM_000194	HPRT1	Hypoxanthine phosphoribosyltransferase 1	HGPRT/HPRT	PPH01018C
H05	Hs.546285	NM_001002	RPLP0	Ribosomal protein, large, P0	L10E/LP0/P0/PRLP0/RPP0	PPH21138F
H06	N/A	SA_00105	HGDC	Human Genomic DNA Contamination	HIGX1A
H07	N/A	SA_00104	RTC	Reverse Transcription Control	RTC	PPX63340A
H08	N/A	SA_00104	RTC	Reverse Transcription Control	RTC	PPX63340A
H09	N/A	SA_00104	RTC	Reverse Transcription Control	RTC	PPX63340A
H10	N/A	SA_00103	PPC	Positive PCR Control	PPC
H11	N/A	SA_00103	PPC	Positive PCR Control	PPC
H12	N/A	SA_00103	PPC	Positive PCR Control	PPC

## Sheet: Average Ct
Position	Symbol	AVG Ct		Standard Deviation
		Control Group	Group 1	Control Group	Group 1
A01	APAF1	26.75	26.27	0.047258	0.100167
A02	ATM	27.70	27.99	0.040000	0.051962
A03	ATR	26.01	26.32	0.072342	0.085049
A04	ADGRB1	33.48	33.82	0.525198	0.311769
A05	BAX	23.58	22.67	0.055678	0.112398
A06	BBC3	29.88	27.26	0.094516	0.131149
A07	BCL2	29.15	29.78	0.231805	0.237136
A08	BCL2A1	28.43	27.74	0.104083	0.115036
A09	BID	23.24	23.48	0.036056	0.036056
A10	BIRC5	25.45	26.01	0.095394	0.196299
A11	BRCA1	24.89	25.57	0.080000	0.056862
A12	BRCA2	25.97	26.83	0.095394	0.098658
B01	BTG2	29.89	26.13	0.110151	0.107858
B02	CASP2	25.13	26.01	0.173494	0.049329
B03	CASP9	25.42	25.81	0.140119	0.050332
B04	CCNB1	21.79	22.38	0.062450	0.113725
B05	CCNE1	25.45	26.87	0.025166	0.081854
B06	CCNG1	23.41	22.61	0.036056	0.121244
B07	CCNH	24.07	24.23	0.035119	0.085049
B08	CDC25A	25.68	27.23	0.144684	0.290517
B09	CDC25C	26.05	26.49	0.085440	0.110151
B10	CDK1	22.20	22.52	0.075056	0.160935
B11	CDK4	21.65	22.11	0.100167	0.045092
B12	CDKN1A	23.72	19.69	0.049329	0.106927
C01	CDKN2A	25.37	25.42	0.052915	0.089629
C02	CHEK1	24.17	25.06	0.062450	0.108167
C03	CHEK2	25.90	26.36	0.125033	0.176730
C04	CRADD	28.58	28.66	0.075056	0.060000
C05	DNMT1	24.07	24.60	0.119304	0.040415
C06	E2F1	24.60	26.15	0.137961	0.199750
C07	E2F3	26.17	26.56	0.137477	0.161658
C08	EGFR	21.71	22.02	0.110604	0.073711
C09	EGR1	30.15	29.63	0.472899	0.174356
C10	EI24	21.67	21.22	0.057735	0.102632
C11	ESR1	30.56	30.35	2.976446	3.164791
C12	FADD	23.86	24.36	0.132035	0.105357
D01	FAS	25.27	23.91	0.080829	0.109697
D02	FASLG	33.04	32.91	0.886360	0.947330
D03	FOXO3	24.44	24.38	0.135769	0.011547
D04	GADD45A	25.43	24.51	0.135769	0.026458
D05	GML	33.38	33.17	0.433474	0.857730
D06	HDAC1	21.73	21.85	0.088882	0.140119
D07	HK2	24.27	24.75	0.132288	0.050332
D08	IGF1R	24.82	24.94	0.109697	0.101489
D09	IL6	31.37	31.62	0.315647	0.712905
D10	JUN	27.56	27.85	0.174356	0.125300
D11	KAT2B	26.91	26.97	0.095394	0.070946
D12	KRAS	23.33	23.77	0.109697	0.060277
E01	MCL1	22.07	22.08	0.023094	0.110604
E02	MDM2	22.52	20.46	0.070000	0.070000
E03	MDM4	26.43	26.66	0.193132	0.075498
E04	MLH1	24.27	24.50	0.081445	0.090738
E05	MSH2	24.41	25.20	0.065064	0.085440
E06	MYC	21.93	22.51	0.121244	0.035119
E07	MYOD1	34.00	33.91	0.000000	0.153080
E08	NF1	24.09	24.19	0.085049	0.126623
E09	NFKB1	24.45	24.63	0.072342	0.030551
E10	PCNA	22.12	22.15	0.101160	0.035119
E11	PIDD1	26.36	26.08	0.280416	0.286880
E12	PPM1D	26.16	25.19	0.092376	0.046188
F01	PRC1	23.19	23.69	0.068069	0.100167
F02	PRKCA	23.83	24.14	0.076376	0.023094
F03	PTEN	25.43	25.33	0.037859	0.105987
F04	PTTG1	21.73	21.94	0.083865	0.105987
F05	RB1	23.82	23.97	0.076376	0.049329
F06	RELA	23.41	23.74	0.127671	0.051316
F07	RPRM	30.46	30.95	0.407063	0.034641
F08	SESN2	26.05	24.49	0.110604	0.055076
F09	SIAH1	25.79	26.34	0.109697	0.105830
F10	SIRT1	25.93	26.55	0.105987	0.170392
F11	STAT1	23.79	24.10	0.070000	0.145029
F12	TADA3	24.24	24.40	0.051316	0.105357
G01	TNF	33.21	32.97	0.206640	1.001665
G02	TNFRSF10B	23.69	22.49	0.124231	0.153080
G03	TNFRSF10D	24.72	23.60	0.102144	0.159478
G04	TP53	23.24	23.58	0.115036	0.040415
G05	TP53AIP1	32.11	31.76	0.449592	0.132035
G06	TP53BP2	25.12	25.50	0.138924	0.055076
G07	TP63	22.93	24.10	0.113578	0.085049
G08	TP73	29.93	30.10	0.295127	0.593661
G09	TRAF2	24.21	24.71	0.092916	0.065064
G10	TSC1	24.42	24.56	0.087369	0.145717
G11	WT1	30.67	31.41	0.302655	0.566657
G12	XRCC5	21.35	21.59	0.045092	0.056862
H01	ACTB	16.16	16.23	0.070000	0.092916
H02	B2M	19.61	19.68	0.017321	0.149778
H03	GAPDH	17.00	17.19	0.137477	0.065064
H04	HPRT1	24.97	25.17	0.128970	0.034641
H05	RPLP0	16.84	16.87	0.043589	0.121244

## Sheet: Average Delta(Ct)
Position	Symbol	AVG Delta(Ct) (Ct(GOI) - Ave Ct(HKG))		Standard Deviation
		Control Group	Group 1	Control Group	Group 1
A01	APAF1	7.84	7.24	0.058275	0.016371
A02	ATM	8.78	8.96	0.104735	0.103929
A03	ATR	7.09	7.29	0.022121	0.095086
A04	ADGRB1	14.57	14.79	0.554776	0.248719
A05	BAX	4.66	3.64	0.067449	0.029462
A06	BBC3	10.96	8.23	0.043466	0.053116
A07	BCL2	10.23	10.75	0.260249	0.152670
A08	BCL2A1	9.51	8.71	0.178632	0.033287
A09	BID	4.32	4.45	0.039107	0.068712
A10	BIRC5	6.53	6.98	0.082397	0.123699
A11	BRCA1	5.97	6.54	0.013013	0.066343
A12	BRCA2	7.05	7.80	0.040857	0.142717
B01	BTG2	10.97	7.10	0.063319	0.052166
B02	CASP2	6.21	6.98	0.106533	0.098190
B03	CASP9	6.50	6.78	0.130113	0.034176
B04	CCNB1	2.87	3.35	0.043004	0.032578
B05	CCNE1	6.54	7.84	0.059632	0.026858
B06	CCNG1	4.49	3.58	0.051082	0.036896
B07	CCNH	5.16	5.20	0.056710	0.038314
B08	CDC25A	6.77	8.20	0.083162	0.206159
B09	CDC25C	7.13	7.46	0.023007	0.030022
B10	CDK1	3.29	3.49	0.027495	0.078749
B11	CDK4	2.73	3.08	0.029143	0.039514
B12	CDKN1A	4.81	0.66	0.030265	0.023692
C01	CDKN2A	6.45	6.39	0.024685	0.040841
C02	CHEK1	5.25	6.03	0.043004	0.026858
C03	CHEK2	6.98	7.33	0.099143	0.100539
C04	CRADD	9.67	9.63	0.008718	0.129388
C05	DNMT1	5.16	5.57	0.064156	0.046490
C06	E2F1	5.69	7.12	0.065848	0.116109
C07	E2F3	7.25	7.53	0.093751	0.082591
C08	EGFR	2.80	2.99	0.036000	0.106715
C09	EGR1	11.23	10.60	0.519047	0.110006
C10	EI24	2.76	2.19	0.029597	0.021166
C11	ESR1	11.65	11.32	3.034577	3.086001
C12	FADD	4.94	5.33	0.057178	0.021008
D01	FAS	6.35	4.88	0.023861	0.030790
D02	FASLG	14.13	13.88	0.926421	0.869499
D03	FOXO3	5.52	5.35	0.098333	0.075507
D04	GADD45A	6.52	5.48	0.073185	0.064508
D05	GML	14.46	14.14	0.375672	0.789634
D06	HDAC1	2.81	2.82	0.049893	0.058321
D07	HK2	5.35	5.72	0.060078	0.037166
D08	IGF1R	5.90	5.91	0.037005	0.172631
D09	IL6	12.45	12.59	0.373617	0.643326
D10	JUN	8.64	8.82	0.118023	0.209001
D11	KAT2B	7.99	7.94	0.055940	0.060011
D12	KRAS	4.42	4.74	0.048125	0.076166
E01	MCL1	3.15	3.05	0.074895	0.033287
E02	MDM2	3.60	1.43	0.037005	0.025325
E03	MDM4	7.51	7.63	0.144946	0.009018
E04	MLH1	5.35	5.47	0.038592	0.022539
E05	MSH2	5.49	6.17	0.063791	0.069002
E06	MYC	3.01	3.48	0.046361	0.050478
E07	MYOD1	15.08	14.88	0.074895	0.096062
E08	NF1	5.18	5.16	0.018330	0.196031
E09	NFKB1	5.53	5.60	0.022121	0.096028
E10	PCNA	3.21	3.12	0.044677	0.049410
E11	PIDD1	7.44	7.05	0.210498	0.208618
E12	PPM1D	7.24	6.16	0.058046	0.054602
F01	PRC1	4.28	4.66	0.042143	0.021939
F02	PRKCA	4.91	5.11	0.003055	0.067290
F03	PTEN	6.52	6.30	0.073729	0.031644
F04	PTTG1	2.81	2.91	0.057873	0.021633
F05	RB1	4.91	4.94	0.026000	0.058207
F06	RELA	4.49	4.71	0.053003	0.034078
F07	RPRM	11.54	11.92	0.401459	0.087757
F08	SESN2	7.14	5.46	0.078460	0.029687
F09	SIAH1	6.87	7.31	0.063791	0.030022
F10	SIRT1	7.01	7.52	0.072728	0.086031
F11	STAT1	4.87	5.07	0.017010	0.061330
F12	TADA3	5.33	5.37	0.046861	0.027592
G01	TNF	14.29	13.94	0.251017	0.950057
G02	TNFRSF10B	4.77	3.46	0.063003	0.085096
G03	TNFRSF10D	5.80	4.57	0.107188	0.076429
G04	TP53	4.33	4.55	0.041905	0.046490
G05	TP53AIP1	13.19	12.73	0.520317	0.214448
G06	TP53BP2	6.20	6.47	0.070777	0.036715
G07	TP63	4.01	5.07	0.044377	0.038314
G08	TP73	11.01	11.07	0.353793	0.524749
G09	TRAF2	5.30	5.68	0.028213	0.020033
G10	TSC1	5.51	5.53	0.014000	0.086031
G11	WT1	11.75	12.38	0.282930	0.495541
G12	XRCC5	2.43	2.56	0.061232	0.037434
H01	ACTB	-2.76	-2.80	0.037005	0.015100
H02	B2M	0.69	0.65	0.062365	0.067241
H03	GAPDH	-1.92	-1.84	0.071619	0.020033
H04	HPRT1	6.05	6.14	0.054857	0.094770
H05	RPLP0	-2.08	-2.16	0.034487	0.036896

## Sheet: 2^(-Avg.(Delta(Ct))
Position	Symbol	2^(-Avg.(Delta(Ct))
		Control Group	Group 1
A01	APAF1	0.004370	0.006624
A02	ATM	0.002268	0.002006
A03	ATR	0.007333	0.006369
A04	ADGRB1	0.000041	0.000035
A05	BAX	0.039427	0.080325
A06	BBC3	0.000502	0.003328
A07	BCL2	0.000832	0.000581
A08	BCL2A1	0.001370	0.002391
A09	BID	0.049905	0.045710
A10	BIRC5	0.010786	0.007896
A11	BRCA1	0.015902	0.010712
A12	BRCA2	0.007522	0.004493
B01	BTG2	0.000498	0.007266
B02	CASP2	0.013465	0.007896
B03	CASP9	0.011038	0.009112
B04	CCNB1	0.136345	0.097756
B05	CCNE1	0.010761	0.004360
B06	CCNG1	0.044358	0.083543
B07	CCNH	0.028008	0.027242
B08	CDC25A	0.009175	0.003397
B09	CDC25C	0.007116	0.005661
B10	CDK1	0.102380	0.088921
B11	CDK4	0.150587	0.117875
B12	CDKN1A	0.035698	0.630834
C01	CDKN2A	0.011401	0.011940
C02	CHEK1	0.026193	0.015289
C03	CHEK2	0.007914	0.006224
C04	CRADD	0.001229	0.001261
C05	DNMT1	0.028008	0.020983
C06	E2F1	0.019397	0.007182
C07	E2F3	0.006548	0.005393
C08	EGFR	0.143786	0.126044
C09	EGR1	0.000416	0.000644
C10	EI24	0.147829	0.219455
C11	ESR1	0.000312	0.000391
C12	FADD	0.032547	0.024838
D01	FAS	0.012248	0.034008
D02	FASLG	0.000056	0.000066
D03	FOXO3	0.021773	0.024439
D04	GADD45A	0.010912	0.022385
D05	GML	0.000044	0.000055
D06	HDAC1	0.142135	0.141153
D07	HK2	0.024439	0.018911
D08	IGF1R	0.016731	0.016615
D09	IL6	0.000179	0.000162
D10	JUN	0.002499	0.002211
D11	KAT2B	0.003921	0.004059
D12	KRAS	0.046779	0.037300
E01	MCL1	0.112552	0.120910
E02	MDM2	0.082203	0.370788
E03	MDM4	0.005468	0.005044
E04	MLH1	0.024496	0.022593
E05	MSH2	0.022230	0.013875
E06	MYC	0.123736	0.089747
E07	MYOD1	0.000029	0.000033
E08	NF1	0.027623	0.028008
E09	NFKB1	0.021622	0.020551
E10	PCNA	0.108217	0.114652
E11	PIDD1	0.005754	0.007539
E12	PPM1D	0.006609	0.013940
F01	PRC1	0.051546	0.039427
F02	PRKCA	0.033231	0.028996
F03	PTEN	0.010912	0.012650
F04	PTTG1	0.142464	0.133231
F05	RB1	0.033308	0.032622
F06	RELA	0.044358	0.038084
F07	RPRM	0.000335	0.000258
F08	SESN2	0.007100	0.022645
F09	SIAH1	0.008541	0.006296
F10	SIRT1	0.007751	0.005431
F11	STAT1	0.034086	0.029674
F12	TADA3	0.024895	0.024158
G01	TNF	0.000050	0.000064
G02	TNFRSF10B	0.036617	0.090580
G03	TNFRSF10D	0.017932	0.041965
G04	TP53	0.049790	0.042551
G05	TP53AIP1	0.000107	0.000147
G06	TP53BP2	0.013558	0.011296
G07	TP63	0.061868	0.029811
G08	TP73	0.000483	0.000464
G09	TRAF2	0.025418	0.019442
G10	TSC1	0.021975	0.021572
G11	WT1	0.000289	0.000187
G12	XRCC5	0.185394	0.169028
H01	ACTB	6.752086	6.974066
H02	B2M	0.617852	0.635222
H03	GAPDH	3.772010	3.568538
H04	HPRT1	0.015079	0.014167
H05	RPLP0	4.214418	4.465020

## Sheet: Fold Change
Position	Symbol	Fold Change (comparing to control group)
		Group 1
		Fold Change	Comments
A01	APAF1	1.52
A02	ATM	0.88
A03	ATR	0.87
A04	ADGRB1	0.86	B
A05	BAX	2.04
A06	BBC3	6.63
A07	BCL2	0.70
A08	BCL2A1	1.75
A09	BID	0.92
A10	BIRC5	0.73
A11	BRCA1	0.67
A12	BRCA2	0.60
B01	BTG2	14.59
B02	CASP2	0.59
B03	CASP9	0.83
B04	CCNB1	0.72
B05	CCNE1	0.41
B06	CCNG1	1.88
B07	CCNH	0.97
B08	CDC25A	0.37
B09	CDC25C	0.80
B10	CDK1	0.87
B11	CDK4	0.78
B12	CDKN1A	17.67
C01	CDKN2A	1.05
C02	CHEK1	0.58
C03	CHEK2	0.79
C04	CRADD	1.03
C05	DNMT1	0.75
C06	E2F1	0.37
C07	E2F3	0.82
C08	EGFR	0.88
C09	EGR1	1.55	A
C10	EI24	1.48
C11	ESR1	1.25	B
C12	FADD	0.76
D01	FAS	2.78
D02	FASLG	1.19	B
D03	FOXO3	1.12
D04	GADD45A	2.05
D05	GML	1.25	B
D06	HDAC1	0.99
D07	HK2	0.77
D08	IGF1R	0.99
D09	IL6	0.91	B
D10	JUN	0.88
D11	KAT2B	1.04
D12	KRAS	0.80
E01	MCL1	1.07
E02	MDM2	4.51
E03	MDM4	0.92
E04	MLH1	0.92
E05	MSH2	0.62
E06	MYC	0.73
E07	MYOD1	1.15
E08	NF1	1.01
E09	NFKB1	0.95
E10	PCNA	1.06
E11	PIDD1	1.31
E12	PPM1D	2.11
F01	PRC1	0.76
F02	PRKCA	0.87
F03	PTEN	1.16
F04	PTTG1	0.94
F05	RB1	0.98
F06	RELA	0.86
F07	RPRM	0.77	B
F08	SESN2	3.19
F09	SIAH1	0.74
F10	SIRT1	0.70
F11	STAT1	0.87
F12	TADA3	0.97
G01	TNF	1.28	B
G02	TNFRSF10B	2.47
G03	TNFRSF10D	2.34
G04	TP53	0.85
G05	TP53AIP1	1.38	B
G06	TP53BP2	0.83
G07	TP63	0.48
G08	TP73	0.96	A
G09	TRAF2	0.76
G10	TSC1	0.98
G11	WT1	0.65	B
G12	XRCC5	0.91
H01	ACTB	1.03
H02	B2M	1.03
H03	GAPDH	0.95
H04	HPRT1	0.94
H05	RPLP0	1.06

## Sheet: p-value
Position	Symbol	p-value (comparing to control group)
		Group 1
A01	APAF1	0.000035
A02	ATM	0.112495
A03	ATR	0.018896
A04	ADGRB1	0.484909
A05	BAX	0.000008
A06	BBC3	0.000003
A07	BCL2	0.049204
A08	BCL2A1	0.000653
A09	BID	0.049341
A10	BIRC5	0.005374
A11	BRCA1	0.000064
A12	BRCA2	0.000477
B01	BTG2	0.000001
B02	CASP2	0.001111
B03	CASP9	0.030822
B04	CCNB1	0.000130
B05	CCNE1	0.000016
B06	CCNG1	0.000014
B07	CCNH	0.362897
B08	CDC25A	0.000154
B09	CDC25C	0.000105
B10	CDK1	0.010933
B11	CDK4	0.000217
B12	CDKN1A	0.000000
C01	CDKN2A	0.074971
C02	CHEK1	0.000022
C03	CHEK2	0.013775
C04	CRADD	0.629328
C05	DNMT1	0.001033
C06	E2F1	0.000035
C07	E2F3	0.019876
C08	EGFR	0.039567
C09	EGR1	0.067818
C10	EI24	0.000009
C11	ESR1	0.738198
C12	FADD	0.000552
D01	FAS	0.000001
D02	FASLG	0.728285
D03	FOXO3	0.081924
D04	GADD45A	0.000063
D05	GML	0.507394
D06	HDAC1	0.835215
D07	HK2	0.001017
D08	IGF1R	0.976559
D09	IL6	0.843893
D10	JUN	0.277258
D11	KAT2B	0.346998
D12	KRAS	0.002917
E01	MCL1	0.090300
E02	MDM2	0.000000
E03	MDM4	0.241468
E04	MLH1	0.011576
E05	MSH2	0.000253
E06	MYC	0.000314
E07	MYOD1	0.045045
E08	NF1	0.819099
E09	NFKB1	0.264636
E10	PCNA	0.097826
E11	PIDD1	0.078360
E12	PPM1D	0.000028
F01	PRC1	0.000203
F02	PRKCA	0.005969
F03	PTEN	0.008278
F04	PTTG1	0.054790
F05	RB1	0.469709
F06	RELA	0.004167
F07	RPRM	0.219925
F08	SESN2	0.000002
F09	SIAH1	0.000647
F10	SIRT1	0.001417
F11	STAT1	0.004593
F12	TADA3	0.237319
G01	TNF	0.441804
G02	TNFRSF10B	0.000073
G03	TNFRSF10D	0.000084
G04	TP53	0.003340
G05	TP53AIP1	0.215130
G06	TP53BP2	0.005400
G07	TP63	0.000011
G08	TP73	0.937571
G09	TRAF2	0.000053
G10	TSC1	0.645078
G11	WT1	0.115637
G12	XRCC5	0.033396
H01	ACTB	0.111641
H02	B2M	0.490079
H03	GAPDH	0.142884
H04	HPRT1	0.232048
H05	RPLP0	0.045768

## Sheet: Fold Regulation
Position	Symbol	Up-Down Regulation (comparing to control group)
		Group 1
		Fold Regulation	Comments
A01	APAF1	1.52
A02	ATM	-1.13
A03	ATR	-1.15
A04	ADGRB1	-1.17	B
A05	BAX	2.04
A06	BBC3	6.63
A07	BCL2	-1.43
A08	BCL2A1	1.75
A09	BID	-1.09
A10	BIRC5	-1.37
A11	BRCA1	-1.48
A12	BRCA2	-1.67
B01	BTG2	14.59
B02	CASP2	-1.71
B03	CASP9	-1.21
B04	CCNB1	-1.39
B05	CCNE1	-2.47
B06	CCNG1	1.88
B07	CCNH	-1.03
B08	CDC25A	-2.70
B09	CDC25C	-1.26
B10	CDK1	-1.15
B11	CDK4	-1.28
B12	CDKN1A	17.67
C01	CDKN2A	1.05
C02	CHEK1	-1.71
C03	CHEK2	-1.27
C04	CRADD	1.03
C05	DNMT1	-1.33
C06	E2F1	-2.70
C07	E2F3	-1.21
C08	EGFR	-1.14
C09	EGR1	1.55	A
C10	EI24	1.48
C11	ESR1	1.25	B
C12	FADD	-1.31
D01	FAS	2.78
D02	FASLG	1.19	B
D03	FOXO3	1.12
D04	GADD45A	2.05
D05	GML	1.25	B
D06	HDAC1	-1.01
D07	HK2	-1.29
D08	IGF1R	-1.01
D09	IL6	-1.10	B
D10	JUN	-1.13
D11	KAT2B	1.04
D12	KRAS	-1.25
E01	MCL1	1.07
E02	MDM2	4.51
E03	MDM4	-1.08
E04	MLH1	-1.08
E05	MSH2	-1.60
E06	MYC	-1.38
E07	MYOD1	1.15
E08	NF1	1.01
E09	NFKB1	-1.05
E10	PCNA	1.06
E11	PIDD1	1.31
E12	PPM1D	2.11
F01	PRC1	-1.31
F02	PRKCA	-1.15
F03	PTEN	1.16
F04	PTTG1	-1.07
F05	RB1	-1.02
F06	RELA	-1.16
F07	RPRM	-1.30	B
F08	SESN2	3.19
F09	SIAH1	-1.36
F10	SIRT1	-1.43
F11	STAT1	-1.15
F12	TADA3	-1.03
G01	TNF	1.28	B
G02	TNFRSF10B	2.47
G03	TNFRSF10D	2.34
G04	TP53	-1.17
G05	TP53AIP1	1.38	B
G06	TP53BP2	-1.20
G07	TP63	-2.08
G08	TP73	-1.04	A
G09	TRAF2	-1.31
G10	TSC1	-1.02
G11	WT1	-1.54	B
G12	XRCC5	-1.10
H01	ACTB	1.03
H02	B2M	1.03
H03	GAPDH	-1.06
H04	HPRT1	-1.06
H05	RPLP0	1.06

## Sheet: Groups
Supplementary File S5. PC14586 Restored p53 Signaling Pathway in T3M-4 Cells (5 h)
Group	Cell	Treatment	Time (h)	Biological Repeat
Control Group	T3M-4	DMSO	5	3
Group 1	T3M-4	PC14586 (5 µM)	5	3
