# Supplementary material for: Restoration of the Tumor Suppressor Function of Y220C-Mutant p53 by Rezatapopt, a Small-Molecule Reactivator
Source: Cancer Discov. 2025 Feb 14;15(6):1159–79. doi: 10.1158/2159-8290.CD-24-1421 (PMC12130801; doi:10.1158/2159-8290.CD-24-1421)
Supplement: Supplementary File S6 — p53 pathway profiling analysis in T3M-4 cells treated by PC14586 (5 µM) vs. DMSO control (16 h). [file cd-24-1421_supplementary_file_s6_suppsd6.xlsx]

## Sheet: Definitions
Comments:
A: This gene's average threshold cycle is relatively high (> 30) in either the control or the test sample, and is reasonably low in the other sample (< 30).
These data mean that the gene's expression is relatively low in one sample and reasonably detected in the other sample suggesting that the actual fold-change value is at least as large as the calculated and reported fold-change result.
This fold-change result may also have greater variations if p value > 0.05; therefore, it is important to have a sufficient number of biological replicates to validate the result for this gene.
B: This gene's average threshold cycle is relatively high (> 30), meaning that its relative expression level is low, in both control and test samples, and the p-value for the fold-change is either unavailable or relatively high (p > 0.05).
This fold-change result may also have greater variations; therefore, it is important to have a sufficient number of biological replicates to validate the result for this gene.
C: This gene's average threshold cycle is either not determined or greater than the defined cut-off (deault 35), in both samples meaning that its expression was undetected, making this fold-change result erroneous and un-interpretable.
Fold Change & Fold Regulation:
Fold-Change (2^(- Delta Delta CT)) is the normalized gene expression (2^(- Delta CT)) in the Test Sample divided the normalized gene expression (2^(- Delta CT)) in the Control Sample.
Fold-Regulation represents fold-change results in a biologically meaningful way. Fold-change values greater than one indicate a positive- or an up-regulation, and the fold-regulation is equal to the fold-change.
Fold-change values less than one indicate a negative or down-regulation, and the fold-regulation is the negative inverse of the fold-change.
Fold-change and fold-regulation values greater than 2 are indicated in red; fold-change values less than 0.5 and fold-regulation values less than -2 are indicated in blue.
p-value:
The p values are calculated based on a Student's t-test of the replicate 2^(- Delta CT) values for each gene in the control group and treatment groups, and p values less than 0.05 are indicated in red.

## Sheet: Gene Table
PCR Array Catalog #:	PAHS-027Z
Position	Unigene	Refseq	Symbol	Description	Gname	RT2 Catalog
A01	Hs.552567	NM_001160	APAF1	Apoptotic peptidase activating factor 1	APAF-1/CED4	PPH00752A
A02	Hs.367437	NM_000051	ATM	Ataxia telangiectasia mutated	AT1/ATA/ATC/ATD/ATDC/ATE/TEL1/TELO1	PPH00325C
A03	Hs.271791	NM_001184	ATR	Ataxia telangiectasia and Rad3 related	FCTCS/FRP1/MEC1/SCKL/SCKL1	PPH01318B
A04	Hs.194654	NM_001702	ADGRB1	Brain-specific angiogenesis inhibitor 1	BAI1/GDAIF	PPH01351E
A05	Hs.624291	NM_004324	BAX	BCL2-associated X protein	BCL2L4	PPH00078B
A06	Hs.467020	NM_014417	BBC3	BCL2 binding component 3	JFY-1/JFY1/PUMA	PPH02204C
A07	Hs.150749	NM_000633	BCL2	B-cell CLL/lymphoma 2	Bcl-2/PPP1R50	PPH00079B
A08	Hs.227817	NM_004049	BCL2A1	BCL2-related protein A1	ACC-1/ACC-2/ACC1/ACC2/BCL2L5/BFL1/GRS/HBPA1	PPH00365F
A09	Hs.517145	NM_001196	BID	BH3 interacting domain death agonist	FP497	PPH00084C
A10	Hs.744872	NM_001168	BIRC5	Baculoviral IAP repeat containing 5	API4/EPR-1	PPH00271E
A11	Hs.194143	NM_007294	BRCA1	Breast cancer 1, early onset	BRCAI/BRCC1/BROVCA1/FANCS/IRIS/PNCA4/PPP1R53/PSCP/RNF53	PPH00322F
A12	Hs.34012	NM_000059	BRCA2	Breast cancer 2, early onset	BRCC2/BROVCA2/FACD/FAD/FAD1/FANCD/FANCD1/GLM3/PNCA2/XRCC11	PPH00321F
B01	Hs.519162	NM_006763	BTG2	BTG family, member 2	PC3/TIS21	PPH01750C
B02	Hs.368982	NM_032982	CASP2	Caspase 2, apoptosis-related cysteine peptidase	CASP-2/ICH1/NEDD-2/NEDD2/PPP1R57	PPH00111A
B03	Hs.329502	NM_001229	CASP9	Caspase 9, apoptosis-related cysteine peptidase	APAF-3/APAF3/ICE-LAP6/MCH6/PPP1R56	PPH00353B
B04	Hs.23960	NM_031966	CCNB1	Cyclin B1	CCNB	PPH00126C
B05	Hs.244723	NM_001238	CCNE1	Cyclin E1	CCNE/pCCNE1	PPH00131A
B06	Hs.79101	NM_004060	CCNG1	Cyclin G1	CCNG	PPH00389C
B07	Hs.292524	NM_001239	CCNH	Cyclin H	CAK/CycH/p34/p37	PPH00959E
B08	Hs.437705	NM_001789	CDC25A	Cell division cycle 25 homolog A (S. pombe)	CDC25A2	PPH00930A
B09	Hs.656	NM_001790	CDC25C	Cell division cycle 25 homolog C (S. pombe)	CDC25/PPP1R60	PPH02198F
B10	Hs.732435	NM_001786	CDK1	Cyclin-dependent kinase 1	CDC2/CDC28A/P34CDC2	PPH00116C
B11	Hs.95577	NM_000075	CDK4	Cyclin-dependent kinase 4	CMM3/PSK-J3	PPH00118F
B12	Hs.370771	NM_000389	CDKN1A	Cyclin-dependent kinase inhibitor 1A (p21, Cip1)	CAP20/CDKN1/CIP1/MDA-6/P21/SDI1/WAF1/p21CIP1	PPH00211E
C01	Hs.512599	NM_000077	CDKN2A	Cyclin-dependent kinase inhibitor 2A (melanoma, p16, inhibits CDK4)	ARF/CDK4I/CDKN2/CMM2/INK4/INK4A/MLM/MTS-1/MTS1/P14/P14ARF/P16/P16-INK4A/P16INK4/P16INK4A/P19/P19ARF/TP16	PPH00207C
C02	Hs.24529	NM_001274	CHEK1	CHK1 checkpoint homolog (S. pombe)	CHK1	PPH00940C
C03	Hs.291363	NM_007194	CHEK2	CHK2 checkpoint homolog (S. pombe)	CDS1/CHK2/HuCds1/LFS2/PP1425/RAD53/hCds1	PPH00921B
C04	Hs.38533	NM_003805	CRADD	CASP2 and RIPK1 domain containing adaptor with death domain	MRT34/RAIDD	PPH00334C
C05	Hs.202672	NM_001379	DNMT1	DNA (cytosine-5-)-methyltransferase 1	ADCADN/AIM/CXXC9/DNMT/HSN1E/MCMT	PPH01055F
C06	Hs.654393	NM_005225	E2F1	E2F transcription factor 1	E2F-1/RBAP1/RBBP3/RBP3	PPH00136G
C07	Hs.269408	NM_001949	E2F3	E2F transcription factor 3	E2F-3	PPH00917F
C08	Hs.488293	NM_005228	EGFR	Epidermal growth factor receptor	ERBB/ERBB1/HER1/NISBD2/PIG61/mENA	PPH00138B
C09	Hs.326035	NM_001964	EGR1	Early growth response 1	AT225/G0S30/KROX-24/NGFI-A/TIS8/ZIF-268/ZNF225	PPH00139A
C10	Hs.643514	NM_004879	EI24	Etoposide induced 2.4 mRNA	EPG4/PIG8/TP53I8	PPH00221C
C11	Hs.744830	NM_000125	ESR1	Estrogen receptor 1	ER/ESR/ESRA/ESTRR/Era/NR3A1	PPH01001A
C12	Hs.86131	NM_003824	FADD	Fas (TNFRSF6)-associated via death domain	GIG3/MORT1	PPH00367A
D01	Hs.667309	NM_000043	FAS	Fas (TNF receptor superfamily, member 6)	ALPS1A/APO-1/APT1/CD95/FAS1/FASTM/TNFRSF6	PPH00141B
D02	Hs.2007	NM_000639	FASLG	Fas ligand (TNF superfamily, member 6)	ALPS1B/APT1LG1/APTL/CD178/CD95-L/CD95L/FASL/TNFSF6	PPH00142C
D03	Hs.220950	NM_001455	FOXO3	Forkhead box O3	AF6q21/FKHRL1/FKHRL1P2/FOXO2/FOXO3A	PPH00807A
D04	Hs.80409	NM_001924	GADD45A	Growth arrest and DNA-damage-inducible, alpha	DDIT1/GADD45	PPH00148B
D05	Hs.661218	NM_002066	GML	Glycosylphosphatidylinositol anchored molecule like protein	LY6DL	PPH01755F
D06	Hs.88556	NM_004964	HDAC1	Histone deacetylase 1	GON-10/HD1/RPD3/RPD3L1	PPH01735F
D07	Hs.406266	NM_000189	HK2	Hexokinase 2	HKII/HXK2	PPH00983B
D08	Hs.643120	NM_000875	IGF1R	Insulin-like growth factor 1 receptor	CD221/IGFIR/IGFR/JTK13	PPH00350F
D09	Hs.654458	NM_000600	IL6	Interleukin 6 (interferon, beta 2)	BSF2/HGF/HSF/IFNB2/IL-6	PPH00560C
D10	Hs.696684	NM_002228	JUN	Jun proto-oncogene	AP-1/AP1/c-Jun	PPH00095A
D11	Hs.533055	NM_003884	KAT2B	K(lysine) acetyltransferase 2B	CAF/P/CAF/PCAF	PPH02176F
D12	Hs.505033	NM_004985	KRAS	V-Ki-ras2 Kirsten rat sarcoma viral oncogene homolog	C-K-RAS/CFC2/K-RAS2A/K-RAS2B/K-RAS4A/K-RAS4B/KI-RAS/KRAS1/KRAS2/NS/NS3/RALD/RASK2	PPH00181F
E01	Hs.632486	NM_021960	MCL1	Myeloid cell leukemia sequence 1 (BCL2-related)	BCL2L3/EAT/MCL1-ES/MCL1L/MCL1S/Mcl-1/TM/bcl2-L-3/mcl1/EAT	PPH00397E
E02	Hs.484551	NM_002392	MDM2	Mdm2 p53 binding protein homolog (mouse)	ACTFS/HDMX/hdm2	PPH00193E
E03	Hs.715871	NM_002393	MDM4	Mdm4 p53 binding protein homolog (mouse)	HDMX/MDMX/MRP1	PPH00875E
E04	Hs.195364	NM_000249	MLH1	MutL homolog 1, colon cancer, nonpolyposis type 2 (E. coli)	COCA2/FCC2/HNPCC/HNPCC2/hMLH1	PPH00196F
E05	Hs.597656	NM_000251	MSH2	MutS homolog 2, colon cancer, nonpolyposis type 1 (E. coli)	COCA1/FCC1/HNPCC/HNPCC1/LCFS2	PPH00197E
E06	Hs.202453	NM_002467	MYC	V-myc myelocytomatosis viral oncogene homolog (avian)	MRTL/MYCC/bHLHe39/c-Myc	PPH00100B
E07	Hs.181768	NM_002478	MYOD1	Myogenic differentiation 1	MYF3/MYOD/PUM/bHLHc1	PPH00046A
E08	Hs.113577	NM_000267	NF1	Neurofibromin 1	NFNS/VRNF/WSS	PPH02089F
E09	Hs.618430	NM_003998	NFKB1	Nuclear factor of kappa light polypeptide gene enhancer in B-cells 1	EBP-1/KBF1/NF-kB1/NF-kappa-B/NF-kappaB/NFKB-p105/NFKB-p50/NFkappaB/p105/p50	PPH00204F
E10	Hs.147433	NM_182649	PCNA	Proliferating cell nuclear antigen	ATLD2	PPH00216B
E11	Hs.592290	NM_145886	PIDD1	P53-induced death domain protein	LRDD/PIDD	PPH02157A
E12	Hs.286073	NM_003620	PPM1D	Protein phosphatase, Mg2+/Mn2+ dependent, 1D	PP2C-DELTA/WIP1	PPH02151A
F01	Hs.366401	NM_003981	PRC1	Protein regulator of cytokinesis 1	ASE1	PPH00958A
F02	Hs.531704	NM_002737	PRKCA	Protein kinase C, alpha	AAG6/PKC-alpha/PKCA/PRKACA	PPH00977C
F03	Hs.729457	NM_000314	PTEN	Phosphatase and tensin homolog	10q23del/BZS/CWS1/DEC/GLM2/MHAM/MMAC1/PTEN1/TEP1	PPH00327F
F04	Hs.350966	NM_004219	PTTG1	Pituitary tumor-transforming 1	EAP1/HPTTG/PTTG/TUTR1	PPH05980F
F05	Hs.408528	NM_000321	RB1	Retinoblastoma 1	OSRC/PPP1R130/RB/p105-Rb/pRb/pp110	PPH00228F
F06	Hs.502875	NM_021975	RELA	V-rel reticuloendotheliosis viral oncogene homolog A (avian)	NFKB3/p65	PPH01812B
F07	Hs.100890	NM_019845	RPRM	Reprimo, TP53 dependent G2 arrest mediator candidate	REPRIMO	PPH02105B
F08	Hs.469543	NM_031459	SESN2	Sestrin 2	HI95/SES2/SEST2	PPH07580A
F09	Hs.731827	NM_003031	SIAH1	Seven in absentia homolog 1 (Drosophila)	SIAH1A	PPH00294B
F10	Hs.369779	NM_012238	SIRT1	Sirtuin 1	SIR2/SIR2L1/SIR2alpha	PPH02188A
F11	Hs.642990	NM_007315	STAT1	Signal transducer and activator of transcription 1, 91kDa	CANDF7/IMD31A/IMD31B/IMD31C/ISGF-3/STAT91	PPH00811C
F12	Hs.386390	NM_006354	TADA3	Transcriptional adaptor 3	ADA3/NGG1/STAF54/TADA3L/hADA3	PPH18800A
G01	Hs.241570	NM_000594	TNF	Tumor necrosis factor	DIF/TNF-alpha/TNFA/TNFSF2	PPH00341F
G02	Hs.661668	NM_003842	TNFRSF10B	Tumor necrosis factor receptor superfamily, member 10b	CD262/DR5/KILLER/KILLER/DR5/TRAIL-R2/TRAILR2/TRICK2/TRICK2A/TRICK2B/TRICKB/ZTNFR9	PPH00241C
G03	Hs.213467	NM_003840	TNFRSF10D	Tumor necrosis factor receptor superfamily, member 10d, decoy with truncated death domain	CD264/DCR2/TRAIL-R4/TRAILR4/TRUNDD	PPH00838B
G04	Hs.437460	NM_000546	TP53	Tumor protein p53	BCC7/LFS1/P53/TRP53	PPH00213F
G05	Hs.160953	NM_022112	TP53AIP1	Tumor protein p53 regulated apoptosis inducing protein 1	P53AIP1	PPH02164B
G06	Hs.523968	NM_005426	TP53BP2	Tumor protein p53 binding protein, 2	53BP2/ASPP2/BBP/P53BP2/PPP1R13A	PPH00394F
G07	Hs.137569	NM_003722	TP63	Tumor protein p63	AIS/B(p51A)/B(p51B)/EEC3/KET/LMS/NBP/OFC8/RHS/SHFM4/TP53CP/TP53L/TP73L/p40/p51/p53CP/p63/p73H/p73L	PPH01032F
G08	Hs.192132	NM_005427	TP73	Tumor protein p73	P73	PPH00725A
G09	Hs.522506	NM_021138	TRAF2	TNF receptor-associated factor 2	MGC:45012/TRAP/TRAP3	PPH00352B
G10	Hs.370854	NM_000368	TSC1	Tuberous sclerosis 1	LAM/TSC	PPH00244B
G11	Hs.591980	NM_000378	WT1	Wilms tumor 1	AWT1/EWS-WT1/GUD/NPHS4/WAGR/WIT-2/WT33	PPH00254A
G12	Hs.388739	NM_021141	XRCC5	X-ray repair complementing defective repair in Chinese hamster cells 5 (double-strand-break rejoining)	KARP-1/KARP1/KU80/KUB2/Ku86/NFIV	PPH01734A
H01	Hs.520640	NM_001101	ACTB	Actin, beta	BRWS1/PS1TP5BP1	PPH00073G
H02	Hs.534255	NM_004048	B2M	Beta-2-microglobulin	-	PPH01094E
H03	Hs.592355	NM_002046	GAPDH	Glyceraldehyde-3-phosphate dehydrogenase	G3PD/GAPD/HEL-S-162eP	PPH00150F
H04	Hs.412707	NM_000194	HPRT1	Hypoxanthine phosphoribosyltransferase 1	HGPRT/HPRT	PPH01018C
H05	Hs.546285	NM_001002	RPLP0	Ribosomal protein, large, P0	L10E/LP0/P0/PRLP0/RPP0	PPH21138F
H06	N/A	SA_00105	HGDC	Human Genomic DNA Contamination	HIGX1A
H07	N/A	SA_00104	RTC	Reverse Transcription Control	RTC	PPX63340A
H08	N/A	SA_00104	RTC	Reverse Transcription Control	RTC	PPX63340A
H09	N/A	SA_00104	RTC	Reverse Transcription Control	RTC	PPX63340A
H10	N/A	SA_00103	PPC	Positive PCR Control	PPC
H11	N/A	SA_00103	PPC	Positive PCR Control	PPC
H12	N/A	SA_00103	PPC	Positive PCR Control	PPC

## Sheet: Average Ct
Position	Symbol	AVG Ct		Standard Deviation
		Control Group	Group 1	Control Group	Group 1
A01	APAF1	26.81	27.35	0.145717	0.075056
A02	ATM	27.55	28.04	0.050332	0.062450
A03	ATR	25.97	26.62	0.090738	0.073711
A04	ADGRB1	33.77	33.50	0.398372	0.444110
A05	BAX	23.74	22.76	0.043589	0.077675
A06	BBC3	29.30	27.29	0.085049	0.150111
A07	BCL2	29.35	31.38	0.407308	1.021094
A08	BCL2A1	28.94	29.18	0.095394	0.184481
A09	BID	23.35	23.85	0.063509	0.050332
A10	BIRC5	25.73	29.93	0.043589	0.301054
A11	BRCA1	24.86	28.70	0.115326	0.210792
A12	BRCA2	26.13	30.53	0.020817	0.406981
B01	BTG2	29.96	26.90	0.159478	0.121655
B02	CASP2	24.96	26.04	0.239653	0.144222
B03	CASP9	25.21	25.11	0.060000	0.100167
B04	CCNB1	22.04	25.54	0.055076	0.017321
B05	CCNE1	25.77	27.50	0.075056	0.170098
B06	CCNG1	23.29	22.61	0.015275	0.023094
B07	CCNH	24.37	24.51	0.080829	0.026458
B08	CDC25A	26.01	30.61	0.100167	0.263122
B09	CDC25C	26.12	30.02	0.036056	0.247588
B10	CDK1	22.37	26.85	0.030000	0.100167
B11	CDK4	21.69	23.15	0.075719	0.015275
B12	CDKN1A	23.94	19.83	0.081445	0.056862
C01	CDKN2A	25.35	25.64	0.095394	0.068069
C02	CHEK1	24.35	27.88	0.047258	0.125831
C03	CHEK2	25.93	27.68	0.125033	0.121244
C04	CRADD	28.32	28.39	0.150111	0.173494
C05	DNMT1	24.31	26.53	0.020817	0.135769
C06	E2F1	24.87	29.29	0.101489	0.302710
C07	E2F3	26.40	27.04	0.045092	0.050332
C08	EGFR	21.93	21.96	0.035119	0.028868
C09	EGR1	30.40	31.02	0.386307	0.420357
C10	EI24	21.86	21.59	0.060277	0.005774
C11	ESR1	32.25	32.17	3.022433	3.175426
C12	FADD	23.90	24.22	0.140475	0.041633
D01	FAS	25.40	24.80	0.077675	0.050000
D02	FASLG	33.52	33.55	0.837158	0.785196
D03	FOXO3	24.48	24.12	0.040415	0.035119
D04	GADD45A	25.42	24.65	0.132035	0.145717
D05	GML	33.12	32.24	0.701926	0.240069
D06	HDAC1	21.70	21.95	0.026458	0.025166
D07	HK2	24.52	24.39	0.060277	0.000000
D08	IGF1R	24.70	24.70	0.028868	0.041633
D09	IL6	31.57	32.15	0.479305	0.283078
D10	JUN	28.04	28.35	0.147309	0.202237
D11	KAT2B	26.63	26.67	0.032146	0.034641
D12	KRAS	23.43	23.90	0.081854	0.055076
E01	MCL1	22.12	21.83	0.032146	0.094516
E02	MDM2	22.55	20.43	0.015275	0.057735
E03	MDM4	26.41	26.68	0.181934	0.251462
E04	MLH1	24.39	25.22	0.075498	0.148436
E05	MSH2	24.42	26.29	0.055076	0.050332
E06	MYC	21.81	21.90	0.163707	0.056862
E07	MYOD1	33.95	33.90	0.086603	0.167432
E08	NF1	24.13	24.19	0.032146	0.055076
E09	NFKB1	24.59	25.03	0.066583	0.026458
E10	PCNA	22.26	23.88	0.085049	0.045826
E11	PIDD1	26.36	25.90	0.344867	0.295973
E12	PPM1D	26.27	25.76	0.064291	0.055678
F01	PRC1	23.35	26.95	0.036056	0.095394
F02	PRKCA	23.97	24.06	0.075719	0.100000
F03	PTEN	25.45	25.20	0.045092	0.162891
F04	PTTG1	21.72	23.90	0.120554	0.124900
F05	RB1	23.90	24.65	0.108167	0.025166
F06	RELA	23.51	23.44	0.098489	0.020817
F07	RPRM	30.20	30.65	0.037859	0.505074
F08	SESN2	25.71	25.00	0.133167	0.109697
F09	SIAH1	25.86	26.47	0.065064	0.049329
F10	SIRT1	26.13	26.75	0.062450	0.119304
F11	STAT1	23.79	24.23	0.047258	0.036056
F12	TADA3	24.14	24.27	0.079373	0.105040
G01	TNF	31.46	33.18	2.167556	0.831044
G02	TNFRSF10B	23.74	22.86	0.117898	0.040415
G03	TNFRSF10D	24.89	24.02	0.030000	0.041633
G04	TP53	22.92	23.84	0.171561	0.047258
G05	TP53AIP1	32.76	32.76	1.192742	1.452595
G06	TP53BP2	25.26	25.80	0.050000	0.085440
G07	TP63	22.77	22.90	0.100664	0.036056
G08	TP73	29.67	31.37	0.210000	0.822820
G09	TRAF2	24.34	25.44	0.094516	0.066583
G10	TSC1	24.50	24.47	0.068069	0.073711
G11	WT1	31.04	32.96	0.429224	1.075841
G12	XRCC5	21.54	22.20	0.091652	0.010000
H01	ACTB	16.36	16.76	0.110604	0.026458
H02	B2M	19.58	19.55	0.005774	0.036056
H03	GAPDH	16.98	17.23	0.140000	0.062450
H04	HPRT1	25.02	26.58	0.075498	0.115326
H05	RPLP0	16.85	16.93	0.055076	0.020817

## Sheet: Average Delta(Ct)
Position	Symbol	AVG Delta(Ct) (Ct(GOI) - Ave Ct(HKG))		Standard Deviation
		Control Group	Group 1	Control Group	Group 1
A01	APAF1	7.85	7.94	0.101535	0.083355
A02	ATM	8.60	8.63	0.115222	0.094028
A03	ATR	7.02	7.21	0.074806	0.093744
A04	ADGRB1	14.81	14.09	0.461616	0.432945
A05	BAX	4.78	3.35	0.029484	0.109002
A06	BBC3	10.34	7.88	0.048676	0.156614
A07	BCL2	10.39	11.97	0.469967	1.027600
A08	BCL2A1	9.98	9.77	0.159716	0.147472
A09	BID	4.39	4.44	0.017010	0.030022
A10	BIRC5	6.77	10.52	0.103002	0.339217
A11	BRCA1	5.90	9.29	0.052624	0.171546
A12	BRCA2	7.18	11.12	0.057236	0.378049
B01	BTG2	11.01	7.49	0.094319	0.104409
B02	CASP2	6.01	6.63	0.178034	0.140076
B03	CASP9	6.25	5.70	0.017010	0.095296
B04	CCNB1	3.09	6.13	0.041905	0.034078
B05	CCNE1	6.82	8.09	0.052115	0.131636
B06	CCNG1	4.34	3.20	0.049960	0.034176
B07	CCNH	5.42	5.10	0.017776	0.014189
B08	CDC25A	7.06	11.20	0.043313	0.226954
B09	CDC25C	7.16	10.61	0.057178	0.286149
B10	CDK1	3.41	7.44	0.037005	0.138857
B11	CDK4	2.74	3.74	0.014000	0.029462
B12	CDKN1A	4.98	0.42	0.032393	0.089152
C01	CDKN2A	6.39	6.23	0.033005	0.031005
C02	CHEK1	5.40	8.47	0.036000	0.091148
C03	CHEK2	6.98	8.27	0.083881	0.154017
C04	CRADD	9.37	8.98	0.147499	0.170063
C05	DNMT1	5.36	7.12	0.048539	0.160129
C06	E2F1	5.91	9.88	0.037005	0.310400
C07	E2F3	7.45	7.63	0.022716	0.087757
C08	EGFR	2.97	2.55	0.034196	0.010392
C09	EGR1	11.45	11.61	0.450617	0.423794
C10	EI24	2.90	2.18	0.011372	0.036715
C11	ESR1	13.29	12.76	3.085383	3.195237
C12	FADD	4.95	4.81	0.077175	0.048662
D01	FAS	6.45	5.39	0.101371	0.063571
D02	FASLG	14.56	14.14	0.900250	0.805544
D03	FOXO3	5.53	4.71	0.052307	0.050478
D04	GADD45A	6.47	5.24	0.108885	0.147110
D05	GML	14.16	12.83	0.752429	0.279263
D06	HDAC1	2.74	2.54	0.043004	0.044136
D07	HK2	5.56	4.98	0.042771	0.039260
D08	IGF1R	5.75	5.29	0.064156	0.031749
D09	IL6	12.61	12.74	0.526621	0.322317
D10	JUN	9.08	8.94	0.085143	0.192357
D11	KAT2B	7.68	7.26	0.033407	0.064042
D12	KRAS	4.47	4.49	0.017010	0.045622
E01	MCL1	3.16	2.42	0.043466	0.090598
E02	MDM2	3.60	1.02	0.065848	0.084506
E03	MDM4	7.45	7.27	0.119538	0.267958
E04	MLH1	5.43	5.81	0.028095	0.179410
E05	MSH2	5.46	6.88	0.014468	0.060178
E06	MYC	2.85	2.49	0.098637	0.040017
E07	MYOD1	14.99	14.49	0.150497	0.190126
E08	NF1	5.18	4.78	0.093145	0.045622
E09	NFKB1	5.63	5.62	0.084198	0.060011
E10	PCNA	3.31	4.47	0.020881	0.015535
E11	PIDD1	7.41	6.49	0.286838	0.320533
E12	PPM1D	7.31	6.35	0.007024	0.035233
F01	PRC1	4.39	7.54	0.037807	0.067241
F02	PRKCA	5.01	4.65	0.046145	0.107431
F03	PTEN	6.49	5.79	0.026633	0.181828
F04	PTTG1	2.77	4.49	0.057236	0.087300
F05	RB1	4.94	5.24	0.043004	0.019009
F06	RELA	4.55	4.03	0.033307	0.019698
F07	RPRM	11.25	11.24	0.101173	0.507269
F08	SESN2	6.75	5.59	0.081051	0.139528
F09	SIAH1	6.90	7.06	0.019732	0.079002
F10	SIRT1	7.17	7.34	0.034196	0.139289
F11	STAT1	4.84	4.82	0.036000	0.059341
F12	TADA3	5.18	4.86	0.044377	0.074485
G01	TNF	12.50	13.77	2.232740	0.791910
G02	TNFRSF10B	4.78	3.45	0.052814	0.069002
G03	TNFRSF10D	5.93	4.61	0.037005	0.074440
G04	TP53	3.96	4.43	0.107188	0.070057
G05	TP53AIP1	13.80	13.35	1.256236	1.481932
G06	TP53BP2	6.30	6.39	0.046361	0.119505
G07	TP63	3.81	3.49	0.046576	0.046490
G08	TP73	10.71	11.96	0.271089	0.840239
G09	TRAF2	5.38	6.03	0.053003	0.084309
G10	TSC1	5.54	5.06	0.037005	0.093744
G11	WT1	12.09	13.55	0.494364	1.090468
G12	XRCC5	2.58	2.79	0.043466	0.048180
H01	ACTB	-2.60	-2.65	0.054857	0.039514
H02	B2M	0.62	0.14	0.070777	0.028308
H03	GAPDH	-1.98	-2.18	0.075692	0.045181
H04	HPRT1	6.06	7.17	0.062043	0.077468
H05	RPLP0	-2.10	-2.48	0.041905	0.039004

## Sheet: 2^(-Avg.(Delta(Ct))
Position	Symbol	2^(-Avg.(Delta(Ct))
		Control Group	Group 1
A01	APAF1	0.004336	0.004061
A02	ATM	0.002584	0.002523
A03	ATR	0.007726	0.006735
A04	ADGRB1	0.000035	0.000057
A05	BAX	0.036331	0.098254
A06	BBC3	0.000772	0.004233
A07	BCL2	0.000744	0.000250
A08	BCL2A1	0.000988	0.001142
A09	BID	0.047718	0.046156
A10	BIRC5	0.009146	0.000679
A11	BRCA1	0.016716	0.001593
A12	BRCA2	0.006915	0.000450
B01	BTG2	0.000486	0.005560
B02	CASP2	0.015560	0.010092
B03	CASP9	0.013115	0.019272
B04	CCNB1	0.117766	0.014272
B05	CCNE1	0.008875	0.003660
B06	CCNG1	0.049515	0.108518
B07	CCNH	0.023422	0.029144
B08	CDC25A	0.007515	0.000424
B09	CDC25C	0.006979	0.000640
B10	CDK1	0.093904	0.005770
B11	CDK4	0.150100	0.074635
B12	CDKN1A	0.031701	0.745355
C01	CDKN2A	0.011902	0.013347
C02	CHEK1	0.023749	0.002812
C03	CHEK2	0.007944	0.003238
C04	CRADD	0.001515	0.001979
C05	DNMT1	0.024416	0.007202
C06	E2F1	0.016600	0.001058
C07	E2F3	0.005735	0.005058
C08	EGFR	0.127686	0.170282
C09	EGR1	0.000358	0.000320
C10	EI24	0.134034	0.220065
C11	ESR1	0.000100	0.000144
C12	FADD	0.032442	0.035550
D01	FAS	0.011470	0.023837
D02	FASLG	0.000041	0.000055
D03	FOXO3	0.021702	0.038102
D04	GADD45A	0.011312	0.026510
D05	GML	0.000055	0.000137
D06	HDAC1	0.149408	0.171467
D07	HK2	0.021207	0.031672
D08	IGF1R	0.018633	0.025489
D09	IL6	0.000160	0.000146
D10	JUN	0.001844	0.002035
D11	KAT2B	0.004890	0.006521
D12	KRAS	0.045039	0.044584
E01	MCL1	0.111930	0.186339
E02	MDM2	0.082698	0.494029
E03	MDM4	0.005709	0.006491
E04	MLH1	0.023153	0.017775
E05	MSH2	0.022729	0.008506
E06	MYC	0.138440	0.178336
E07	MYOD1	0.000031	0.000043
E08	NF1	0.027661	0.036465
E09	NFKB1	0.020202	0.020324
E10	PCNA	0.101110	0.045102
E11	PIDD1	0.005896	0.011120
E12	PPM1D	0.006305	0.012253
F01	PRC1	0.047608	0.005371
F02	PRKCA	0.031048	0.039812
F03	PTEN	0.011131	0.018107
F04	PTTG1	0.147011	0.044481
F05	RB1	0.032517	0.026510
F06	RELA	0.042610	0.061044
F07	RPRM	0.000412	0.000413
F08	SESN2	0.009295	0.020703
F09	SIAH1	0.008377	0.007508
F10	SIRT1	0.006931	0.006184
F11	STAT1	0.035012	0.035386
F12	TADA3	0.027534	0.034339
G01	TNF	0.000172	0.000072
G02	TNFRSF10B	0.036331	0.091675
G03	TNFRSF10D	0.016372	0.041026
G04	TP53	0.064287	0.046263
G05	TP53AIP1	0.000070	0.000096
G06	TP53BP2	0.012668	0.011918
G07	TP63	0.071331	0.088962
G08	TP73	0.000596	0.000251
G09	TRAF2	0.024025	0.015261
G10	TSC1	0.021503	0.029894
G11	WT1	0.000230	0.000084
G12	XRCC5	0.166932	0.144519
H01	ACTB	6.065669	6.273773
H02	B2M	0.650972	0.907100
H03	GAPDH	3.937646	4.529442
H04	HPRT1	0.014961	0.006941
H05	RPLP0	4.298997	5.589296

## Sheet: Fold Change
Position	Symbol	Fold Change (comparing to control group)
		Group 1
		Fold Change	Comments
A01	APAF1	0.94
A02	ATM	0.98
A03	ATR	0.87
A04	ADGRB1	1.65	B
A05	BAX	2.70
A06	BBC3	5.48
A07	BCL2	0.34	A
A08	BCL2A1	1.16
A09	BID	0.97
A10	BIRC5	0.07
A11	BRCA1	0.10
A12	BRCA2	0.07	A
B01	BTG2	11.43
B02	CASP2	0.65
B03	CASP9	1.47
B04	CCNB1	0.12
B05	CCNE1	0.41
B06	CCNG1	2.19
B07	CCNH	1.24
B08	CDC25A	0.06	A
B09	CDC25C	0.09	A
B10	CDK1	0.06
B11	CDK4	0.50
B12	CDKN1A	23.51
C01	CDKN2A	1.12
C02	CHEK1	0.12
C03	CHEK2	0.41
C04	CRADD	1.31
C05	DNMT1	0.29
C06	E2F1	0.06
C07	E2F3	0.88
C08	EGFR	1.33
C09	EGR1	0.89	B
C10	EI24	1.64
C11	ESR1	1.45	B
C12	FADD	1.10
D01	FAS	2.08
D02	FASLG	1.34	B
D03	FOXO3	1.76
D04	GADD45A	2.34
D05	GML	2.51
D06	HDAC1	1.15
D07	HK2	1.49
D08	IGF1R	1.37
D09	IL6	0.91	B
D10	JUN	1.10
D11	KAT2B	1.33
D12	KRAS	0.99
E01	MCL1	1.66
E02	MDM2	5.97
E03	MDM4	1.14
E04	MLH1	0.77
E05	MSH2	0.37
E06	MYC	1.29
E07	MYOD1	1.41
E08	NF1	1.32
E09	NFKB1	1.01
E10	PCNA	0.45
E11	PIDD1	1.89
E12	PPM1D	1.94
F01	PRC1	0.11
F02	PRKCA	1.28
F03	PTEN	1.63
F04	PTTG1	0.30
F05	RB1	0.82
F06	RELA	1.43
F07	RPRM	1.00	B
F08	SESN2	2.23
F09	SIAH1	0.90
F10	SIRT1	0.89
F11	STAT1	1.01
F12	TADA3	1.25
G01	TNF	0.42	B
G02	TNFRSF10B	2.52
G03	TNFRSF10D	2.51
G04	TP53	0.72
G05	TP53AIP1	1.37	B
G06	TP53BP2	0.94
G07	TP63	1.25
G08	TP73	0.42	A
G09	TRAF2	0.64
G10	TSC1	1.39
G11	WT1	0.36	B
G12	XRCC5	0.87
H01	ACTB	1.03
H02	B2M	1.39
H03	GAPDH	1.15
H04	HPRT1	0.46
H05	RPLP0	1.30

## Sheet: p-value
Position	Symbol	p-value (comparing to control group)
		Group 1
A01	APAF1	0.285591
A02	ATM	0.701324
A03	ATR	0.045140
A04	ADGRB1	0.124383
A05	BAX	0.000135
A06	BBC3	0.000218
A07	BCL2	0.076053
A08	BCL2A1	0.178977
A09	BID	0.072479
A10	BIRC5	0.000026
A11	BRCA1	0.000002
A12	BRCA2	0.000003
B01	BTG2	0.000025
B02	CASP2	0.010533
B03	CASP9	0.001145
B04	CCNB1	0.000001
B05	CCNE1	0.000043
B06	CCNG1	0.000005
B07	CCNH	0.000017
B08	CDC25A	0.000001
B09	CDC25C	0.000004
B10	CDK1	0.000000
B11	CDK4	0.000000
B12	CDKN1A	0.000011
C01	CDKN2A	0.003218
C02	CHEK1	0.000001
C03	CHEK2	0.000149
C04	CRADD	0.045301
C05	DNMT1	0.000014
C06	E2F1	0.000001
C07	E2F3	0.021379
C08	EGFR	0.000023
C09	EGR1	0.666247
C10	EI24	0.000012
C11	ESR1	0.758907
C12	FADD	0.065096
D01	FAS	0.000088
D02	FASLG	0.642913
D03	FOXO3	0.000052
D04	GADD45A	0.000783
D05	GML	0.028021
D06	HDAC1	0.005165
D07	HK2	0.000069
D08	IGF1R	0.000287
D09	IL6	0.629193
D10	JUN	0.294524
D11	KAT2B	0.000804
D12	KRAS	0.638819
E01	MCL1	0.000458
E02	MDM2	0.000017
E03	MDM4	0.340894
E04	MLH1	0.015862
E05	MSH2	0.000001
E06	MYC	0.002904
E07	MYOD1	0.030622
E08	NF1	0.002054
E09	NFKB1	0.900029
E10	PCNA	0.000000
E11	PIDD1	0.033260
E12	PPM1D	0.000004
F01	PRC1	0.000001
F02	PRKCA	0.008610
F03	PTEN	0.006737
F04	PTTG1	0.000010
F05	RB1	0.000529
F06	RELA	0.000016
F07	RPRM	0.848305
F08	SESN2	0.000684
F09	SIAH1	0.024989
F10	SIRT1	0.117353
F11	STAT1	0.714025
F12	TADA3	0.003695
G01	TNF	0.377350
G02	TNFRSF10B	0.000031
G03	TNFRSF10D	0.000038
G04	TP53	0.004013
G05	TP53AIP1	0.659560
G06	TP53BP2	0.301432
G07	TP63	0.001183
G08	TP73	0.062694
G09	TRAF2	0.000277
G10	TSC1	0.002049
G11	WT1	0.119537
G12	XRCC5	0.005054
H01	ACTB	0.284622
H02	B2M	0.000277
H03	GAPDH	0.014620
H04	HPRT1	0.000049
H05	RPLP0	0.000335

## Sheet: Fold Regulation
Position	Symbol	Up-Down Regulation (comparing to control group)
		Group 1
		Fold Regulation	Comments
A01	APAF1	-1.07
A02	ATM	-1.02
A03	ATR	-1.15
A04	ADGRB1	1.65	B
A05	BAX	2.70
A06	BBC3	5.48
A07	BCL2	-2.98	A
A08	BCL2A1	1.16
A09	BID	-1.03
A10	BIRC5	-13.47
A11	BRCA1	-10.49
A12	BRCA2	-15.36	A
B01	BTG2	11.43
B02	CASP2	-1.54
B03	CASP9	1.47
B04	CCNB1	-8.25
B05	CCNE1	-2.43
B06	CCNG1	2.19
B07	CCNH	1.24
B08	CDC25A	-17.73	A
B09	CDC25C	-10.91	A
B10	CDK1	-16.28
B11	CDK4	-2.01
B12	CDKN1A	23.51
C01	CDKN2A	1.12
C02	CHEK1	-8.44
C03	CHEK2	-2.45
C04	CRADD	1.31
C05	DNMT1	-3.39
C06	E2F1	-15.69
C07	E2F3	-1.13
C08	EGFR	1.33
C09	EGR1	-1.12	B
C10	EI24	1.64
C11	ESR1	1.45	B
C12	FADD	1.10
D01	FAS	2.08
D02	FASLG	1.34	B
D03	FOXO3	1.76
D04	GADD45A	2.34
D05	GML	2.51
D06	HDAC1	1.15
D07	HK2	1.49
D08	IGF1R	1.37
D09	IL6	-1.10	B
D10	JUN	1.10
D11	KAT2B	1.33
D12	KRAS	-1.01
E01	MCL1	1.66
E02	MDM2	5.97
E03	MDM4	1.14
E04	MLH1	-1.30
E05	MSH2	-2.67
E06	MYC	1.29
E07	MYOD1	1.41
E08	NF1	1.32
E09	NFKB1	1.01
E10	PCNA	-2.24
E11	PIDD1	1.89
E12	PPM1D	1.94
F01	PRC1	-8.86
F02	PRKCA	1.28
F03	PTEN	1.63
F04	PTTG1	-3.31
F05	RB1	-1.23
F06	RELA	1.43
F07	RPRM	1.00	B
F08	SESN2	2.23
F09	SIAH1	-1.12
F10	SIRT1	-1.12
F11	STAT1	1.01
F12	TADA3	1.25
G01	TNF	-2.40	B
G02	TNFRSF10B	2.52
G03	TNFRSF10D	2.51
G04	TP53	-1.39
G05	TP53AIP1	1.37	B
G06	TP53BP2	-1.06
G07	TP63	1.25
G08	TP73	-2.37	A
G09	TRAF2	-1.57
G10	TSC1	1.39
G11	WT1	-2.75	B
G12	XRCC5	-1.16
H01	ACTB	1.03
H02	B2M	1.39
H03	GAPDH	1.15
H04	HPRT1	-2.16
H05	RPLP0	1.30

## Sheet: Groups
Supplementary File S6. PC14586 Restored p53 Signaling Pathway in T3M-4 Cells (16 h)
Group	Cell	Treatment	Time (h)	Biological Repeat
Control Group	T3M-4	DMSO	16	3
Group 1	T3M-4	PC14586 (5 µM)	16	3
