# Supplementary material for: Restoration of the Tumor Suppressor Function of Y220C-Mutant p53 by Rezatapopt, a Small-Molecule Reactivator
Source: Cancer Discov. 2025 Feb 14;15(6):1159–79. doi: 10.1158/2159-8290.CD-24-1421 (PMC12130801; doi:10.1158/2159-8290.CD-24-1421)
Supplement: Supplementary File S7 — p53 pathway profiling analysis in NUGC-3 KO cells treated by PC14586 (5 µM) vs. DMSO control (5 h). [file cd-24-1421_supplementary_file_s7_suppsd7.xlsx]

## Sheet: Definitions
Comments:
A: This gene's average threshold cycle is relatively high (> 30) in either the control or the test sample, and is reasonably low in the other sample (< 30).
These data mean that the gene's expression is relatively low in one sample and reasonably detected in the other sample suggesting that the actual fold-change value is at least as large as the calculated and reported fold-change result.
This fold-change result may also have greater variations if p value > 0.05; therefore, it is important to have a sufficient number of biological replicates to validate the result for this gene.
B: This gene's average threshold cycle is relatively high (> 30), meaning that its relative expression level is low, in both control and test samples, and the p-value for the fold-change is either unavailable or relatively high (p > 0.05).
This fold-change result may also have greater variations; therefore, it is important to have a sufficient number of biological replicates to validate the result for this gene.
C: This gene's average threshold cycle is either not determined or greater than the defined cut-off (deault 35), in both samples meaning that its expression was undetected, making this fold-change result erroneous and un-interpretable.
Fold Change & Fold Regulation:
Fold-Change (2^(- Delta Delta CT)) is the normalized gene expression (2^(- Delta CT)) in the Test Sample divided the normalized gene expression (2^(- Delta CT)) in the Control Sample.
Fold-Regulation represents fold-change results in a biologically meaningful way. Fold-change values greater than one indicate a positive- or an up-regulation, and the fold-regulation is equal to the fold-change.
Fold-change values less than one indicate a negative or down-regulation, and the fold-regulation is the negative inverse of the fold-change.
Fold-change and fold-regulation values greater than 2 are indicated in red; fold-change values less than 0.5 and fold-regulation values less than -2 are indicated in blue.
p-value:
The p values are calculated based on a Student's t-test of the replicate 2^(- Delta CT) values for each gene in the control group and treatment groups, and p values less than 0.05 are indicated in red.

## Sheet: Gene Table
PCR Array Catalog #:	PAHS-027Z
Position	Unigene	Refseq	Symbol	Description	Gname	RT2 Catalog
A01	Hs.552567	NM_001160	APAF1	Apoptotic peptidase activating factor 1	APAF-1/CED4	PPH00752A
A02	Hs.367437	NM_000051	ATM	Ataxia telangiectasia mutated	AT1/ATA/ATC/ATD/ATDC/ATE/TEL1/TELO1	PPH00325C
A03	Hs.271791	NM_001184	ATR	Ataxia telangiectasia and Rad3 related	FCTCS/FRP1/MEC1/SCKL/SCKL1	PPH01318B
A04	Hs.194654	NM_001702	ADGRB1	Brain-specific angiogenesis inhibitor 1	BAI1/GDAIF	PPH01351E
A05	Hs.624291	NM_004324	BAX	BCL2-associated X protein	BCL2L4	PPH00078B
A06	Hs.467020	NM_014417	BBC3	BCL2 binding component 3	JFY-1/JFY1/PUMA	PPH02204C
A07	Hs.150749	NM_000633	BCL2	B-cell CLL/lymphoma 2	Bcl-2/PPP1R50	PPH00079B
A08	Hs.227817	NM_004049	BCL2A1	BCL2-related protein A1	ACC-1/ACC-2/ACC1/ACC2/BCL2L5/BFL1/GRS/HBPA1	PPH00365F
A09	Hs.517145	NM_001196	BID	BH3 interacting domain death agonist	FP497	PPH00084C
A10	Hs.744872	NM_001168	BIRC5	Baculoviral IAP repeat containing 5	API4/EPR-1	PPH00271E
A11	Hs.194143	NM_007294	BRCA1	Breast cancer 1, early onset	BRCAI/BRCC1/BROVCA1/FANCS/IRIS/PNCA4/PPP1R53/PSCP/RNF53	PPH00322F
A12	Hs.34012	NM_000059	BRCA2	Breast cancer 2, early onset	BRCC2/BROVCA2/FACD/FAD/FAD1/FANCD/FANCD1/GLM3/PNCA2/XRCC11	PPH00321F
B01	Hs.519162	NM_006763	BTG2	BTG family, member 2	PC3/TIS21	PPH01750C
B02	Hs.368982	NM_032982	CASP2	Caspase 2, apoptosis-related cysteine peptidase	CASP-2/ICH1/NEDD-2/NEDD2/PPP1R57	PPH00111A
B03	Hs.329502	NM_001229	CASP9	Caspase 9, apoptosis-related cysteine peptidase	APAF-3/APAF3/ICE-LAP6/MCH6/PPP1R56	PPH00353B
B04	Hs.23960	NM_031966	CCNB1	Cyclin B1	CCNB	PPH00126C
B05	Hs.244723	NM_001238	CCNE1	Cyclin E1	CCNE/pCCNE1	PPH00131A
B06	Hs.79101	NM_004060	CCNG1	Cyclin G1	CCNG	PPH00389C
B07	Hs.292524	NM_001239	CCNH	Cyclin H	CAK/CycH/p34/p37	PPH00959E
B08	Hs.437705	NM_001789	CDC25A	Cell division cycle 25 homolog A (S. pombe)	CDC25A2	PPH00930A
B09	Hs.656	NM_001790	CDC25C	Cell division cycle 25 homolog C (S. pombe)	CDC25/PPP1R60	PPH02198F
B10	Hs.732435	NM_001786	CDK1	Cyclin-dependent kinase 1	CDC2/CDC28A/P34CDC2	PPH00116C
B11	Hs.95577	NM_000075	CDK4	Cyclin-dependent kinase 4	CMM3/PSK-J3	PPH00118F
B12	Hs.370771	NM_000389	CDKN1A	Cyclin-dependent kinase inhibitor 1A (p21, Cip1)	CAP20/CDKN1/CIP1/MDA-6/P21/SDI1/WAF1/p21CIP1	PPH00211E
C01	Hs.512599	NM_000077	CDKN2A	Cyclin-dependent kinase inhibitor 2A (melanoma, p16, inhibits CDK4)	ARF/CDK4I/CDKN2/CMM2/INK4/INK4A/MLM/MTS-1/MTS1/P14/P14ARF/P16/P16-INK4A/P16INK4/P16INK4A/P19/P19ARF/TP16	PPH00207C
C02	Hs.24529	NM_001274	CHEK1	CHK1 checkpoint homolog (S. pombe)	CHK1	PPH00940C
C03	Hs.291363	NM_007194	CHEK2	CHK2 checkpoint homolog (S. pombe)	CDS1/CHK2/HuCds1/LFS2/PP1425/RAD53/hCds1	PPH00921B
C04	Hs.38533	NM_003805	CRADD	CASP2 and RIPK1 domain containing adaptor with death domain	MRT34/RAIDD	PPH00334C
C05	Hs.202672	NM_001379	DNMT1	DNA (cytosine-5-)-methyltransferase 1	ADCADN/AIM/CXXC9/DNMT/HSN1E/MCMT	PPH01055F
C06	Hs.654393	NM_005225	E2F1	E2F transcription factor 1	E2F-1/RBAP1/RBBP3/RBP3	PPH00136G
C07	Hs.269408	NM_001949	E2F3	E2F transcription factor 3	E2F-3	PPH00917F
C08	Hs.488293	NM_005228	EGFR	Epidermal growth factor receptor	ERBB/ERBB1/HER1/NISBD2/PIG61/mENA	PPH00138B
C09	Hs.326035	NM_001964	EGR1	Early growth response 1	AT225/G0S30/KROX-24/NGFI-A/TIS8/ZIF-268/ZNF225	PPH00139A
C10	Hs.643514	NM_004879	EI24	Etoposide induced 2.4 mRNA	EPG4/PIG8/TP53I8	PPH00221C
C11	Hs.744830	NM_000125	ESR1	Estrogen receptor 1	ER/ESR/ESRA/ESTRR/Era/NR3A1	PPH01001A
C12	Hs.86131	NM_003824	FADD	Fas (TNFRSF6)-associated via death domain	GIG3/MORT1	PPH00367A
D01	Hs.667309	NM_000043	FAS	Fas (TNF receptor superfamily, member 6)	ALPS1A/APO-1/APT1/CD95/FAS1/FASTM/TNFRSF6	PPH00141B
D02	Hs.2007	NM_000639	FASLG	Fas ligand (TNF superfamily, member 6)	ALPS1B/APT1LG1/APTL/CD178/CD95-L/CD95L/FASL/TNFSF6	PPH00142C
D03	Hs.220950	NM_001455	FOXO3	Forkhead box O3	AF6q21/FKHRL1/FKHRL1P2/FOXO2/FOXO3A	PPH00807A
D04	Hs.80409	NM_001924	GADD45A	Growth arrest and DNA-damage-inducible, alpha	DDIT1/GADD45	PPH00148B
D05	Hs.661218	NM_002066	GML	Glycosylphosphatidylinositol anchored molecule like protein	LY6DL	PPH01755F
D06	Hs.88556	NM_004964	HDAC1	Histone deacetylase 1	GON-10/HD1/RPD3/RPD3L1	PPH01735F
D07	Hs.406266	NM_000189	HK2	Hexokinase 2	HKII/HXK2	PPH00983B
D08	Hs.643120	NM_000875	IGF1R	Insulin-like growth factor 1 receptor	CD221/IGFIR/IGFR/JTK13	PPH00350F
D09	Hs.654458	NM_000600	IL6	Interleukin 6 (interferon, beta 2)	BSF2/HGF/HSF/IFNB2/IL-6	PPH00560C
D10	Hs.696684	NM_002228	JUN	Jun proto-oncogene	AP-1/AP1/c-Jun	PPH00095A
D11	Hs.533055	NM_003884	KAT2B	K(lysine) acetyltransferase 2B	CAF/P/CAF/PCAF	PPH02176F
D12	Hs.505033	NM_004985	KRAS	V-Ki-ras2 Kirsten rat sarcoma viral oncogene homolog	C-K-RAS/CFC2/K-RAS2A/K-RAS2B/K-RAS4A/K-RAS4B/KI-RAS/KRAS1/KRAS2/NS/NS3/RALD/RASK2	PPH00181F
E01	Hs.632486	NM_021960	MCL1	Myeloid cell leukemia sequence 1 (BCL2-related)	BCL2L3/EAT/MCL1-ES/MCL1L/MCL1S/Mcl-1/TM/bcl2-L-3/mcl1/EAT	PPH00397E
E02	Hs.484551	NM_002392	MDM2	Mdm2 p53 binding protein homolog (mouse)	ACTFS/HDMX/hdm2	PPH00193E
E03	Hs.715871	NM_002393	MDM4	Mdm4 p53 binding protein homolog (mouse)	HDMX/MDMX/MRP1	PPH00875E
E04	Hs.195364	NM_000249	MLH1	MutL homolog 1, colon cancer, nonpolyposis type 2 (E. coli)	COCA2/FCC2/HNPCC/HNPCC2/hMLH1	PPH00196F
E05	Hs.597656	NM_000251	MSH2	MutS homolog 2, colon cancer, nonpolyposis type 1 (E. coli)	COCA1/FCC1/HNPCC/HNPCC1/LCFS2	PPH00197E
E06	Hs.202453	NM_002467	MYC	V-myc myelocytomatosis viral oncogene homolog (avian)	MRTL/MYCC/bHLHe39/c-Myc	PPH00100B
E07	Hs.181768	NM_002478	MYOD1	Myogenic differentiation 1	MYF3/MYOD/PUM/bHLHc1	PPH00046A
E08	Hs.113577	NM_000267	NF1	Neurofibromin 1	NFNS/VRNF/WSS	PPH02089F
E09	Hs.618430	NM_003998	NFKB1	Nuclear factor of kappa light polypeptide gene enhancer in B-cells 1	EBP-1/KBF1/NF-kB1/NF-kappa-B/NF-kappaB/NFKB-p105/NFKB-p50/NFkappaB/p105/p50	PPH00204F
E10	Hs.147433	NM_182649	PCNA	Proliferating cell nuclear antigen	ATLD2	PPH00216B
E11	Hs.592290	NM_145886	PIDD1	P53-induced death domain protein	LRDD/PIDD	PPH02157A
E12	Hs.286073	NM_003620	PPM1D	Protein phosphatase, Mg2+/Mn2+ dependent, 1D	PP2C-DELTA/WIP1	PPH02151A
F01	Hs.366401	NM_003981	PRC1	Protein regulator of cytokinesis 1	ASE1	PPH00958A
F02	Hs.531704	NM_002737	PRKCA	Protein kinase C, alpha	AAG6/PKC-alpha/PKCA/PRKACA	PPH00977C
F03	Hs.729457	NM_000314	PTEN	Phosphatase and tensin homolog	10q23del/BZS/CWS1/DEC/GLM2/MHAM/MMAC1/PTEN1/TEP1	PPH00327F
F04	Hs.350966	NM_004219	PTTG1	Pituitary tumor-transforming 1	EAP1/HPTTG/PTTG/TUTR1	PPH05980F
F05	Hs.408528	NM_000321	RB1	Retinoblastoma 1	OSRC/PPP1R130/RB/p105-Rb/pRb/pp110	PPH00228F
F06	Hs.502875	NM_021975	RELA	V-rel reticuloendotheliosis viral oncogene homolog A (avian)	NFKB3/p65	PPH01812B
F07	Hs.100890	NM_019845	RPRM	Reprimo, TP53 dependent G2 arrest mediator candidate	REPRIMO	PPH02105B
F08	Hs.469543	NM_031459	SESN2	Sestrin 2	HI95/SES2/SEST2	PPH07580A
F09	Hs.731827	NM_003031	SIAH1	Seven in absentia homolog 1 (Drosophila)	SIAH1A	PPH00294B
F10	Hs.369779	NM_012238	SIRT1	Sirtuin 1	SIR2/SIR2L1/SIR2alpha	PPH02188A
F11	Hs.642990	NM_007315	STAT1	Signal transducer and activator of transcription 1, 91kDa	CANDF7/IMD31A/IMD31B/IMD31C/ISGF-3/STAT91	PPH00811C
F12	Hs.386390	NM_006354	TADA3	Transcriptional adaptor 3	ADA3/NGG1/STAF54/TADA3L/hADA3	PPH18800A
G01	Hs.241570	NM_000594	TNF	Tumor necrosis factor	DIF/TNF-alpha/TNFA/TNFSF2	PPH00341F
G02	Hs.661668	NM_003842	TNFRSF10B	Tumor necrosis factor receptor superfamily, member 10b	CD262/DR5/KILLER/KILLER/DR5/TRAIL-R2/TRAILR2/TRICK2/TRICK2A/TRICK2B/TRICKB/ZTNFR9	PPH00241C
G03	Hs.213467	NM_003840	TNFRSF10D	Tumor necrosis factor receptor superfamily, member 10d, decoy with truncated death domain	CD264/DCR2/TRAIL-R4/TRAILR4/TRUNDD	PPH00838B
G04	Hs.437460	NM_000546	TP53	Tumor protein p53	BCC7/LFS1/P53/TRP53	PPH00213F
G05	Hs.160953	NM_022112	TP53AIP1	Tumor protein p53 regulated apoptosis inducing protein 1	P53AIP1	PPH02164B
G06	Hs.523968	NM_005426	TP53BP2	Tumor protein p53 binding protein, 2	53BP2/ASPP2/BBP/P53BP2/PPP1R13A	PPH00394F
G07	Hs.137569	NM_003722	TP63	Tumor protein p63	AIS/B(p51A)/B(p51B)/EEC3/KET/LMS/NBP/OFC8/RHS/SHFM4/TP53CP/TP53L/TP73L/p40/p51/p53CP/p63/p73H/p73L	PPH01032F
G08	Hs.192132	NM_005427	TP73	Tumor protein p73	P73	PPH00725A
G09	Hs.522506	NM_021138	TRAF2	TNF receptor-associated factor 2	MGC:45012/TRAP/TRAP3	PPH00352B
G10	Hs.370854	NM_000368	TSC1	Tuberous sclerosis 1	LAM/TSC	PPH00244B
G11	Hs.591980	NM_000378	WT1	Wilms tumor 1	AWT1/EWS-WT1/GUD/NPHS4/WAGR/WIT-2/WT33	PPH00254A
G12	Hs.388739	NM_021141	XRCC5	X-ray repair complementing defective repair in Chinese hamster cells 5 (double-strand-break rejoining)	KARP-1/KARP1/KU80/KUB2/Ku86/NFIV	PPH01734A
H01	Hs.520640	NM_001101	ACTB	Actin, beta	BRWS1/PS1TP5BP1	PPH00073G
H02	Hs.534255	NM_004048	B2M	Beta-2-microglobulin	-	PPH01094E
H03	Hs.592355	NM_002046	GAPDH	Glyceraldehyde-3-phosphate dehydrogenase	G3PD/GAPD/HEL-S-162eP	PPH00150F
H04	Hs.412707	NM_000194	HPRT1	Hypoxanthine phosphoribosyltransferase 1	HGPRT/HPRT	PPH01018C
H05	Hs.546285	NM_001002	RPLP0	Ribosomal protein, large, P0	L10E/LP0/P0/PRLP0/RPP0	PPH21138F
H06	N/A	SA_00105	HGDC	Human Genomic DNA Contamination	HIGX1A
H07	N/A	SA_00104	RTC	Reverse Transcription Control	RTC	PPX63340A
H08	N/A	SA_00104	RTC	Reverse Transcription Control	RTC	PPX63340A
H09	N/A	SA_00104	RTC	Reverse Transcription Control	RTC	PPX63340A
H10	N/A	SA_00103	PPC	Positive PCR Control	PPC
H11	N/A	SA_00103	PPC	Positive PCR Control	PPC
H12	N/A	SA_00103	PPC	Positive PCR Control	PPC

## Sheet: Average Ct
Position	Symbol	AVG Ct		Standard Deviation
		Control Group	Group 1	Control Group	Group 1
A01	APAF1	25.93	25.97	0.091652	0.025166
A02	ATM	27.96	28.07	0.015275	0.095044
A03	ATR	25.71	25.76	0.101489	0.025166
A04	ADGRB1	33.52	33.61	0.417892	0.411461
A05	BAX	22.92	22.93	0.131149	0.070000
A06	BBC3	26.64	26.50	0.050332	0.101160
A07	BCL2	28.91	28.85	0.416773	0.240069
A08	BCL2A1	33.78	33.31	0.381051	0.711149
A09	BID	22.40	22.41	0.101489	0.025166
A10	BIRC5	24.74	24.83	0.153948	0.081445
A11	BRCA1	24.80	24.82	0.068069	0.032146
A12	BRCA2	25.34	25.46	0.061101	0.025166
B01	BTG2	30.51	30.41	0.299555	0.153080
B02	CASP2	24.06	24.03	0.090738	0.155349
B03	CASP9	25.82	25.67	0.165025	0.076376
B04	CCNB1	21.57	21.58	0.085049	0.065574
B05	CCNE1	24.03	24.09	0.101489	0.026458
B06	CCNG1	23.50	23.43	0.090185	0.020817
B07	CCNH	24.82	24.82	0.085049	0.043589
B08	CDC25A	25.15	25.19	0.100167	0.026458
B09	CDC25C	25.58	25.58	0.125831	0.051962
B10	CDK1	21.47	21.51	0.126623	0.055678
B11	CDK4	22.28	22.32	0.052915	0.030551
B12	CDKN1A	24.11	23.72	0.149778	0.106927
C01	CDKN2A	24.81	24.78	0.091652	0.065574
C02	CHEK1	24.08	24.16	0.160000	0.052915
C03	CHEK2	25.38	25.32	0.108167	0.095044
C04	CRADD	28.47	28.44	0.225906	0.023094
C05	DNMT1	23.33	23.39	0.066583	0.020817
C06	E2F1	23.97	24.03	0.133167	0.065574
C07	E2F3	24.15	24.20	0.058595	0.015275
C08	EGFR	22.23	22.28	0.035119	0.015275
C09	EGR1	28.33	28.11	0.036056	0.132288
C10	EI24	21.18	21.20	0.100664	0.049329
C11	ESR1	30.73	30.87	2.844931	2.711697
C12	FADD	23.14	23.13	0.136504	0.015275
D01	FAS	26.59	26.59	0.191398	0.060277
D02	FASLG	32.86	33.02	0.987725	0.846188
D03	FOXO3	24.04	23.99	0.040415	0.035119
D04	GADD45A	25.93	25.92	0.085049	0.130128
D05	GML	34.00	34.00	0.000000	0.000000
D06	HDAC1	22.20	22.16	0.086217	0.032146
D07	HK2	24.17	24.12	0.043589	0.028868
D08	IGF1R	25.36	25.41	0.020000	0.025166
D09	IL6	27.10	26.53	0.101489	0.147309
D10	JUN	25.17	25.22	0.090185	0.159478
D11	KAT2B	26.90	26.93	0.168622	0.026458
D12	KRAS	24.46	24.44	0.072342	0.043589
E01	MCL1	22.21	22.29	0.117898	0.188768
E02	MDM2	23.58	23.55	0.100167	0.045092
E03	MDM4	25.77	25.79	0.113725	0.058595
E04	MLH1	33.80	33.84	0.249800	0.271355
E05	MSH2	23.29	23.28	0.065064	0.030551
E06	MYC	22.70	22.65	0.025166	0.051316
E07	MYOD1	33.66	33.79	0.312143	0.357957
E08	NF1	24.14	24.20	0.011547	0.030551
E09	NFKB1	23.96	23.99	0.032146	0.065574
E10	PCNA	20.62	20.67	0.051316	0.030551
E11	PIDD1	26.79	26.72	0.210079	0.170392
E12	PPM1D	26.45	26.34	0.062450	0.069282
F01	PRC1	23.12	23.14	0.075498	0.011547
F02	PRKCA	26.04	26.02	0.010000	0.046188
F03	PTEN	25.05	25.07	0.140000	0.075056
F04	PTTG1	21.63	21.53	0.070238	0.170098
F05	RB1	23.88	23.86	0.032146	0.098150
F06	RELA	22.69	22.68	0.055076	0.020817
F07	RPRM	32.42	32.50	0.508953	0.822091
F08	SESN2	27.06	26.89	0.112398	0.120554
F09	SIAH1	25.59	25.58	0.072342	0.092376
F10	SIRT1	24.57	24.54	0.063509	0.035119
F11	STAT1	22.98	22.99	0.075498	0.015275
F12	TADA3	23.92	23.91	0.105040	0.065574
G01	TNF	24.72	24.80	0.134536	0.060000
G02	TNFRSF10B	23.14	23.01	0.070000	0.020817
G03	TNFRSF10D	24.32	24.33	0.081854	0.104083
G04	TP53	30.70	31.01	0.092916	0.080208
G05	TP53AIP1	33.20	33.24	0.725282	0.687895
G06	TP53BP2	24.14	24.03	0.080829	0.066583
G07	TP63	26.49	26.68	0.086217	0.091652
G08	TP73	28.32	28.39	0.183394	0.165630
G09	TRAF2	22.98	22.95	0.056862	0.032146
G10	TSC1	24.09	24.03	0.134536	0.110604
G11	WT1	32.28	32.41	1.538257	1.382257
G12	XRCC5	20.26	20.28	0.076376	0.040000
H01	ACTB	15.41	15.44	0.079373	0.051962
H02	B2M	20.95	20.92	0.115036	0.063509
H03	GAPDH	17.75	17.71	0.056862	0.092916
H04	HPRT1	23.20	23.21	0.065064	0.040000
H05	RPLP0	17.36	17.27	0.136504	0.063509

## Sheet: Average Delta(Ct)
Position	Symbol	AVG Delta(Ct) (Ct(GOI) - Ave Ct(HKG))		Standard Deviation
		Control Group	Group 1	Control Group	Group 1
A01	APAF1	7.00	7.06	0.042568	0.049410
A02	ATM	9.02	9.16	0.063129	0.100638
A03	ATR	6.78	6.85	0.025534	0.065483
A04	ADGRB1	14.59	14.70	0.379269	0.449357
A05	BAX	3.99	4.02	0.067912	0.110278
A06	BBC3	7.71	7.59	0.030089	0.058890
A07	BCL2	9.98	9.94	0.372306	0.279120
A08	BCL2A1	14.85	14.40	0.410478	0.744151
A09	BID	3.47	3.50	0.025534	0.065432
A10	BIRC5	5.81	5.92	0.094297	0.123887
A11	BRCA1	5.86	5.91	0.034429	0.010392
A12	BRCA2	6.40	6.55	0.018583	0.065432
B01	BTG2	11.57	11.50	0.266205	0.110821
B02	CASP2	5.13	5.12	0.125878	0.116967
B03	CASP9	6.88	6.76	0.105761	0.114023
B04	CCNB1	2.64	2.67	0.027301	0.078621
B05	CCNE1	5.10	5.18	0.025534	0.054602
B06	CCNG1	4.56	4.52	0.032021	0.062354
B07	CCNH	5.89	5.91	0.027301	0.085448
B08	CDC25A	6.21	6.28	0.037754	0.064508
B09	CDC25C	6.64	6.67	0.062172	0.094241
B10	CDK1	2.54	2.60	0.065767	0.097372
B11	CDK4	3.35	3.41	0.047032	0.059341
B12	CDKN1A	5.18	4.81	0.132760	0.148665
C01	CDKN2A	5.88	5.87	0.042568	0.078621
C02	CHEK1	5.15	5.25	0.087932	0.095296
C03	CHEK2	6.45	6.41	0.057026	0.134715
C04	CRADD	9.53	9.53	0.261429	0.034078
C05	DNMT1	4.39	4.48	0.038280	0.063151
C06	E2F1	5.03	5.12	0.103660	0.104314
C07	E2F3	5.21	5.29	0.020133	0.057457
C08	EGFR	3.29	3.37	0.044557	0.029462
C09	EGR1	9.40	9.20	0.066121	0.114023
C10	EI24	2.25	2.29	0.042253	0.091221
C11	ESR1	11.79	11.96	2.796910	2.753696
C12	FADD	4.21	4.22	0.073657	0.044061
D01	FAS	7.66	7.68	0.113161	0.099606
D02	FASLG	13.93	14.11	0.933966	0.888471
D03	FOXO3	5.11	5.08	0.050846	0.014422
D04	GADD45A	7.00	7.01	0.108836	0.100936
D05	GML	15.07	15.09	0.078307	0.042442
D06	HDAC1	3.26	3.25	0.038280	0.074574
D07	HK2	5.24	5.21	0.062865	0.014189
D08	IGF1R	6.43	6.50	0.065207	0.024249
D09	IL6	8.17	7.62	0.025534	0.186229
D10	JUN	6.24	6.31	0.165847	0.121606
D11	KAT2B	7.96	8.02	0.119605	0.064508
D12	KRAS	5.52	5.53	0.055185	0.074574
E01	MCL1	3.28	3.38	0.062865	0.190056
E02	MDM2	4.64	4.64	0.037754	0.085135
E03	MDM4	6.84	6.88	0.103467	0.063885
E04	MLH1	14.87	14.93	0.265428	0.290726
E05	MSH2	4.36	4.37	0.027301	0.044136
E06	MYC	3.76	3.74	0.060044	0.021166
E07	MYOD1	14.72	14.88	0.287168	0.376724
E08	NF1	5.21	5.29	0.067122	0.069867
E09	NFKB1	5.03	5.08	0.070607	0.086495
E10	PCNA	1.68	1.76	0.042724	0.014189
E11	PIDD1	7.85	7.81	0.204512	0.209065
E12	PPM1D	7.52	7.43	0.015875	0.027592
F01	PRC1	4.19	4.23	0.013856	0.050213
F02	PRKCA	7.11	7.11	0.076629	0.048867
F03	PTEN	6.12	6.16	0.068790	0.099740
F04	PTTG1	2.69	2.62	0.028729	0.127755
F05	RB1	4.95	4.95	0.080532	0.056226
F06	RELA	3.75	3.77	0.050846	0.034176
F07	RPRM	13.48	13.59	0.442996	0.864447
F08	SESN2	8.12	7.98	0.106232	0.136044
F09	SIAH1	6.66	6.67	0.023352	0.115879
F10	SIRT1	5.64	5.63	0.022030	0.049410
F11	STAT1	4.05	4.08	0.031177	0.049275
F12	TADA3	4.99	5.00	0.039311	0.036350
G01	TNF	5.79	5.89	0.079322	0.077468
G02	TNFRSF10B	4.21	4.10	0.023065	0.024111
G03	TNFRSF10D	5.39	5.42	0.040150	0.146292
G04	TP53	11.77	12.10	0.015011	0.042442
G05	TP53AIP1	14.26	14.33	0.693416	0.726967
G06	TP53BP2	5.21	5.12	0.034429	0.026102
G07	TP63	7.55	7.77	0.038280	0.098190
G08	TP73	9.39	9.48	0.158447	0.206369
G09	TRAF2	4.05	4.04	0.021572	0.046490
G10	TSC1	5.16	5.12	0.119465	0.148665
G11	WT1	13.35	13.50	1.502580	1.423644
G12	XRCC5	1.32	1.37	0.036950	0.080755
H01	ACTB	-3.52	-3.47	0.003464	0.011015
H02	B2M	2.02	2.01	0.047385	0.089226
H03	GAPDH	-1.19	-1.20	0.068157	0.052421
H04	HPRT1	4.26	4.30	0.051433	0.026102
H05	RPLP0	-1.57	-1.64	0.073657	0.021939

## Sheet: 2^(-Avg.(Delta(Ct))
Position	Symbol	2^(-Avg.(Delta(Ct))
		Control Group	Group 1
A01	APAF1	0.007834	0.007480
A02	ATM	0.001923	0.001753
A03	ATR	0.009125	0.008693
A04	ADGRB1	0.000041	0.000038
A05	BAX	0.063109	0.061668
A06	BBC3	0.004778	0.005205
A07	BCL2	0.000993	0.001021
A08	BCL2A1	0.000034	0.000046
A09	BID	0.090496	0.088225
A10	BIRC5	0.017874	0.016562
A11	BRCA1	0.017185	0.016677
A12	BRCA2	0.011820	0.010652
B01	BTG2	0.000328	0.000345
B02	CASP2	0.028570	0.028703
B03	CASP9	0.008474	0.009209
B04	CCNB1	0.160502	0.157199
B05	CCNE1	0.029238	0.027597
B06	CCNG1	0.042316	0.043707
B07	CCNH	0.016871	0.016638
B08	CDC25A	0.013483	0.012875
B09	CDC25C	0.010008	0.009825
B10	CDK1	0.172022	0.165015
B11	CDK4	0.098345	0.093904
B12	CDKN1A	0.027597	0.035583
C01	CDKN2A	0.017027	0.017106
C02	CHEK1	0.028242	0.026290
C03	CHEK2	0.011470	0.011792
C04	CRADD	0.001350	0.001350
C05	DNMT1	0.047608	0.044936
C06	E2F1	0.030550	0.028769
C07	E2F3	0.026967	0.025512
C08	EGFR	0.102049	0.096991
C09	EGR1	0.001484	0.001701
C10	EI24	0.210321	0.204098
C11	ESR1	0.000282	0.000251
C12	FADD	0.054059	0.053561
D01	FAS	0.004947	0.004867
D02	FASLG	0.000064	0.000056
D03	FOXO3	0.028969	0.029646
D04	GADD45A	0.007816	0.007780
D05	GML	0.000029	0.000029
D06	HDAC1	0.104193	0.104918
D07	HK2	0.026534	0.026967
D08	IGF1R	0.011630	0.011079
D09	IL6	0.003482	0.005086
D10	JUN	0.013237	0.012639
D11	KAT2B	0.004009	0.003854
D12	KRAS	0.021753	0.021652
E01	MCL1	0.103235	0.095877
E02	MDM2	0.040033	0.040218
E03	MDM4	0.008733	0.008474
E04	MLH1	0.000033	0.000032
E05	MSH2	0.048720	0.048496
E06	MYC	0.073676	0.075050
E07	MYOD1	0.000037	0.000033
E08	NF1	0.027029	0.025512
E09	NFKB1	0.030621	0.029578
E10	PCNA	0.311506	0.294703
E11	PIDD1	0.004326	0.004468
E12	PPM1D	0.005463	0.005802
F01	PRC1	0.054940	0.053191
F02	PRKCA	0.007259	0.007259
F03	PTEN	0.014418	0.014024
F04	PTTG1	0.154677	0.162367
F05	RB1	0.032367	0.032292
F06	RELA	0.074188	0.073506
F07	RPRM	0.000087	0.000081
F08	SESN2	0.003588	0.003972
F09	SIAH1	0.009893	0.009848
F10	SIRT1	0.020063	0.020156
F11	STAT1	0.060539	0.059293
F12	TADA3	0.031482	0.031264
G01	TNF	0.018123	0.016871
G02	TNFRSF10B	0.054184	0.058207
G03	TNFRSF10D	0.023914	0.023314
G04	TP53	0.000286	0.000227
G05	TP53AIP1	0.000051	0.000049
G06	TP53BP2	0.027029	0.028703
G07	TP63	0.005326	0.004584
G08	TP73	0.001491	0.001404
G09	TRAF2	0.060399	0.060679
G10	TSC1	0.028047	0.028703
G11	WT1	0.000096	0.000086
G12	XRCC5	0.399795	0.387070
H01	ACTB	11.503492	11.085997
H02	B2M	0.246672	0.247815
H03	GAPDH	2.277314	2.303775
H04	HPRT1	0.052097	0.050789
H05	RPLP0	2.970419	3.110903

## Sheet: Fold Change
Position	Symbol	Fold Change (comparing to control group)
		Group 1
		Fold Change	Comments
A01	APAF1	0.95
A02	ATM	0.91
A03	ATR	0.95
A04	ADGRB1	0.93	B
A05	BAX	0.98
A06	BBC3	1.09
A07	BCL2	1.03
A08	BCL2A1	1.36	B
A09	BID	0.97
A10	BIRC5	0.93
A11	BRCA1	0.97
A12	BRCA2	0.90
B01	BTG2	1.05	B
B02	CASP2	1.00
B03	CASP9	1.09
B04	CCNB1	0.98
B05	CCNE1	0.94
B06	CCNG1	1.03
B07	CCNH	0.99
B08	CDC25A	0.95
B09	CDC25C	0.98
B10	CDK1	0.96
B11	CDK4	0.95
B12	CDKN1A	1.29
C01	CDKN2A	1.00
C02	CHEK1	0.93
C03	CHEK2	1.03
C04	CRADD	1.00
C05	DNMT1	0.94
C06	E2F1	0.94
C07	E2F3	0.95
C08	EGFR	0.95
C09	EGR1	1.15
C10	EI24	0.97
C11	ESR1	0.89	B
C12	FADD	0.99
D01	FAS	0.98
D02	FASLG	0.88	B
D03	FOXO3	1.02
D04	GADD45A	1.00
D05	GML	0.98	C
D06	HDAC1	1.01
D07	HK2	1.02
D08	IGF1R	0.95
D09	IL6	1.46
D10	JUN	0.95
D11	KAT2B	0.96
D12	KRAS	1.00
E01	MCL1	0.93
E02	MDM2	1.00
E03	MDM4	0.97
E04	MLH1	0.95	B
E05	MSH2	1.00
E06	MYC	1.02
E07	MYOD1	0.90	B
E08	NF1	0.94
E09	NFKB1	0.97
E10	PCNA	0.95
E11	PIDD1	1.03
E12	PPM1D	1.06
F01	PRC1	0.97
F02	PRKCA	1.00
F03	PTEN	0.97
F04	PTTG1	1.05
F05	RB1	1.00
F06	RELA	0.99
F07	RPRM	0.93	B
F08	SESN2	1.11
F09	SIAH1	1.00
F10	SIRT1	1.00
F11	STAT1	0.98
F12	TADA3	0.99
G01	TNF	0.93
G02	TNFRSF10B	1.07
G03	TNFRSF10D	0.97
G04	TP53	0.79
G05	TP53AIP1	0.95	B
G06	TP53BP2	1.06
G07	TP63	0.86
G08	TP73	0.94
G09	TRAF2	1.00
G10	TSC1	1.02
G11	WT1	0.90	B
G12	XRCC5	0.97
H01	ACTB	0.96
H02	B2M	1.00
H03	GAPDH	1.01
H04	HPRT1	0.97
H05	RPLP0	1.05

## Sheet: p-value
Position	Symbol	p-value (comparing to control group)
		Group 1
A01	APAF1	0.152259
A02	ATM	0.124374
A03	ATR	0.155496
A04	ADGRB1	0.786659
A05	BAX	0.689682
A06	BBC3	0.034973
A07	BCL2	0.920586
A08	BCL2A1	0.384491
A09	BID	0.417905
A10	BIRC5	0.280928
A11	BRCA1	0.108051
A12	BRCA2	0.015931
B01	BTG2	0.733858
B02	CASP2	0.954477
B03	CASP9	0.248706
B04	CCNB1	0.583526
B05	CCNE1	0.071713
B06	CCNG1	0.307014
B07	CCNH	0.733642
B08	CDC25A	0.195026
B09	CDC25C	0.709756
B10	CDK1	0.425951
B11	CDK4	0.202447
B12	CDKN1A	0.035032
C01	CDKN2A	0.890171
C02	CHEK1	0.234070
C03	CHEK2	0.635097
C04	CRADD	0.924937
C05	DNMT1	0.118935
C06	E2F1	0.366495
C07	E2F3	0.080527
C08	EGFR	0.076104
C09	EGR1	0.062822
C10	EI24	0.500679
C11	ESR1	0.845044
C12	FADD	0.787923
D01	FAS	0.797282
D02	FASLG	0.747974
D03	FOXO3	0.341118
D04	GADD45A	0.938049
D05	GML	0.658712
D06	HDAC1	0.831038
D07	HK2	0.573702
D08	IGF1R	0.157608
D09	IL6	0.011755
D10	JUN	0.590241
D11	KAT2B	0.493410
D12	KRAS	0.915517
E01	MCL1	0.427340
E02	MDM2	0.888215
E03	MDM4	0.566402
E04	MLH1	0.802881
E05	MSH2	0.841751
E06	MYC	0.515849
E07	MYOD1	0.631942
E08	NF1	0.207734
E09	NFKB1	0.489449
E10	PCNA	0.039788
E11	PIDD1	0.797709
E12	PPM1D	0.009771
F01	PRC1	0.192883
F02	PRKCA	0.988645
F03	PTEN	0.607412
F04	PTTG1	0.403317
F05	RB1	0.946210
F06	RELA	0.721367
F07	RPRM	0.990696
F08	SESN2	0.224675
F09	SIAH1	0.960101
F10	SIRT1	0.831745
F11	STAT1	0.425944
F12	TADA3	0.759999
G01	TNF	0.182564
G02	TNFRSF10B	0.005902
G03	TNFRSF10D	0.723522
G04	TP53	0.000150
G05	TP53AIP1	0.913994
G06	TP53BP2	0.025251
G07	TP63	0.021226
G08	TP73	0.605684
G09	TRAF2	0.824340
G10	TSC1	0.765653
G11	WT1	0.814500
G12	XRCC5	0.417901
H01	ACTB	0.001253
H02	B2M	0.897812
H03	GAPDH	0.762340
H04	HPRT1	0.334041
H05	RPLP0	0.201955

## Sheet: Fold Regulation
Position	Symbol	Up-Down Regulation (comparing to control group)
		Group 1
		Fold Regulation	Comments
A01	APAF1	-1.05
A02	ATM	-1.10
A03	ATR	-1.05
A04	ADGRB1	-1.08	B
A05	BAX	-1.02
A06	BBC3	1.09
A07	BCL2	1.03
A08	BCL2A1	1.36	B
A09	BID	-1.03
A10	BIRC5	-1.08
A11	BRCA1	-1.03
A12	BRCA2	-1.11
B01	BTG2	1.05	B
B02	CASP2	1.00
B03	CASP9	1.09
B04	CCNB1	-1.02
B05	CCNE1	-1.06
B06	CCNG1	1.03
B07	CCNH	-1.01
B08	CDC25A	-1.05
B09	CDC25C	-1.02
B10	CDK1	-1.04
B11	CDK4	-1.05
B12	CDKN1A	1.29
C01	CDKN2A	1.00
C02	CHEK1	-1.07
C03	CHEK2	1.03
C04	CRADD	1.00
C05	DNMT1	-1.06
C06	E2F1	-1.06
C07	E2F3	-1.06
C08	EGFR	-1.05
C09	EGR1	1.15
C10	EI24	-1.03
C11	ESR1	-1.12	B
C12	FADD	-1.01
D01	FAS	-1.02
D02	FASLG	-1.14	B
D03	FOXO3	1.02
D04	GADD45A	-1.00
D05	GML	-1.02	C
D06	HDAC1	1.01
D07	HK2	1.02
D08	IGF1R	-1.05
D09	IL6	1.46
D10	JUN	-1.05
D11	KAT2B	-1.04
D12	KRAS	-1.00
E01	MCL1	-1.08
E02	MDM2	1.00
E03	MDM4	-1.03
E04	MLH1	-1.05	B
E05	MSH2	-1.00
E06	MYC	1.02
E07	MYOD1	-1.12	B
E08	NF1	-1.06
E09	NFKB1	-1.04
E10	PCNA	-1.06
E11	PIDD1	1.03
E12	PPM1D	1.06
F01	PRC1	-1.03
F02	PRKCA	1.00
F03	PTEN	-1.03
F04	PTTG1	1.05
F05	RB1	-1.00
F06	RELA	-1.01
F07	RPRM	-1.07	B
F08	SESN2	1.11
F09	SIAH1	-1.00
F10	SIRT1	1.00
F11	STAT1	-1.02
F12	TADA3	-1.01
G01	TNF	-1.07
G02	TNFRSF10B	1.07
G03	TNFRSF10D	-1.03
G04	TP53	-1.26
G05	TP53AIP1	-1.05	B
G06	TP53BP2	1.06
G07	TP63	-1.16
G08	TP73	-1.06
G09	TRAF2	1.00
G10	TSC1	1.02
G11	WT1	-1.11	B
G12	XRCC5	-1.03
H01	ACTB	-1.04
H02	B2M	1.00
H03	GAPDH	1.01
H04	HPRT1	-1.03
H05	RPLP0	1.05

## Sheet: Groups
Supplementary File S7. PC14586 Did Not Restore p53 Signaling Pathway in NUGC-3 KO Cells (5 h)
Group	Cell	Treatment	Time (h)	Biological Repeat
Control Group	NUGC-3 KO	DMSO	5	3
Group 1	NUGC-3 KO	PC14586 (5 µM)	5	3
