# Supplementary material for: Restoration of the Tumor Suppressor Function of Y220C-Mutant p53 by Rezatapopt, a Small-Molecule Reactivator
Source: Cancer Discov. 2025 Feb 14;15(6):1159–79. doi: 10.1158/2159-8290.CD-24-1421 (PMC12130801; doi:10.1158/2159-8290.CD-24-1421)
Supplement: Supplementary File S8 — p53 pathway profiling analysis in SJSA-1 cells treated by PC14586 (5 µM) vs. DMSO control (5 h). [file cd-24-1421_supplementary_file_s8_suppsd8.xlsx]

## Sheet: Definitions
Comments:
A: This gene's average threshold cycle is relatively high (> 30) in either the control or the test sample, and is reasonably low in the other sample (< 30).
These data mean that the gene's expression is relatively low in one sample and reasonably detected in the other sample suggesting that the actual fold-change value is at least as large as the calculated and reported fold-change result.
This fold-change result may also have greater variations if p value > 0.05; therefore, it is important to have a sufficient number of biological replicates to validate the result for this gene.
B: This gene's average threshold cycle is relatively high (> 30), meaning that its relative expression level is low, in both control and test samples, and the p-value for the fold-change is either unavailable or relatively high (p > 0.05).
This fold-change result may also have greater variations; therefore, it is important to have a sufficient number of biological replicates to validate the result for this gene.
C: This gene's average threshold cycle is either not determined or greater than the defined cut-off (deault 35), in both samples meaning that its expression was undetected, making this fold-change result erroneous and un-interpretable.
Fold Change & Fold Regulation:
Fold-Change (2^(- Delta Delta CT)) is the normalized gene expression (2^(- Delta CT)) in the Test Sample divided the normalized gene expression (2^(- Delta CT)) in the Control Sample.
Fold-Regulation represents fold-change results in a biologically meaningful way. Fold-change values greater than one indicate a positive- or an up-regulation, and the fold-regulation is equal to the fold-change.
Fold-change values less than one indicate a negative or down-regulation, and the fold-regulation is the negative inverse of the fold-change.
Fold-change and fold-regulation values greater than 2 are indicated in red; fold-change values less than 0.5 and fold-regulation values less than -2 are indicated in blue.
p-value:
The p values are calculated based on a Student's t-test of the replicate 2^(- Delta CT) values for each gene in the control group and treatment groups, and p values less than 0.05 are indicated in red.

## Sheet: Gene Table
PCR Array Catalog #:	PAHS-027Z
Position	Unigene	Refseq	Symbol	Description	Gname	RT2 Catalog
A01	Hs.552567	NM_001160	APAF1	Apoptotic peptidase activating factor 1	APAF-1/CED4	PPH00752A
A02	Hs.367437	NM_000051	ATM	Ataxia telangiectasia mutated	AT1/ATA/ATC/ATD/ATDC/ATE/TEL1/TELO1	PPH00325C
A03	Hs.271791	NM_001184	ATR	Ataxia telangiectasia and Rad3 related	FCTCS/FRP1/MEC1/SCKL/SCKL1	PPH01318B
A04	Hs.194654	NM_001702	ADGRB1	Brain-specific angiogenesis inhibitor 1	BAI1/GDAIF	PPH01351E
A05	Hs.624291	NM_004324	BAX	BCL2-associated X protein	BCL2L4	PPH00078B
A06	Hs.467020	NM_014417	BBC3	BCL2 binding component 3	JFY-1/JFY1/PUMA	PPH02204C
A07	Hs.150749	NM_000633	BCL2	B-cell CLL/lymphoma 2	Bcl-2/PPP1R50	PPH00079B
A08	Hs.227817	NM_004049	BCL2A1	BCL2-related protein A1	ACC-1/ACC-2/ACC1/ACC2/BCL2L5/BFL1/GRS/HBPA1	PPH00365F
A09	Hs.517145	NM_001196	BID	BH3 interacting domain death agonist	FP497	PPH00084C
A10	Hs.744872	NM_001168	BIRC5	Baculoviral IAP repeat containing 5	API4/EPR-1	PPH00271E
A11	Hs.194143	NM_007294	BRCA1	Breast cancer 1, early onset	BRCAI/BRCC1/BROVCA1/FANCS/IRIS/PNCA4/PPP1R53/PSCP/RNF53	PPH00322F
A12	Hs.34012	NM_000059	BRCA2	Breast cancer 2, early onset	BRCC2/BROVCA2/FACD/FAD/FAD1/FANCD/FANCD1/GLM3/PNCA2/XRCC11	PPH00321F
B01	Hs.519162	NM_006763	BTG2	BTG family, member 2	PC3/TIS21	PPH01750C
B02	Hs.368982	NM_032982	CASP2	Caspase 2, apoptosis-related cysteine peptidase	CASP-2/ICH1/NEDD-2/NEDD2/PPP1R57	PPH00111A
B03	Hs.329502	NM_001229	CASP9	Caspase 9, apoptosis-related cysteine peptidase	APAF-3/APAF3/ICE-LAP6/MCH6/PPP1R56	PPH00353B
B04	Hs.23960	NM_031966	CCNB1	Cyclin B1	CCNB	PPH00126C
B05	Hs.244723	NM_001238	CCNE1	Cyclin E1	CCNE/pCCNE1	PPH00131A
B06	Hs.79101	NM_004060	CCNG1	Cyclin G1	CCNG	PPH00389C
B07	Hs.292524	NM_001239	CCNH	Cyclin H	CAK/CycH/p34/p37	PPH00959E
B08	Hs.437705	NM_001789	CDC25A	Cell division cycle 25 homolog A (S. pombe)	CDC25A2	PPH00930A
B09	Hs.656	NM_001790	CDC25C	Cell division cycle 25 homolog C (S. pombe)	CDC25/PPP1R60	PPH02198F
B10	Hs.732435	NM_001786	CDK1	Cyclin-dependent kinase 1	CDC2/CDC28A/P34CDC2	PPH00116C
B11	Hs.95577	NM_000075	CDK4	Cyclin-dependent kinase 4	CMM3/PSK-J3	PPH00118F
B12	Hs.370771	NM_000389	CDKN1A	Cyclin-dependent kinase inhibitor 1A (p21, Cip1)	CAP20/CDKN1/CIP1/MDA-6/P21/SDI1/WAF1/p21CIP1	PPH00211E
C01	Hs.512599	NM_000077	CDKN2A	Cyclin-dependent kinase inhibitor 2A (melanoma, p16, inhibits CDK4)	ARF/CDK4I/CDKN2/CMM2/INK4/INK4A/MLM/MTS-1/MTS1/P14/P14ARF/P16/P16-INK4A/P16INK4/P16INK4A/P19/P19ARF/TP16	PPH00207C
C02	Hs.24529	NM_001274	CHEK1	CHK1 checkpoint homolog (S. pombe)	CHK1	PPH00940C
C03	Hs.291363	NM_007194	CHEK2	CHK2 checkpoint homolog (S. pombe)	CDS1/CHK2/HuCds1/LFS2/PP1425/RAD53/hCds1	PPH00921B
C04	Hs.38533	NM_003805	CRADD	CASP2 and RIPK1 domain containing adaptor with death domain	MRT34/RAIDD	PPH00334C
C05	Hs.202672	NM_001379	DNMT1	DNA (cytosine-5-)-methyltransferase 1	ADCADN/AIM/CXXC9/DNMT/HSN1E/MCMT	PPH01055F
C06	Hs.654393	NM_005225	E2F1	E2F transcription factor 1	E2F-1/RBAP1/RBBP3/RBP3	PPH00136G
C07	Hs.269408	NM_001949	E2F3	E2F transcription factor 3	E2F-3	PPH00917F
C08	Hs.488293	NM_005228	EGFR	Epidermal growth factor receptor	ERBB/ERBB1/HER1/NISBD2/PIG61/mENA	PPH00138B
C09	Hs.326035	NM_001964	EGR1	Early growth response 1	AT225/G0S30/KROX-24/NGFI-A/TIS8/ZIF-268/ZNF225	PPH00139A
C10	Hs.643514	NM_004879	EI24	Etoposide induced 2.4 mRNA	EPG4/PIG8/TP53I8	PPH00221C
C11	Hs.744830	NM_000125	ESR1	Estrogen receptor 1	ER/ESR/ESRA/ESTRR/Era/NR3A1	PPH01001A
C12	Hs.86131	NM_003824	FADD	Fas (TNFRSF6)-associated via death domain	GIG3/MORT1	PPH00367A
D01	Hs.667309	NM_000043	FAS	Fas (TNF receptor superfamily, member 6)	ALPS1A/APO-1/APT1/CD95/FAS1/FASTM/TNFRSF6	PPH00141B
D02	Hs.2007	NM_000639	FASLG	Fas ligand (TNF superfamily, member 6)	ALPS1B/APT1LG1/APTL/CD178/CD95-L/CD95L/FASL/TNFSF6	PPH00142C
D03	Hs.220950	NM_001455	FOXO3	Forkhead box O3	AF6q21/FKHRL1/FKHRL1P2/FOXO2/FOXO3A	PPH00807A
D04	Hs.80409	NM_001924	GADD45A	Growth arrest and DNA-damage-inducible, alpha	DDIT1/GADD45	PPH00148B
D05	Hs.661218	NM_002066	GML	Glycosylphosphatidylinositol anchored molecule like protein	LY6DL	PPH01755F
D06	Hs.88556	NM_004964	HDAC1	Histone deacetylase 1	GON-10/HD1/RPD3/RPD3L1	PPH01735F
D07	Hs.406266	NM_000189	HK2	Hexokinase 2	HKII/HXK2	PPH00983B
D08	Hs.643120	NM_000875	IGF1R	Insulin-like growth factor 1 receptor	CD221/IGFIR/IGFR/JTK13	PPH00350F
D09	Hs.654458	NM_000600	IL6	Interleukin 6 (interferon, beta 2)	BSF2/HGF/HSF/IFNB2/IL-6	PPH00560C
D10	Hs.696684	NM_002228	JUN	Jun proto-oncogene	AP-1/AP1/c-Jun	PPH00095A
D11	Hs.533055	NM_003884	KAT2B	K(lysine) acetyltransferase 2B	CAF/P/CAF/PCAF	PPH02176F
D12	Hs.505033	NM_004985	KRAS	V-Ki-ras2 Kirsten rat sarcoma viral oncogene homolog	C-K-RAS/CFC2/K-RAS2A/K-RAS2B/K-RAS4A/K-RAS4B/KI-RAS/KRAS1/KRAS2/NS/NS3/RALD/RASK2	PPH00181F
E01	Hs.632486	NM_021960	MCL1	Myeloid cell leukemia sequence 1 (BCL2-related)	BCL2L3/EAT/MCL1-ES/MCL1L/MCL1S/Mcl-1/TM/bcl2-L-3/mcl1/EAT	PPH00397E
E02	Hs.484551	NM_002392	MDM2	Mdm2 p53 binding protein homolog (mouse)	ACTFS/HDMX/hdm2	PPH00193E
E03	Hs.715871	NM_002393	MDM4	Mdm4 p53 binding protein homolog (mouse)	HDMX/MDMX/MRP1	PPH00875E
E04	Hs.195364	NM_000249	MLH1	MutL homolog 1, colon cancer, nonpolyposis type 2 (E. coli)	COCA2/FCC2/HNPCC/HNPCC2/hMLH1	PPH00196F
E05	Hs.597656	NM_000251	MSH2	MutS homolog 2, colon cancer, nonpolyposis type 1 (E. coli)	COCA1/FCC1/HNPCC/HNPCC1/LCFS2	PPH00197E
E06	Hs.202453	NM_002467	MYC	V-myc myelocytomatosis viral oncogene homolog (avian)	MRTL/MYCC/bHLHe39/c-Myc	PPH00100B
E07	Hs.181768	NM_002478	MYOD1	Myogenic differentiation 1	MYF3/MYOD/PUM/bHLHc1	PPH00046A
E08	Hs.113577	NM_000267	NF1	Neurofibromin 1	NFNS/VRNF/WSS	PPH02089F
E09	Hs.618430	NM_003998	NFKB1	Nuclear factor of kappa light polypeptide gene enhancer in B-cells 1	EBP-1/KBF1/NF-kB1/NF-kappa-B/NF-kappaB/NFKB-p105/NFKB-p50/NFkappaB/p105/p50	PPH00204F
E10	Hs.147433	NM_182649	PCNA	Proliferating cell nuclear antigen	ATLD2	PPH00216B
E11	Hs.592290	NM_145886	PIDD1	P53-induced death domain protein	LRDD/PIDD	PPH02157A
E12	Hs.286073	NM_003620	PPM1D	Protein phosphatase, Mg2+/Mn2+ dependent, 1D	PP2C-DELTA/WIP1	PPH02151A
F01	Hs.366401	NM_003981	PRC1	Protein regulator of cytokinesis 1	ASE1	PPH00958A
F02	Hs.531704	NM_002737	PRKCA	Protein kinase C, alpha	AAG6/PKC-alpha/PKCA/PRKACA	PPH00977C
F03	Hs.729457	NM_000314	PTEN	Phosphatase and tensin homolog	10q23del/BZS/CWS1/DEC/GLM2/MHAM/MMAC1/PTEN1/TEP1	PPH00327F
F04	Hs.350966	NM_004219	PTTG1	Pituitary tumor-transforming 1	EAP1/HPTTG/PTTG/TUTR1	PPH05980F
F05	Hs.408528	NM_000321	RB1	Retinoblastoma 1	OSRC/PPP1R130/RB/p105-Rb/pRb/pp110	PPH00228F
F06	Hs.502875	NM_021975	RELA	V-rel reticuloendotheliosis viral oncogene homolog A (avian)	NFKB3/p65	PPH01812B
F07	Hs.100890	NM_019845	RPRM	Reprimo, TP53 dependent G2 arrest mediator candidate	REPRIMO	PPH02105B
F08	Hs.469543	NM_031459	SESN2	Sestrin 2	HI95/SES2/SEST2	PPH07580A
F09	Hs.731827	NM_003031	SIAH1	Seven in absentia homolog 1 (Drosophila)	SIAH1A	PPH00294B
F10	Hs.369779	NM_012238	SIRT1	Sirtuin 1	SIR2/SIR2L1/SIR2alpha	PPH02188A
F11	Hs.642990	NM_007315	STAT1	Signal transducer and activator of transcription 1, 91kDa	CANDF7/IMD31A/IMD31B/IMD31C/ISGF-3/STAT91	PPH00811C
F12	Hs.386390	NM_006354	TADA3	Transcriptional adaptor 3	ADA3/NGG1/STAF54/TADA3L/hADA3	PPH18800A
G01	Hs.241570	NM_000594	TNF	Tumor necrosis factor	DIF/TNF-alpha/TNFA/TNFSF2	PPH00341F
G02	Hs.661668	NM_003842	TNFRSF10B	Tumor necrosis factor receptor superfamily, member 10b	CD262/DR5/KILLER/KILLER/DR5/TRAIL-R2/TRAILR2/TRICK2/TRICK2A/TRICK2B/TRICKB/ZTNFR9	PPH00241C
G03	Hs.213467	NM_003840	TNFRSF10D	Tumor necrosis factor receptor superfamily, member 10d, decoy with truncated death domain	CD264/DCR2/TRAIL-R4/TRAILR4/TRUNDD	PPH00838B
G04	Hs.437460	NM_000546	TP53	Tumor protein p53	BCC7/LFS1/P53/TRP53	PPH00213F
G05	Hs.160953	NM_022112	TP53AIP1	Tumor protein p53 regulated apoptosis inducing protein 1	P53AIP1	PPH02164B
G06	Hs.523968	NM_005426	TP53BP2	Tumor protein p53 binding protein, 2	53BP2/ASPP2/BBP/P53BP2/PPP1R13A	PPH00394F
G07	Hs.137569	NM_003722	TP63	Tumor protein p63	AIS/B(p51A)/B(p51B)/EEC3/KET/LMS/NBP/OFC8/RHS/SHFM4/TP53CP/TP53L/TP73L/p40/p51/p53CP/p63/p73H/p73L	PPH01032F
G08	Hs.192132	NM_005427	TP73	Tumor protein p73	P73	PPH00725A
G09	Hs.522506	NM_021138	TRAF2	TNF receptor-associated factor 2	MGC:45012/TRAP/TRAP3	PPH00352B
G10	Hs.370854	NM_000368	TSC1	Tuberous sclerosis 1	LAM/TSC	PPH00244B
G11	Hs.591980	NM_000378	WT1	Wilms tumor 1	AWT1/EWS-WT1/GUD/NPHS4/WAGR/WIT-2/WT33	PPH00254A
G12	Hs.388739	NM_021141	XRCC5	X-ray repair complementing defective repair in Chinese hamster cells 5 (double-strand-break rejoining)	KARP-1/KARP1/KU80/KUB2/Ku86/NFIV	PPH01734A
H01	Hs.520640	NM_001101	ACTB	Actin, beta	BRWS1/PS1TP5BP1	PPH00073G
H02	Hs.534255	NM_004048	B2M	Beta-2-microglobulin	-	PPH01094E
H03	Hs.592355	NM_002046	GAPDH	Glyceraldehyde-3-phosphate dehydrogenase	G3PD/GAPD/HEL-S-162eP	PPH00150F
H04	Hs.412707	NM_000194	HPRT1	Hypoxanthine phosphoribosyltransferase 1	HGPRT/HPRT	PPH01018C
H05	Hs.546285	NM_001002	RPLP0	Ribosomal protein, large, P0	L10E/LP0/P0/PRLP0/RPP0	PPH21138F
H06	N/A	SA_00105	HGDC	Human Genomic DNA Contamination	HIGX1A
H07	N/A	SA_00104	RTC	Reverse Transcription Control	RTC	PPX63340A
H08	N/A	SA_00104	RTC	Reverse Transcription Control	RTC	PPX63340A
H09	N/A	SA_00104	RTC	Reverse Transcription Control	RTC	PPX63340A
H10	N/A	SA_00103	PPC	Positive PCR Control	PPC
H11	N/A	SA_00103	PPC	Positive PCR Control	PPC
H12	N/A	SA_00103	PPC	Positive PCR Control	PPC

## Sheet: Average Ct
Position	Symbol	AVG Ct		Standard Deviation
		Control Group	Group 1	Control Group	Group 1
A01	APAF1	25.36	25.32	0.063509	0.292973
A02	ATM	28.25	28.41	0.036056	0.499433
A03	ATR	26.23	26.27	0.046188	0.282135
A04	ADGRB1	24.95	24.92	0.076376	0.151767
A05	BAX	22.65	22.62	0.011547	0.158745
A06	BBC3	28.33	28.19	0.047258	0.190788
A07	BCL2	26.24	26.36	0.086217	0.234379
A08	BCL2A1	28.04	28.02	0.141067	0.370045
A09	BID	24.88	24.99	0.055076	0.063509
A10	BIRC5	24.81	24.80	0.011547	0.158745
A11	BRCA1	24.15	24.19	0.080829	0.164621
A12	BRCA2	25.70	25.90	0.043589	0.282902
B01	BTG2	31.04	30.80	0.113578	0.110151
B02	CASP2	23.95	23.98	0.201080	0.055076
B03	CASP9	25.76	25.66	0.124231	0.193477
B04	CCNB1	22.14	22.17	0.051962	0.140000
B05	CCNE1	25.21	25.33	0.056862	0.097125
B06	CCNG1	22.89	22.88	0.032146	0.091652
B07	CCNH	24.38	24.40	0.060000	0.158745
B08	CDC25A	25.22	25.13	0.034641	0.150997
B09	CDC25C	25.42	25.48	0.036056	0.187172
B10	CDK1	21.15	21.16	0.040415	0.134536
B11	CDK4	17.77	17.80	0.066583	0.063509
B12	CDKN1A	22.47	22.31	0.060277	0.167730
C01	CDKN2A	22.92	23.00	0.088882	0.094516
C02	CHEK1	25.00	25.03	0.005774	0.183303
C03	CHEK2	26.45	26.29	0.073711	0.238956
C04	CRADD	28.29	28.41	0.060277	0.118462
C05	DNMT1	23.17	23.13	0.023094	0.198578
C06	E2F1	23.67	23.62	0.026458	0.100167
C07	E2F3	24.66	24.64	0.066583	0.117898
C08	EGFR	23.98	23.97	0.066583	0.200333
C09	EGR1	28.87	28.93	0.452106	0.464866
C10	EI24	23.13	23.12	0.040000	0.106927
C11	ESR1	31.18	31.20	2.445329	2.428381
C12	FADD	22.46	22.41	0.127671	0.120554
D01	FAS	24.76	24.80	0.041633	0.145717
D02	FASLG	32.42	32.45	1.379940	1.354302
D03	FOXO3	24.01	23.99	0.134288	0.083865
D04	GADD45A	24.18	24.13	0.192180	0.015275
D05	GML	34.00	34.00	0.000000	0.000000
D06	HDAC1	21.90	21.89	0.020817	0.127410
D07	HK2	24.76	24.65	0.086217	0.124900
D08	IGF1R	24.31	24.38	0.066583	0.092916
D09	IL6	25.85	25.44	0.132791	0.561902
D10	JUN	23.35	23.39	0.196723	0.045092
D11	KAT2B	25.08	25.12	0.064291	0.128582
D12	KRAS	23.71	23.73	0.045826	0.115902
E01	MCL1	21.51	21.61	0.023094	0.195021
E02	MDM2	18.22	18.24	0.005774	0.183576
E03	MDM4	26.25	26.17	0.020817	0.310966
E04	MLH1	23.72	23.67	0.026458	0.145717
E05	MSH2	23.75	23.78	0.078102	0.101160
E06	MYC	24.47	24.46	0.111355	0.064291
E07	MYOD1	33.21	33.50	0.430155	0.473533
E08	NF1	23.58	23.77	0.023094	0.176730
E09	NFKB1	24.23	24.20	0.068069	0.122882
E10	PCNA	21.20	21.29	0.110151	0.045092
E11	PIDD1	28.46	28.45	0.172143	0.437531
E12	PPM1D	25.13	25.10	0.035119	0.040415
F01	PRC1	22.39	22.38	0.057735	0.124900
F02	PRKCA	23.13	23.17	0.035119	0.171561
F03	PTEN	24.32	24.43	0.041633	0.230651
F04	PTTG1	20.39	20.38	0.092916	0.073711
F05	RB1	23.54	23.58	0.083865	0.115036
F06	RELA	22.70	22.68	0.104083	0.065574
F07	RPRM	31.79	31.84	0.781302	1.202165
F08	SESN2	26.38	26.15	0.153948	0.227450
F09	SIAH1	25.25	25.38	0.051316	0.125033
F10	SIRT1	24.46	24.43	0.050332	0.217025
F11	STAT1	22.46	22.46	0.075719	0.122202
F12	TADA3	22.75	22.88	0.064291	0.070238
G01	TNF	33.24	32.74	0.470567	0.852311
G02	TNFRSF10B	23.00	22.88	0.064291	0.187705
G03	TNFRSF10D	23.69	23.73	0.051316	0.185203
G04	TP53	22.55	22.58	0.136504	0.037859
G05	TP53AIP1	32.42	32.36	1.376517	1.419941
G06	TP53BP2	24.08	24.05	0.063509	0.202073
G07	TP63	32.27	32.60	0.404145	0.429302
G08	TP73	28.04	28.04	0.080208	0.202073
G09	TRAF2	24.51	24.46	0.147309	0.145717
G10	TSC1	24.27	24.32	0.047258	0.137961
G11	WT1	29.71	29.84	0.245832	0.496924
G12	XRCC5	20.66	20.72	0.025166	0.136137
H01	ACTB	15.42	15.42	0.090738	0.111505
H02	B2M	18.13	18.20	0.015275	0.128582
H03	GAPDH	17.30	17.26	0.147422	0.055678
H04	HPRT1	23.90	23.97	0.035119	0.041633
H05	RPLP0	17.54	17.58	0.035119	0.121655

## Sheet: Average Delta(Ct)
Position	Symbol	AVG Delta(Ct) (Ct(GOI) - Ave Ct(HKG))		Standard Deviation
		Control Group	Group 1	Control Group	Group 1
A01	APAF1	6.91	6.83	0.087300	0.214280
A02	ATM	9.79	9.92	0.091804	0.419233
A03	ATR	7.77	7.78	0.099606	0.202013
A04	ADGRB1	6.50	6.43	0.021939	0.071526
A05	BAX	4.19	4.13	0.046918	0.080308
A06	BBC3	9.87	9.70	0.062780	0.120703
A07	BCL2	7.78	7.88	0.034078	0.155850
A08	BCL2A1	9.58	9.53	0.119616	0.322794
A09	BID	6.43	6.50	0.006429	0.029597
A10	BIRC5	6.36	6.31	0.046058	0.080308
A11	BRCA1	5.69	5.70	0.025325	0.091593
A12	BRCA2	7.24	7.41	0.036166	0.202771
B01	BTG2	12.58	12.32	0.074081	0.037005
B02	CASP2	5.50	5.49	0.146292	0.101371
B03	CASP9	7.31	7.17	0.079758	0.122049
B04	CCNB1	3.68	3.68	0.025060	0.062684
B05	CCNE1	6.75	6.85	0.065737	0.017010
B06	CCNG1	4.43	4.39	0.035233	0.011372
B07	CCNH	5.92	5.91	0.005292	0.080308
B08	CDC25A	6.76	6.64	0.033287	0.071059
B09	CDC25C	6.96	6.99	0.076210	0.109160
B10	CDK1	2.69	2.67	0.018475	0.054857
B11	CDK4	-0.69	-0.69	0.025716	0.029597
B12	CDKN1A	4.01	3.82	0.010066	0.098975
C01	CDKN2A	4.46	4.52	0.036715	0.049893
C02	CHEK1	6.54	6.54	0.051003	0.103002
C03	CHEK2	7.99	7.80	0.052548	0.158648
C04	CRADD	9.84	9.93	0.066040	0.157128
C05	DNMT1	4.71	4.65	0.061978	0.118277
C06	E2F1	5.21	5.13	0.031432	0.022716
C07	E2F3	6.21	6.15	0.032578	0.037807
C08	EGFR	5.52	5.49	0.020033	0.121364
C09	EGR1	10.41	10.44	0.400385	0.404437
C10	EI24	4.67	4.63	0.016371	0.038158
C11	ESR1	12.72	12.71	2.495328	2.353554
C12	FADD	4.00	3.93	0.096270	0.041102
D01	FAS	6.31	6.31	0.075639	0.066000
D02	FASLG	13.96	13.97	1.432788	1.275605
D03	FOXO3	5.56	5.51	0.094028	0.023438
D04	GADD45A	5.73	5.65	0.137845	0.065033
D05	GML	15.54	15.51	0.056107	0.080308
D06	HDAC1	3.45	3.41	0.036074	0.054123
D07	HK2	6.31	6.16	0.031005	0.045709
D08	IGF1R	5.86	5.90	0.032578	0.040612
D09	IL6	7.39	6.96	0.091440	0.508222
D10	JUN	4.89	4.90	0.140812	0.074940
D11	KAT2B	6.63	6.64	0.081249	0.051859
D12	KRAS	5.25	5.24	0.046130	0.043313
E01	MCL1	3.06	3.12	0.059341	0.117796
E02	MDM2	-0.24	-0.25	0.061003	0.118277
E03	MDM4	7.80	7.68	0.065432	0.230671
E04	MLH1	5.26	5.18	0.031432	0.066302
E05	MSH2	5.29	5.29	0.040596	0.061612
E06	MYC	6.01	5.97	0.055749	0.020881
E07	MYOD1	14.75	15.01	0.478123	0.393390
E08	NF1	5.13	5.28	0.039004	0.101173
E09	NFKB1	5.78	5.71	0.025325	0.065493
E10	PCNA	2.75	2.80	0.054049	0.038158
E11	PIDD1	10.00	9.97	0.224190	0.357224
E12	PPM1D	6.68	6.61	0.021939	0.056000
F01	PRC1	3.94	3.89	0.032884	0.045709
F02	PRKCA	4.68	4.68	0.021939	0.091411
F03	PTEN	5.87	5.94	0.097167	0.151292
F04	PTTG1	1.93	1.90	0.044736	0.067892
F05	RB1	5.08	5.09	0.044959	0.039950
F06	RELA	4.24	4.19	0.050807	0.015144
F07	RPRM	13.34	13.35	0.822108	1.124211
F08	SESN2	7.92	7.66	0.101430	0.147499
F09	SIAH1	6.79	6.90	0.010066	0.047427
F10	SIRT1	6.00	5.94	0.011015	0.141384
F11	STAT1	4.00	3.97	0.029006	0.041905
F12	TADA3	4.30	4.39	0.037434	0.012490
G01	TNF	14.78	14.26	0.505847	0.784149
G02	TNFRSF10B	4.55	4.40	0.020033	0.114146
G03	TNFRSF10D	5.23	5.24	0.088325	0.123001
G04	TP53	4.09	4.09	0.094347	0.044000
G05	TP53AIP1	13.96	13.88	1.429303	1.346428
G06	TP53BP2	5.62	5.56	0.035233	0.129290
G07	TP63	13.82	14.11	0.358722	0.349069
G08	TP73	9.58	9.56	0.070720	0.121858
G09	TRAF2	6.05	5.97	0.099035	0.066000
G10	TSC1	5.81	5.84	0.041004	0.060078
G11	WT1	11.26	11.35	0.258769	0.420947
G12	XRCC5	2.21	2.23	0.047343	0.057236
H01	ACTB	-3.04	-3.06	0.034948	0.034775
H02	B2M	-0.33	-0.28	0.063571	0.051859
H03	GAPDH	-1.16	-1.23	0.094241	0.088822
H04	HPRT1	5.45	5.48	0.048387	0.046861
H05	RPLP0	-0.92	-0.91	0.021008	0.048676

## Sheet: 2^(-Avg.(Delta(Ct))
Position	Symbol	2^(-Avg.(Delta(Ct))
		Control Group	Group 1
A01	APAF1	0.008331	0.008790
A02	ATM	0.001126	0.001032
A03	ATR	0.004579	0.004539
A04	ADGRB1	0.011069	0.011598
A05	BAX	0.054763	0.056983
A06	BBC3	0.001068	0.001200
A07	BCL2	0.004548	0.004255
A08	BCL2A1	0.001303	0.001353
A09	BID	0.011619	0.011049
A10	BIRC5	0.012197	0.012575
A11	BRCA1	0.019361	0.019192
A12	BRCA2	0.006597	0.005880
B01	BTG2	0.000163	0.000196
B02	CASP2	0.022138	0.022251
B03	CASP9	0.006314	0.006944
B04	CCNB1	0.077805	0.077841
B05	CCNE1	0.009286	0.008689
B06	CCNG1	0.046370	0.047586
B07	CCNH	0.016470	0.016592
B08	CDC25A	0.009201	0.010004
B09	CDC25C	0.008010	0.007867
B10	CDK1	0.154892	0.156764
B11	CDK4	1.612538	1.613284
B12	CDKN1A	0.062040	0.070805
C01	CDKN2A	0.045311	0.043687
C02	CHEK1	0.010741	0.010722
C03	CHEK2	0.003932	0.004477
C04	CRADD	0.001093	0.001027
C05	DNMT1	0.038190	0.039922
C06	E2F1	0.026942	0.028557
C07	E2F3	0.013533	0.014050
C08	EGFR	0.021783	0.022302
C09	EGR1	0.000733	0.000718
C10	EI24	0.039173	0.040386
C11	ESR1	0.000148	0.000149
C12	FADD	0.062327	0.065759
D01	FAS	0.012627	0.012604
D02	FASLG	0.000063	0.000062
D03	FOXO3	0.021236	0.021995
D04	GADD45A	0.018876	0.019961
D05	GML	0.000021	0.000021
D06	HDAC1	0.091675	0.094296
D07	HK2	0.012627	0.013952
D08	IGF1R	0.017249	0.016785
D09	IL6	0.005959	0.008051
D10	JUN	0.033633	0.033493
D11	KAT2B	0.010115	0.010050
D12	KRAS	0.026205	0.026461
E01	MCL1	0.120130	0.115023
E02	MDM2	1.180447	1.186463
E03	MDM4	0.004495	0.004865
E04	MLH1	0.026024	0.027584
E05	MSH2	0.025489	0.025559
E06	MYC	0.015474	0.015953
E07	MYOD1	0.000036	0.000030
E08	NF1	0.028610	0.025737
E09	NFKB1	0.018233	0.019060
E10	PCNA	0.148926	0.143587
E11	PIDD1	0.000976	0.000999
E12	PPM1D	0.009771	0.010237
F01	PRC1	0.065275	0.067296
F02	PRKCA	0.039083	0.039010
F03	PTEN	0.017130	0.016251
F04	PTTG1	0.262308	0.268563
F05	RB1	0.029551	0.029360
F06	RELA	0.052897	0.054661
F07	RPRM	0.000097	0.000096
F08	SESN2	0.004118	0.004944
F09	SIAH1	0.009032	0.008393
F10	SIRT1	0.015618	0.016251
F11	STAT1	0.062471	0.063813
F12	TADA3	0.050860	0.047696
G01	TNF	0.000036	0.000051
G02	TNFRSF10B	0.042768	0.047476
G03	TNFRSF10D	0.026633	0.026400
G04	TP53	0.058693	0.058720
G05	TP53AIP1	0.000063	0.000066
G06	TP53BP2	0.020324	0.021197
G07	TP63	0.000069	0.000056
G08	TP73	0.001306	0.001328
G09	TRAF2	0.015051	0.015953
G10	TSC1	0.017816	0.017498
G11	WT1	0.000409	0.000383
G12	XRCC5	0.216534	0.213159
H01	ACTB	8.221111	8.359017
H02	B2M	1.256433	1.217004
H03	GAPDH	2.233542	2.340257
H04	HPRT1	0.022919	0.022406
H05	RPLP0	1.891241	1.874709

## Sheet: Fold Change
Position	Symbol	Fold Change (comparing to control group)
		Group 1
		Fold Change	Comments
A01	APAF1	1.06
A02	ATM	0.92
A03	ATR	0.99
A04	ADGRB1	1.05
A05	BAX	1.04
A06	BBC3	1.12
A07	BCL2	0.94
A08	BCL2A1	1.04
A09	BID	0.95
A10	BIRC5	1.03
A11	BRCA1	0.99
A12	BRCA2	0.89
B01	BTG2	1.20
B02	CASP2	1.01
B03	CASP9	1.10
B04	CCNB1	1.00
B05	CCNE1	0.94
B06	CCNG1	1.03
B07	CCNH	1.01
B08	CDC25A	1.09
B09	CDC25C	0.98
B10	CDK1	1.01
B11	CDK4	1.00
B12	CDKN1A	1.14
C01	CDKN2A	0.96
C02	CHEK1	1.00
C03	CHEK2	1.14
C04	CRADD	0.94
C05	DNMT1	1.05
C06	E2F1	1.06
C07	E2F3	1.04
C08	EGFR	1.02
C09	EGR1	0.98
C10	EI24	1.03
C11	ESR1	1.01	B
C12	FADD	1.06
D01	FAS	1.00
D02	FASLG	1.00	B
D03	FOXO3	1.04
D04	GADD45A	1.06
D05	GML	1.02	C
D06	HDAC1	1.03
D07	HK2	1.10
D08	IGF1R	0.97
D09	IL6	1.35
D10	JUN	1.00
D11	KAT2B	0.99
D12	KRAS	1.01
E01	MCL1	0.96
E02	MDM2	1.01
E03	MDM4	1.08
E04	MLH1	1.06
E05	MSH2	1.00
E06	MYC	1.03
E07	MYOD1	0.84	B
E08	NF1	0.90
E09	NFKB1	1.05
E10	PCNA	0.96
E11	PIDD1	1.02
E12	PPM1D	1.05
F01	PRC1	1.03
F02	PRKCA	1.00
F03	PTEN	0.95
F04	PTTG1	1.02
F05	RB1	0.99
F06	RELA	1.03
F07	RPRM	0.99	B
F08	SESN2	1.20
F09	SIAH1	0.93
F10	SIRT1	1.04
F11	STAT1	1.02
F12	TADA3	0.94
G01	TNF	1.44	B
G02	TNFRSF10B	1.11
G03	TNFRSF10D	0.99
G04	TP53	1.00
G05	TP53AIP1	1.06	B
G06	TP53BP2	1.04
G07	TP63	0.81	B
G08	TP73	1.02
G09	TRAF2	1.06
G10	TSC1	0.98
G11	WT1	0.94
G12	XRCC5	0.98
H01	ACTB	1.02
H02	B2M	0.97
H03	GAPDH	1.05
H04	HPRT1	0.98
H05	RPLP0	0.99

## Sheet: p-value
Position	Symbol	p-value (comparing to control group)
		Group 1
A01	APAF1	0.548242
A02	ATM	0.722129
A03	ATR	0.967216
A04	ADGRB1	0.193808
A05	BAX	0.337071
A06	BBC3	0.102637
A07	BCL2	0.354529
A08	BCL2A1	0.735648
A09	BID	0.013019
A10	BIRC5	0.445572
A11	BRCA1	0.849897
A12	BRCA2	0.225288
B01	BTG2	0.004226
B02	CASP2	0.966267
B03	CASP9	0.176473
B04	CCNB1	0.972598
B05	CCNE1	0.075249
B06	CCNG1	0.156466
B07	CCNH	0.804546
B08	CDC25A	0.058968
B09	CDC25C	0.759470
B10	CDK1	0.618209
B11	CDK4	0.976160
B12	CDKN1A	0.033707
C01	CDKN2A	0.217695
C02	CHEK1	0.990455
C03	CHEK2	0.127333
C04	CRADD	0.430618
C05	DNMT1	0.437958
C06	E2F1	0.019674
C07	E2F3	0.134287
C08	EGFR	0.623726
C09	EGR1	0.930650
C10	EI24	0.142079
C11	ESR1	0.949734
C12	FADD	0.267751
D01	FAS	0.961583
D02	FASLG	0.928960
D03	FOXO3	0.426873
D04	GADD45A	0.416098
D05	GML	0.610870
D06	HDAC1	0.336493
D07	HK2	0.011192
D08	IGF1R	0.263894
D09	IL6	0.229262
D10	JUN	0.925331
D11	KAT2B	0.862419
D12	KRAS	0.721381
E01	MCL1	0.460349
E02	MDM2	0.905439
E03	MDM4	0.420889
E04	MLH1	0.118303
E05	MSH2	0.920693
E06	MYC	0.273299
E07	MYOD1	0.460994
E08	NF1	0.063632
E09	NFKB1	0.193839
E10	PCNA	0.241294
E11	PIDD1	0.842396
E12	PPM1D	0.129161
F01	PRC1	0.245581
F02	PRKCA	0.988128
F03	PTEN	0.507727
F04	PTTG1	0.502596
F05	RB1	0.799581
F06	RELA	0.199572
F07	RPRM	0.900317
F08	SESN2	0.063948
F09	SIAH1	0.017933
F10	SIRT1	0.488885
F11	STAT1	0.353346
F12	TADA3	0.016142
G01	TNF	0.317710
G02	TNFRSF10B	0.089931
G03	TNFRSF10D	0.905635
G04	TP53	0.988208
G05	TP53AIP1	0.952605
G06	TP53BP2	0.452917
G07	TP63	0.340729
G08	TP73	0.763245
G09	TRAF2	0.294930
G10	TSC1	0.571355
G11	WT1	0.805472
G12	XRCC5	0.624501
H01	ACTB	0.446388
H02	B2M	0.380810
H03	GAPDH	0.425707
H04	HPRT1	0.448070
H05	RPLP0	0.708141

## Sheet: Fold Regulation
Position	Symbol	Up-Down Regulation (comparing to control group)
		Group 1
		Fold Regulation	Comments
A01	APAF1	1.06
A02	ATM	-1.09
A03	ATR	-1.01
A04	ADGRB1	1.05
A05	BAX	1.04
A06	BBC3	1.12
A07	BCL2	-1.07
A08	BCL2A1	1.04
A09	BID	-1.05
A10	BIRC5	1.03
A11	BRCA1	-1.01
A12	BRCA2	-1.12
B01	BTG2	1.20
B02	CASP2	1.01
B03	CASP9	1.10
B04	CCNB1	1.00
B05	CCNE1	-1.07
B06	CCNG1	1.03
B07	CCNH	1.01
B08	CDC25A	1.09
B09	CDC25C	-1.02
B10	CDK1	1.01
B11	CDK4	1.00
B12	CDKN1A	1.14
C01	CDKN2A	-1.04
C02	CHEK1	-1.00
C03	CHEK2	1.14
C04	CRADD	-1.06
C05	DNMT1	1.05
C06	E2F1	1.06
C07	E2F3	1.04
C08	EGFR	1.02
C09	EGR1	-1.02
C10	EI24	1.03
C11	ESR1	1.01	B
C12	FADD	1.06
D01	FAS	-1.00
D02	FASLG	-1.00	B
D03	FOXO3	1.04
D04	GADD45A	1.06
D05	GML	1.02	C
D06	HDAC1	1.03
D07	HK2	1.10
D08	IGF1R	-1.03
D09	IL6	1.35
D10	JUN	-1.00
D11	KAT2B	-1.01
D12	KRAS	1.01
E01	MCL1	-1.04
E02	MDM2	1.01
E03	MDM4	1.08
E04	MLH1	1.06
E05	MSH2	1.00
E06	MYC	1.03
E07	MYOD1	-1.20	B
E08	NF1	-1.11
E09	NFKB1	1.05
E10	PCNA	-1.04
E11	PIDD1	1.02
E12	PPM1D	1.05
F01	PRC1	1.03
F02	PRKCA	-1.00
F03	PTEN	-1.05
F04	PTTG1	1.02
F05	RB1	-1.01
F06	RELA	1.03
F07	RPRM	-1.01	B
F08	SESN2	1.20
F09	SIAH1	-1.08
F10	SIRT1	1.04
F11	STAT1	1.02
F12	TADA3	-1.07
G01	TNF	1.44	B
G02	TNFRSF10B	1.11
G03	TNFRSF10D	-1.01
G04	TP53	1.00
G05	TP53AIP1	1.06	B
G06	TP53BP2	1.04
G07	TP63	-1.23	B
G08	TP73	1.02
G09	TRAF2	1.06
G10	TSC1	-1.02
G11	WT1	-1.07
G12	XRCC5	-1.02
H01	ACTB	1.02
H02	B2M	-1.03
H03	GAPDH	1.05
H04	HPRT1	-1.02
H05	RPLP0	-1.01

## Sheet: Groups
Supplementary File S8. PC14586 Did Not Alter p53 Signaling Pathway in SJSA-1 Cells (5 h)
Group	Cell	Treatment	Time (h)	Biological Repeat
Control Group	SJSA-1	DMSO	5	3
Group 1	SJSA-1	PC14586 (5 µM)	5	3
