# Supplementary material for: Restoration of the Tumor Suppressor Function of Y220C-Mutant p53 by Rezatapopt, a Small-Molecule Reactivator
Source: Cancer Discov. 2025 Feb 14;15(6):1159–79. doi: 10.1158/2159-8290.CD-24-1421 (PMC12130801; doi:10.1158/2159-8290.CD-24-1421)
Supplement: Supplementary File S9 — p53 pathway profiling analysis in SJSA-1 cells treated by PC14586 (5 µM) vs. DMSO control (16 h). [file cd-24-1421_supplementary_file_s9_suppsd9.xlsx]

## Sheet: Definitions
Comments:
A: This gene's average threshold cycle is relatively high (> 30) in either the control or the test sample, and is reasonably low in the other sample (< 30).
These data mean that the gene's expression is relatively low in one sample and reasonably detected in the other sample suggesting that the actual fold-change value is at least as large as the calculated and reported fold-change result.
This fold-change result may also have greater variations if p value > 0.05; therefore, it is important to have a sufficient number of biological replicates to validate the result for this gene.
B: This gene's average threshold cycle is relatively high (> 30), meaning that its relative expression level is low, in both control and test samples, and the p-value for the fold-change is either unavailable or relatively high (p > 0.05).
This fold-change result may also have greater variations; therefore, it is important to have a sufficient number of biological replicates to validate the result for this gene.
C: This gene's average threshold cycle is either not determined or greater than the defined cut-off (deault 35), in both samples meaning that its expression was undetected, making this fold-change result erroneous and un-interpretable.
Fold Change & Fold Regulation:
Fold-Change (2^(- Delta Delta CT)) is the normalized gene expression (2^(- Delta CT)) in the Test Sample divided the normalized gene expression (2^(- Delta CT)) in the Control Sample.
Fold-Regulation represents fold-change results in a biologically meaningful way. Fold-change values greater than one indicate a positive- or an up-regulation, and the fold-regulation is equal to the fold-change.
Fold-change values less than one indicate a negative or down-regulation, and the fold-regulation is the negative inverse of the fold-change.
Fold-change and fold-regulation values greater than 2 are indicated in red; fold-change values less than 0.5 and fold-regulation values less than -2 are indicated in blue.
p-value:
The p values are calculated based on a Student's t-test of the replicate 2^(- Delta CT) values for each gene in the control group and treatment groups, and p values less than 0.05 are indicated in red.

## Sheet: Gene Table
PCR Array Catalog #:	PAHS-027Z
Position	Unigene	Refseq	Symbol	Description	Gname	RT2 Catalog
A01	Hs.552567	NM_001160	APAF1	Apoptotic peptidase activating factor 1	APAF-1/CED4	PPH00752A
A02	Hs.367437	NM_000051	ATM	Ataxia telangiectasia mutated	AT1/ATA/ATC/ATD/ATDC/ATE/TEL1/TELO1	PPH00325C
A03	Hs.271791	NM_001184	ATR	Ataxia telangiectasia and Rad3 related	FCTCS/FRP1/MEC1/SCKL/SCKL1	PPH01318B
A04	Hs.194654	NM_001702	ADGRB1	Brain-specific angiogenesis inhibitor 1	BAI1/GDAIF	PPH01351E
A05	Hs.624291	NM_004324	BAX	BCL2-associated X protein	BCL2L4	PPH00078B
A06	Hs.467020	NM_014417	BBC3	BCL2 binding component 3	JFY-1/JFY1/PUMA	PPH02204C
A07	Hs.150749	NM_000633	BCL2	B-cell CLL/lymphoma 2	Bcl-2/PPP1R50	PPH00079B
A08	Hs.227817	NM_004049	BCL2A1	BCL2-related protein A1	ACC-1/ACC-2/ACC1/ACC2/BCL2L5/BFL1/GRS/HBPA1	PPH00365F
A09	Hs.517145	NM_001196	BID	BH3 interacting domain death agonist	FP497	PPH00084C
A10	Hs.744872	NM_001168	BIRC5	Baculoviral IAP repeat containing 5	API4/EPR-1	PPH00271E
A11	Hs.194143	NM_007294	BRCA1	Breast cancer 1, early onset	BRCAI/BRCC1/BROVCA1/FANCS/IRIS/PNCA4/PPP1R53/PSCP/RNF53	PPH00322F
A12	Hs.34012	NM_000059	BRCA2	Breast cancer 2, early onset	BRCC2/BROVCA2/FACD/FAD/FAD1/FANCD/FANCD1/GLM3/PNCA2/XRCC11	PPH00321F
B01	Hs.519162	NM_006763	BTG2	BTG family, member 2	PC3/TIS21	PPH01750C
B02	Hs.368982	NM_032982	CASP2	Caspase 2, apoptosis-related cysteine peptidase	CASP-2/ICH1/NEDD-2/NEDD2/PPP1R57	PPH00111A
B03	Hs.329502	NM_001229	CASP9	Caspase 9, apoptosis-related cysteine peptidase	APAF-3/APAF3/ICE-LAP6/MCH6/PPP1R56	PPH00353B
B04	Hs.23960	NM_031966	CCNB1	Cyclin B1	CCNB	PPH00126C
B05	Hs.244723	NM_001238	CCNE1	Cyclin E1	CCNE/pCCNE1	PPH00131A
B06	Hs.79101	NM_004060	CCNG1	Cyclin G1	CCNG	PPH00389C
B07	Hs.292524	NM_001239	CCNH	Cyclin H	CAK/CycH/p34/p37	PPH00959E
B08	Hs.437705	NM_001789	CDC25A	Cell division cycle 25 homolog A (S. pombe)	CDC25A2	PPH00930A
B09	Hs.656	NM_001790	CDC25C	Cell division cycle 25 homolog C (S. pombe)	CDC25/PPP1R60	PPH02198F
B10	Hs.732435	NM_001786	CDK1	Cyclin-dependent kinase 1	CDC2/CDC28A/P34CDC2	PPH00116C
B11	Hs.95577	NM_000075	CDK4	Cyclin-dependent kinase 4	CMM3/PSK-J3	PPH00118F
B12	Hs.370771	NM_000389	CDKN1A	Cyclin-dependent kinase inhibitor 1A (p21, Cip1)	CAP20/CDKN1/CIP1/MDA-6/P21/SDI1/WAF1/p21CIP1	PPH00211E
C01	Hs.512599	NM_000077	CDKN2A	Cyclin-dependent kinase inhibitor 2A (melanoma, p16, inhibits CDK4)	ARF/CDK4I/CDKN2/CMM2/INK4/INK4A/MLM/MTS-1/MTS1/P14/P14ARF/P16/P16-INK4A/P16INK4/P16INK4A/P19/P19ARF/TP16	PPH00207C
C02	Hs.24529	NM_001274	CHEK1	CHK1 checkpoint homolog (S. pombe)	CHK1	PPH00940C
C03	Hs.291363	NM_007194	CHEK2	CHK2 checkpoint homolog (S. pombe)	CDS1/CHK2/HuCds1/LFS2/PP1425/RAD53/hCds1	PPH00921B
C04	Hs.38533	NM_003805	CRADD	CASP2 and RIPK1 domain containing adaptor with death domain	MRT34/RAIDD	PPH00334C
C05	Hs.202672	NM_001379	DNMT1	DNA (cytosine-5-)-methyltransferase 1	ADCADN/AIM/CXXC9/DNMT/HSN1E/MCMT	PPH01055F
C06	Hs.654393	NM_005225	E2F1	E2F transcription factor 1	E2F-1/RBAP1/RBBP3/RBP3	PPH00136G
C07	Hs.269408	NM_001949	E2F3	E2F transcription factor 3	E2F-3	PPH00917F
C08	Hs.488293	NM_005228	EGFR	Epidermal growth factor receptor	ERBB/ERBB1/HER1/NISBD2/PIG61/mENA	PPH00138B
C09	Hs.326035	NM_001964	EGR1	Early growth response 1	AT225/G0S30/KROX-24/NGFI-A/TIS8/ZIF-268/ZNF225	PPH00139A
C10	Hs.643514	NM_004879	EI24	Etoposide induced 2.4 mRNA	EPG4/PIG8/TP53I8	PPH00221C
C11	Hs.744830	NM_000125	ESR1	Estrogen receptor 1	ER/ESR/ESRA/ESTRR/Era/NR3A1	PPH01001A
C12	Hs.86131	NM_003824	FADD	Fas (TNFRSF6)-associated via death domain	GIG3/MORT1	PPH00367A
D01	Hs.667309	NM_000043	FAS	Fas (TNF receptor superfamily, member 6)	ALPS1A/APO-1/APT1/CD95/FAS1/FASTM/TNFRSF6	PPH00141B
D02	Hs.2007	NM_000639	FASLG	Fas ligand (TNF superfamily, member 6)	ALPS1B/APT1LG1/APTL/CD178/CD95-L/CD95L/FASL/TNFSF6	PPH00142C
D03	Hs.220950	NM_001455	FOXO3	Forkhead box O3	AF6q21/FKHRL1/FKHRL1P2/FOXO2/FOXO3A	PPH00807A
D04	Hs.80409	NM_001924	GADD45A	Growth arrest and DNA-damage-inducible, alpha	DDIT1/GADD45	PPH00148B
D05	Hs.661218	NM_002066	GML	Glycosylphosphatidylinositol anchored molecule like protein	LY6DL	PPH01755F
D06	Hs.88556	NM_004964	HDAC1	Histone deacetylase 1	GON-10/HD1/RPD3/RPD3L1	PPH01735F
D07	Hs.406266	NM_000189	HK2	Hexokinase 2	HKII/HXK2	PPH00983B
D08	Hs.643120	NM_000875	IGF1R	Insulin-like growth factor 1 receptor	CD221/IGFIR/IGFR/JTK13	PPH00350F
D09	Hs.654458	NM_000600	IL6	Interleukin 6 (interferon, beta 2)	BSF2/HGF/HSF/IFNB2/IL-6	PPH00560C
D10	Hs.696684	NM_002228	JUN	Jun proto-oncogene	AP-1/AP1/c-Jun	PPH00095A
D11	Hs.533055	NM_003884	KAT2B	K(lysine) acetyltransferase 2B	CAF/P/CAF/PCAF	PPH02176F
D12	Hs.505033	NM_004985	KRAS	V-Ki-ras2 Kirsten rat sarcoma viral oncogene homolog	C-K-RAS/CFC2/K-RAS2A/K-RAS2B/K-RAS4A/K-RAS4B/KI-RAS/KRAS1/KRAS2/NS/NS3/RALD/RASK2	PPH00181F
E01	Hs.632486	NM_021960	MCL1	Myeloid cell leukemia sequence 1 (BCL2-related)	BCL2L3/EAT/MCL1-ES/MCL1L/MCL1S/Mcl-1/TM/bcl2-L-3/mcl1/EAT	PPH00397E
E02	Hs.484551	NM_002392	MDM2	Mdm2 p53 binding protein homolog (mouse)	ACTFS/HDMX/hdm2	PPH00193E
E03	Hs.715871	NM_002393	MDM4	Mdm4 p53 binding protein homolog (mouse)	HDMX/MDMX/MRP1	PPH00875E
E04	Hs.195364	NM_000249	MLH1	MutL homolog 1, colon cancer, nonpolyposis type 2 (E. coli)	COCA2/FCC2/HNPCC/HNPCC2/hMLH1	PPH00196F
E05	Hs.597656	NM_000251	MSH2	MutS homolog 2, colon cancer, nonpolyposis type 1 (E. coli)	COCA1/FCC1/HNPCC/HNPCC1/LCFS2	PPH00197E
E06	Hs.202453	NM_002467	MYC	V-myc myelocytomatosis viral oncogene homolog (avian)	MRTL/MYCC/bHLHe39/c-Myc	PPH00100B
E07	Hs.181768	NM_002478	MYOD1	Myogenic differentiation 1	MYF3/MYOD/PUM/bHLHc1	PPH00046A
E08	Hs.113577	NM_000267	NF1	Neurofibromin 1	NFNS/VRNF/WSS	PPH02089F
E09	Hs.618430	NM_003998	NFKB1	Nuclear factor of kappa light polypeptide gene enhancer in B-cells 1	EBP-1/KBF1/NF-kB1/NF-kappa-B/NF-kappaB/NFKB-p105/NFKB-p50/NFkappaB/p105/p50	PPH00204F
E10	Hs.147433	NM_182649	PCNA	Proliferating cell nuclear antigen	ATLD2	PPH00216B
E11	Hs.592290	NM_145886	PIDD1	P53-induced death domain protein	LRDD/PIDD	PPH02157A
E12	Hs.286073	NM_003620	PPM1D	Protein phosphatase, Mg2+/Mn2+ dependent, 1D	PP2C-DELTA/WIP1	PPH02151A
F01	Hs.366401	NM_003981	PRC1	Protein regulator of cytokinesis 1	ASE1	PPH00958A
F02	Hs.531704	NM_002737	PRKCA	Protein kinase C, alpha	AAG6/PKC-alpha/PKCA/PRKACA	PPH00977C
F03	Hs.729457	NM_000314	PTEN	Phosphatase and tensin homolog	10q23del/BZS/CWS1/DEC/GLM2/MHAM/MMAC1/PTEN1/TEP1	PPH00327F
F04	Hs.350966	NM_004219	PTTG1	Pituitary tumor-transforming 1	EAP1/HPTTG/PTTG/TUTR1	PPH05980F
F05	Hs.408528	NM_000321	RB1	Retinoblastoma 1	OSRC/PPP1R130/RB/p105-Rb/pRb/pp110	PPH00228F
F06	Hs.502875	NM_021975	RELA	V-rel reticuloendotheliosis viral oncogene homolog A (avian)	NFKB3/p65	PPH01812B
F07	Hs.100890	NM_019845	RPRM	Reprimo, TP53 dependent G2 arrest mediator candidate	REPRIMO	PPH02105B
F08	Hs.469543	NM_031459	SESN2	Sestrin 2	HI95/SES2/SEST2	PPH07580A
F09	Hs.731827	NM_003031	SIAH1	Seven in absentia homolog 1 (Drosophila)	SIAH1A	PPH00294B
F10	Hs.369779	NM_012238	SIRT1	Sirtuin 1	SIR2/SIR2L1/SIR2alpha	PPH02188A
F11	Hs.642990	NM_007315	STAT1	Signal transducer and activator of transcription 1, 91kDa	CANDF7/IMD31A/IMD31B/IMD31C/ISGF-3/STAT91	PPH00811C
F12	Hs.386390	NM_006354	TADA3	Transcriptional adaptor 3	ADA3/NGG1/STAF54/TADA3L/hADA3	PPH18800A
G01	Hs.241570	NM_000594	TNF	Tumor necrosis factor	DIF/TNF-alpha/TNFA/TNFSF2	PPH00341F
G02	Hs.661668	NM_003842	TNFRSF10B	Tumor necrosis factor receptor superfamily, member 10b	CD262/DR5/KILLER/KILLER/DR5/TRAIL-R2/TRAILR2/TRICK2/TRICK2A/TRICK2B/TRICKB/ZTNFR9	PPH00241C
G03	Hs.213467	NM_003840	TNFRSF10D	Tumor necrosis factor receptor superfamily, member 10d, decoy with truncated death domain	CD264/DCR2/TRAIL-R4/TRAILR4/TRUNDD	PPH00838B
G04	Hs.437460	NM_000546	TP53	Tumor protein p53	BCC7/LFS1/P53/TRP53	PPH00213F
G05	Hs.160953	NM_022112	TP53AIP1	Tumor protein p53 regulated apoptosis inducing protein 1	P53AIP1	PPH02164B
G06	Hs.523968	NM_005426	TP53BP2	Tumor protein p53 binding protein, 2	53BP2/ASPP2/BBP/P53BP2/PPP1R13A	PPH00394F
G07	Hs.137569	NM_003722	TP63	Tumor protein p63	AIS/B(p51A)/B(p51B)/EEC3/KET/LMS/NBP/OFC8/RHS/SHFM4/TP53CP/TP53L/TP73L/p40/p51/p53CP/p63/p73H/p73L	PPH01032F
G08	Hs.192132	NM_005427	TP73	Tumor protein p73	P73	PPH00725A
G09	Hs.522506	NM_021138	TRAF2	TNF receptor-associated factor 2	MGC:45012/TRAP/TRAP3	PPH00352B
G10	Hs.370854	NM_000368	TSC1	Tuberous sclerosis 1	LAM/TSC	PPH00244B
G11	Hs.591980	NM_000378	WT1	Wilms tumor 1	AWT1/EWS-WT1/GUD/NPHS4/WAGR/WIT-2/WT33	PPH00254A
G12	Hs.388739	NM_021141	XRCC5	X-ray repair complementing defective repair in Chinese hamster cells 5 (double-strand-break rejoining)	KARP-1/KARP1/KU80/KUB2/Ku86/NFIV	PPH01734A
H01	Hs.520640	NM_001101	ACTB	Actin, beta	BRWS1/PS1TP5BP1	PPH00073G
H02	Hs.534255	NM_004048	B2M	Beta-2-microglobulin	-	PPH01094E
H03	Hs.592355	NM_002046	GAPDH	Glyceraldehyde-3-phosphate dehydrogenase	G3PD/GAPD/HEL-S-162eP	PPH00150F
H04	Hs.412707	NM_000194	HPRT1	Hypoxanthine phosphoribosyltransferase 1	HGPRT/HPRT	PPH01018C
H05	Hs.546285	NM_001002	RPLP0	Ribosomal protein, large, P0	L10E/LP0/P0/PRLP0/RPP0	PPH21138F
H06	N/A	SA_00105	HGDC	Human Genomic DNA Contamination	HIGX1A
H07	N/A	SA_00104	RTC	Reverse Transcription Control	RTC	PPX63340A
H08	N/A	SA_00104	RTC	Reverse Transcription Control	RTC	PPX63340A
H09	N/A	SA_00104	RTC	Reverse Transcription Control	RTC	PPX63340A
H10	N/A	SA_00103	PPC	Positive PCR Control	PPC
H11	N/A	SA_00103	PPC	Positive PCR Control	PPC
H12	N/A	SA_00103	PPC	Positive PCR Control	PPC

## Sheet: Average Ct
Position	Symbol	AVG Ct		Standard Deviation
		Control Group	Group 1	Control Group	Group 1
A01	APAF1	25.56	25.66	0.168226	0.341174
A02	ATM	28.32	28.32	0.153731	0.228983
A03	ATR	26.31	26.35	0.058595	0.273008
A04	ADGRB1	25.11	25.12	0.085049	0.212838
A05	BAX	22.67	22.65	0.015275	0.181475
A06	BBC3	28.28	28.20	0.087369	0.140000
A07	BCL2	26.50	26.59	0.155027	0.217332
A08	BCL2A1	29.14	29.00	0.270986	0.251462
A09	BID	24.88	24.86	0.050332	0.124231
A10	BIRC5	25.24	25.32	0.096090	0.180278
A11	BRCA1	24.41	24.45	0.060000	0.092916
A12	BRCA2	26.01	26.15	0.030000	0.049329
B01	BTG2	30.93	30.90	0.196554	0.058595
B02	CASP2	23.98	24.01	0.242693	0.078102
B03	CASP9	25.72	25.70	0.045092	0.195533
B04	CCNB1	22.58	22.61	0.026458	0.237136
B05	CCNE1	25.12	25.27	0.025166	0.126623
B06	CCNG1	22.92	22.84	0.066583	0.179536
B07	CCNH	24.55	24.55	0.030000	0.168028
B08	CDC25A	25.35	25.40	0.103923	0.225462
B09	CDC25C	25.82	25.88	0.005774	0.287286
B10	CDK1	21.62	21.64	0.061101	0.148436
B11	CDK4	17.86	17.79	0.056862	0.115036
B12	CDKN1A	22.63	22.36	0.108167	0.170098
C01	CDKN2A	23.00	22.97	0.040000	0.097125
C02	CHEK1	25.24	25.29	0.032146	0.202978
C03	CHEK2	26.48	26.41	0.045092	0.254231
C04	CRADD	28.28	28.26	0.043589	0.107858
C05	DNMT1	23.32	23.38	0.043589	0.206640
C06	E2F1	23.89	23.95	0.095394	0.153948
C07	E2F3	24.77	24.75	0.043589	0.200333
C08	EGFR	23.93	23.92	0.040415	0.157162
C09	EGR1	29.97	29.83	0.414045	0.501099
C10	EI24	23.20	23.20	0.020000	0.146401
C11	ESR1	32.66	32.66	2.320948	2.326722
C12	FADD	22.59	22.60	0.026458	0.190788
D01	FAS	25.10	25.22	0.080000	0.165025
D02	FASLG	33.35	33.31	1.120060	1.200889
D03	FOXO3	23.99	24.02	0.076376	0.100167
D04	GADD45A	24.37	24.42	0.023094	0.124900
D05	GML	34.00	34.00	0.000000	0.000000
D06	HDAC1	22.01	21.99	0.083865	0.140119
D07	HK2	24.75	24.63	0.070238	0.140475
D08	IGF1R	24.24	24.29	0.086217	0.195533
D09	IL6	26.25	26.09	0.030551	0.271539
D10	JUN	23.30	23.42	0.087369	0.144684
D11	KAT2B	25.11	25.13	0.055678	0.171561
D12	KRAS	23.76	23.78	0.025166	0.146401
E01	MCL1	21.66	21.63	0.026458	0.162583
E02	MDM2	18.29	18.26	0.032146	0.192959
E03	MDM4	26.33	26.36	0.055076	0.365559
E04	MLH1	23.84	23.88	0.015275	0.213854
E05	MSH2	23.75	23.82	0.028868	0.130000
E06	MYC	24.52	24.45	0.166433	0.110000
E07	MYOD1	33.79	33.73	0.357957	0.467654
E08	NF1	23.54	23.57	0.036056	0.155242
E09	NFKB1	24.29	24.29	0.035119	0.198578
E10	PCNA	21.33	21.47	0.025166	0.079373
E11	PIDD1	28.71	28.74	0.095394	0.565803
E12	PPM1D	25.22	25.17	0.041633	0.128582
F01	PRC1	22.73	22.84	0.015275	0.180370
F02	PRKCA	23.05	22.99	0.037859	0.135277
F03	PTEN	24.32	24.32	0.036056	0.202567
F04	PTTG1	20.81	20.75	0.102144	0.076376
F05	RB1	23.60	23.62	0.106927	0.090738
F06	RELA	22.85	22.75	0.147309	0.097125
F07	RPRM	32.80	32.39	0.784602	0.968143
F08	SESN2	26.55	26.34	0.050332	0.220000
F09	SIAH1	25.33	25.32	0.058595	0.180093
F10	SIRT1	24.52	24.60	0.010000	0.187705
F11	STAT1	22.60	22.64	0.043589	0.199750
F12	TADA3	22.81	22.84	0.025166	0.110151
G01	TNF	34.00	34.00	0.000000	0.000000
G02	TNFRSF10B	23.03	22.92	0.047258	0.200083
G03	TNFRSF10D	23.57	23.58	0.005774	0.176163
G04	TP53	22.55	22.66	0.060000	0.140119
G05	TP53AIP1	33.35	33.44	1.131607	0.975722
G06	TP53BP2	24.21	24.22	0.056862	0.228983
G07	TP63	32.85	33.61	1.009224	0.430155
G08	TP73	28.22	28.35	0.124900	0.380395
G09	TRAF2	24.68	24.69	0.066583	0.170880
G10	TSC1	24.27	24.25	0.040000	0.226495
G11	WT1	30.09	30.31	0.155349	0.488092
G12	XRCC5	20.84	20.86	0.045092	0.166433
H01	ACTB	15.66	15.79	0.040415	0.150444
H02	B2M	18.10	18.10	0.047258	0.155242
H03	GAPDH	17.30	17.28	0.230940	0.060828
H04	HPRT1	23.91	23.92	0.094516	0.069282
H05	RPLP0	17.57	17.60	0.178979	0.135769

## Sheet: Average Delta(Ct)
Position	Symbol	AVG Delta(Ct) (Ct(GOI) - Ave Ct(HKG))		Standard Deviation
		Control Group	Group 1	Control Group	Group 1
A01	APAF1	7.05	7.12	0.248269	0.239056
A02	ATM	9.82	9.78	0.072691	0.174589
A03	ATR	7.80	7.82	0.046876	0.182212
A04	ADGRB1	6.61	6.58	0.052000	0.108296
A05	BAX	4.17	4.11	0.076315	0.092527
A06	BBC3	9.78	9.66	0.062000	0.062193
A07	BCL2	8.00	8.06	0.210628	0.111899
A08	BCL2A1	10.63	10.46	0.256315	0.146770
A09	BID	6.37	6.32	0.068245	0.059677
A10	BIRC5	6.74	6.78	0.173217	0.082146
A11	BRCA1	5.90	5.92	0.032517	0.036074
A12	BRCA2	7.50	7.62	0.121397	0.066343
B01	BTG2	12.42	12.36	0.212079	0.061330
B02	CASP2	5.47	5.47	0.161051	0.057862
B03	CASP9	7.21	7.17	0.077313	0.087643
B04	CCNB1	4.07	4.08	0.102456	0.136313
B05	CCNE1	6.61	6.74	0.116693	0.048387
B06	CCNG1	4.42	4.31	0.035553	0.088212
B07	CCNH	6.04	6.02	0.111881	0.067241
B08	CDC25A	6.84	6.87	0.042158	0.116967
B09	CDC25C	7.31	7.34	0.086933	0.191419
B10	CDK1	3.11	3.11	0.037647	0.052166
B11	CDK4	-0.64	-0.74	0.043405	0.006429
B12	CDKN1A	4.12	3.83	0.021385	0.081739
C01	CDKN2A	4.49	4.43	0.083770	0.031005
C02	CHEK1	6.74	6.75	0.066813	0.099136
C03	CHEK2	7.98	7.87	0.086971	0.149738
C04	CRADD	9.77	9.72	0.130986	0.034948
C05	DNMT1	4.81	4.84	0.133781	0.107555
C06	E2F1	5.38	5.41	0.043558	0.057689
C07	E2F3	6.26	6.22	0.131215	0.090118
C08	EGFR	5.42	5.38	0.069551	0.048867
C09	EGR1	11.47	11.29	0.499263	0.394244
C10	EI24	4.69	4.66	0.101278	0.044287
C11	ESR1	14.15	14.12	2.404949	2.235755
C12	FADD	4.08	4.06	0.076009	0.083594
D01	FAS	6.59	6.69	0.153027	0.068857
D02	FASLG	14.85	14.77	1.204344	1.110766
D03	FOXO3	5.49	5.49	0.090796	0.016166
D04	GADD45A	5.87	5.88	0.111014	0.029462
D05	GML	15.49	15.46	0.091528	0.110218
D06	HDAC1	3.51	3.45	0.032000	0.051003
D07	HK2	6.25	6.10	0.026153	0.030353
D08	IGF1R	5.74	5.76	0.177663	0.087643
D09	IL6	7.75	7.55	0.122000	0.163955
D10	JUN	4.80	4.89	0.062000	0.060011
D11	KAT2B	6.60	6.60	0.082567	0.067092
D12	KRAS	5.25	5.24	0.116693	0.044287
E01	MCL1	3.15	3.10	0.068537	0.071842
E02	MDM2	-0.21	-0.28	0.061025	0.097167
E03	MDM4	7.83	7.83	0.144790	0.256323
E04	MLH1	5.33	5.35	0.077054	0.110641
E05	MSH2	5.25	5.28	0.118507	0.067735
E06	MYC	6.01	5.91	0.081715	0.006928
E07	MYOD1	15.29	15.19	0.443220	0.380773
E08	NF1	5.03	5.03	0.127347	0.045033
E09	NFKB1	5.79	5.76	0.112623	0.090340
E10	PCNA	2.82	2.93	0.101869	0.039850
E11	PIDD1	10.20	10.21	0.142328	0.477914
E12	PPM1D	6.71	6.63	0.105534	0.088325
F01	PRC1	4.22	4.31	0.106758	0.070152
F02	PRKCA	4.55	4.45	0.061025	0.124531
F03	PTEN	5.81	5.78	0.092398	0.105078
F04	PTTG1	2.31	2.22	0.028000	0.041004
F05	RB1	5.09	5.08	0.047931	0.027227
F06	RELA	4.34	4.21	0.076140	0.031005
F07	RPRM	14.29	13.85	0.864764	0.899015
F08	SESN2	8.05	7.80	0.043863	0.110218
F09	SIAH1	6.83	6.78	0.037470	0.096340
F10	SIRT1	6.01	6.07	0.096007	0.084388
F11	STAT1	4.09	4.10	0.101081	0.098732
F12	TADA3	4.31	4.31	0.106226	0.012702
G01	TNF	15.49	15.46	0.091528	0.110218
G02	TNFRSF10B	4.52	4.39	0.060144	0.090892
G03	TNFRSF10D	5.07	5.04	0.092326	0.070437
G04	TP53	4.04	4.12	0.032517	0.051003
G05	TP53AIP1	14.84	14.90	1.215885	0.886026
G06	TP53BP2	5.71	5.68	0.043405	0.130619
G07	TP63	14.35	15.08	1.092302	0.323421
G08	TP73	9.71	9.81	0.196615	0.270200
G09	TRAF2	6.17	6.15	0.102065	0.060893
G10	TSC1	5.76	5.71	0.051936	0.119616
G11	WT1	11.58	11.78	0.206730	0.403288
G12	XRCC5	2.33	2.32	0.047721	0.081166
H01	ACTB	-2.85	-2.75	0.051160	0.044061
H02	B2M	-0.41	-0.44	0.115487	0.047624
H03	GAPDH	-1.20	-1.26	0.151803	0.066091
H04	HPRT1	5.41	5.38	0.057654	0.057166
H05	RPLP0	-0.94	-0.93	0.118141	0.032884

## Sheet: 2^(-Avg.(Delta(Ct))
Position	Symbol	2^(-Avg.(Delta(Ct))
		Control Group	Group 1
A01	APAF1	0.007532	0.007179
A02	ATM	0.001109	0.001138
A03	ATR	0.004489	0.004440
A04	ADGRB1	0.010266	0.010438
A05	BAX	0.055707	0.057965
A06	BBC3	0.001141	0.001234
A07	BCL2	0.003917	0.003759
A08	BCL2A1	0.000631	0.000711
A09	BID	0.012096	0.012528
A10	BIRC5	0.009381	0.009087
A11	BRCA1	0.016716	0.016569
A12	BRCA2	0.005514	0.005100
B01	BTG2	0.000183	0.000190
B02	CASP2	0.022520	0.022530
B03	CASP9	0.006757	0.006967
B04	CCNB1	0.059430	0.059320
B05	CCNE1	0.010242	0.009386
B06	CCNG1	0.046844	0.050578
B07	CCNH	0.015170	0.015460
B08	CDC25A	0.008713	0.008577
B09	CDC25C	0.006305	0.006178
B10	CDK1	0.115877	0.116199
B11	CDK4	1.562656	1.675587
B12	CDKN1A	0.057406	0.070544
C01	CDKN2A	0.044419	0.046434
C02	CHEK1	0.009381	0.009278
C03	CHEK2	0.003972	0.004279
C04	CRADD	0.001143	0.001187
C05	DNMT1	0.035583	0.034867
C06	E2F1	0.023969	0.023487
C07	E2F3	0.013024	0.013459
C08	EGFR	0.023368	0.023980
C09	EGR1	0.000354	0.000399
C10	EI24	0.038669	0.039591
C11	ESR1	0.000055	0.000056
C12	FADD	0.059019	0.059871
D01	FAS	0.010361	0.009717
D02	FASLG	0.000034	0.000036
D03	FOXO3	0.022313	0.022323
D04	GADD45A	0.017146	0.016957
D05	GML	0.000022	0.000022
D06	HDAC1	0.088022	0.091590
D07	HK2	0.013175	0.014626
D08	IGF1R	0.018763	0.018513
D09	IL6	0.004658	0.005341
D10	JUN	0.035996	0.033835
D11	KAT2B	0.010290	0.010342
D12	KRAS	0.026290	0.026485
E01	MCL1	0.112448	0.117007
E02	MDM2	1.159900	1.215318
E03	MDM4	0.004407	0.004409
E04	MLH1	0.024872	0.024598
E05	MSH2	0.026351	0.025702
E06	MYC	0.015488	0.016608
E07	MYOD1	0.000025	0.000027
E08	NF1	0.030550	0.030564
E09	NFKB1	0.018123	0.018513
E10	PCNA	0.141676	0.131033
E11	PIDD1	0.000849	0.000847
E12	PPM1D	0.009556	0.010106
F01	PRC1	0.053685	0.050578
F02	PRKCA	0.042807	0.045689
F03	PTEN	0.017792	0.018216
F04	PTTG1	0.202220	0.215337
F05	RB1	0.029374	0.029592
F06	RELA	0.049286	0.054084
F07	RPRM	0.000050	0.000068
F08	SESN2	0.003784	0.004481
F09	SIAH1	0.008814	0.009108
F10	SIRT1	0.015488	0.014933
F11	STAT1	0.058612	0.058234
F12	TADA3	0.050555	0.050578
G01	TNF	0.000022	0.000022
G02	TNFRSF10B	0.043606	0.047850
G03	TNFRSF10D	0.029853	0.030424
G04	TP53	0.060679	0.057565
G05	TP53AIP1	0.000034	0.000033
G06	TP53BP2	0.019157	0.019523
G07	TP63	0.000048	0.000029
G08	TP73	0.001192	0.001112
G09	TRAF2	0.013895	0.014063
G10	TSC1	0.018419	0.019077
G11	WT1	0.000327	0.000285
G12	XRCC5	0.198976	0.199990
H01	ACTB	7.213336	6.733391
H02	B2M	1.329300	1.354725
H03	GAPDH	2.303775	2.391640
H04	HPRT1	0.023585	0.023980
H05	RPLP0	1.919415	1.911449

## Sheet: Fold Change
Position	Symbol	Fold Change (comparing to control group)
		Group 1
		Fold Change	Comments
A01	APAF1	0.95
A02	ATM	1.03
A03	ATR	0.99
A04	ADGRB1	1.02
A05	BAX	1.04
A06	BBC3	1.08
A07	BCL2	0.96
A08	BCL2A1	1.13
A09	BID	1.04
A10	BIRC5	0.97
A11	BRCA1	0.99
A12	BRCA2	0.92
B01	BTG2	1.04	B
B02	CASP2	1.00
B03	CASP9	1.03
B04	CCNB1	1.00
B05	CCNE1	0.92
B06	CCNG1	1.08
B07	CCNH	1.02
B08	CDC25A	0.98
B09	CDC25C	0.98
B10	CDK1	1.00
B11	CDK4	1.07
B12	CDKN1A	1.23
C01	CDKN2A	1.05
C02	CHEK1	0.99
C03	CHEK2	1.08
C04	CRADD	1.04
C05	DNMT1	0.98
C06	E2F1	0.98
C07	E2F3	1.03
C08	EGFR	1.03
C09	EGR1	1.13
C10	EI24	1.02
C11	ESR1	1.02	B
C12	FADD	1.01
D01	FAS	0.94
D02	FASLG	1.06	B
D03	FOXO3	1.00
D04	GADD45A	0.99
D05	GML	1.02	C
D06	HDAC1	1.04
D07	HK2	1.11
D08	IGF1R	0.99
D09	IL6	1.15
D10	JUN	0.94
D11	KAT2B	1.01
D12	KRAS	1.01
E01	MCL1	1.04
E02	MDM2	1.05
E03	MDM4	1.00
E04	MLH1	0.99
E05	MSH2	0.98
E06	MYC	1.07
E07	MYOD1	1.07	B
E08	NF1	1.00
E09	NFKB1	1.02
E10	PCNA	0.92
E11	PIDD1	1.00
E12	PPM1D	1.06
F01	PRC1	0.94
F02	PRKCA	1.07
F03	PTEN	1.02
F04	PTTG1	1.06
F05	RB1	1.01
F06	RELA	1.10
F07	RPRM	1.36	B
F08	SESN2	1.18
F09	SIAH1	1.03
F10	SIRT1	0.96
F11	STAT1	0.99
F12	TADA3	1.00
G01	TNF	1.02	C
G02	TNFRSF10B	1.10
G03	TNFRSF10D	1.02
G04	TP53	0.95
G05	TP53AIP1	0.96	B
G06	TP53BP2	1.02
G07	TP63	0.60	B
G08	TP73	0.93
G09	TRAF2	1.01
G10	TSC1	1.04
G11	WT1	0.87	B
G12	XRCC5	1.01
H01	ACTB	0.93
H02	B2M	1.02
H03	GAPDH	1.04
H04	HPRT1	1.02
H05	RPLP0	1.00

## Sheet: p-value
Position	Symbol	p-value (comparing to control group)
		Group 1
A01	APAF1	0.751508
A02	ATM	0.710808
A03	ATR	0.941556
A04	ADGRB1	0.731042
A05	BAX	0.454233
A06	BBC3	0.087235
A07	BCL2	0.649444
A08	BCL2A1	0.366871
A09	BID	0.387932
A10	BIRC5	0.677940
A11	BRCA1	0.676954
A12	BRCA2	0.232575
B01	BTG2	0.705089
B02	CASP2	0.965394
B03	CASP9	0.547194
B04	CCNB1	0.994394
B05	CCNE1	0.164432
B06	CCNG1	0.120672
B07	CCNH	0.755292
B08	CDC25A	0.796510
B09	CDC25C	0.865680
B10	CDK1	0.913958
B11	CDK4	0.015377
B12	CDKN1A	0.005117
C01	CDKN2A	0.290649
C02	CHEK1	0.842794
C03	CHEK2	0.347869
C04	CRADD	0.556365
C05	DNMT1	0.775577
C06	E2F1	0.527048
C07	E2F3	0.645047
C08	EGFR	0.489173
C09	EGR1	0.681899
C10	EI24	0.638092
C11	ESR1	0.943198
C12	FADD	0.767186
D01	FAS	0.393722
D02	FASLG	0.983189
D03	FOXO3	0.983445
D04	GADD45A	0.793375
D05	GML	0.724010
D06	HDAC1	0.175193
D07	HK2	0.002973
D08	IGF1R	0.841029
D09	IL6	0.177956
D10	JUN	0.148580
D11	KAT2B	0.916426
D12	KRAS	0.917731
E01	MCL1	0.376895
E02	MDM2	0.368011
E03	MDM4	0.952309
E04	MLH1	0.863119
E05	MSH2	0.657241
E06	MYC	0.092659
E07	MYOD1	0.831130
E08	NF1	0.974881
E09	NFKB1	0.736329
E10	PCNA	0.150059
E11	PIDD1	0.884777
E12	PPM1D	0.362221
F01	PRC1	0.308073
F02	PRKCA	0.297362
F03	PTEN	0.696286
F04	PTTG1	0.035889
F05	RB1	0.763754
F06	RELA	0.044758
F07	RPRM	0.595239
F08	SESN2	0.028268
F09	SIAH1	0.462890
F10	SIRT1	0.515124
F11	STAT1	0.915042
F12	TADA3	0.976932
G01	TNF	0.724010
G02	TNFRSF10B	0.103611
G03	TNFRSF10D	0.714785
G04	TP53	0.094063
G05	TP53AIP1	0.820865
G06	TP53BP2	0.725386
G07	TP63	0.241935
G08	TP73	0.651232
G09	TRAF2	0.830503
G10	TSC1	0.528305
G11	WT1	0.562422
G12	XRCC5	0.886216
H01	ACTB	0.065008
H02	B2M	0.752154
H03	GAPDH	0.618751
H04	HPRT1	0.634779
H05	RPLP0	0.905710

## Sheet: Fold Regulation
Position	Symbol	Up-Down Regulation (comparing to control group)
		Group 1
		Fold Regulation	Comments
A01	APAF1	-1.05
A02	ATM	1.03
A03	ATR	-1.01
A04	ADGRB1	1.02
A05	BAX	1.04
A06	BBC3	1.08
A07	BCL2	-1.04
A08	BCL2A1	1.13
A09	BID	1.04
A10	BIRC5	-1.03
A11	BRCA1	-1.01
A12	BRCA2	-1.08
B01	BTG2	1.04	B
B02	CASP2	1.00
B03	CASP9	1.03
B04	CCNB1	-1.00
B05	CCNE1	-1.09
B06	CCNG1	1.08
B07	CCNH	1.02
B08	CDC25A	-1.02
B09	CDC25C	-1.02
B10	CDK1	1.00
B11	CDK4	1.07
B12	CDKN1A	1.23
C01	CDKN2A	1.05
C02	CHEK1	-1.01
C03	CHEK2	1.08
C04	CRADD	1.04
C05	DNMT1	-1.02
C06	E2F1	-1.02
C07	E2F3	1.03
C08	EGFR	1.03
C09	EGR1	1.13
C10	EI24	1.02
C11	ESR1	1.02	B
C12	FADD	1.01
D01	FAS	-1.07
D02	FASLG	1.06	B
D03	FOXO3	1.00
D04	GADD45A	-1.01
D05	GML	1.02	C
D06	HDAC1	1.04
D07	HK2	1.11
D08	IGF1R	-1.01
D09	IL6	1.15
D10	JUN	-1.06
D11	KAT2B	1.01
D12	KRAS	1.01
E01	MCL1	1.04
E02	MDM2	1.05
E03	MDM4	1.00
E04	MLH1	-1.01
E05	MSH2	-1.03
E06	MYC	1.07
E07	MYOD1	1.07	B
E08	NF1	1.00
E09	NFKB1	1.02
E10	PCNA	-1.08
E11	PIDD1	-1.00
E12	PPM1D	1.06
F01	PRC1	-1.06
F02	PRKCA	1.07
F03	PTEN	1.02
F04	PTTG1	1.06
F05	RB1	1.01
F06	RELA	1.10
F07	RPRM	1.36	B
F08	SESN2	1.18
F09	SIAH1	1.03
F10	SIRT1	-1.04
F11	STAT1	-1.01
F12	TADA3	1.00
G01	TNF	1.02	C
G02	TNFRSF10B	1.10
G03	TNFRSF10D	1.02
G04	TP53	-1.05
G05	TP53AIP1	-1.04	B
G06	TP53BP2	1.02
G07	TP63	-1.66	B
G08	TP73	-1.07
G09	TRAF2	1.01
G10	TSC1	1.04
G11	WT1	-1.15	B
G12	XRCC5	1.01
H01	ACTB	-1.07
H02	B2M	1.02
H03	GAPDH	1.04
H04	HPRT1	1.02
H05	RPLP0	-1.00

## Sheet: Groups
Supplementary File S9. PC14586 Did Not Alter p53 Signaling Pathway in SJSA-1 Cells (16 h)
Group	Cell	Treatment	Time (h)	Biological Repeat
Control Group	SJSA-1	DMSO	16	3
Group 1	SJSA-1	PC14586 (5 µM)	16	3
