# Supplementary material for: Restoration of the Tumor Suppressor Function of Y220C-Mutant p53 by Rezatapopt, a Small-Molecule Reactivator
Source: Cancer Discov. 2025 Feb 14;15(6):1159–79. doi: 10.1158/2159-8290.CD-24-1421 (PMC12130801; doi:10.1158/2159-8290.CD-24-1421)
Supplement: Supplementary File S10 — Annotated gene differential expression (DE) analysis from RNA-seq data in 4 cell lines (NUGC-3, T3M-4, NUGC-3 KO, and SJSA-1) treated with rezatapopt (PC14586, 5 µM) versus DMSO (5 and 16 h). [file cd-24-1421_supplementary_file_s10_suppsd10.xlsx]

## Sheet: G61_vs_G60
baseMean	log2FoldChange	lfcSE	stat	pvalue	padj	neg.log10p	neg.log10padj	is.significant	gene.id	ensembl.gene.id	chr	gene.symbol	gene.type	length	description	entrez.gene.id	uniprot.id	go.gene.id
43176.5	5.78159	0.0318003	163.414	0	0	5801.06	5796.82	TRUE	ENSG00000124762.14	ENSG00000124762	6	CDKN1A	protein_coding	2267	cyclin dependent kinase inhibitor 1A [Source:HGNC Symbol;Acc:HGNC:1784]	1026	A0A024RCX5	A0A024RCX5
6169.33	3.63005	0.0399054	76.3077	0	0	1266.4	1262.46	TRUE	ENSG00000106366.9	ENSG00000106366	7	SERPINE1	protein_coding	3156	serpin family E member 1 [Source:HGNC Symbol;Acc:HGNC:8583]	5054	A0A024QYT5	A0A024QYT5
49256	4.65384	0.0564037	72.1384	0	0	1131.98	1128.21	TRUE	ENSG00000135679.27	ENSG00000135679	12	MDM2	protein_coding	7490	MDM2 proto-oncogene [Source:HGNC Symbol;Acc:HGNC:6973]	4193	A0A0A8KB75	A0A0A8KB75
6065.26	3.44269	0.0398451	71.7209	0	0	1118.94	1115.29	TRUE	ENSG00000118523.6	ENSG00000118523	6	CCN2	protein_coding	2338	cellular communication network factor 2 [Source:HGNC Symbol;Acc:HGNC:2500]	1490	P29279	P29279
5811.72	7.40088	0.104464	65.2464	0	0	926.329	922.786	TRUE	ENSG00000130513.7	ENSG00000130513	19	GDF15	protein_coding	1478	growth differentiation factor 15 [Source:HGNC Symbol;Acc:HGNC:30142]	9518	Q99988	Q99988
4504.15	3.07381	0.0411752	60.4453	0	0	795.256	791.792	TRUE	ENSG00000048392.13	ENSG00000048392	8	RRM2B	protein_coding	4774	ribonucleotide reductase regulatory TP53 inducible subunit M2B [Source:HGNC Symbol;Acc:HGNC:17296]	50484	Q7LG56	Q7LG56
5557.61	2.77515	0.0378311	57.8939	0	0	729.674	726.277	TRUE	ENSG00000170734.12	ENSG00000170734	6	POLH	protein_coding	8368	DNA polymerase eta [Source:HGNC Symbol;Acc:HGNC:9181]	5429	B3KN75	B3KN75
2559.16	4.44626	0.0682851	56.5466	0	0	696.184	692.844	TRUE	ENSG00000159388.6	ENSG00000159388	1	BTG2	protein_coding	2729	BTG anti-proliferation factor 2 [Source:HGNC Symbol;Acc:HGNC:1131]	7832	P78543	P78543
40546.1	2.1141	0.0273084	55.995	0	0	682.699	679.411	TRUE	ENSG00000125538.12	ENSG00000125538	2	IL1B	protein_coding	1617	interleukin 1 beta [Source:HGNC Symbol;Acc:HGNC:5992]	3553	P01584	P01584
5138.44	2.67541	0.0388015	53.8754	0	0	632.111	628.869	TRUE	ENSG00000090776.6	ENSG00000090776	X	EFNB1	protein_coding	3303	ephrin B1 [Source:HGNC Symbol;Acc:HGNC:3226]	1947	P98172	P98172
1976.83	5.68595	0.105831	48.1994	0	0	506.253	503.052	TRUE	ENSG00000144452.15	ENSG00000144452	2	ABCA12	protein_coding	9298	ATP binding cassette subfamily A member 12 [Source:HGNC Symbol;Acc:HGNC:14637]	26154	B3KVV3	B3KVV3
36318.2	1.77325	0.0251621	47.2254	0	0	486.062	482.899	TRUE	ENSG00000115008.6	ENSG00000115008	2	IL1A	protein_coding	2017	interleukin 1 alpha [Source:HGNC Symbol;Acc:HGNC:5991]	3552	P01583	P01583
1614.96	4.37283	0.0834048	45.4154	0	0	449.634	446.506	TRUE	ENSG00000026103.25	ENSG00000026103	10	FAS	protein_coding	16484	Fas cell surface death receptor [Source:HGNC Symbol;Acc:HGNC:11920]	355	P25445	P25445
17837.5	-1.65388	0.024166	-44.2323	0	0	426.592	423.496	TRUE	ENSG00000148773.14	ENSG00000148773	10	MKI67	protein_coding	12716	marker of proliferation Ki-67 [Source:HGNC Symbol;Acc:HGNC:7107]	4288	P46013	P46013
8460.97	1.94185	0.0310835	43.6531	0	0	415.533	412.467	TRUE	ENSG00000148400.13	ENSG00000148400	9	NOTCH1	protein_coding	9855	notch receptor 1 [Source:HGNC Symbol;Acc:HGNC:7881]	4851	P46531	P46531
1361.87	4.50172	0.0917969	42.6677	0	0	397.051	394.013	TRUE	ENSG00000161642.18	ENSG00000161642	12	ZNF385A	protein_coding	2494	zinc finger protein 385A [Source:HGNC Symbol;Acc:HGNC:17521]	25946	Q96PM9	Q96PM9
1425.49	4.16859	0.0853037	42.0102	0	0	384.956	381.944	TRUE	ENSG00000115129.14	ENSG00000115129	2	TP53I3	protein_coding	1653	tumor protein p53 inducible protein 3 [Source:HGNC Symbol;Acc:HGNC:19373]	9540	Q53FA7	Q53FA7
3084.94	2.6008	0.0482644	41.7666	0	0	380.521	377.534	TRUE	ENSG00000172667.11	ENSG00000172667	3	ZMAT3	protein_coding	8936	zinc finger matrin-type 3 [Source:HGNC Symbol;Acc:HGNC:29983]	64393	Q9HA38	Q9HA38
2770.87	-2.51101	0.0473625	-40.666	0	0	360.809	357.845	TRUE	ENSG00000123485.12	ENSG00000123485	2	HJURP	protein_coding	3157	Holliday junction recognition protein [Source:HGNC Symbol;Acc:HGNC:25444]	55355	Q8NCD3	Q8NCD3
1399.33	3.48455	0.0718854	40.3362	0	0	355.004	352.063	TRUE	ENSG00000080546.14	ENSG00000080546	6	SESN1	protein_coding	5664	sestrin 1 [Source:HGNC Symbol;Acc:HGNC:21595]	27244	Q9Y6P5	Q9Y6P5
1186.1	4.81884	0.105529	40.1205	0	0	351.233	348.313	TRUE	ENSG00000164938.14	ENSG00000164938	8	TP53INP1	protein_coding	5631	tumor protein p53 inducible nuclear protein 1 [Source:HGNC Symbol;Acc:HGNC:18022]	94241	Q96A56	Q96A56
2967.21	2.3281	0.0450826	38.6654	0	0	326.323	323.423	TRUE	ENSG00000055163.21	ENSG00000055163	5	CYFIP2	protein_coding	6452	cytoplasmic FMR1 interacting protein 2 [Source:HGNC Symbol;Acc:HGNC:13760]	26999	Q96F07	Q96F07
1108.97	5.468	0.12918	37.8004	0	0	311.951	309.07	TRUE	ENSG00000166592.12	ENSG00000166592	16	RRAD	protein_coding	1476	RRAD, Ras related glycolysis inhibitor and calcium channel regulator [Source:HGNC Symbol;Acc:HGNC:10446]	6236	A0A024R6X0	A0A024R6X0
5459.1	1.91506	0.0352716	37.7101	0	0	310.469	307.607	TRUE	ENSG00000116016.14	ENSG00000116016	2	EPAS1	protein_coding	5155	endothelial PAS domain protein 1 [Source:HGNC Symbol;Acc:HGNC:3374]	2034	B3KW07	B3KW07
1293.74	6.31023	0.154352	37.0922	3.75446376867335e-301	2.62452035285342e-298	300.425	297.581	TRUE	ENSG00000168918.14	ENSG00000168918	2	INPP5D	protein_coding	5274	inositol polyphosphate-5-phosphatase D [Source:HGNC Symbol;Acc:HGNC:6079]	3635	Q92835	Q92835
1730.49	2.8378	0.0618547	36.4215	1.94646942663441e-290	1.30832691153319e-287	289.711	286.883	TRUE	ENSG00000089486.17	ENSG00000089486	16	CDIP1	protein_coding	3009	cell death inducing p53 target 1 [Source:HGNC Symbol;Acc:HGNC:13234]	29965	Q9H305	Q9H305
8841.22	1.73542	0.0316045	36.4017	4.00250539914647e-290	2.59065867983273e-287	289.398	286.587	TRUE	ENSG00000157625.16	ENSG00000157625	X	TAB3	protein_coding	7987	TGF-beta activated kinase 1 _MAP3K7_ binding protein 3 [Source:HGNC Symbol;Acc:HGNC:30681]	257397	Q8N5C8	Q8N5C8
2956.3	2.2099	0.0451736	35.9709	2.38828776958202e-283	1.49063275218626e-280	282.622	279.827	TRUE	ENSG00000164070.12	ENSG00000164070	4	HSPA4L	protein_coding	10608	heat shock protein family A _Hsp70_ member 4 like [Source:HGNC Symbol;Acc:HGNC:17041]	22824	B4DZR0	B4DZR0
1665.84	2.67178	0.0586401	35.5869	2.23067220606007e-277	1.34424922321054e-274	276.652	273.872	TRUE	ENSG00000177595.19	ENSG00000177595	11	PIDD1	protein_coding	4496	p53-induced death domain protein 1 [Source:HGNC Symbol;Acc:HGNC:16491]	55367	Q9HB75	Q9HB75
906.913	4.2258	0.103897	35.0429	5.00105228507651e-269	2.91327965779991e-266	268.301	265.536	TRUE	ENSG00000143217.9	ENSG00000143217	1	NECTIN4	protein_coding	3458	nectin cell adhesion molecule 4 [Source:HGNC Symbol;Acc:HGNC:19688]	81607	K4PZ75	K4PZ75
8463.29	-1.59183	0.028834	-34.9196	3.75245695495765e-267	2.11541734660774e-264	266.426	263.675	TRUE	ENSG00000117724.15	ENSG00000117724	1	CENPF	protein_coding	10290	centromere protein F [Source:HGNC Symbol;Acc:HGNC:1857]	1063	P49454	P49454
3524.25	1.98362	0.0407647	34.3106	5.45536200691584e-258	2.97930957602691e-255	257.263	254.526	TRUE	ENSG00000170385.10	ENSG00000170385	1	SLC30A1	protein_coding	5893	solute carrier family 30 member 1 [Source:HGNC Symbol;Acc:HGNC:11012]	7779	Q9Y6M5	Q9Y6M5
7512.21	1.76291	0.0344527	34.1902	3.38318965588683e-256	1.79165522503874e-253	255.471	252.747	TRUE	ENSG00000120889.13	ENSG00000120889	8	TNFRSF10B	protein_coding	3998	TNF receptor superfamily member 10b [Source:HGNC Symbol;Acc:HGNC:11905]	8795	O14763	O14763
3855.89	-1.87517	0.0381202	-33.8457	4.19894196376599e-251	2.15825616937572e-248	250.377	247.666	TRUE	ENSG00000087586.18	ENSG00000087586	20	AURKA	protein_coding	2248	aurora kinase A [Source:HGNC Symbol;Acc:HGNC:11393]	6790	O14965	O14965
2816.45	2.09066	0.0448213	33.5934	2.0956202939878e-247	1.04637315022088e-244	246.679	243.98	TRUE	ENSG00000134107.5	ENSG00000134107	3	BHLHE40	protein_coding	3152	basic helix-loop-helix family member e40 [Source:HGNC Symbol;Acc:HGNC:1046]	8553	O14503	O14503
973.549	3.57018	0.0898318	33.2311	3.82391493481315e-242	1.85629826113318e-239	241.417	238.731	TRUE	ENSG00000161513.12	ENSG00000161513	17	FDXR	protein_coding	2482	ferredoxin reductase [Source:HGNC Symbol;Acc:HGNC:3642]	2232	A0A0A0MT64	A0A0A0MT64
8503.46	-1.61444	0.0313667	-32.8207	2.98091193728449e-236	1.40795721664821e-233	235.526	232.851	TRUE	ENSG00000066279.19	ENSG00000066279	1	ASPM	protein_coding	11085	assembly factor for spindle microtubules [Source:HGNC Symbol;Acc:HGNC:19048]	259266	B3KWI2	B3KWI2
9130.01	1.56721	0.0299786	32.7649	1.86004817797879e-235	8.55426367325193e-233	234.73	232.068	TRUE	ENSG00000206075.14	ENSG00000206075	18	SERPINB5	protein_coding	2586	serpin family B member 5 [Source:HGNC Symbol;Acc:HGNC:8949]	5268	A0A024R2B6	A0A024R2B6
2804.8	2.22353	0.0502015	32.6398	1.1184555443255e-233	5.01182797246986e-231	232.951	230.3	TRUE	ENSG00000069020.19	ENSG00000069020	5	MAST4	protein_coding	10677	microtubule associated serine/threonine kinase family member 4 [Source:HGNC Symbol;Acc:HGNC:19037]	375449	J3QT34	J3QT34
8202.37	1.56565	0.0302224	32.4489	5.61113550057851e-231	2.45150510020275e-228	230.251	227.611	TRUE	ENSG00000196562.16	ENSG00000196562	20	SULF2	protein_coding	4915	sulfatase 2 [Source:HGNC Symbol;Acc:HGNC:20392]	55959	Q8IWU5	Q8IWU5
1809.35	2.33839	0.0544082	32.2272	7.34684046223715e-228	3.13154594922089e-225	227.134	224.504	TRUE	ENSG00000134574.12	ENSG00000134574	11	DDB2	protein_coding	3101	damage specific DNA binding protein 2 [Source:HGNC Symbol;Acc:HGNC:2718]	1643	Q92466	Q92466
1775.4	2.40323	0.0580232	31.337	1.46469338137161e-215	6.09451941258341e-213	214.834	212.215	TRUE	ENSG00000172831.14	ENSG00000172831	16	CES2	protein_coding	3868	carboxylesterase 2 [Source:HGNC Symbol;Acc:HGNC:1864]	8824	A0A024R6X1	A0A024R6X1
886.887	6.31254	0.185927	30.8055	2.20977631638931e-208	8.9809420709813e-206	207.656	205.047	TRUE	ENSG00000173535.15	ENSG00000173535	8	TNFRSF10C	protein_coding	1395	TNF receptor superfamily member 10c [Source:HGNC Symbol;Acc:HGNC:11906]	8794	O14798	O14798
1377.55	7.66716	0.230891	30.6733	1.29197374758608e-206	5.13148482109418e-204	205.889	203.29	TRUE	ENSG00000111344.12	ENSG00000111344	12	RASAL1	protein_coding	3817	RAS protein activator like 1 [Source:HGNC Symbol;Acc:HGNC:9873]	8437	O95294	O95294
1873.05	2.23244	0.0543189	30.3297	4.65355472252795e-202	1.80723382957552e-199	201.332	198.743	TRUE	ENSG00000165029.17	ENSG00000165029	9	ABCA1	protein_coding	10413	ATP binding cassette subfamily A member 1 [Source:HGNC Symbol;Acc:HGNC:29]	19	B2RUU2	B2RUU2
2775.6	1.87497	0.0433827	29.7356	2.66581042217168e-194	1.01277615082331e-191	193.574	190.994	TRUE	ENSG00000090020.11	ENSG00000090020	1	SLC9A1	protein_coding	4737	solute carrier family 9 member A1 [Source:HGNC Symbol;Acc:HGNC:11071]	6548	B2RAH2	B2RAH2
1155.42	2.66319	0.0706051	29.4345	1.98532492510779e-190	7.38202944493271e-188	189.702	187.132	TRUE	ENSG00000130766.5	ENSG00000130766	1	SESN2	protein_coding	3462	sestrin 2 [Source:HGNC Symbol;Acc:HGNC:20746]	83667	P58004	P58004
2831.38	-1.87292	0.0439485	-29.306	8.70719967457181e-189	3.17014628151702e-186	188.06	185.499	TRUE	ENSG00000137807.16	ENSG00000137807	15	KIF23	protein_coding	3723	kinesin family member 23 [Source:HGNC Symbol;Acc:HGNC:6392]	9493	Q02241	Q02241
3678.75	1.78622	0.0411559	29.188	2.75303488461614e-187	9.81878319256157e-185	186.56	184.008	TRUE	ENSG00000137216.19	ENSG00000137216	6	TMEM63B	protein_coding	3318	transmembrane protein 63B [Source:HGNC Symbol;Acc:HGNC:17735]	55362	Q5T3F8	Q5T3F8
2895.81	1.87142	0.0440815	29.1836	3.13120122136462e-187	1.09441745089136e-184	186.504	183.961	TRUE	ENSG00000173530.6	ENSG00000173530	8	TNFRSF10D	protein_coding	3535	TNF receptor superfamily member 10d [Source:HGNC Symbol;Acc:HGNC:11907]	8793	Q9UBN6	Q9UBN6
790.797	3.44488	0.0984732	29.0426	1.90740229810072e-185	6.53603187482514e-183	184.72	182.185	TRUE	ENSG00000177076.6	ENSG00000177076	9	ACER2	protein_coding	2773	alkaline ceramidase 2 [Source:HGNC Symbol;Acc:HGNC:23675]	340485	B3KVV5	B3KVV5
1364.76	-2.35935	0.0611362	-29.0236	3.31906708931363e-185	1.1154618548624e-182	184.479	181.953	TRUE	ENSG00000112029.10	ENSG00000112029	6	FBXO5	protein_coding	2610	F-box protein 5 [Source:HGNC Symbol;Acc:HGNC:13584]	26271	Q9UKT4	Q9UKT4
2569.71	1.86501	0.0443465	28.8646	3.3202535258617e-183	1.09480661543319e-180	182.479	179.961	TRUE	ENSG00000120549.19	ENSG00000120549	10	KIAA1217	protein_coding	8471	KIAA1217 [Source:HGNC Symbol;Acc:HGNC:25428]	56243	Q5T5P2	Q5T5P2
1405.52	2.30907	0.0600834	28.6952	4.37723927882955e-181	1.41660432660787e-178	180.359	177.849	TRUE	ENSG00000159788.20	ENSG00000159788	4	RGS12	protein_coding	5512	regulator of G protein signaling 12 [Source:HGNC Symbol;Acc:HGNC:9994]	6002	O14924	O14924
2185.67	-2.00638	0.0495632	-28.6788	7.0049133945243e-181	2.22577939059467e-178	180.155	177.653	TRUE	ENSG00000184661.14	ENSG00000184661	8	CDCA2	protein_coding	3565	cell division cycle associated 2 [Source:HGNC Symbol;Acc:HGNC:14623]	157313	A8K8Z0	A8K8Z0
849.006	3.00376	0.0848719	28.4994	1.19257718492126e-178	3.72169265780072e-176	177.924	175.429	TRUE	ENSG00000165799.5	ENSG00000165799	14	RNASE7	protein_coding	1362	ribonuclease A family member 7 [Source:HGNC Symbol;Acc:HGNC:19278]	84659	Q9H1E1	Q9H1E1
2191.34	1.9411	0.0484946	27.9647	4.37013482877593e-172	1.33986800469628e-169	171.36	168.873	TRUE	ENSG00000137802.14	ENSG00000137802	15	MAPKBP1	protein_coding	7182	mitogen-activated protein kinase binding protein 1 [Source:HGNC Symbol;Acc:HGNC:29536]	23005	O60336	O60336
2621.83	-1.7975	0.0441016	-27.4942	2.06036946095388e-166	6.2081063275224e-164	165.686	163.207	TRUE	ENSG00000143476.18	ENSG00000143476	1	DTL	protein_coding	4471	denticleless E3 ubiquitin protein ligase homolog [Source:HGNC Symbol;Acc:HGNC:30288]	51514	Q9NZJ0	Q9NZJ0
1679.75	2.07419	0.0549898	27.0819	1.60982430670383e-161	4.76835416677224e-159	160.793	158.322	TRUE	ENSG00000100647.8	ENSG00000100647	14	SUSD6	protein_coding	5390	sushi domain containing 6 [Source:HGNC Symbol;Acc:HGNC:19956]	9766	Q92537	Q92537
2907.69	-1.75974	0.0435162	-26.9963	1.63522867974774e-160	4.76287606787858e-158	159.786	157.322	TRUE	ENSG00000169607.13	ENSG00000169607	2	CKAP2L	protein_coding	4723	cytoskeleton associated protein 2 like [Source:HGNC Symbol;Acc:HGNC:26877]	150468	Q8IYA6	Q8IYA6
3529.76	-1.65825	0.0398009	-26.9663	3.66906996184158e-160	1.05115846972366e-157	159.435	156.978	TRUE	ENSG00000149503.13	ENSG00000149503	11	INCENP	protein_coding	4114	inner centromere protein [Source:HGNC Symbol;Acc:HGNC:6058]	3619	Q9NQS7	Q9NQS7
5752.49	1.54133	0.0354747	26.9592	4.45166796827925e-160	1.25479595828465e-157	159.351	156.901	TRUE	ENSG00000177106.17	ENSG00000177106	11	EPS8L2	protein_coding	3844	EPS8 like 2 [Source:HGNC Symbol;Acc:HGNC:21296]	64787	Q9H6S3	Q9H6S3
3371.86	1.66249	0.0400419	26.91	1.67684928134303e-159	4.65152667313506e-157	158.776	156.332	TRUE	ENSG00000052802.13	ENSG00000052802	4	MSMO1	protein_coding	2227	methylsterol monooxygenase 1 [Source:HGNC Symbol;Acc:HGNC:10545]	6307	Q15800	Q15800
2907.04	-1.80831	0.0455961	-26.83	1.4430074040418e-158	3.94031209266164e-156	157.841	155.404	TRUE	ENSG00000166851.15	ENSG00000166851	16	PLK1	protein_coding	4135	polo like kinase 1 [Source:HGNC Symbol;Acc:HGNC:9077]	5347	P53350	P53350
2887.74	-1.94817	0.0509561	-26.7525	1.15330222051855e-157	3.10078609319726e-155	156.938	154.509	TRUE	ENSG00000145386.11	ENSG00000145386	4	CCNA2	protein_coding	2748	cyclin A2 [Source:HGNC Symbol;Acc:HGNC:1578]	890	P20248	P20248
11976.3	1.27498	0.0260721	26.4658	2.40143681225898e-154	6.35871359561182e-152	153.62	151.197	TRUE	ENSG00000137331.12	ENSG00000137331	6	IER3	protein_coding	1350	immediate early response 3 [Source:HGNC Symbol;Acc:HGNC:5392]	8870	A0A1U9X7X2	A0A1U9X7X2
1549.94	-2.07575	0.0570202	-26.145	1.12339232836135e-150	2.93020960155864e-148	149.949	147.533	TRUE	ENSG00000186185.14	ENSG00000186185	17	KIF18B	protein_coding	4217	kinesin family member 18B [Source:HGNC Symbol;Acc:HGNC:27102]	146909	A0A0C4DGP2	A0A0C4DGP2
1129.34	2.35397	0.0679715	26.0258	2.52963283568185e-149	6.50115638770235e-147	148.597	146.187	TRUE	ENSG00000162981.14	ENSG00000162981	2	LRATD1	protein_coding	6319	LRAT domain containing 1 [Source:HGNC Symbol;Acc:HGNC:20743]	151354	Q96KN4	Q96KN4
1316.85	2.19489	0.0622586	25.8587	1.944455246562e-147	4.92482607085761e-145	146.711	144.308	TRUE	ENSG00000173846.13	ENSG00000173846	1	PLK3	protein_coding	2477	polo like kinase 3 [Source:HGNC Symbol;Acc:HGNC:2154]	1263	Q9H4B4	Q9H4B4
595.097	6.15898	0.215851	25.8234	4.84222106863996e-147	1.20889507707931e-144	146.315	143.918	TRUE	ENSG00000164125.16	ENSG00000164125	4	GASK1B	protein_coding	4985	golgi associated kinase 1B [Source:HGNC Symbol;Acc:HGNC:25312]	51313	Q6UWH4	Q6UWH4
1610.55	-2.14643	0.06061	-25.7625	2.33513342025876e-146	5.74771713414677e-144	145.632	143.241	TRUE	ENSG00000198826.11	ENSG00000198826	15	ARHGAP11A	protein_coding	5876	Rho GTPase activating protein 11A [Source:HGNC Symbol;Acc:HGNC:15783]	9824	Q6P4F7	Q6P4F7
1625.67	2.062	0.0577993	25.5547	4.87337724260053e-144	1.18287695405121e-141	143.312	140.927	TRUE	ENSG00000174307.7	ENSG00000174307	1	PHLDA3	protein_coding	2749	pleckstrin homology like domain family A member 3 [Source:HGNC Symbol;Acc:HGNC:8934]	23612	Q9Y5J5	Q9Y5J5
1701.55	1.93248	0.0529355	25.4559	6.07755376682774e-143	1.45494972094632e-140	142.216	139.837	TRUE	ENSG00000003400.16	ENSG00000003400	2	CASP10	protein_coding	5668	caspase 10 [Source:HGNC Symbol;Acc:HGNC:1500]	843	Q92851	Q92851
4571.3	1.46133	0.0346575	25.2865	4.50192444584706e-141	1.06318421102194e-138	140.347	137.973	TRUE	ENSG00000100139.14	ENSG00000100139	22	MICALL1	protein_coding	4710	MICAL like 1 [Source:HGNC Symbol;Acc:HGNC:29804]	85377	Q8N3F8	Q8N3F8
2173.41	-1.81907	0.0488505	-25.263	8.14805145577723e-141	1.89860462988217e-138	140.089	137.722	TRUE	ENSG00000276043.5	ENSG00000276043	19	UHRF1	protein_coding	4309	ubiquitin like with PHD and ring finger domains 1 [Source:HGNC Symbol;Acc:HGNC:12556]	29128	Q96T88	Q96T88
1648.49	-2.01457	0.0566455	-25.2379	1.53810739682845e-140	3.53683748249658e-138	139.813	137.451	TRUE	ENSG00000134690.11	ENSG00000134690	1	CDCA8	protein_coding	2371	cell division cycle associated 8 [Source:HGNC Symbol;Acc:HGNC:14629]	55143	Q53HL2	Q53HL2
541.37	3.55856	0.118253	25.146	1.56163683189714e-139	3.54430717847199e-137	138.806	136.45	TRUE	ENSG00000266680.1	ENSG00000266680	6	ENSG00000266680	lncRNA	1404	novel transcript, antisense to PTP4A1	NA	NA	NA
486.641	3.79407	0.127626	25.1446	1.61961849732672e-139	3.62877600760024e-137	138.791	136.44	TRUE	ENSG00000268658.5	ENSG00000268658	19	LINC00664	lncRNA	3760	long intergenic non-protein coding RNA 664 [Source:HGNC Symbol;Acc:HGNC:44319]	400680	NA	NA
13534.5	-1.30266	0.0285871	-25.1056	4.32258462499455e-139	9.56221378562085e-137	138.364	136.019	TRUE	ENSG00000088325.16	ENSG00000088325	20	TPX2	protein_coding	3605	TPX2 microtubule nucleation factor [Source:HGNC Symbol;Acc:HGNC:1249]	22974	Q643R0	Q643R0
1016.85	2.36173	0.0708815	25.0667	1.14758987605083e-138	2.50691008423304e-136	137.94	135.601	TRUE	ENSG00000213694.7	ENSG00000213694	9	S1PR3	protein_coding	8505	sphingosine-1-phosphate receptor 3 [Source:HGNC Symbol;Acc:HGNC:3167]	1903	Q99500	Q99500
477.245	3.68013	0.125573	24.6484	3.83045494721926e-134	8.26432477254369e-132	133.417	131.083	TRUE	ENSG00000260912.1	ENSG00000260912	9	ENSG00000260912	lncRNA	1965	novel transcript, overlapping ACER2	NA	NA	NA
1003.82	2.33304	0.0716401	24.4008	1.6770027758046e-131	3.57406103780015e-129	130.775	128.447	TRUE	ENSG00000197191.7	ENSG00000197191	9	CYSRT1	protein_coding	762	cysteine rich tail 1 [Source:HGNC Symbol;Acc:HGNC:30529]	375791	A8MQ03	A8MQ03
1607.98	1.95996	0.0567707	24.2201	1.36493993277288e-129	2.8739385861613e-127	128.865	126.542	TRUE	ENSG00000049130.16	ENSG00000049130	12	KITLG	protein_coding	5737	KIT ligand [Source:HGNC Symbol;Acc:HGNC:6343]	4254	A0A024RBC0	A0A024RBC0
555.215	3.21755	0.108876	24.1796	3.64894682291373e-129	7.59154698538576e-127	128.438	126.12	TRUE	ENSG00000138271.6	ENSG00000138271	3	GPR87	protein_coding	1493	G protein-coupled receptor 87 [Source:HGNC Symbol;Acc:HGNC:4538]	53836	Q9BY21	Q9BY21
6720.22	-1.36995	0.0326584	-24.0364	1.15840512168639e-127	2.38168093018723e-125	126.936	124.623	TRUE	ENSG00000019186.10	ENSG00000019186	20	CYP24A1	protein_coding	3278	cytochrome P450 family 24 subfamily A member 1 [Source:HGNC Symbol;Acc:HGNC:2602]	1591	Q07973	Q07973
2030.65	-1.91285	0.0552829	-24.0198	1.72733221550401e-127	3.5100997439707e-125	126.763	124.455	TRUE	ENSG00000186193.9	ENSG00000186193	9	SAPCD2	protein_coding	3814	suppressor APC domain containing 2 [Source:HGNC Symbol;Acc:HGNC:28055]	89958	Q86UD0	Q86UD0
534.277	3.16304	0.107635	23.9521	8.79233187595798e-127	1.76614703292232e-124	126.056	123.753	TRUE	ENSG00000079385.23	ENSG00000079385	19	CEACAM1	protein_coding	3491	CEA cell adhesion molecule 1 [Source:HGNC Symbol;Acc:HGNC:1814]	634	P13688	P13688
461.299	3.78481	0.134819	23.7343	1.59633886228758e-124	3.17018385878839e-122	123.797	121.499	TRUE	ENSG00000135423.13	ENSG00000135423	12	GLS2	protein_coding	2694	glutaminase 2 [Source:HGNC Symbol;Acc:HGNC:29570]	27165	A0A087X004	A0A087X004
2522.76	-1.65439	0.0452029	-23.6585	9.66012286412824e-124	1.89685738397197e-121	123.015	120.722	TRUE	ENSG00000273983.2	ENSG00000273983	6	H3C8	protein_coding	496	H3 clustered histone 8 [Source:HGNC Symbol;Acc:HGNC:4772]	8355	P68431	P68431
1144.2	2.34916	0.0750168	23.5174	2.70523911907697e-122	5.2529732049988e-120	121.568	119.28	TRUE	ENSG00000078237.7	ENSG00000078237	12	TIGAR	protein_coding	8209	TP53 induced glycolysis regulatory phosphatase [Source:HGNC Symbol;Acc:HGNC:1185]	57103	Q9NQ88	Q9NQ88
1833.26	1.77028	0.0507275	23.3664	9.38532465417235e-121	1.80239487534413e-118	120.028	117.744	TRUE	ENSG00000136048.14	ENSG00000136048	12	DRAM1	protein_coding	3279	DNA damage regulated autophagy modulator 1 [Source:HGNC Symbol;Acc:HGNC:25645]	55332	A0A024RBF9	A0A024RBF9
1940.9	-1.88125	0.0555639	-23.3296	2.21960426754519e-120	4.21628306300215e-118	119.654	117.375	TRUE	ENSG00000237649.8	ENSG00000237649	6	KIFC1	protein_coding	2391	kinesin family member C1 [Source:HGNC Symbol;Acc:HGNC:6389]	3833	A0A024RCS7	A0A024RCS7
1749.06	-1.86932	0.0553818	-23.1909	5.62773669827289e-119	1.05753039289266e-116	118.25	115.976	TRUE	ENSG00000197153.5	ENSG00000197153	6	H3C12	protein_coding	522	H3 clustered histone 12 [Source:HGNC Symbol;Acc:HGNC:4774]	8356	P68431	P68431
390.132	4.89831	0.186023	23.1871	6.14027362448557e-119	1.14156831767564e-116	118.212	115.942	TRUE	ENSG00000107796.13	ENSG00000107796	10	ACTA2	protein_coding	1349	actin alpha 2, smooth muscle [Source:HGNC Symbol;Acc:HGNC:130]	59	D2JYH4	D2JYH4
756.639	2.5223	0.0840761	23.0426	1.74455210434401e-117	3.20924132373851e-115	116.758	114.494	TRUE	ENSG00000164331.10	ENSG00000164331	5	ANKRA2	protein_coding	2161	ankyrin repeat family A member 2 [Source:HGNC Symbol;Acc:HGNC:13208]	57763	A0A024RAN7	A0A024RAN7
2332.77	1.66685	0.0470712	22.9841	6.72377930601413e-117	1.22400799116566e-114	116.172	113.912	TRUE	ENSG00000120868.14	ENSG00000120868	12	APAF1	protein_coding	7201	apoptotic peptidase activating factor 1 [Source:HGNC Symbol;Acc:HGNC:576]	317	O14727	O14727
1783.77	1.90897	0.0580948	22.7905	5.69772676553836e-115	1.02653064901596e-112	114.244	111.989	TRUE	ENSG00000111725.11	ENSG00000111725	12	PRKAB1	protein_coding	4019	protein kinase AMP-activated non-catalytic subunit beta 1 [Source:HGNC Symbol;Acc:HGNC:9378]	5564	A0A024RBN1	A0A024RBN1
1671.86	1.80078	0.0538298	22.5863	5.91335169839467e-113	1.05450749266475e-110	112.228	109.977	TRUE	ENSG00000027869.12	ENSG00000027869	1	SH2D2A	protein_coding	1673	SH2 domain containing 2A [Source:HGNC Symbol;Acc:HGNC:10821]	9047	Q5UBZ2	Q5UBZ2
2558.98	1.6198	0.0459605	22.5158	2.90801528704209e-112	5.13338132892399e-110	111.536	109.29	TRUE	ENSG00000152229.18	ENSG00000152229	18	PSTPIP2	protein_coding	3000	proline-serine-threonine phosphatase interacting protein 2 [Source:HGNC Symbol;Acc:HGNC:9581]	9050	A0A0S2Z4R2	A0A0S2Z4R2
1108.36	2.07654	0.0663163	22.4918	4.99034938669186e-112	8.72113458818269e-110	111.302	109.059	TRUE	ENSG00000154767.15	ENSG00000154767	3	XPC	protein_coding	3650	XPC complex subunit, DNA damage recognition and repair factor [Source:HGNC Symbol;Acc:HGNC:12816]	7508	Q01831	Q01831
1928.69	-1.77829	0.0534804	-22.3133	2.74254679932719e-110	4.74542058069723e-108	109.562	107.324	TRUE	ENSG00000162063.13	ENSG00000162063	16	CCNF	protein_coding	4230	cyclin F [Source:HGNC Symbol;Acc:HGNC:1591]	899	Q59HD0	Q59HD0
575.582	2.91996	0.104663	22.3096	2.98373188312002e-110	5.11212729307897e-108	109.525	107.291	TRUE	ENSG00000125657.5	ENSG00000125657	19	TNFSF9	protein_coding	1634	TNF superfamily member 9 [Source:HGNC Symbol;Acc:HGNC:11939]	8744	A0A0U5J8I0	A0A0U5J8I0
1473.52	-1.88149	0.0589767	-21.9837	4.12677856939004e-107	7.00190119210295e-105	106.384	104.155	TRUE	ENSG00000075218.19	ENSG00000075218	22	GTSE1	protein_coding	2983	G2 and S-phase expressed 1 [Source:HGNC Symbol;Acc:HGNC:13698]	51512	Q9NYZ3	Q9NYZ3
603.875	2.64661	0.0941678	21.8934	3.00382239501018e-106	5.04757693992287e-104	105.522	103.297	TRUE	ENSG00000120278.17	ENSG00000120278	6	PLEKHG1	protein_coding	7217	pleckstrin homology and RhoGEF domain containing G1 [Source:HGNC Symbol;Acc:HGNC:20884]	57480	Q5JYA6	Q5JYA6
2558.57	-1.56154	0.0447873	-21.8049	2.08565775714944e-105	3.4713290441851e-103	104.681	102.46	TRUE	ENSG00000112742.10	ENSG00000112742	6	TTK	protein_coding	3725	TTK protein kinase [Source:HGNC Symbol;Acc:HGNC:12401]	7272	P33981	P33981
697.409	2.48143	0.0872669	21.7319	1.0255893365537e-104	1.69086785335966e-102	103.989	101.772	TRUE	ENSG00000057657.17	ENSG00000057657	6	PRDM1	protein_coding	5148	PR/SET domain 1 [Source:HGNC Symbol;Acc:HGNC:9346]	639	O75626	O75626
599.162	2.61082	0.0937388	21.6117	1.39318056540012e-103	2.27544145429275e-101	102.856	100.643	TRUE	ENSG00000108342.13	ENSG00000108342	17	CSF3	protein_coding	1673	colony stimulating factor 3 [Source:HGNC Symbol;Acc:HGNC:2438]	1440	P09919	P09919
1396.46	1.90982	0.0615132	21.5378	6.88640515435755e-103	1.11432237479215e-100	102.162	99.953	TRUE	ENSG00000109321.11	ENSG00000109321	4	AREG	protein_coding	1234	amphiregulin [Source:HGNC Symbol;Acc:HGNC:651]	374	P15514	P15514
330.249	4.59244	0.186984	21.4322	6.69906939804197e-102	1.07406364036864e-99	101.174	98.969	TRUE	ENSG00000186529.16	ENSG00000186529	19	CYP4F3	protein_coding	5053	cytochrome P450 family 4 subfamily F member 3 [Source:HGNC Symbol;Acc:HGNC:2646]	4051	A0A024R7J8	A0A024R7J8
23987.2	-1.0936	0.0237493	-21.417	9.27527479631158e-102	1.47358820309401e-99	101.033	98.8316	TRUE	ENSG00000137801.11	ENSG00000137801	15	THBS1	protein_coding	7789	thrombospondin 1 [Source:HGNC Symbol;Acc:HGNC:11785]	7057	P07996	P07996
2066.15	-1.66446	0.0505436	-21.3577	3.30414742969498e-101	5.20209734066211e-99	100.481	98.2838	TRUE	ENSG00000123473.17	ENSG00000123473	1	STIL	protein_coding	5351	STIL centriolar assembly protein [Source:HGNC Symbol;Acc:HGNC:10879]	6491	Q15468	Q15468
14630.2	1.15559	0.0267448	21.3359	5.26684251049759e-101	8.21815533155856e-99	100.278	98.0852	TRUE	ENSG00000124145.6	ENSG00000124145	20	SDC4	protein_coding	2613	syndecan 4 [Source:HGNC Symbol;Acc:HGNC:10661]	6385	P31431	P31431
2581.91	1.54295	0.0449026	21.3348	5.39828153763914e-101	8.34870514617536e-99	100.268	98.0784	TRUE	ENSG00000169403.12	ENSG00000169403	1	PTAFR	protein_coding	4191	platelet activating factor receptor [Source:HGNC Symbol;Acc:HGNC:9582]	5724	P25105	P25105
418.702	6.29591	0.270114	21.1427	3.21869866919183e-99	4.93420859147338e-97	98.4923	96.3068	TRUE	ENSG00000248429.5	ENSG00000248429	4	GASK1B-AS1	lncRNA	2917	GASK1B antisense RNA 1 [Source:HGNC Symbol;Acc:HGNC:53132]	285505	NA	NA
438.912	3.10685	0.119748	21.06	1.8530633239019e-98	2.81601170856605e-96	97.7321	95.5504	TRUE	ENSG00000143344.16	ENSG00000143344	1	RGL1	protein_coding	5100	ral guanine nucleotide dissociation stimulator like 1 [Source:HGNC Symbol;Acc:HGNC:30281]	23179	B7Z2W5	B7Z2W5
644.619	2.45301	0.0889061	21.0115	5.1488442015792e-98	7.75700010920674e-96	97.2883	95.1103	TRUE	ENSG00000157873.18	ENSG00000157873	1	TNFRSF14	protein_coding	4255	TNF receptor superfamily member 14 [Source:HGNC Symbol;Acc:HGNC:11912]	8764	A0A024R052	A0A024R052
3511.74	-1.43563	0.040526	-20.9907	7.97734645687451e-98	1.19155646735332e-95	97.0981	94.9239	TRUE	ENSG00000138160.7	ENSG00000138160	10	KIF11	protein_coding	5134	kinesin family member 11 [Source:HGNC Symbol;Acc:HGNC:6388]	3832	P52732	P52732
720.133	2.29706	0.0822556	20.8144	3.20463895711481e-96	4.74612461140157e-94	95.4942	93.3237	TRUE	ENSG00000100439.11	ENSG00000100439	14	ABHD4	protein_coding	3051	abhydrolase domain containing 4, N-acyl phospholipase B [Source:HGNC Symbol;Acc:HGNC:20154]	63874	Q8TB40	Q8TB40
1100.77	-1.93305	0.0650857	-20.7126	2.66938589851373e-95	3.92018386238874e-93	94.5736	92.4067	TRUE	ENSG00000139354.11	ENSG00000139354	12	GAS2L3	protein_coding	5736	growth arrest specific 2 like 3 [Source:HGNC Symbol;Acc:HGNC:27475]	283431	A0A024RBF4	A0A024RBF4
3998.16	-1.35852	0.0376583	-20.5415	9.16797873145283e-94	1.33516330259058e-91	93.0377	90.8745	TRUE	ENSG00000287080.2	ENSG00000287080	6	H3C3	protein_coding	486	H3 clustered histone 3 [Source:HGNC Symbol;Acc:HGNC:4768]	8352	P68431	P68431
2315.21	1.52492	0.0462548	20.3214	8.31522118023189e-92	1.20096533343581e-89	91.0801	88.9205	TRUE	ENSG00000169118.18	ENSG00000169118	15	CSNK1G1	protein_coding	8085	casein kinase 1 gamma 1 [Source:HGNC Symbol;Acc:HGNC:2454]	53944	U3KQB3	U3KQB3
1221.19	1.89034	0.0642661	20.312	1.00709619088264e-91	1.44262401900533e-89	90.9969	88.8408	TRUE	ENSG00000170855.4	ENSG00000170855	12	TRIAP1	protein_coding	1153	TP53 regulated inhibitor of apoptosis 1 [Source:HGNC Symbol;Acc:HGNC:26937]	51499	O43715	O43715
2025.45	1.66399	0.0534871	20.1737	1.6674663837724e-90	2.36915792868346e-88	89.7779	87.6254	TRUE	ENSG00000181634.8	ENSG00000181634	9	TNFSF15	protein_coding	6583	TNF superfamily member 15 [Source:HGNC Symbol;Acc:HGNC:11931]	9966	O95150	O95150
2206.36	-1.54937	0.0481066	-20.0473	2.1317867140202e-89	3.00444392050138e-87	88.6713	86.5222	TRUE	ENSG00000164104.12	ENSG00000164104	4	HMGB2	protein_coding	1841	high mobility group box 2 [Source:HGNC Symbol;Acc:HGNC:5000]	3148	P26583	P26583
389.417	3.32822	0.137175	19.9982	5.70445475398027e-89	7.97528410244474e-87	88.2438	86.0983	TRUE	ENSG00000105327.18	ENSG00000105327	19	BBC3	protein_coding	1846	BCL2 binding component 3 [Source:HGNC Symbol;Acc:HGNC:17868]	27113	Q96PG8	Q96PG8
947.235	1.9636	0.0693412	19.8819	5.8331913211126e-88	8.09054377204475e-86	87.2341	85.092	TRUE	ENSG00000196072.12	ENSG00000196072	10	BLOC1S2	protein_coding	2634	biogenesis of lysosomal organelles complex 1 subunit 2 [Source:HGNC Symbol;Acc:HGNC:20984]	282991	Q6QNY1	Q6QNY1
1631.01	1.6378	0.0529977	19.8657	8.06669111494923e-88	1.11002751121931e-85	87.0933	84.9547	TRUE	ENSG00000181026.15	ENSG00000181026	15	AEN	protein_coding	5039	apoptosis enhancing nuclease [Source:HGNC Symbol;Acc:HGNC:25722]	64782	Q8WTP8	Q8WTP8
5284.5	-1.31868	0.0370246	-19.8171	2.11904767459588e-87	2.89316227822168e-85	86.6739	84.5386	TRUE	ENSG00000101224.18	ENSG00000101224	20	CDC25B	protein_coding	3119	cell division cycle 25B [Source:HGNC Symbol;Acc:HGNC:1726]	994	B4DIG0	B4DIG0
1342.86	1.80827	0.0618649	19.7739	4.99625811809542e-87	6.76857417611128e-85	86.3014	84.1695	TRUE	ENSG00000166130.15	ENSG00000166130	12	IKBIP	protein_coding	2902	IKBKB interacting protein [Source:HGNC Symbol;Acc:HGNC:26430]	121457	Q70UQ0	Q70UQ0
8771.92	1.22003	0.0321513	19.7525	7.64110731402603e-87	1.02719993399938e-84	86.1168	83.9883	TRUE	ENSG00000112972.15	ENSG00000112972	5	HMGCS1	protein_coding	5350	3-hydroxy-3-methylglutaryl-CoA synthase 1 [Source:HGNC Symbol;Acc:HGNC:5007]	3157	A0A024R059	A0A024R059
1527	1.6721	0.055455	19.604	1.42835005161651e-85	1.90548438946948e-83	84.8452	82.72	TRUE	ENSG00000183943.6	ENSG00000183943	X	PRKX	protein_coding	6102	protein kinase cAMP-dependent X-linked catalytic subunit [Source:HGNC Symbol;Acc:HGNC:9441]	5613	A0A024RBU5	A0A024RBU5
1393.2	-1.74823	0.0593604	-19.5967	1.6485595041988e-85	2.18259287086199e-83	84.7829	82.661	TRUE	ENSG00000006634.8	ENSG00000006634	7	DBF4	protein_coding	3655	DBF4 zinc finger [Source:HGNC Symbol;Acc:HGNC:17364]	10926	B4DXK0	B4DXK0
4419.92	-1.35942	0.0395647	-19.5745	2.54926900551393e-85	3.34970113837304e-83	84.5936	82.475	TRUE	ENSG00000118193.12	ENSG00000118193	1	KIF14	protein_coding	7291	kinesin family member 14 [Source:HGNC Symbol;Acc:HGNC:19181]	9928	Q15058	Q15058
2217.44	-1.51665	0.0476509	-19.5523	3.94407959782459e-85	5.14378619787929e-83	84.4041	82.2887	TRUE	ENSG00000163535.18	ENSG00000163535	2	SGO2	protein_coding	4478	shugoshin 2 [Source:HGNC Symbol;Acc:HGNC:30812]	151246	B7Z7S9	B7Z7S9
4580.16	-1.31655	0.0374457	-19.5372	5.30238697577756e-85	6.86403813249545e-83	84.2755	82.1634	TRUE	ENSG00000169679.15	ENSG00000169679	2	BUB1	protein_coding	3762	BUB1 mitotic checkpoint serine/threonine kinase [Source:HGNC Symbol;Acc:HGNC:1148]	699	B4DYG2	B4DYG2
371.314	3.08019	0.127786	19.5266	6.51856011731195e-85	8.37634975074586e-83	84.1858	82.0769	TRUE	ENSG00000162772.17	ENSG00000162772	1	ATF3	protein_coding	2103	activating transcription factor 3 [Source:HGNC Symbol;Acc:HGNC:785]	467	P18847	P18847
9768.65	-1.10656	0.0267341	-19.5105	8.94861443777167e-85	1.14150354682115e-82	84.0482	81.9425	TRUE	ENSG00000184357.5	ENSG00000184357	6	H1-5	protein_coding	797	H1.5 linker histone, cluster member [Source:HGNC Symbol;Acc:HGNC:4719]	3009	P16401	P16401
2779.69	-1.40963	0.0426861	-19.3193	3.69542404312615e-83	4.67979931722265e-81	82.4323	80.3298	TRUE	ENSG00000142945.13	ENSG00000142945	1	KIF2C	protein_coding	2955	kinesin family member 2C [Source:HGNC Symbol;Acc:HGNC:6393]	11004	B7Z6Q6	B7Z6Q6
1432.87	1.72267	0.0589123	19.3118	4.27536688960474e-83	5.37527422753471e-81	82.369	80.2696	TRUE	ENSG00000164211.13	ENSG00000164211	5	STARD4	protein_coding	4631	StAR related lipid transfer domain containing 4 [Source:HGNC Symbol;Acc:HGNC:18058]	134429	Q96DR4	Q96DR4
528.345	2.52739	0.100993	19.2333	1.94900529581589e-82	2.43291546783418e-80	81.7102	79.6139	TRUE	ENSG00000185088.14	ENSG00000185088	15	RPS27L	protein_coding	6110	ribosomal protein S27 like [Source:HGNC Symbol;Acc:HGNC:18476]	51065	Q71UM5	Q71UM5
265.593	4.96912	0.228829	19.1591	8.12078433040839e-82	1.00651650324977e-79	81.0904	78.9972	TRUE	ENSG00000198576.4	ENSG00000198576	8	ARC	protein_coding	2950	activity regulated cytoskeleton associated protein [Source:HGNC Symbol;Acc:HGNC:648]	23237	Q7LC44	Q7LC44
1964.78	-1.53298	0.049624	-19.1041	2.33492441640768e-81	2.87360134515075e-79	80.6317	78.5416	TRUE	ENSG00000213186.8	ENSG00000213186	3	TRIM59	protein_coding	4615	tripartite motif containing 59 [Source:HGNC Symbol;Acc:HGNC:30834]	286827	Q8IWR1	Q8IWR1
6945.47	1.16476	0.0303867	19.0806	3.66226357427877e-81	4.47564463105565e-79	80.4363	78.3491	TRUE	ENSG00000244509.4	ENSG00000244509	22	APOBEC3C	protein_coding	2644	apolipoprotein B mRNA editing enzyme catalytic subunit 3C [Source:HGNC Symbol;Acc:HGNC:17353]	27350	Q9NRW3	Q9NRW3
263.057	4.30556	0.195193	19.0611	5.31183427724953e-81	6.44650109925088e-79	80.2748	78.1907	TRUE	ENSG00000224294.1	ENSG00000224294	X	PINCR	lncRNA	2228	p53-induced noncoding RNA [Source:HGNC Symbol;Acc:HGNC:53590]	101927501	NA	NA
1240.64	1.76612	0.0621996	18.9899	2.06855874043875e-80	2.49311258951087e-78	79.6843	77.6033	TRUE	ENSG00000249673.9	ENSG00000249673	4	NOP14-AS1	lncRNA	5112	NOP14 antisense RNA 1 [Source:HGNC Symbol;Acc:HGNC:20205]	NA	NA	NA
1751.65	1.66961	0.0572795	18.936	5.75990729620008e-80	6.89453013071182e-78	79.2396	77.1615	TRUE	ENSG00000112343.11	ENSG00000112343	6	TRIM38	protein_coding	9418	tripartite motif containing 38 [Source:HGNC Symbol;Acc:HGNC:10059]	10475	A0A024QZY4	A0A024QZY4
1633.42	-1.64387	0.0561725	-18.8511	2.88050688305536e-79	3.4244719923997e-77	78.5405	76.4654	TRUE	ENSG00000146670.10	ENSG00000146670	11	CDCA5	protein_coding	2475	cell division cycle associated 5 [Source:HGNC Symbol;Acc:HGNC:14626]	113130	A0A024R5D6	A0A024R5D6
5659.67	1.27687	0.0368202	18.7915	8.85600237519493e-79	1.04572633451964e-76	78.0528	75.9806	TRUE	ENSG00000166025.18	ENSG00000166025	11	AMOTL1	protein_coding	8980	angiomotin like 1 [Source:HGNC Symbol;Acc:HGNC:17811]	154810	Q8IY63	Q8IY63
3169.14	1.41317	0.0441313	18.7669	1.4090366836787e-78	1.65263926738047e-76	77.8511	75.7818	TRUE	ENSG00000063660.9	ENSG00000063660	2	GPC1	protein_coding	3719	glypican 1 [Source:HGNC Symbol;Acc:HGNC:4449]	2817	P35052	P35052
1277.11	1.69285	0.0592793	18.6893	6.04676004542596e-78	7.04487857025761e-76	77.2185	75.1521	TRUE	ENSG00000186480.13	ENSG00000186480	7	INSIG1	protein_coding	2908	insulin induced gene 1 [Source:HGNC Symbol;Acc:HGNC:6083]	3638	A4D2M9	A4D2M9
770.837	-2.07599	0.07999	-18.6402	1.51596819951141e-77	1.7545073016332e-75	76.8193	74.7558	TRUE	ENSG00000082497.12	ENSG00000082497	1	SERTAD4	protein_coding	5222	SERTA domain containing 4 [Source:HGNC Symbol;Acc:HGNC:25236]	56256	Q9NUC0	Q9NUC0
269.319	5.51864	0.265345	18.5934	3.63077056334666e-77	4.17443068191094e-75	76.44	74.3794	TRUE	ENSG00000251095.8	ENSG00000251095	4	ENSG00000251095	lncRNA	2422	novel transcript	NA	NA	NA
7576.46	1.21889	0.03434	18.4604	4.30296878326823e-76	4.91494656577749e-74	75.3662	73.3085	TRUE	ENSG00000110400.11	ENSG00000110400	11	NECTIN1	protein_coding	5956	nectin cell adhesion molecule 1 [Source:HGNC Symbol;Acc:HGNC:9706]	5818	Q15223	Q15223
1987.45	-1.46923	0.0479341	-18.4476	5.44753788239677e-76	6.18189428784195e-74	75.2638	73.2089	TRUE	ENSG00000273703.2	ENSG00000273703	6	H2BC14	protein_coding	468	H2B clustered histone 14 [Source:HGNC Symbol;Acc:HGNC:4750]	8342	Q99879	Q99879
3244.23	-1.31501	0.0396034	-18.4339	7.02506303898063e-76	7.92064526898229e-74	75.1533	73.1012	TRUE	ENSG00000101447.15	ENSG00000101447	20	FAM83D	protein_coding	2475	family with sequence similarity 83 member D [Source:HGNC Symbol;Acc:HGNC:16122]	81610	Q9H4H8	Q9H4H8
424.341	2.67858	0.114101	18.3487	3.37940350615517e-75	3.78579844061332e-73	74.4712	72.4218	TRUE	ENSG00000153029.16	ENSG00000153029	1	MR1	protein_coding	7911	major histocompatibility complex, class I-related [Source:HGNC Symbol;Acc:HGNC:4975]	3140	Q95460	Q95460
2944.19	1.40504	0.044695	18.3483	3.40494935511718e-75	3.79012069618012e-73	74.4679	72.4213	TRUE	ENSG00000235750.10	ENSG00000235750	1	KIAA0040	protein_coding	4548	KIAA0040 [Source:HGNC Symbol;Acc:HGNC:28950]	9674	J3QR46	J3QR46
284.063	5.92461	0.291586	18.3124	6.59025087767715e-75	7.28931799609404e-73	74.1811	72.1373	TRUE	ENSG00000196208.14	ENSG00000196208	2	GREB1	protein_coding	8555	growth regulating estrogen receptor binding 1 [Source:HGNC Symbol;Acc:HGNC:24885]	9687	Q4ZG55	Q4ZG55
915.217	-1.85887	0.0695948	-18.3046	7.60369679641964e-75	8.35737139712136e-73	74.119	72.0779	TRUE	ENSG00000129173.13	ENSG00000129173	11	E2F8	protein_coding	3706	E2F transcription factor 8 [Source:HGNC Symbol;Acc:HGNC:24727]	79733	A0AVK6	A0AVK6
1682.8	-1.56646	0.0538052	-18.2417	2.41055097541244e-74	2.63292430289424e-72	73.6179	71.5796	TRUE	ENSG00000162607.13	ENSG00000162607	1	USP1	protein_coding	3602	ubiquitin specific peptidase 1 [Source:HGNC Symbol;Acc:HGNC:12607]	7398	O94782	O94782
5709.88	1.20577	0.0340565	18.2287	3.05374399042992e-74	3.3147347811648e-72	73.5152	71.4796	TRUE	ENSG00000149480.7	ENSG00000149480	11	MTA2	protein_coding	3083	metastasis associated 1 family member 2 [Source:HGNC Symbol;Acc:HGNC:7411]	9219	O94776	O94776
2562.06	-1.49058	0.0496946	-18.2238	3.34279444919997e-74	3.60609109840856e-72	73.4759	71.443	TRUE	ENSG00000121621.7	ENSG00000121621	11	KIF18A	protein_coding	3417	kinesin family member 18A [Source:HGNC Symbol;Acc:HGNC:29441]	81930	Q8NI77	Q8NI77
264.752	3.87095	0.180495	18.2055	4.67010261996735e-74	5.00703763107665e-72	73.3307	71.3004	TRUE	ENSG00000132274.17	ENSG00000132274	11	TRIM22	protein_coding	5395	tripartite motif containing 22 [Source:HGNC Symbol;Acc:HGNC:16379]	10346	B4DQS5	B4DQS5
257.589	5.58454	0.275002	18.1801	7.41666951960108e-74	7.90327539783832e-72	73.1298	71.1022	TRUE	ENSG00000228526.8	ENSG00000228526	1	MIR34AHG	lncRNA	4457	MIR34A host gene [Source:HGNC Symbol;Acc:HGNC:51913]	106614088	NA	NA
248.823	3.91845	0.183617	18.1545	1.18223993868912e-73	1.25217122233521e-71	72.9273	70.9023	TRUE	ENSG00000196220.17	ENSG00000196220	3	SRGAP3	protein_coding	8923	SLIT-ROBO Rho GTPase activating protein 3 [Source:HGNC Symbol;Acc:HGNC:19744]	9901	O43295	O43295
625.463	2.30099	0.0945867	18.1424	1.47496606449663e-73	1.55280162308091e-71	72.8312	70.8089	TRUE	ENSG00000123384.14	ENSG00000123384	12	LRP1	protein_coding	14923	LDL receptor related protein 1 [Source:HGNC Symbol;Acc:HGNC:6692]	4035	Q07954	Q07954
244.314	5.29443	0.261215	18.0291	1.15177322033672e-72	1.20529274243141e-70	71.9386	69.9189	TRUE	ENSG00000146938.16	ENSG00000146938	X	NLGN4X	protein_coding	5865	neuroligin 4 X-linked [Source:HGNC Symbol;Acc:HGNC:14287]	57502	A0A024RBV0	A0A024RBV0
3318.47	1.3439	0.0420965	18.0286	1.16244856596986e-72	1.20922328207675e-70	71.9346	69.9175	TRUE	ENSG00000155066.16	ENSG00000155066	2	PROM2	protein_coding	4731	prominin 2 [Source:HGNC Symbol;Acc:HGNC:20685]	150696	Q8N271	Q8N271
2455.87	-1.45946	0.0486035	-17.9925	2.23046705170276e-72	2.30648770387914e-70	71.6516	69.637	TRUE	ENSG00000024526.17	ENSG00000024526	1	DEPDC1	protein_coding	5299	DEP domain containing 1 [Source:HGNC Symbol;Acc:HGNC:22949]	55635	Q5TB30	Q5TB30
2013.25	1.48678	0.0502787	17.9363	6.14382510727471e-72	6.3158522102784e-70	71.2116	69.1996	TRUE	ENSG00000132334.17	ENSG00000132334	10	PTPRE	protein_coding	5736	protein tyrosine phosphatase receptor type E [Source:HGNC Symbol;Acc:HGNC:9669]	5791	P23469	P23469
1191.58	-1.66983	0.0610067	-17.7827	9.61822693345904e-71	9.82971543211287e-69	70.0169	68.0075	TRUE	ENSG00000117650.13	ENSG00000117650	1	NEK2	protein_coding	2134	NIMA related kinase 2 [Source:HGNC Symbol;Acc:HGNC:7745]	4751	F6U4U2	F6U4U2
1775.91	-1.49273	0.0510538	-17.7805	1.00006104278547e-70	1.01610853393714e-68	70	67.9931	TRUE	ENSG00000013810.21	ENSG00000013810	4	TACC3	protein_coding	2943	transforming acidic coiled-coil containing protein 3 [Source:HGNC Symbol;Acc:HGNC:11524]	10460	Q9Y6A5	Q9Y6A5
241.986	3.67229	0.174583	17.684	5.56940939002053e-70	5.62606927745658e-68	69.2542	67.2498	TRUE	ENSG00000139625.13	ENSG00000139625	12	MAP3K12	protein_coding	5627	mitogen-activated protein kinase kinase kinase 12 [Source:HGNC Symbol;Acc:HGNC:6851]	7786	Q12852	Q12852
259.051	3.4878	0.164486	17.6479	1.05532268196225e-69	1.05993213735473e-67	68.9766	66.9747	TRUE	ENSG00000242242.7	ENSG00000242242	3	NECTIN3-AS1	lncRNA	1715	NECTIN3 antisense RNA 1 [Source:HGNC Symbol;Acc:HGNC:40813]	NA	NA	NA
279.863	3.28022	0.153313	17.5801	3.50001842522425e-69	3.49521839995537e-67	68.4559	66.4565	TRUE	ENSG00000069812.11	ENSG00000069812	1	HES2	protein_coding	4262	hes family bHLH transcription factor 2 [Source:HGNC Symbol;Acc:HGNC:16005]	54626	Q9Y543	Q9Y543
3735.73	1.28851	0.0400266	17.577	3.69421731921865e-69	3.66818987901506e-67	68.4325	66.4355	TRUE	ENSG00000138166.6	ENSG00000138166	10	DUSP5	protein_coding	2477	dual specificity phosphatase 5 [Source:HGNC Symbol;Acc:HGNC:3071]	1847	Q16690	Q16690
2429.03	-1.35957	0.044083	-17.5717	4.06117235770251e-69	3.98879822720545e-67	68.3913	66.3992	TRUE	ENSG00000124575.7	ENSG00000124575	6	H1-3	protein_coding	776	H1.3 linker histone, cluster member [Source:HGNC Symbol;Acc:HGNC:4717]	3007	P16402	P16402
2468.12	-1.40268	0.0465362	-17.5716	4.06274939598633e-69	3.98879822720545e-67	68.3912	66.3992	TRUE	ENSG00000116062.19	ENSG00000116062	2	MSH6	protein_coding	7669	mutS homolog 6 [Source:HGNC Symbol;Acc:HGNC:7329]	2956	P52701	P52701
5557.51	-1.14391	0.0318418	-17.5539	5.54949488978622e-69	5.4180431672572e-67	68.2557	66.2662	TRUE	ENSG00000136205.18	ENSG00000136205	7	TNS3	protein_coding	7837	tensin 3 [Source:HGNC Symbol;Acc:HGNC:21616]	64759	Q68CZ2	Q68CZ2
1821.03	-1.52602	0.054034	-17.416	6.23999586883936e-68	6.0583426557687e-66	67.2048	65.2176	TRUE	ENSG00000174371.17	ENSG00000174371	1	EXO1	protein_coding	3449	exonuclease 1 [Source:HGNC Symbol;Acc:HGNC:3511]	9156	A8K5H6	A8K5H6
9031.73	1.05352	0.02693	17.3993	8.35741295438007e-68	8.06928998843901e-66	67.0779	65.0932	TRUE	ENSG00000130164.14	ENSG00000130164	19	LDLR	protein_coding	5337	low density lipoprotein receptor [Source:HGNC Symbol;Acc:HGNC:6547]	3949	A0A024R7D5	A0A024R7D5
608.193	2.07242	0.0859875	17.2985	4.82669213969037e-67	4.63468526556203e-65	66.3164	64.334	TRUE	ENSG00000140022.14	ENSG00000140022	14	STON2	protein_coding	11084	stonin 2 [Source:HGNC Symbol;Acc:HGNC:30652]	85439	Q8WXE9	Q8WXE9
1592.42	1.49147	0.0526218	17.2268	1.67247961443633e-66	1.59717233562236e-64	65.7766	63.7966	TRUE	ENSG00000113504.21	ENSG00000113504	5	SLC12A7	protein_coding	5300	solute carrier family 12 member 7 [Source:HGNC Symbol;Acc:HGNC:10915]	10723	Q9Y666	Q9Y666
5923.94	-1.15687	0.0332781	-17.1857	3.39933887295627e-66	3.22863294259694e-64	65.4686	63.491	TRUE	ENSG00000134057.15	ENSG00000134057	5	CCNB1	protein_coding	2029	cyclin B1 [Source:HGNC Symbol;Acc:HGNC:1579]	891	P14635	P14635
223.541	3.85545	0.190424	17.1748	4.10023089664625e-66	3.87327757566431e-64	65.3872	63.4119	TRUE	ENSG00000162738.7	ENSG00000162738	1	VANGL2	protein_coding	5354	VANGL planar cell polarity protein 2 [Source:HGNC Symbol;Acc:HGNC:15511]	57216	A8K4L6	A8K4L6
1239.77	-1.80888	0.0714234	-17.136	7.99306135916701e-66	7.51003980176359e-64	65.0973	63.1244	TRUE	ENSG00000276180.2	ENSG00000276180	6	H4C9	protein_coding	397	H4 clustered histone 9 [Source:HGNC Symbol;Acc:HGNC:4793]	8294	B2R4R0	B2R4R0
227.114	5.54235	0.289554	17.1208	1.03889593520939e-65	9.7089547399568e-64	64.9834	63.0128	TRUE	ENSG00000197093.11	ENSG00000197093	7	GAL3ST4	protein_coding	3162	galactose-3-O-sulfotransferase 4 [Source:HGNC Symbol;Acc:HGNC:24145]	79690	Q96RP7	Q96RP7
3019.96	1.2898	0.0413586	17.042	4.00506678239278e-65	3.7230078238881e-63	64.3974	62.4291	TRUE	ENSG00000148925.11	ENSG00000148925	11	BTBD10	protein_coding	2439	BTB domain containing 10 [Source:HGNC Symbol;Acc:HGNC:21445]	84280	B7Z503	B7Z503
1185.56	-1.63232	0.0614806	-17.0356	4.47136737025459e-65	4.13447704563858e-63	64.3496	62.3836	TRUE	ENSG00000136122.18	ENSG00000136122	13	BORA	protein_coding	3034	BORA aurora kinase A activator [Source:HGNC Symbol;Acc:HGNC:24724]	79866	A0A087WV86	A0A087WV86
1378.73	-1.66645	0.0644031	-16.7925	2.77038562929421e-63	2.54817153987082e-61	62.5575	60.5938	TRUE	ENSG00000080986.13	ENSG00000080986	18	NDC80	protein_coding	2126	NDC80 kinetochore complex component [Source:HGNC Symbol;Acc:HGNC:16909]	10403	A8K031	A8K031
849.526	1.84787	0.0752578	16.7811	3.35449697524739e-63	3.06927691829441e-61	62.4744	60.513	TRUE	ENSG00000131669.10	ENSG00000131669	9	NINJ1	protein_coding	2026	ninjurin 1 [Source:HGNC Symbol;Acc:HGNC:7824]	4814	Q92982	Q92982
501.753	-2.42639	0.11005	-16.7326	7.58139818222433e-63	6.90065180377877e-61	62.1203	60.1611	TRUE	ENSG00000189057.11	ENSG00000189057	11	FAM111B	protein_coding	3506	FAM111 trypsin like peptidase B [Source:HGNC Symbol;Acc:HGNC:24200]	374393	Q6SJ93	Q6SJ93
338.265	-2.65502	0.12437	-16.6443	3.32724126282006e-62	3.01279110409551e-60	61.4779	59.521	TRUE	ENSG00000165244.7	ENSG00000165244	9	ZNF367	protein_coding	3687	zinc finger protein 367 [Source:HGNC Symbol;Acc:HGNC:18320]	195828	Q7RTV3	Q7RTV3
1439.62	1.54773	0.058172	16.5504	1.59110256556312e-61	1.43330455854542e-59	60.7983	58.8437	TRUE	ENSG00000240891.8	ENSG00000240891	3	PLCXD2	protein_coding	7710	phosphatidylinositol specific phospholipase C X domain containing 2 [Source:HGNC Symbol;Acc:HGNC:26462]	257068	Q0VAA5	Q0VAA5
1056.08	1.67564	0.0662598	16.4606	7.04530183305934e-61	6.31403563254077e-59	60.1521	58.1997	TRUE	ENSG00000042445.14	ENSG00000042445	2	RETSAT	protein_coding	3141	retinol saturase [Source:HGNC Symbol;Acc:HGNC:25991]	54884	Q6NUM9	Q6NUM9
406.039	2.4156	0.111713	16.387	2.36911239434793e-60	2.11237796957267e-58	59.6254	57.6752	TRUE	ENSG00000099889.14	ENSG00000099889	22	ARVCF	protein_coding	4056	ARVCF delta catenin family member [Source:HGNC Symbol;Acc:HGNC:728]	421	O00192	O00192
5013	1.14115	0.0343817	16.177	7.33222044017188e-59	6.5044611376875e-57	58.1348	56.1868	TRUE	ENSG00000136295.16	ENSG00000136295	7	TTYH3	protein_coding	4931	tweety family member 3 [Source:HGNC Symbol;Acc:HGNC:22222]	80727	A0A024R816	A0A024R816
879.683	1.74764	0.0719084	16.1689	8.35589120965809e-59	7.37512902929216e-57	58.078	56.1322	TRUE	ENSG00000198753.12	ENSG00000198753	X	PLXNB3	protein_coding	6377	plexin B3 [Source:HGNC Symbol;Acc:HGNC:9105]	5365	A8K920	A8K920
2014.56	1.36287	0.0483028	16.1048	2.35896119940629e-58	2.07161838798113e-56	57.6273	55.6837	TRUE	ENSG00000198728.11	ENSG00000198728	10	LDB1	protein_coding	3098	LIM domain binding 1 [Source:HGNC Symbol;Acc:HGNC:6532]	8861	Q86U70	Q86U70
1346.76	1.52785	0.0585674	16.0992	2.58549070356584e-58	2.25920177677583e-56	57.5875	55.646	TRUE	ENSG00000130940.15	ENSG00000130940	1	CASZ1	protein_coding	7934	castor zinc finger 1 [Source:HGNC Symbol;Acc:HGNC:26002]	54897	B3KRV8	B3KRV8
797.606	1.86658	0.0804077	15.939	3.39535707097715e-57	2.95210249613914e-55	56.4691	54.5299	TRUE	ENSG00000137968.17	ENSG00000137968	1	SLC44A5	protein_coding	4406	solute carrier family 44 member 5 [Source:HGNC Symbol;Acc:HGNC:28524]	204962	Q8NCS7	Q8NCS7
3276.09	-1.20517	0.0389705	-15.9147	5.01309995863523e-57	4.33707598401531e-55	56.2999	54.3628	TRUE	ENSG00000138180.16	ENSG00000138180	10	CEP55	protein_coding	2658	centrosomal protein 55 [Source:HGNC Symbol;Acc:HGNC:1161]	55165	Q53EZ4	Q53EZ4
311.646	2.71153	0.133866	15.8857	7.95753117211677e-57	6.85053274699078e-55	56.0992	54.1643	TRUE	ENSG00000141068.15	ENSG00000141068	17	KSR1	protein_coding	7237	kinase suppressor of ras 1 [Source:HGNC Symbol;Acc:HGNC:6465]	8844	Q8IVT5	Q8IVT5
2865.54	1.25067	0.0420002	15.8501	1.40271552841626e-56	1.20165963600993e-54	55.853	53.9202	TRUE	ENSG00000135823.14	ENSG00000135823	1	STX6	protein_coding	4842	syntaxin 6 [Source:HGNC Symbol;Acc:HGNC:11441]	10228	O43752	O43752
2514.67	1.29324	0.0450255	15.7306	9.33868517532478e-56	7.9611152255598e-54	55.0297	53.099	TRUE	ENSG00000198853.12	ENSG00000198853	9	RUSC2	protein_coding	5636	RUN and SH3 domain containing 2 [Source:HGNC Symbol;Acc:HGNC:23625]	9853	Q8N2Y8	Q8N2Y8
466.599	-2.38032	0.114236	-15.7162	1.17183702430556e-55	9.94127370716699e-54	54.9311	53.0026	TRUE	ENSG00000115163.15	ENSG00000115163	2	CENPA	protein_coding	1389	centromere protein A [Source:HGNC Symbol;Acc:HGNC:1851]	1058	P49450	P49450
2226.3	1.4747	0.0566553	15.7043	1.41283509923208e-55	1.19278773884927e-53	54.8499	52.9234	TRUE	ENSG00000087088.21	ENSG00000087088	19	BAX	protein_coding	1358	BCL2 associated X, apoptosis regulator [Source:HGNC Symbol;Acc:HGNC:959]	581	Q07812	Q07812
1521.71	1.45944	0.0556892	15.7029	1.44532619289355e-55	1.21435194937537e-53	54.84	52.9157	TRUE	ENSG00000124343.14	ENSG00000124343	X	XG	protein_coding	2943	Xg glycoprotein _Xg blood group_ [Source:HGNC Symbol;Acc:HGNC:12806]	7499	B4E289	B4E289
1974.94	-1.39395	0.051526	-15.7006	1.4972512641239e-55	1.25195995654686e-53	54.8247	52.9024	TRUE	ENSG00000274641.2	ENSG00000274641	6	H2BC17	protein_coding	467	H2B clustered histone 17 [Source:HGNC Symbol;Acc:HGNC:4758]	8348	P23527	P23527
248.664	6.64169	0.386698	15.6627	2.72127545754878e-55	2.26461951886298e-53	54.5652	52.645	TRUE	ENSG00000149256.16	ENSG00000149256	11	TENM4	protein_coding	14381	teneurin transmembrane protein 4 [Source:HGNC Symbol;Acc:HGNC:29945]	26011	Q6N022	Q6N022
199.77	3.66117	0.196416	15.6617	2.76515236042982e-55	2.29022761378538e-53	54.5583	52.6401	TRUE	ENSG00000233695.2	ENSG00000233695	13	GAS6-AS1	lncRNA	7169	GAS6 antisense RNA 1 [Source:HGNC Symbol;Acc:HGNC:39826]	NA	NA	NA
3553.96	1.211	0.0401709	15.5844	9.28680702938225e-55	7.65548300214548e-53	54.0321	52.116	TRUE	ENSG00000067064.13	ENSG00000067064	10	IDI1	protein_coding	3370	isopentenyl-diphosphate delta isomerase 1 [Source:HGNC Symbol;Acc:HGNC:5387]	3422	Q13907	Q13907
338.348	2.71087	0.136459	15.5791	1.00935930521195e-54	8.28148507881876e-53	53.996	52.0819	TRUE	ENSG00000184985.16	ENSG00000184985	4	SORCS2	protein_coding	6152	sortilin related VPS10 domain containing receptor 2 [Source:HGNC Symbol;Acc:HGNC:16698]	57537	Q96PQ0	Q96PQ0
1078.74	-1.57207	0.0641378	-15.3905	1.89600827854815e-53	1.54834769513586e-51	52.7222	50.8101	TRUE	ENSG00000092470.12	ENSG00000092470	15	WDR76	protein_coding	3932	WD repeat domain 76 [Source:HGNC Symbol;Acc:HGNC:25773]	79968	A0A0C4DFX7	A0A0C4DFX7
711.701	1.80154	0.079419	15.3184	5.75871296874314e-53	4.68089617868628e-51	52.2397	50.3297	TRUE	ENSG00000170836.13	ENSG00000170836	17	PPM1D	protein_coding	5163	protein phosphatase, Mg2+/Mn2+ dependent 1D [Source:HGNC Symbol;Acc:HGNC:9277]	8493	A0A0S2Z4M2	A0A0S2Z4M2
1116.06	1.58484	0.0655575	15.2519	1.59826288019703e-52	1.29311305992237e-50	51.7964	49.8884	TRUE	ENSG00000135899.20	ENSG00000135899	2	SP110	protein_coding	6192	SP110 nuclear body protein [Source:HGNC Symbol;Acc:HGNC:5401]	3431	Q9HB58	Q9HB58
470.395	-2.11335	0.101281	-15.0906	1.86803997114749e-51	1.50441781270846e-49	50.7286	48.8226	TRUE	ENSG00000162073.14	ENSG00000162073	16	PAQR4	protein_coding	2685	progestin and adipoQ receptor family member 4 [Source:HGNC Symbol;Acc:HGNC:26386]	124222	Q8N4S7	Q8N4S7
159.317	4.39898	0.255424	14.9321	2.03696287105563e-50	1.63293408874166e-48	49.691	47.787	TRUE	ENSG00000197852.12	ENSG00000197852	1	INKA2	protein_coding	5951	inka box actin regulator 2 [Source:HGNC Symbol;Acc:HGNC:28045]	55924	Q9NTI7	Q9NTI7
7062.76	-1.02911	0.0298549	-14.8769	4.65765098581829e-50	3.71676295105756e-48	49.3318	47.4298	TRUE	ENSG00000080345.18	ENSG00000080345	2	RIF1	protein_coding	15003	replication timing regulatory factor 1 [Source:HGNC Symbol;Acc:HGNC:23207]	55183	Q5UIP0	Q5UIP0
166.195	4.39271	0.255965	14.876	4.71626916301415e-50	3.74643272240161e-48	49.3264	47.4264	TRUE	ENSG00000137975.8	ENSG00000137975	1	CLCA2	protein_coding	3935	chloride channel accessory 2 [Source:HGNC Symbol;Acc:HGNC:2016]	9635	Q9UQC9	Q9UQC9
1774.05	1.38946	0.0540952	14.8718	5.02170108493903e-50	3.97100670409024e-48	49.2991	47.4011	TRUE	ENSG00000167196.14	ENSG00000167196	15	FBXO22	protein_coding	10707	F-box protein 22 [Source:HGNC Symbol;Acc:HGNC:13593]	26263	Q8NEZ5	Q8NEZ5
2618.43	1.22005	0.0429231	14.796	1.55350964953595e-49	1.22293399258064e-47	48.8087	46.9126	TRUE	ENSG00000113328.19	ENSG00000113328	5	CCNG1	protein_coding	2444	cyclin G1 [Source:HGNC Symbol;Acc:HGNC:1592]	900	P51959	P51959
568.596	1.91018	0.0897144	14.7715	2.2355175991994e-49	1.75192401630532e-47	48.6506	46.7565	TRUE	ENSG00000171877.21	ENSG00000171877	15	FRMD5	protein_coding	5059	FERM domain containing 5 [Source:HGNC Symbol;Acc:HGNC:28214]	84978	B3KVN9	B3KVN9
370.617	-2.32644	0.118295	-14.7215	4.69201559080627e-49	3.66061002075582e-47	48.3286	46.4364	TRUE	ENSG00000134222.16	ENSG00000134222	1	PSRC1	protein_coding	1870	proline and serine rich coiled-coil 1 [Source:HGNC Symbol;Acc:HGNC:24472]	84722	Q6PGN9	Q6PGN9
288.601	7.44797	0.466424	14.7141	5.23254261461126e-49	4.06417398813095e-47	48.2813	46.391	TRUE	ENSG00000168427.9	ENSG00000168427	2	KLHL30	protein_coding	3780	kelch like family member 30 [Source:HGNC Symbol;Acc:HGNC:24770]	377007	Q0D2K2	Q0D2K2
713.726	1.71948	0.0772263	14.6908	7.38048552801411e-49	5.70714004812277e-47	48.1319	46.2436	TRUE	ENSG00000147883.12	ENSG00000147883	9	CDKN2B	protein_coding	3853	cyclin dependent kinase inhibitor 2B [Source:HGNC Symbol;Acc:HGNC:1788]	1030	K7PPU3	K7PPU3
162.888	5.10284	0.307712	14.6822	8.38758764810511e-49	6.45733399728127e-47	48.0764	46.1899	TRUE	ENSG00000277287.1	ENSG00000277287	20	ENSG00000277287	lncRNA	5678	novel transcript	NA	NA	NA
8030.61	1.0676	0.0329414	14.6514	1.32003880657536e-48	1.01179816595224e-46	47.8794	45.9949	TRUE	ENSG00000171552.14	ENSG00000171552	20	BCL2L1	protein_coding	3257	BCL2 like 1 [Source:HGNC Symbol;Acc:HGNC:992]	598	Q07817	Q07817
2351.53	-1.23451	0.0444174	-14.6237	1.98241599090855e-48	1.51286907673004e-46	47.7028	45.8202	TRUE	ENSG00000156970.13	ENSG00000156970	15	BUB1B	protein_coding	3669	BUB1 mitotic checkpoint serine/threonine kinase B [Source:HGNC Symbol;Acc:HGNC:1149]	701	O60566	O60566
1601.27	1.38611	0.0550349	14.5571	5.26389888418927e-48	3.99964769130834e-46	47.2787	45.398	TRUE	ENSG00000132793.12	ENSG00000132793	20	LPIN3	protein_coding	4462	lipin 3 [Source:HGNC Symbol;Acc:HGNC:14451]	64900	Q9BQK8	Q9BQK8
1416.35	-1.41047	0.0568267	-14.5267	8.21116335151672e-48	6.2120472177968e-46	47.0856	45.2068	TRUE	ENSG00000129534.14	ENSG00000129534	14	MIS18BP1	protein_coding	4577	MIS18 binding protein 1 [Source:HGNC Symbol;Acc:HGNC:20190]	55320	Q6P0N0	Q6P0N0
151.785	4.35374	0.260052	14.4924	1.35337407264108e-47	1.01946402127049e-45	46.8686	44.9916	TRUE	ENSG00000198788.9	ENSG00000198788	11	MUC2	protein_coding	12667	mucin 2, oligomeric mucus/gel-forming [Source:HGNC Symbol;Acc:HGNC:7512]	4583	NA	NA
1643.08	-1.36149	0.0536942	-14.462	2.10612347355228e-47	1.5796829967296e-45	46.6765	44.8014	TRUE	ENSG00000135476.12	ENSG00000135476	12	ESPL1	protein_coding	6665	extra spindle pole bodies like 1, separase [Source:HGNC Symbol;Acc:HGNC:16856]	9700	Q14674	Q14674
1154.43	-1.45989	0.0606452	-14.427	3.50122922952973e-47	2.61484965877186e-45	46.4558	44.5826	TRUE	ENSG00000140534.14	ENSG00000140534	15	TICRR	protein_coding	6788	TOPBP1 interacting checkpoint and replication regulator [Source:HGNC Symbol;Acc:HGNC:28704]	90381	Q7Z2Z1	Q7Z2Z1
251.995	2.66195	0.145301	14.2944	2.37050460461117e-46	1.76284844553978e-44	45.6252	43.7538	TRUE	ENSG00000148219.18	ENSG00000148219	9	ASTN2	protein_coding	6878	astrotactin 2 [Source:HGNC Symbol;Acc:HGNC:17021]	23245	B7ZKP4	B7ZKP4
477.759	2.02119	0.100597	14.2771	3.04083032014465e-46	2.25176062181559e-44	45.517	43.6475	TRUE	ENSG00000088726.16	ENSG00000088726	3	TMEM40	protein_coding	2025	transmembrane protein 40 [Source:HGNC Symbol;Acc:HGNC:25620]	55287	B4DXI0	B4DXI0
591.608	1.80559	0.0855379	14.2701	3.36259524237994e-46	2.47952381670176e-44	45.4733	43.6056	TRUE	ENSG00000067715.15	ENSG00000067715	12	SYT1	protein_coding	6181	synaptotagmin 1 [Source:HGNC Symbol;Acc:HGNC:11509]	6857	A0A024RBE9	A0A024RBE9
165.901	3.51612	0.205902	14.2357	5.50114624263833e-46	4.03941309816586e-44	45.2595	43.3937	TRUE	ENSG00000144045.14	ENSG00000144045	2	DQX1	protein_coding	2584	DEAQ-box RNA dependent ATPase 1 [Source:HGNC Symbol;Acc:HGNC:20410]	165545	Q8TE96	Q8TE96
3032.03	-1.16313	0.0406444	-14.225	6.40937313110246e-46	4.68661944933668e-44	45.1932	43.3291	TRUE	ENSG00000089685.15	ENSG00000089685	17	BIRC5	protein_coding	2711	baculoviral IAP repeat containing 5 [Source:HGNC Symbol;Acc:HGNC:593]	332	O15392	O15392
1612.63	-1.35222	0.0539806	-14.2136	7.54214091884733e-46	5.49193561240733e-44	45.1225	43.2603	TRUE	ENSG00000121152.10	ENSG00000121152	2	NCAPH	protein_coding	6030	non-SMC condensin I complex subunit H [Source:HGNC Symbol;Acc:HGNC:1112]	23397	Q15003	Q15003
719.186	1.78239	0.0844339	14.1818	1.18778586243022e-45	8.61317250283425e-44	44.9253	43.0648	TRUE	ENSG00000136244.12	ENSG00000136244	7	IL6	protein_coding	3319	interleukin 6 [Source:HGNC Symbol;Acc:HGNC:6018]	3569	B4DVM1	B4DVM1
1564.88	1.33264	0.0527353	14.178	1.25415290835375e-45	9.05684968032648e-44	44.9016	43.043	TRUE	ENSG00000276023.5	ENSG00000276023	17	DUSP14	protein_coding	2207	dual specificity phosphatase 14 [Source:HGNC Symbol;Acc:HGNC:17007]	11072	O95147	O95147
194.782	6.49434	0.417753	14.1456	1.98772189753009e-45	1.42952378112081e-43	44.7016	42.8448	TRUE	ENSG00000280422.1	ENSG00000280422	3	ENSG00000280422	TEC	2054	TEC	NA	NA	NA
578.571	1.90094	0.0934988	14.0748	5.4260105410503e-45	3.88626886128668e-43	44.2655	42.4105	TRUE	ENSG00000173156.7	ENSG00000173156	11	RHOD	protein_coding	1104	ras homolog family member D [Source:HGNC Symbol;Acc:HGNC:670]	29984	E9PIG5	E9PIG5
375.325	2.14059	0.110888	14.0289	1.03802701464356e-44	7.40431024812691e-43	43.9838	42.1305	TRUE	ENSG00000085117.12	ENSG00000085117	11	CD82	protein_coding	2212	CD82 molecule [Source:HGNC Symbol;Acc:HGNC:6210]	3732	P27701	P27701
1417.16	-1.3863	0.0572562	-13.9957	1.65677126810242e-44	1.17698108460805e-42	43.7807	41.9292	TRUE	ENSG00000178999.13	ENSG00000178999	17	AURKB	protein_coding	1254	aurora kinase B [Source:HGNC Symbol;Acc:HGNC:11390]	9212	Q96GD4	Q96GD4
2165.2	-1.21708	0.0451746	-13.9928	1.72433245580251e-44	1.22001757075322e-42	43.7634	41.9136	TRUE	ENSG00000110723.12	ENSG00000110723	11	EXPH5	protein_coding	10304	exophilin 5 [Source:HGNC Symbol;Acc:HGNC:30578]	23086	Q149M6	Q149M6
1157.68	1.45481	0.0625851	13.8987	6.45356846272962e-44	4.54768396994608e-42	43.1902	41.3422	TRUE	ENSG00000137500.10	ENSG00000137500	11	CCDC90B	protein_coding	3990	coiled-coil domain containing 90B [Source:HGNC Symbol;Acc:HGNC:28108]	60492	Q9GZT6	Q9GZT6
2170.87	-1.36749	0.0563731	-13.8813	8.22164449942047e-44	5.77033972979406e-42	43.085	41.2388	TRUE	ENSG00000278828.2	ENSG00000278828	6	H3C10	protein_coding	1250	H3 clustered histone 10 [Source:HGNC Symbol;Acc:HGNC:4775]	8357	P68431	P68431
2131.76	-1.24465	0.0475446	-13.8751	8.96173915076639e-44	6.26461413595174e-42	43.0476	41.2031	TRUE	ENSG00000168411.14	ENSG00000168411	16	RFWD3	protein_coding	4948	ring finger and WD repeat domain 3 [Source:HGNC Symbol;Acc:HGNC:25539]	55159	Q6PCD5	Q6PCD5
425.817	-2.002	0.102175	-13.8688	9.79091431768709e-44	6.8169728532231e-42	43.0092	41.1664	TRUE	ENSG00000105173.14	ENSG00000105173	19	CCNE1	protein_coding	1954	cyclin E1 [Source:HGNC Symbol;Acc:HGNC:1589]	898	P24864	P24864
2338.32	1.2116	0.0454647	13.7829	3.22885843217911e-43	2.23918769685564e-41	42.491	40.6499	TRUE	ENSG00000182606.17	ENSG00000182606	3	TRAK1	protein_coding	5536	trafficking kinesin protein 1 [Source:HGNC Symbol;Acc:HGNC:29947]	22906	A0A024R2M0	A0A024R2M0
4316.61	-1.07197	0.0354279	-13.7464	5.34948814784982e-43	3.69516422418275e-41	42.2717	40.4324	TRUE	ENSG00000112118.20	ENSG00000112118	6	MCM3	protein_coding	3208	minichromosome maintenance complex component 3 [Source:HGNC Symbol;Acc:HGNC:6945]	4172	B4DUQ9	B4DUQ9
9420.42	0.968823	0.0279272	13.745	5.45650441573847e-43	3.75424689643486e-41	42.2631	40.4255	TRUE	ENSG00000113070.8	ENSG00000113070	5	HBEGF	protein_coding	2358	heparin binding EGF like growth factor [Source:HGNC Symbol;Acc:HGNC:3059]	1839	Q99075	Q99075
218.417	7.04243	0.470003	13.7392	5.91247587696046e-43	4.05201680101024e-41	42.2282	40.3923	TRUE	ENSG00000167676.5	ENSG00000167676	19	PLIN4	protein_coding	6502	perilipin 4 [Source:HGNC Symbol;Acc:HGNC:29393]	729359	NA	NA
986.332	1.53675	0.0693683	13.7208	7.62108294268228e-43	5.20257990259045e-41	42.118	40.2838	TRUE	ENSG00000109670.17	ENSG00000109670	4	FBXW7	protein_coding	5653	F-box and WD repeat domain containing 7 [Source:HGNC Symbol;Acc:HGNC:16712]	55294	Q969H0	Q969H0
14083.9	1.0555	0.034324	13.7086	9.01473081159866e-43	6.13001695188709e-41	42.045	40.2125	TRUE	ENSG00000142871.18	ENSG00000142871	1	CCN1	protein_coding	3080	cellular communication network factor 1 [Source:HGNC Symbol;Acc:HGNC:2654]	3491	O00622	O00622
1596.3	-1.33207	0.054523	-13.7027	9.78511297444821e-43	6.62808660238205e-41	42.0094	40.1786	TRUE	ENSG00000170779.11	ENSG00000170779	14	CDCA4	protein_coding	2448	cell division cycle associated 4 [Source:HGNC Symbol;Acc:HGNC:14625]	55038	A0A024R6P3	A0A024R6P3
540.425	-1.82675	0.0906984	-13.6914	1.14351399811518e-42	7.71584966450225e-41	41.9418	40.1126	TRUE	ENSG00000177602.5	ENSG00000177602	17	HASPIN	protein_coding	2797	histone H3 associated protein kinase [Source:HGNC Symbol;Acc:HGNC:19682]	83903	A0PJ70	A0PJ70
398.203	2.13902	0.113543	13.687	1.21456278780737e-42	8.16373049220059e-41	41.9156	40.0881	TRUE	ENSG00000130508.11	ENSG00000130508	2	PXDN	protein_coding	6817	peroxidasin [Source:HGNC Symbol;Acc:HGNC:14966]	7837	Q92626	Q92626
4487.37	-1.16612	0.0425022	-13.6736	1.4607217487328e-42	9.78067941795191e-41	41.8354	40.0096	TRUE	ENSG00000286522.2	ENSG00000286522	6	H3C2	protein_coding	511	H3 clustered histone 2 [Source:HGNC Symbol;Acc:HGNC:4776]	8358	P68431	P68431
1348.24	-1.45995	0.0640852	-13.6534	1.92574059632505e-42	1.2845130786785e-40	41.7154	39.8913	TRUE	ENSG00000186871.7	ENSG00000186871	X	ERCC6L	protein_coding	4344	ERCC excision repair 6 like, spindle assembly checkpoint helicase [Source:HGNC Symbol;Acc:HGNC:20794]	54821	Q2NKX8	Q2NKX8
1038.67	1.44316	0.0631632	13.587	4.78187637091654e-42	3.17749321133602e-40	41.3204	39.4979	TRUE	ENSG00000175105.8	ENSG00000175105	3	ZNF654	protein_coding	6460	zinc finger protein 654 [Source:HGNC Symbol;Acc:HGNC:25612]	55279	NA	NA
3078.95	1.74072	0.0858553	13.4617	2.62843941206257e-41	1.73994724110627e-39	40.5803	38.7595	TRUE	ENSG00000261150.3	ENSG00000261150	8	EPPK1	protein_coding	16005	epiplakin 1 [Source:HGNC Symbol;Acc:HGNC:15577]	83481	A0A087X1U6	A0A087X1U6
824.627	-1.61754	0.0767298	-13.4574	2.78624607486712e-41	1.83745043035388e-39	40.555	38.7358	TRUE	ENSG00000109674.4	ENSG00000109674	4	NEIL3	protein_coding	2363	nei like DNA glycosylase 3 [Source:HGNC Symbol;Acc:HGNC:24573]	55247	Q8TAT5	Q8TAT5
768.871	1.65409	0.0795341	13.4423	3.4152772655906e-41	2.24381148471659e-39	40.4666	38.649	TRUE	ENSG00000111860.14	ENSG00000111860	6	CEP85L	protein_coding	7373	centrosomal protein 85 like [Source:HGNC Symbol;Acc:HGNC:21638]	387119	Q3ZCQ5	Q3ZCQ5
3061.88	-1.13298	0.0407709	-13.4415	3.45426202230688e-41	2.26092446074289e-39	40.4616	38.6457	TRUE	ENSG00000113368.12	ENSG00000113368	5	LMNB1	protein_coding	3475	lamin B1 [Source:HGNC Symbol;Acc:HGNC:6637]	4001	B4DZT3	B4DZT3
4886.16	-1.06597	0.0358103	-13.4321	3.91955898620213e-41	2.55590346428613e-39	40.4068	38.5925	TRUE	ENSG00000156802.13	ENSG00000156802	8	ATAD2	protein_coding	5547	ATPase family AAA domain containing 2 [Source:HGNC Symbol;Acc:HGNC:30123]	29028	A0A024R9G7	A0A024R9G7
1033.1	1.47049	0.0661603	13.3845	7.4469232924166e-41	4.83800860439674e-39	40.128	38.3153	TRUE	ENSG00000104419.17	ENSG00000104419	8	NDRG1	protein_coding	3983	N-myc downstream regulated 1 [Source:HGNC Symbol;Acc:HGNC:7679]	10397	Q92597	Q92597
1786.25	1.35402	0.0577276	13.3221	1.72132691770079e-40	1.11414478569404e-38	39.7641	37.9531	TRUE	ENSG00000129116.20	ENSG00000129116	4	PALLD	protein_coding	5858	palladin, cytoskeletal associated protein [Source:HGNC Symbol;Acc:HGNC:17068]	23022	Q8WX93	Q8WX93
463.458	-1.97985	0.104808	-13.309	2.05177575027647e-40	1.32313036944028e-38	39.6879	37.8784	TRUE	ENSG00000175305.18	ENSG00000175305	8	CCNE2	protein_coding	3330	cyclin E2 [Source:HGNC Symbol;Acc:HGNC:1590]	9134	A0A024R9B0	A0A024R9B0
317.342	2.17432	0.119442	13.3066	2.12011194339996e-40	1.36217192363448e-38	39.6736	37.8658	TRUE	ENSG00000137393.10	ENSG00000137393	6	RNF144B	protein_coding	5032	ring finger protein 144B [Source:HGNC Symbol;Acc:HGNC:21578]	255488	Q7Z419	Q7Z419
414.948	2.09926	0.114215	13.2584	4.0367823300074e-40	2.5841321611432e-38	39.394	37.5877	TRUE	ENSG00000278948.1	ENSG00000278948	22	ENSG00000278948	TEC	1849	TEC	NA	NA	NA
294.735	2.26101	0.126668	13.2318	5.75266523368484e-40	3.66910867240425e-38	39.2401	37.4354	TRUE	ENSG00000249307.8	ENSG00000249307	4	LINC01088	lncRNA	2810	long intergenic non-protein coding RNA 1088 [Source:HGNC Symbol;Acc:HGNC:49148]	100505875	NA	NA
4101.94	-1.07696	0.0372759	-13.1988	8.90973093118287e-40	5.6620530092128e-38	39.0501	37.247	TRUE	ENSG00000166801.17	ENSG00000166801	11	FAM111A	protein_coding	6189	FAM111 trypsin like peptidase A [Source:HGNC Symbol;Acc:HGNC:24725]	63901	A0A024R4Z3	A0A024R4Z3
132.18	3.76759	0.24227	13.1367	2.02907731153123e-39	1.28478822812753e-37	38.6927	36.8912	TRUE	ENSG00000215458.8	ENSG00000215458	21	AATBC	lncRNA	4598	apoptosis associated transcript in bladder cancer [Source:HGNC Symbol;Acc:HGNC:51526]	284837	NA	NA
7728.33	1.04766	0.0353938	13.0729	4.70537534142814e-39	2.96863319374723e-37	38.3274	36.5274	TRUE	ENSG00000112249.14	ENSG00000112249	6	ASCC3	protein_coding	8111	activating signal cointegrator 1 complex subunit 3 [Source:HGNC Symbol;Acc:HGNC:18697]	10973	B4DR60	B4DR60
119.917	4.59912	0.308185	13.0251	8.80509388211499e-39	5.53517340589358e-37	38.0553	36.2569	TRUE	ENSG00000166257.10	ENSG00000166257	11	SCN3B	protein_coding	6061	sodium voltage-gated channel beta subunit 3 [Source:HGNC Symbol;Acc:HGNC:20665]	55800	A0A024R3H7	A0A024R3H7
3780.85	-1.1987	0.0473571	-12.9598	2.06895497043813e-38	1.29298512552537e-36	37.6842	35.8884	TRUE	ENSG00000136108.15	ENSG00000136108	13	CKAP2	protein_coding	3629	cytoskeleton associated protein 2 [Source:HGNC Symbol;Acc:HGNC:1990]	26586	Q8WWK9	Q8WWK9
327.923	2.11621	0.118155	12.9597	2.07161727596191e-38	1.29298512552537e-36	37.6837	35.8884	TRUE	ENSG00000178184.16	ENSG00000178184	18	PARD6G	protein_coding	3836	par-6 family cell polarity regulator gamma [Source:HGNC Symbol;Acc:HGNC:16076]	84552	Q9BYG4	Q9BYG4
3239.82	1.10336	0.0400576	12.9413	2.63208438152209e-38	1.63695041464342e-36	37.5797	35.786	TRUE	ENSG00000112715.26	ENSG00000112715	6	VEGFA	protein_coding	12167	vascular endothelial growth factor A [Source:HGNC Symbol;Acc:HGNC:12680]	7422	A0A087WUD8	A0A087WUD8
3234.58	1.10461	0.0401847	12.9315	2.98909992475527e-38	1.85239398173841e-36	37.5245	35.7323	TRUE	ENSG00000205336.14	ENSG00000205336	16	ADGRG1	protein_coding	4257	adhesion G protein-coupled receptor G1 [Source:HGNC Symbol;Acc:HGNC:4512]	9289	A0A0S2Z517	A0A0S2Z517
279.354	2.30543	0.133226	12.9139	3.75850119926391e-38	2.32097409746771e-36	37.425	35.6343	TRUE	ENSG00000168621.15	ENSG00000168621	5	GDNF	protein_coding	4171	glial cell derived neurotrophic factor [Source:HGNC Symbol;Acc:HGNC:4232]	2668	A0A0S2Z3V2	A0A0S2Z3V2
2503.6	1.1775	0.0459105	12.9063	4.14653103823305e-38	2.55157663465355e-36	37.3823	35.5932	TRUE	ENSG00000128591.16	ENSG00000128591	7	FLNC	protein_coding	9159	filamin C [Source:HGNC Symbol;Acc:HGNC:3756]	2318	Q14315	Q14315
1378.49	-1.29392	0.0552126	-12.8404	9.736727459099e-38	5.97049295000751e-36	37.0116	35.224	TRUE	ENSG00000172716.17	ENSG00000172716	17	SLFN11	protein_coding	5139	schlafen family member 11 [Source:HGNC Symbol;Acc:HGNC:26633]	91607	Q7Z7L1	Q7Z7L1
1426.98	-1.32142	0.0574598	-12.8169	1.31916381621108e-37	8.0607366615751e-36	36.8797	35.0936	TRUE	ENSG00000065328.17	ENSG00000065328	10	MCM10	protein_coding	4587	minichromosome maintenance 10 replication initiation factor [Source:HGNC Symbol;Acc:HGNC:18043]	55388	Q7L590	Q7L590
165.002	-2.99691	0.18879	-12.7758	2.23787277659932e-37	1.35977431490289e-35	36.6502	34.8665	TRUE	ENSG00000007968.7	ENSG00000007968	1	E2F2	protein_coding	5196	E2F transcription factor 2 [Source:HGNC Symbol;Acc:HGNC:3114]	1870	Q14209	Q14209
4245.1	-1.11655	0.0416094	-12.7757	2.2408732129322e-37	1.35977431490289e-35	36.6496	34.8665	TRUE	ENSG00000203811.2	ENSG00000203811	1	H3C14	protein_coding	522	H3 clustered histone 14 [Source:HGNC Symbol;Acc:HGNC:20503]	126961	Q71DI3	Q71DI3
489.804	1.80051	0.0952133	12.7666	2.52080379925919e-37	1.52434488566968e-35	36.5985	34.8169	TRUE	ENSG00000233901.8	ENSG00000233901	9	LINC01503	lncRNA	2229	long intergenic non-protein coding RNA 1503 [Source:HGNC Symbol;Acc:HGNC:51184]	100506119	NA	NA
300.462	2.18579	0.125997	12.7053	5.52726334452749e-37	3.33084324858491e-35	36.2575	34.4774	TRUE	ENSG00000142765.18	ENSG00000142765	1	SYTL1	protein_coding	2681	synaptotagmin like 1 [Source:HGNC Symbol;Acc:HGNC:15584]	84958	Q8IYJ3	Q8IYJ3
142.028	6.14937	0.439294	12.6667	9.04454211087789e-37	5.43169821064268e-35	36.0436	34.2651	TRUE	ENSG00000235513.2	ENSG00000235513	22	L3MBTL2-AS1	lncRNA	4313	L3MBTL2 antisense RNA 1 [Source:HGNC Symbol;Acc:HGNC:40847]	NA	NA	NA
11033.2	0.952721	0.0291086	12.634	1.37143670331595e-36	8.20795473532517e-35	35.8628	34.0858	TRUE	ENSG00000148677.7	ENSG00000148677	10	ANKRD1	protein_coding	1790	ankyrin repeat domain 1 [Source:HGNC Symbol;Acc:HGNC:15819]	27063	Q15327	Q15327
1054.83	1.3799	0.0632143	12.5754	2.8846721867416e-36	1.72056420257666e-34	35.5399	33.7643	TRUE	ENSG00000171469.11	ENSG00000171469	19	ZNF561	protein_coding	4529	zinc finger protein 561 [Source:HGNC Symbol;Acc:HGNC:28684]	93134	A8KAD9	A8KAD9
5279.69	0.99749	0.0328406	12.5615	3.43678863960887e-36	2.04290198183009e-34	35.4638	33.6898	TRUE	ENSG00000166619.15	ENSG00000166619	20	BLCAP	protein_coding	4083	BLCAP apoptosis inducing factor [Source:HGNC Symbol;Acc:HGNC:1055]	10904	P62952	P62952
217.12	7.55172	0.556555	12.5177	5.97729473085961e-36	3.54098992259331e-34	35.2235	33.4509	TRUE	ENSG00000177551.5	ENSG00000177551	1	NHLH2	protein_coding	7226	nescient helix-loop-helix 2 [Source:HGNC Symbol;Acc:HGNC:7818]	4808	A0A024R0I7	A0A024R0I7
623.136	-1.70112	0.0892083	-12.5118	6.4330144408842e-36	3.79808649894906e-34	35.1916	33.4204	TRUE	ENSG00000164045.12	ENSG00000164045	3	CDC25A	protein_coding	3844	cell division cycle 25A [Source:HGNC Symbol;Acc:HGNC:1725]	993	A0A024R2S4	A0A024R2S4
1748.74	-1.3169	0.0592593	-12.3514	4.78636375587919e-35	2.8163802356143e-33	34.32	32.5503	TRUE	ENSG00000138376.11	ENSG00000138376	2	BARD1	protein_coding	5478	BRCA1 associated RING domain 1 [Source:HGNC Symbol;Acc:HGNC:952]	580	A0AVN2	A0AVN2
770.743	-1.57423	0.0801793	-12.3382	5.63688268903177e-35	3.30571012998387e-33	34.249	32.4807	TRUE	ENSG00000111665.12	ENSG00000111665	12	CDCA3	protein_coding	2917	cell division cycle associated 3 [Source:HGNC Symbol;Acc:HGNC:14624]	83461	J3KMY0	J3KMY0
371.435	-2.00138	0.115	-12.3166	7.37120200800037e-35	4.30833198300383e-33	34.1325	32.3657	TRUE	ENSG00000146410.12	ENSG00000146410	6	MTFR2	protein_coding	1789	mitochondrial fission regulator 2 [Source:HGNC Symbol;Acc:HGNC:21115]	113115	Q6P444	Q6P444
197.19	2.61244	0.164656	12.3134	7.66951392969217e-35	4.46774751451001e-33	34.1152	32.3499	TRUE	ENSG00000116962.15	ENSG00000116962	1	NID1	protein_coding	5792	nidogen 1 [Source:HGNC Symbol;Acc:HGNC:7821]	4811	P14543	P14543
1371.33	1.27766	0.0563672	12.2891	1.03662067136943e-34	6.01859895443593e-33	33.9844	32.2205	TRUE	ENSG00000101670.12	ENSG00000101670	18	LIPG	protein_coding	10418	lipase G, endothelial type [Source:HGNC Symbol;Acc:HGNC:6623]	9388	B4DTR8	B4DTR8
281.132	2.21267	0.132763	12.2602	1.48071668690802e-34	8.54154103234343e-33	33.8295	32.0685	TRUE	ENSG00000029534.22	ENSG00000029534	8	ANK1	protein_coding	8457	ankyrin 1 [Source:HGNC Symbol;Acc:HGNC:492]	286	P16157	P16157
1689.5	-1.21682	0.0515373	-12.2602	1.48093781918062e-34	8.54154103234343e-33	33.8295	32.0685	TRUE	ENSG00000137310.13	ENSG00000137310	6	TCF19	protein_coding	3598	transcription factor 19 [Source:HGNC Symbol;Acc:HGNC:11629]	6941	A0A1U9X8M7	A0A1U9X8M7
1847.68	1.31622	0.0597036	12.2481	1.71879949797665e-34	9.88083553507891e-33	33.7648	32.0052	TRUE	ENSG00000136003.16	ENSG00000136003	12	ISCU	protein_coding	3685	iron-sulfur cluster assembly enzyme [Source:HGNC Symbol;Acc:HGNC:29882]	23479	B3KQ30	B3KQ30
960.043	1.40805	0.0672155	12.2455	1.77604647910206e-34	1.01764551700943e-32	33.7505	31.9924	TRUE	ENSG00000124104.19	ENSG00000124104	20	SNX21	protein_coding	3206	sorting nexin family member 21 [Source:HGNC Symbol;Acc:HGNC:16154]	90203	Q05DJ0	Q05DJ0
1558.01	-1.239	0.053418	-12.2438	1.81310076704571e-34	1.03548199362388e-32	33.7416	31.9849	TRUE	ENSG00000119403.15	ENSG00000119403	9	PHF19	protein_coding	4149	PHD finger protein 19 [Source:HGNC Symbol;Acc:HGNC:24566]	26147	Q5T6S3	Q5T6S3
4145.21	-1.10174	0.0427836	-12.0788	1.36723848839003e-33	7.78301622902415e-32	32.8642	31.1089	TRUE	ENSG00000203852.4	ENSG00000203852	1	H3C15	protein_coding	518	H3 clustered histone 15 [Source:HGNC Symbol;Acc:HGNC:20505]	333932	Q71DI3	Q71DI3
1336.96	1.272	0.0570536	12.042	2.1382497264096e-33	1.2132484486602e-31	32.6699	30.9161	TRUE	ENSG00000165632.9	ENSG00000165632	10	TAF3	protein_coding	5067	TATA-box binding protein associated factor 3 [Source:HGNC Symbol;Acc:HGNC:17303]	83860	Q5VWG9	Q5VWG9
105.257	5.10645	0.375653	12.0364	2.28849676357319e-33	1.2942967456377e-31	32.6404	30.888	TRUE	ENSG00000286116.1	ENSG00000286116	10	ENSG00000286116	lncRNA	4205	FAS antisense RNA 1	NA	NA	NA
618.523	1.61581	0.0857286	12.0245	2.64111700007023e-33	1.48890840945895e-31	32.5782	30.8271	TRUE	ENSG00000090097.22	ENSG00000090097	3	PCBP4	protein_coding	2599	poly_rC_ binding protein 4 [Source:HGNC Symbol;Acc:HGNC:8652]	57060	A0A024R320	A0A024R320
1390.79	-1.26925	0.0573849	-11.9245	8.81641025938114e-33	4.95419889687925e-31	32.0547	30.305	TRUE	ENSG00000275714.2	ENSG00000275714	6	H3C1	protein_coding	508	H3 clustered histone 1 [Source:HGNC Symbol;Acc:HGNC:4766]	8350	P68431	P68431
1570.72	-1.35502	0.0646452	-11.912	1.02463170537355e-32	5.73925118048336e-31	31.9894	30.2411	TRUE	ENSG00000278705.3	ENSG00000278705	6	H4C2	protein_coding	388	H4 clustered histone 2 [Source:HGNC Symbol;Acc:HGNC:4789]	8366	B2R4R0	B2R4R0
3637.37	1.04381	0.0385524	11.902	1.15539062425396e-32	6.45099250781539e-31	31.9373	30.1904	TRUE	ENSG00000113161.17	ENSG00000113161	5	HMGCR	protein_coding	7379	3-hydroxy-3-methylglutaryl-CoA reductase [Source:HGNC Symbol;Acc:HGNC:5006]	3156	A0A024RAP2	A0A024RAP2
1950.85	-1.16407	0.0487286	-11.8844	1.4273915705046e-32	7.94429779813322e-31	31.8455	30.0999	TRUE	ENSG00000233822.6	ENSG00000233822	6	H2BC15	protein_coding	4137	H2B clustered histone 15 [Source:HGNC Symbol;Acc:HGNC:4749]	8341	A0A024RCJ9	A0A024RCJ9
350.104	-1.9764	0.11713	-11.8794	1.51416219924191e-32	8.40047574411163e-31	31.8198	30.0757	TRUE	ENSG00000289357.1	ENSG00000289357	8	ENSG00000289357	lncRNA	957	novel transcript	NA	NA	NA
734.12	1.50104	0.0779467	11.7526	6.85021739228043e-32	3.78843035276876e-30	31.1643	29.4215	TRUE	ENSG00000116717.13	ENSG00000116717	1	GADD45A	protein_coding	1352	growth arrest and DNA damage inducible alpha [Source:HGNC Symbol;Acc:HGNC:4095]	1647	P24522	P24522
4769.18	-0.992252	0.0347332	-11.7262	9.35320245352813e-32	5.15635855135197e-30	31.029	29.2877	TRUE	ENSG00000117399.14	ENSG00000117399	1	CDC20	protein_coding	1777	cell division cycle 20 [Source:HGNC Symbol;Acc:HGNC:1723]	991	Q12834	Q12834
163.167	7.13737	0.560161	11.6974	1.31492924777082e-31	7.22632186605122e-30	30.8811	29.1411	TRUE	ENSG00000275620.1	ENSG00000275620	20	FLJ16779	lncRNA	7638	uncharacterized LOC100192386 [Source:NCBI gene _formerly Entrezgene_;Acc:100192386]	100192386	NA	NA
97.8088	4.76606	0.357527	11.6945	1.36017005147238e-31	7.45151467696909e-30	30.8664	29.1278	TRUE	ENSG00000277639.3	ENSG00000277639	16	ENSG00000277639	protein_coding	2996	novel protein	105371267	NA	NA
192.323	7.59934	0.601519	11.6611	2.01418045703028e-31	1.09999430209566e-29	30.6959	28.9586	TRUE	ENSG00000132517.15	ENSG00000132517	17	SLC52A1	protein_coding	2992	solute carrier family 52 member 1 [Source:HGNC Symbol;Acc:HGNC:30225]	55065	Q9NWF4	Q9NWF4
658.286	-1.56394	0.084034	-11.6497	2.3013345266732e-31	1.25290100274582e-29	30.638	28.9021	TRUE	ENSG00000118655.8	ENSG00000118655	1	DCLRE1B	protein_coding	3872	DNA cross-link repair 1B [Source:HGNC Symbol;Acc:HGNC:17641]	64858	Q9H816	Q9H816
654.487	1.54496	0.0827345	11.6034	3.96126438813046e-31	2.14990858530956e-29	30.4022	28.6676	TRUE	ENSG00000198814.14	ENSG00000198814	X	GK	protein_coding	4515	glycerol kinase [Source:HGNC Symbol;Acc:HGNC:4289]	2710	B4DH54	B4DH54
6836.95	0.932218	0.0300546	11.5542	7.03359740691533e-31	3.8055463864784e-29	30.1528	28.4196	TRUE	ENSG00000139289.15	ENSG00000139289	12	PHLDA1	protein_coding	5913	pleckstrin homology like domain family A member 1 [Source:HGNC Symbol;Acc:HGNC:8933]	22822	Q8WV24	Q8WV24
2075.9	-1.14696	0.0487048	-11.5389	8.40124462421115e-31	4.53148614360229e-29	30.0757	28.3438	TRUE	ENSG00000092853.14	ENSG00000092853	1	CLSPN	protein_coding	8512	claspin [Source:HGNC Symbol;Acc:HGNC:19715]	63967	Q9HAW4	Q9HAW4
484.133	-1.72396	0.0989771	-11.5076	1.20746070691379e-30	6.49279486585397e-29	29.9181	28.1876	TRUE	ENSG00000196550.11	ENSG00000196550	1	FAM72A	protein_coding	2364	family with sequence similarity 72 member A [Source:HGNC Symbol;Acc:HGNC:24044]	729533	Q5TYM5	Q5TYM5
8353.6	-0.941438	0.0311033	-11.461	2.07030728763951e-30	1.10983712143522e-28	29.684	27.9547	TRUE	ENSG00000182481.10	ENSG00000182481	17	KPNA2	protein_coding	4097	karyopherin subunit alpha 2 [Source:HGNC Symbol;Acc:HGNC:6395]	3838	P52292	P52292
141.985	2.97293	0.208792	11.4371	2.72992422150894e-30	1.45896500596606e-28	29.5638	27.836	TRUE	ENSG00000162849.16	ENSG00000162849	1	KIF26B	protein_coding	13593	kinesin family member 26B [Source:HGNC Symbol;Acc:HGNC:25484]	55083	Q2KJY2	Q2KJY2
17130.1	0.865421	0.0245878	11.4064	3.88468263438324e-30	2.06977785727078e-28	29.4106	27.6841	TRUE	ENSG00000142627.13	ENSG00000142627	1	EPHA2	protein_coding	3946	EPH receptor A2 [Source:HGNC Symbol;Acc:HGNC:3386]	1969	A0A024QZA8	A0A024QZA8
1326.87	-1.23011	0.0566089	-11.3965	4.35113428868311e-30	2.30514453494793e-28	29.3614	27.6373	TRUE	ENSG00000075702.19	ENSG00000075702	19	WDR62	protein_coding	5973	WD repeat domain 62 [Source:HGNC Symbol;Acc:HGNC:24502]	284403	O43379	O43379
1491.27	-1.20954	0.0548047	-11.3965	4.35281355306029e-30	2.30514453494793e-28	29.3612	27.6373	TRUE	ENSG00000166483.12	ENSG00000166483	11	WEE1	protein_coding	5187	WEE1 G2 checkpoint kinase [Source:HGNC Symbol;Acc:HGNC:12761]	7465	P30291	P30291
391.863	-1.86545	0.112377	-11.3946	4.44694864605631e-30	2.34788140599638e-28	29.3519	27.6293	TRUE	ENSG00000215784.6	ENSG00000215784	1	FAM72D	protein_coding	2423	family with sequence similarity 72 member D [Source:HGNC Symbol;Acc:HGNC:33593]	728833	Q6L9T8	Q6L9T8
7435.94	0.925658	0.0299211	11.3865	4.88398403921533e-30	2.57085858642552e-28	29.3112	27.5899	TRUE	ENSG00000197324.9	ENSG00000197324	14	LRP10	protein_coding	6892	LDL receptor related protein 10 [Source:HGNC Symbol;Acc:HGNC:14553]	26020	Q7Z4F1	Q7Z4F1
1254.72	1.28193	0.0614882	11.3349	8.81129234326692e-30	4.62420855828627e-28	29.055	27.335	TRUE	ENSG00000028277.22	ENSG00000028277	19	POU2F2	protein_coding	7057	POU class 2 homeobox 2 [Source:HGNC Symbol;Acc:HGNC:9213]	5452	P09086	P09086
713.851	-1.53624	0.084052	-11.3177	1.07286828681976e-29	5.61360664085694e-28	28.9695	27.2508	TRUE	ENSG00000183598.4	ENSG00000183598	1	H3C13	protein_coding	469	H3 clustered histone 13 [Source:HGNC Symbol;Acc:HGNC:25311]	653604	Q71DI3	Q71DI3
120.491	3.24394	0.234964	11.3165	1.08692254000226e-29	5.67016665942671e-28	28.9638	27.2464	TRUE	ENSG00000180155.20	ENSG00000180155	8	LYNX1	protein_coding	4708	Ly6/neurotoxin 1 [Source:HGNC Symbol;Acc:HGNC:29604]	66004	P0DP58	P0DP58
1124.8	-1.27873	0.0613939	-11.3002	1.30884644393993e-29	6.80755965901612e-28	28.8831	27.167	TRUE	ENSG00000136111.14	ENSG00000136111	13	TBC1D4	protein_coding	7588	TBC1 domain family member 4 [Source:HGNC Symbol;Acc:HGNC:19165]	9882	O60343	O60343
1305.85	-1.26572	0.0602813	-11.2929	1.4219723566776e-29	7.37400264252161e-28	28.8471	27.1323	TRUE	ENSG00000128059.8	ENSG00000128059	4	PPAT	protein_coding	4043	phosphoribosyl pyrophosphate amidotransferase [Source:HGNC Symbol;Acc:HGNC:9238]	5471	A8K4H7	A8K4H7
360.981	-1.93133	0.119363	-11.2796	1.65411362144533e-29	8.55245255869189e-28	28.7814	27.0679	TRUE	ENSG00000278463.2	ENSG00000278463	6	H2AC4	protein_coding	527	H2A clustered histone 4 [Source:HGNC Symbol;Acc:HGNC:4734]	8335	P04908	P04908
524.982	-1.59491	0.08959	-11.273	1.78388804097276e-29	9.19623227257815e-28	28.7486	27.0364	TRUE	ENSG00000177732.9	ENSG00000177732	20	SOX12	protein_coding	4673	SRY-box transcription factor 12 [Source:HGNC Symbol;Acc:HGNC:11198]	6666	O15370	O15370
12870.7	1.41398	0.0738086	11.232	2.83866133585816e-29	1.45907192663109e-27	28.5469	26.8359	TRUE	ENSG00000245532.11	ENSG00000245532	11	NEAT1	lncRNA	22743	nuclear paraspeckle assembly transcript 1 [Source:HGNC Symbol;Acc:HGNC:30815]	283131	NA	NA
2293.7	-1.21463	0.0563678	-11.1708	5.66956457784298e-29	2.90561028042181e-27	28.2465	26.5368	TRUE	ENSG00000277775.2	ENSG00000277775	6	H3C7	protein_coding	494	H3 clustered histone 7 [Source:HGNC Symbol;Acc:HGNC:4773]	8968	P68431	P68431
396.233	-1.7575	0.105308	-11.1343	8.53715460339724e-29	4.36243607745527e-27	28.0687	26.3603	TRUE	ENSG00000263513.6	ENSG00000263513	1	FAM72C	protein_coding	2395	family with sequence similarity 72 member C [Source:HGNC Symbol;Acc:HGNC:30602]	554282	H0Y354	H0Y354
357.362	-1.81636	0.110669	-11.1269	9.28477431399925e-29	4.73063311695192e-27	28.0322	26.3251	TRUE	ENSG00000188610.12	ENSG00000188610	1	FAM72B	protein_coding	2396	family with sequence similarity 72 member B [Source:HGNC Symbol;Acc:HGNC:24805]	653820	Q86X60	Q86X60
830.893	1.39646	0.0732359	11.0806	1.55795209514728e-28	7.91475895778894e-27	27.8074	26.1016	TRUE	ENSG00000189190.11	ENSG00000189190	19	ZNF600	protein_coding	4618	zinc finger protein 600 [Source:HGNC Symbol;Acc:HGNC:30951]	162966	Q6ZNG1	Q6ZNG1
857.133	-1.38018	0.0719675	-11.0497	2.19905367106606e-28	1.11393223059567e-26	27.6578	25.9531	TRUE	ENSG00000101412.13	ENSG00000101412	20	E2F1	protein_coding	2690	E2F transcription factor 1 [Source:HGNC Symbol;Acc:HGNC:3113]	1869	Q01094	Q01094
1406.34	-1.2171	0.0572308	-11.0454	2.30862361486748e-28	1.16605509518567e-26	27.6366	25.9333	TRUE	ENSG00000135451.13	ENSG00000135451	12	TROAP	protein_coding	2771	trophinin associated protein [Source:HGNC Symbol;Acc:HGNC:12327]	10024	Q12815	Q12815
2368.4	-1.08903	0.0456847	-11.0337	2.62834929841058e-28	1.32371851121105e-26	27.5803	25.8782	TRUE	ENSG00000139618.18	ENSG00000139618	13	BRCA2	protein_coding	11954	BRCA2 DNA repair associated [Source:HGNC Symbol;Acc:HGNC:1101]	675	P51587	P51587
2474.35	1.08132	0.0450112	11.0274	2.820069915404e-28	1.41619373108047e-26	27.5497	25.8489	TRUE	ENSG00000079459.13	ENSG00000079459	8	FDFT1	protein_coding	2660	farnesyl-diphosphate farnesyltransferase 1 [Source:HGNC Symbol;Acc:HGNC:3629]	2222	P37268	P37268
255.802	2.06229	0.134311	10.9993	3.84906053509689e-28	1.92739776250296e-26	27.4146	25.715	TRUE	ENSG00000149809.17	ENSG00000149809	11	TM7SF2	protein_coding	2094	transmembrane 7 superfamily member 2 [Source:HGNC Symbol;Acc:HGNC:11863]	7108	O76062	O76062
88.8579	3.98822	0.309811	10.985	4.5148788060512e-28	2.25434348613002e-26	27.3454	25.647	TRUE	ENSG00000244694.8	ENSG00000244694	6	PTCHD4	protein_coding	25280	patched domain containing 4 [Source:HGNC Symbol;Acc:HGNC:21345]	442213	Q6ZW05	Q6ZW05
4173.92	-0.998365	0.037664	-10.976	4.98259692316038e-28	2.48079384128635e-26	27.3025	25.6054	TRUE	ENSG00000161800.13	ENSG00000161800	12	RACGAP1	protein_coding	3229	Rac GTPase activating protein 1 [Source:HGNC Symbol;Acc:HGNC:9804]	29127	A0A024R136	A0A024R136
601.094	1.61116	0.0936124	10.9622	5.80925853431917e-28	2.88416483368642e-26	27.2359	25.54	TRUE	ENSG00000152782.18	ENSG00000152782	10	PANK1	protein_coding	3155	pantothenate kinase 1 [Source:HGNC Symbol;Acc:HGNC:8598]	53354	Q8TE04	Q8TE04
87.271	4.22107	0.332321	10.9415	7.29559755656761e-28	3.61183747588033e-26	27.1369	25.4423	TRUE	ENSG00000136378.15	ENSG00000136378	15	ADAMTS7	protein_coding	5520	ADAM metallopeptidase with thrombospondin type 1 motif 7 [Source:HGNC Symbol;Acc:HGNC:223]	11173	Q9UFZ4	Q9UFZ4
1364.93	-1.19899	0.0561915	-10.9275	8.52022020880057e-28	4.20619684658189e-26	27.0695	25.3761	TRUE	ENSG00000164649.20	ENSG00000164649	7	CDCA7L	protein_coding	2915	cell division cycle associated 7 like [Source:HGNC Symbol;Acc:HGNC:30777]	55536	Q96GN5	Q96GN5
4087.6	-0.990743	0.0371488	-10.9231	8.9364230700434e-28	4.39923745273461e-26	27.0488	25.3566	TRUE	ENSG00000112297.18	ENSG00000112297	6	CRYBG1	protein_coding	10039	crystallin beta-gamma domain containing 1 [Source:HGNC Symbol;Acc:HGNC:356]	202	B3KPT0	B3KPT0
178.095	7.75294	0.656968	10.9107	1.02470613672359e-27	5.03027091162401e-26	26.9894	25.2984	TRUE	ENSG00000189275.6	ENSG00000189275	10	LINC01164	lncRNA	3384	long intergenic non-protein coding RNA 1164 [Source:HGNC Symbol;Acc:HGNC:49533]	399827	NA	NA
10807.7	0.9351	0.0320934	10.91	1.0330558998394e-27	5.05705459540428e-26	26.9859	25.2961	TRUE	ENSG00000149547.15	ENSG00000149547	11	EI24	protein_coding	2191	EI24 autophagy associated transmembrane protein [Source:HGNC Symbol;Acc:HGNC:13276]	9538	O14681	O14681
179.219	2.36655	0.163467	10.8987	1.16860828049616e-27	5.70463639942761e-26	26.9323	25.2438	TRUE	ENSG00000130477.16	ENSG00000130477	19	UNC13A	protein_coding	9985	unc-13 homolog A [Source:HGNC Symbol;Acc:HGNC:23150]	23025	Q9UPW8	Q9UPW8
90.5277	5.48939	0.450832	10.8786	1.45742917492524e-27	7.09471650724054e-26	26.8364	25.1491	TRUE	ENSG00000144596.13	ENSG00000144596	3	GRIP2	protein_coding	7977	glutamate receptor interacting protein 2 [Source:HGNC Symbol;Acc:HGNC:23841]	80852	A0A087WU38	A0A087WU38
143.008	7.16732	0.605218	10.876	1.49968624287758e-27	7.28014355014683e-26	26.824	25.1379	TRUE	ENSG00000148357.18	ENSG00000148357	9	HMCN2	protein_coding	15789	hemicentin 2 [Source:HGNC Symbol;Acc:HGNC:21293]	256158	NA	NA
93.1396	5.65516	0.466458	10.8696	1.60954231643164e-27	7.79178989527961e-26	26.7933	25.1084	TRUE	ENSG00000260193.1	ENSG00000260193	9	LINC02846	lncRNA	1274	long intergenic non-protein coding RNA 2846 [Source:HGNC Symbol;Acc:HGNC:54381]	NA	NA	NA
680.672	1.44567	0.0794095	10.8388	2.25400503706081e-27	1.08814895104074e-25	26.647	24.9633	TRUE	ENSG00000221968.9	ENSG00000221968	11	FADS3	protein_coding	5314	fatty acid desaturase 3 [Source:HGNC Symbol;Acc:HGNC:3576]	3995	A0A024R564	A0A024R564
1917.57	-1.24347	0.0608356	-10.8243	2.64002614625457e-27	1.2709944058387e-25	26.5784	24.8959	TRUE	ENSG00000275379.2	ENSG00000275379	6	H3C11	protein_coding	502	H3 clustered histone 11 [Source:HGNC Symbol;Acc:HGNC:4771]	8354	P68431	P68431
1998.13	1.08759	0.0464904	10.8115	3.03650503307103e-27	1.45785609774586e-25	26.5176	24.8363	TRUE	ENSG00000166750.10	ENSG00000166750	17	SLFN5	protein_coding	10555	schlafen family member 5 [Source:HGNC Symbol;Acc:HGNC:28286]	162394	B4E128	B4E128
1783.49	-1.25344	0.0619593	-10.789	3.87832772401051e-27	1.85692206314541e-25	26.4114	24.7312	TRUE	ENSG00000275713.3	ENSG00000275713	6	H2BC9	protein_coding	462	H2B clustered histone 9 [Source:HGNC Symbol;Acc:HGNC:4755]	8345	Q93079	Q93079
584.895	1.54135	0.0889828	10.748	6.05478494243825e-27	2.89107709437298e-25	26.2179	24.5389	TRUE	ENSG00000116991.12	ENSG00000116991	1	SIPA1L2	protein_coding	7105	signal induced proliferation associated 1 like 2 [Source:HGNC Symbol;Acc:HGNC:23800]	57568	Q9P2F8	Q9P2F8
87.6771	5.44193	0.452986	10.7221	8.01544759850099e-27	3.81683820794014e-25	26.0961	24.4183	TRUE	ENSG00000167741.11	ENSG00000167741	17	GGT6	protein_coding	2644	gamma-glutamyltransferase 6 [Source:HGNC Symbol;Acc:HGNC:26891]	124975	Q6P531	Q6P531
93.4368	5.80416	0.486895	10.7194	8.25693876047551e-27	3.92114841788234e-25	26.0832	24.4066	TRUE	ENSG00000109846.9	ENSG00000109846	11	CRYAB	protein_coding	3414	crystallin alpha B [Source:HGNC Symbol;Acc:HGNC:2389]	1410	P02511	P02511
1202.29	-1.25868	0.0631525	-10.6681	1.43571052272988e-26	6.79958728867949e-25	25.8429	24.1675	TRUE	ENSG00000138092.11	ENSG00000138092	2	CENPO	protein_coding	4272	centromere protein O [Source:HGNC Symbol;Acc:HGNC:28152]	79172	Q9BU64	Q9BU64
461.515	-1.67654	0.102387	-10.6613	1.54405970912248e-26	7.29296958827688e-25	25.8113	24.1371	TRUE	ENSG00000090447.12	ENSG00000090447	16	TFAP4	protein_coding	6491	transcription factor AP-4 [Source:HGNC Symbol;Acc:HGNC:11745]	7023	Q01664	Q01664
1239.31	1.19618	0.0573484	10.658	1.5994657339976e-26	7.53430274052345e-25	25.796	24.123	TRUE	ENSG00000006459.11	ENSG00000006459	7	KDM7A	protein_coding	9220	lysine demethylase 7A [Source:HGNC Symbol;Acc:HGNC:22224]	80853	Q6ZMT4	Q6ZMT4
920.335	1.38165	0.0747993	10.651	1.72561981852788e-26	8.10670213671863e-25	25.7631	24.0912	TRUE	ENSG00000132196.16	ENSG00000132196	1	HSD17B7	protein_coding	3087	hydroxysteroid 17-beta dehydrogenase 7 [Source:HGNC Symbol;Acc:HGNC:5215]	51478	P56937	P56937
461.797	6.75297	0.580307	10.6289	2.18732874296856e-26	1.02481922552597e-24	25.6601	23.9894	TRUE	ENSG00000175274.19	ENSG00000175274	11	TP53I11	protein_coding	3703	tumor protein p53 inducible protein 11 [Source:HGNC Symbol;Acc:HGNC:16842]	9537	O14683	O14683
103.971	6.28738	0.536611	10.6267	2.23799688063768e-26	1.04575490604342e-24	25.6501	23.9806	TRUE	ENSG00000268500.7	ENSG00000268500	19	SIGLEC5	protein_coding	2993	sialic acid binding Ig like lectin 5 [Source:HGNC Symbol;Acc:HGNC:10874]	8778	O15389	O15389
84.7109	3.82163	0.305517	10.5941	3.17516292827123e-26	1.47971059558581e-24	25.4982	23.8298	TRUE	ENSG00000101098.13	ENSG00000101098	20	RIMS4	protein_coding	5411	regulating synaptic membrane exocytosis 4 [Source:HGNC Symbol;Acc:HGNC:16183]	140730	Q9H426	Q9H426
456.662	-1.59049	0.0949698	-10.5879	3.39286841287408e-26	1.57696192509009e-24	25.4694	23.8022	TRUE	ENSG00000181938.14	ENSG00000181938	16	GINS3	protein_coding	3202	GINS complex subunit 3 [Source:HGNC Symbol;Acc:HGNC:25851]	64785	A0A0S2Z5P2	A0A0S2Z5P2
3772.71	0.990815	0.0383589	10.5804	3.67378072240685e-26	1.70299713275284e-24	25.4349	23.7688	TRUE	ENSG00000117595.13	ENSG00000117595	1	IRF6	protein_coding	4558	interferon regulatory factor 6 [Source:HGNC Symbol;Acc:HGNC:6121]	3664	O14896	O14896
159.072	7.58607	0.661766	10.5794	3.71168501870054e-26	1.71601606843414e-24	25.4304	23.7655	TRUE	ENSG00000173546.7	ENSG00000173546	15	CSPG4	protein_coding	8290	chondroitin sulfate proteoglycan 4 [Source:HGNC Symbol;Acc:HGNC:2466]	1464	Q6UVK1	Q6UVK1
666.34	-1.46156	0.0829855	-10.5632	4.41284472087135e-26	2.03479879530205e-24	25.3553	23.6915	TRUE	ENSG00000077684.16	ENSG00000077684	4	JADE1	protein_coding	5695	jade family PHD finger 1 [Source:HGNC Symbol;Acc:HGNC:30027]	79960	Q6IE81	Q6IE81
590.77	-1.48572	0.08573	-10.5069	8.02972869189285e-26	3.69282996367156e-24	25.0953	23.4326	TRUE	ENSG00000197905.10	ENSG00000197905	12	TEAD4	protein_coding	1710	TEA domain transcription factor 4 [Source:HGNC Symbol;Acc:HGNC:11717]	7004	Q15561	Q15561
2108.7	1.07929	0.047061	10.504	8.27953699957565e-26	3.79772148568462e-24	25.082	23.4205	TRUE	ENSG00000248905.10	ENSG00000248905	15	FMN1	protein_coding	13511	formin 1 [Source:HGNC Symbol;Acc:HGNC:3768]	342184	Q68DA7	Q68DA7
239.56	2.21233	0.155248	10.4824	1.04118031730063e-25	4.76326367150415e-24	24.9825	23.3221	TRUE	ENSG00000168016.15	ENSG00000168016	3	TRANK1	protein_coding	11776	tetratricopeptide repeat and ankyrin repeat containing 1 [Source:HGNC Symbol;Acc:HGNC:29011]	9881	O15050	O15050
456.004	1.58634	0.0959449	10.437	1.67958273295361e-25	7.66380883579562e-24	24.7748	23.1156	TRUE	ENSG00000001617.12	ENSG00000001617	3	SEMA3F	protein_coding	3607	semaphorin 3F [Source:HGNC Symbol;Acc:HGNC:10728]	6405	C9JPG5	C9JPG5
678.746	-1.42277	0.0802838	-10.4355	1.7065904480863e-25	7.7667642371761e-24	24.7679	23.1098	TRUE	ENSG00000198331.11	ENSG00000198331	11	HYLS1	protein_coding	1810	HYLS1 centriolar and ciliogenesis associated [Source:HGNC Symbol;Acc:HGNC:26558]	219844	A0A024R3K0	A0A024R3K0
581.364	1.461	0.0841125	10.415	2.11741441391859e-25	9.61141150588085e-24	24.6742	23.0172	TRUE	ENSG00000136867.11	ENSG00000136867	9	SLC31A2	protein_coding	1750	solute carrier family 31 member 2 [Source:HGNC Symbol;Acc:HGNC:11017]	1318	O15432	O15432
1354.89	1.19441	0.0585288	10.4127	2.16956746665911e-25	9.82263239568252e-24	24.6636	23.0078	TRUE	ENSG00000124067.17	ENSG00000124067	16	SLC12A4	protein_coding	4708	solute carrier family 12 member 4 [Source:HGNC Symbol;Acc:HGNC:10913]	6560	B4DF30	B4DF30
3662.18	1.02928	0.0427167	10.4014	2.44228806113174e-25	1.10287922884595e-23	24.6122	22.9575	TRUE	ENSG00000064115.11	ENSG00000064115	12	TM7SF3	protein_coding	4315	transmembrane 7 superfamily member 3 [Source:HGNC Symbol;Acc:HGNC:23049]	51768	Q9NS93	Q9NS93
119.459	6.90845	0.608164	10.3977	2.54073132575341e-25	1.14437682084708e-23	24.595	22.9414	TRUE	ENSG00000142609.20	ENSG00000142609	1	CFAP74	protein_coding	5355	cilia and flagella associated protein 74 [Source:HGNC Symbol;Acc:HGNC:29368]	85452	Q9C0B2	Q9C0B2
190.753	2.25298	0.160943	10.364	3.61477334101182e-25	1.62395318528336e-23	24.4419	22.7894	TRUE	ENSG00000095397.17	ENSG00000095397	9	WHRN	protein_coding	4070	whirlin [Source:HGNC Symbol;Acc:HGNC:16361]	25861	A0A0C4DFN4	A0A0C4DFN4
839.417	1.33225	0.0722448	10.3438	4.46540257899877e-25	2.00095834539955e-23	24.3501	22.6988	TRUE	ENSG00000167904.16	ENSG00000167904	8	TMEM68	protein_coding	2588	transmembrane protein 68 [Source:HGNC Symbol;Acc:HGNC:26510]	137695	Q96MH6	Q96MH6
862.952	1.36299	0.0753576	10.3245	5.46199842958793e-25	2.44127581983321e-23	24.2626	22.6124	TRUE	ENSG00000090530.10	ENSG00000090530	3	P3H2	protein_coding	3477	prolyl 3-hydroxylase 2 [Source:HGNC Symbol;Acc:HGNC:19317]	55214	Q8IVL5	Q8IVL5
859.102	1.31606	0.0710206	10.2941	7.49234283170951e-25	3.3402087583407e-23	24.1254	22.4762	TRUE	ENSG00000179163.12	ENSG00000179163	1	FUCA1	protein_coding	2043	alpha-L-fucosidase 1 [Source:HGNC Symbol;Acc:HGNC:4006]	2517	P04066	P04066
385.445	1.67518	0.105917	10.2931	7.57168411337251e-25	3.36699113397705e-23	24.1208	22.4728	TRUE	ENSG00000189280.3	ENSG00000189280	1	GJB5	protein_coding	1355	gap junction protein beta 5 [Source:HGNC Symbol;Acc:HGNC:4287]	2709	O95377	O95377
80.1018	4.62485	0.392962	10.2806	8.62033231427827e-25	3.82357684071896e-23	24.0645	22.4175	TRUE	ENSG00000277196.4	ENSG00000277196	KI270734.1	PRODH	protein_coding	2405	proline dehydrogenase 1 [Source:HGNC Symbol;Acc:HGNC:9453]	5625	O43272	O43272
1811.23	1.23134	0.0630993	10.2438	1.26118704534548e-24	5.57987463403989e-23	23.8992	22.2534	TRUE	ENSG00000141232.5	ENSG00000141232	17	TOB1	protein_coding	2238	transducer of ERBB2, 1 [Source:HGNC Symbol;Acc:HGNC:11979]	10140	P50616	P50616
152.237	2.42872	0.180367	10.2223	1.57575114930973e-24	6.95399673872142e-23	23.8025	22.1578	TRUE	ENSG00000222009.9	ENSG00000222009	1	BTBD19	protein_coding	2987	BTB domain containing 19 [Source:HGNC Symbol;Acc:HGNC:27145]	149478	C9JJ37	C9JJ37
108.391	3.06583	0.242729	10.2207	1.60157936020126e-24	7.05017654883555e-23	23.7955	22.1518	TRUE	ENSG00000169435.14	ENSG00000169435	4	RASSF6	protein_coding	5882	Ras association domain family member 6 [Source:HGNC Symbol;Acc:HGNC:20796]	166824	Q6ZTQ3	Q6ZTQ3
1214.54	1.2089	0.0611732	10.1996	1.99174717851614e-24	8.74567178184626e-23	23.7008	22.0582	TRUE	ENSG00000116514.17	ENSG00000116514	1	RNF19B	protein_coding	2677	ring finger protein 19B [Source:HGNC Symbol;Acc:HGNC:26886]	127544	Q6ZMZ0	Q6ZMZ0
2574.53	1.08372	0.0490165	10.1754	2.55363939690219e-24	1.11848125564568e-22	23.5928	21.9514	TRUE	ENSG00000060656.20	ENSG00000060656	1	PTPRU	protein_coding	5573	protein tyrosine phosphatase receptor type U [Source:HGNC Symbol;Acc:HGNC:9683]	10076	Q92729	Q92729
3259.25	-1.01559	0.0424305	-10.149	3.34758758362968e-24	1.46256101528781e-22	23.4753	21.8349	TRUE	ENSG00000138778.14	ENSG00000138778	4	CENPE	protein_coding	8742	centromere protein E [Source:HGNC Symbol;Acc:HGNC:1856]	1062	Q02224	Q02224
7482.66	-0.874991	0.0286172	-10.1348	3.87303403439116e-24	1.68790879763142e-22	23.4119	21.7727	TRUE	ENSG00000009954.11	ENSG00000009954	7	BAZ1B	protein_coding	6115	bromodomain adjacent to zinc finger domain 1B [Source:HGNC Symbol;Acc:HGNC:961]	9031	Q9UIG0	Q9UIG0
2043.9	-1.07268	0.0481972	-10.1193	4.53752530500526e-24	1.97258189627542e-22	23.3432	21.705	TRUE	ENSG00000079616.14	ENSG00000079616	16	KIF22	protein_coding	4673	kinesin family member 22 [Source:HGNC Symbol;Acc:HGNC:6391]	3835	A0A024R632	A0A024R632
2342.13	-1.02233	0.0432997	-10.101	5.47054662515016e-24	2.37228964816685e-22	23.262	21.6248	TRUE	ENSG00000168496.4	ENSG00000168496	11	FEN1	protein_coding	2016	flap structure-specific endonuclease 1 [Source:HGNC Symbol;Acc:HGNC:3650]	2237	P39748	P39748
325.755	-1.73525	0.113989	-10.0912	6.04418408476356e-24	2.61455844221109e-22	23.2187	21.5826	TRUE	ENSG00000104369.5	ENSG00000104369	8	JPH1	protein_coding	4590	junctophilin 1 [Source:HGNC Symbol;Acc:HGNC:14201]	56704	Q7Z682	Q7Z682
1618.56	-1.12863	0.0539693	-10.0736	7.22751944899943e-24	3.11871925656084e-22	23.141	21.506	TRUE	ENSG00000128283.7	ENSG00000128283	22	CDC42EP1	protein_coding	2148	CDC42 effector protein 1 [Source:HGNC Symbol;Acc:HGNC:17014]	11135	Q00587	Q00587
75.2002	5.34502	0.473585	10.0511	9.08282062418128e-24	3.90963973468453e-22	23.0418	21.4079	TRUE	ENSG00000261804.3	ENSG00000261804	16	ENSG00000261804	lncRNA	1481	novel transcript	NA	NA	NA
75.032	5.33823	0.474208	10.0236	1.2005956863988e-23	5.15518678513646e-22	22.9206	21.2878	TRUE	ENSG00000283436.1	ENSG00000283436	2	LINC01958	lncRNA	1941	long intergenic non-protein coding RNA 1958 [Source:HGNC Symbol;Acc:HGNC:52784]	NA	NA	NA
513.778	1.49334	0.0908288	10.001	1.50897104784564e-23	6.46342598827214e-22	22.8213	21.1895	TRUE	ENSG00000151689.13	ENSG00000151689	2	INPP1	protein_coding	2044	inositol polyphosphate-1-phosphatase [Source:HGNC Symbol;Acc:HGNC:6071]	3628	P49441	P49441
3469.79	0.98551	0.0401463	9.9772	1.91794793928068e-23	8.19512425106826e-22	22.7172	21.0864	TRUE	ENSG00000099875.16	ENSG00000099875	19	MKNK2	protein_coding	4093	MAPK interacting serine/threonine kinase 2 [Source:HGNC Symbol;Acc:HGNC:7111]	2872	Q9HBH9	Q9HBH9
3047.42	0.988903	0.0406632	9.93379	2.96745516664301e-23	1.26485967054276e-21	22.5276	20.898	TRUE	ENSG00000079432.9	ENSG00000079432	19	CIC	protein_coding	8299	capicua transcriptional repressor [Source:HGNC Symbol;Acc:HGNC:14214]	23152	Q96RK0	Q96RK0
178.426	2.18308	0.161045	9.92345	3.29193288532177e-23	1.39975228963219e-21	22.4825	20.8539	TRUE	ENSG00000149557.14	ENSG00000149557	11	FEZ1	protein_coding	4744	fasciculation and elongation protein zeta 1 [Source:HGNC Symbol;Acc:HGNC:3659]	9638	Q99689	Q99689
77.7708	4.0533	0.349622	9.92027	3.39839910038025e-23	1.44151511354964e-21	22.4687	20.8412	TRUE	ENSG00000224960.5	ENSG00000224960	X	PPP4R3C	protein_coding	3135	protein phosphatase 4 regulatory subunit 3C [Source:HGNC Symbol;Acc:HGNC:33146]	139420	NA	NA
1062.97	-1.20931	0.0629419	-9.91949	3.42502120929936e-23	1.44928984633694e-21	22.4653	20.8388	TRUE	ENSG00000171320.15	ENSG00000171320	8	ESCO2	protein_coding	3805	establishment of sister chromatid cohesion N-acetyltransferase 2 [Source:HGNC Symbol;Acc:HGNC:27230]	157570	Q56NI9	Q56NI9
155.175	2.34443	0.178454	9.85951	6.23529669094128e-23	2.63207838093937e-21	22.2051	20.5797	TRUE	ENSG00000175938.7	ENSG00000175938	16	ORAI3	protein_coding	2204	ORAI calcium release-activated calcium modulator 3 [Source:HGNC Symbol;Acc:HGNC:28185]	93129	A0A024QZA7	A0A024QZA7
602.541	-1.44546	0.0872935	-9.85751	6.36073651662153e-23	2.67855979191513e-21	22.1965	20.5721	TRUE	ENSG00000120334.16	ENSG00000120334	1	CENPL	protein_coding	2706	centromere protein L [Source:HGNC Symbol;Acc:HGNC:17879]	91687	Q8N0S6	Q8N0S6
801.845	-1.30171	0.0731302	-9.80104	1.11435627964068e-22	4.68136787091357e-21	21.953	20.3296	TRUE	ENSG00000171241.9	ENSG00000171241	16	SHCBP1	protein_coding	5177	SHC binding and spindle associated 1 [Source:HGNC Symbol;Acc:HGNC:29547]	79801	A0A024R6R1	A0A024R6R1
6107.7	0.899023	0.0321265	9.77575	1.43096217256725e-22	5.99700118172309e-21	21.8444	20.2221	TRUE	ENSG00000165671.22	ENSG00000165671	5	NSD1	protein_coding	13042	nuclear receptor binding SET domain protein 1 [Source:HGNC Symbol;Acc:HGNC:14234]	64324	Q96L73	Q96L73
1104.4	-1.22274	0.0655059	-9.73615	2.11405067540631e-22	8.83855253669873e-21	21.6749	20.0536	TRUE	ENSG00000129810.15	ENSG00000129810	3	SGO1	protein_coding	3070	shugoshin 1 [Source:HGNC Symbol;Acc:HGNC:25088]	151648	B5BUA4	B5BUA4
98.0912	2.93468	0.241524	9.72871	2.27467273485117e-22	9.48739396521696e-21	21.6431	20.0229	TRUE	ENSG00000107551.21	ENSG00000107551	10	RASSF4	protein_coding	4350	Ras association domain family member 4 [Source:HGNC Symbol;Acc:HGNC:20793]	83937	Q9H2L5	Q9H2L5
69.189	3.86855	0.33846	9.70156	2.9693762343357e-22	1.23554331122025e-20	21.5273	19.9081	TRUE	ENSG00000175600.16	ENSG00000175600	7	SUGCT	protein_coding	1617	succinyl-CoA:glutarate-CoA transferase [Source:HGNC Symbol;Acc:HGNC:16001]	79783	Q9HAC7	Q9HAC7
222.816	1.93254	0.138966	9.69715	3.10040663040923e-22	1.28700014900313e-20	21.5086	19.8904	TRUE	ENSG00000179588.9	ENSG00000179588	16	ZFPM1	protein_coding	5432	zinc finger protein, FOG family member 1 [Source:HGNC Symbol;Acc:HGNC:19762]	161882	Q8IX07	Q8IX07
80.0257	-3.46193	0.29671	-9.6962	3.12938165454933e-22	1.29594961599299e-20	21.5045	19.8874	TRUE	ENSG00000118513.20	ENSG00000118513	6	MYB	protein_coding	3684	MYB proto-oncogene, transcription factor [Source:HGNC Symbol;Acc:HGNC:7545]	4602	P10242	P10242
501.624	-1.48174	0.0929152	-9.65162	4.83836418317867e-22	1.99894213865793e-20	21.3153	19.6992	TRUE	ENSG00000129195.16	ENSG00000129195	17	PIMREG	protein_coding	1908	PICALM interacting mitotic regulator [Source:HGNC Symbol;Acc:HGNC:25483]	54478	A0A0S2Z5F0	A0A0S2Z5F0
591.14	1.39317	0.0839792	9.62389	6.33905285923472e-22	2.61276622094307e-20	21.198	19.5829	TRUE	ENSG00000184584.14	ENSG00000184584	5	STING1	protein_coding	3200	stimulator of interferon response cGAMP interactor 1 [Source:HGNC Symbol;Acc:HGNC:27962]	340061	V5V0K2	V5V0K2
65.9489	4.7922	0.437666	9.61288	7.0544651465727e-22	2.90079606827069e-20	21.1515	19.5375	TRUE	ENSG00000158055.17	ENSG00000158055	1	GRHL3	protein_coding	2834	grainyhead like transcription factor 3 [Source:HGNC Symbol;Acc:HGNC:25839]	57822	Q8TE85	Q8TE85
1536.94	-1.12481	0.0561744	-9.61027	7.23596681090889e-22	2.96844497623107e-20	21.1405	19.5275	TRUE	ENSG00000121057.13	ENSG00000121057	17	AKAP1	protein_coding	4285	A-kinase anchoring protein 1 [Source:HGNC Symbol;Acc:HGNC:367]	8165	A0A140VK05	A0A140VK05
469.975	1.55135	0.100824	9.58489	9.25547075992793e-22	3.7880235831499e-20	21.0336	19.4216	TRUE	ENSG00000274605.4	ENSG00000274605	13	PCCA-DT	lncRNA	1380	PCCA divergent transcript [Source:HGNC Symbol;Acc:HGNC:53266]	105370333	NA	NA
753.327	-1.3286	0.0776201	-9.58051	9.65660956717816e-22	3.94296515878518e-20	21.0152	19.4042	TRUE	ENSG00000275126.2	ENSG00000275126	6	H4C13	protein_coding	387	H4 clustered histone 13 [Source:HGNC Symbol;Acc:HGNC:4791]	8368	B2R4R0	B2R4R0
103.393	6.96376	0.665901	9.5792	9.77986367518359e-22	3.98398362674845e-20	21.0097	19.3997	TRUE	ENSG00000168824.15	ENSG00000168824	4	NSG1	protein_coding	4172	neuronal vesicle trafficking associated 1 [Source:HGNC Symbol;Acc:HGNC:18790]	27065	B2R5R8	B2R5R8
1350.99	-1.12934	0.0568404	-9.57735	9.95709460281744e-22	4.04674849485669e-20	21.0019	19.3929	TRUE	ENSG00000104611.12	ENSG00000104611	8	SH2D4A	protein_coding	3276	SH2 domain containing 4A [Source:HGNC Symbol;Acc:HGNC:26102]	63898	Q9H788	Q9H788
214.575	2.03022	0.152194	9.49618	2.17733738889299e-21	8.82857267013779e-20	20.6621	19.0541	TRUE	ENSG00000153531.15	ENSG00000153531	13	ADPRHL1	protein_coding	9722	ADP-ribosylhydrolase like 1 [Source:HGNC Symbol;Acc:HGNC:21303]	113622	Q8NDY3	Q8NDY3
127.418	2.63598	0.216858	9.45786	3.14295066957026e-21	1.27143995142153e-19	20.5027	18.8957	TRUE	ENSG00000102934.10	ENSG00000102934	16	PLLP	protein_coding	7578	plasmolipin [Source:HGNC Symbol;Acc:HGNC:18553]	51090	A0A024R6T3	A0A024R6T3
124.743	7.56052	0.737764	9.455	3.23031863278844e-21	1.30376555257762e-19	20.4908	18.8848	TRUE	ENSG00000197977.4	ENSG00000197977	6	ELOVL2	protein_coding	3988	ELOVL fatty acid elongase 2 [Source:HGNC Symbol;Acc:HGNC:14416]	54898	A0A024QZV3	A0A024QZV3
879.725	-1.23056	0.0683818	-9.44105	3.69047411160935e-21	1.48605358466555e-19	20.4329	18.828	TRUE	ENSG00000101945.17	ENSG00000101945	X	SUV39H1	protein_coding	2978	SUV39H1 histone lysine methyltransferase [Source:HGNC Symbol;Acc:HGNC:11479]	6839	O43463	O43463
62.2671	4.24474	0.388226	9.42695	4.22192967638872e-21	1.69614811550734e-19	20.3745	18.7705	TRUE	ENSG00000173320.12	ENSG00000173320	4	STOX2	protein_coding	10507	storkhead box 2 [Source:HGNC Symbol;Acc:HGNC:25450]	56977	Q9P2F5	Q9P2F5
193.36	1.98693	0.148965	9.41137	4.89689164495756e-21	1.96279996301097e-19	20.3101	18.7071	TRUE	ENSG00000054392.13	ENSG00000054392	1	HHAT	protein_coding	3639	hedgehog acyltransferase [Source:HGNC Symbol;Acc:HGNC:18270]	55733	Q5VTY9	Q5VTY9
891.434	1.23881	0.0694817	9.41036	4.94428868608734e-21	1.97726290796481e-19	20.3059	18.7039	TRUE	ENSG00000117308.15	ENSG00000117308	1	GALE	protein_coding	2073	UDP-galactose-4-epimerase [Source:HGNC Symbol;Acc:HGNC:4116]	2582	Q14376	Q14376
3217.19	-0.97045	0.0409766	-9.40749	5.08148556281607e-21	2.02748953643319e-19	20.294	18.693	TRUE	ENSG00000197771.13	ENSG00000197771	10	MCMBP	protein_coding	4216	minichromosome maintenance complex binding protein [Source:HGNC Symbol;Acc:HGNC:25782]	79892	A0A0S2Z5P5	A0A0S2Z5P5
706.513	-1.30915	0.0770129	-9.40346	5.27974942973985e-21	2.10179729007138e-19	20.2774	18.6774	TRUE	ENSG00000185090.15	ENSG00000185090	1	MANEAL	protein_coding	2640	mannosidase endo-alpha like [Source:HGNC Symbol;Acc:HGNC:26452]	149175	Q5VSG8	Q5VSG8
66.6271	3.86498	0.349853	9.37541	6.89046475918977e-21	2.73676732117274e-19	20.1618	18.5628	TRUE	ENSG00000163071.11	ENSG00000163071	4	SPATA18	protein_coding	4430	spermatogenesis associated 18 [Source:HGNC Symbol;Acc:HGNC:29579]	132671	Q8TC71	Q8TC71
89.9538	2.94181	0.251798	9.36009	7.9667776069501e-21	3.15708402401496e-19	20.0987	18.5007	TRUE	ENSG00000254951.7	ENSG00000254951	11	ENSG00000254951	lncRNA	2503	novel transcript, sense overlapping OR5P2, OR5P3 and OR5P1P	283299	NA	NA
1099.99	2.00601	0.152059	9.34536	9.15798813936411e-21	3.62092761817935e-19	20.0382	18.4412	TRUE	ENSG00000179046.9	ENSG00000179046	4	TRIML2	protein_coding	1998	tripartite motif family like 2 [Source:HGNC Symbol;Acc:HGNC:26378]	205860	B7ZLC3	B7ZLC3
829.846	-1.29555	0.0760899	-9.33874	9.74918882572194e-21	3.84597796655342e-19	20.011	18.415	TRUE	ENSG00000278677.2	ENSG00000278677	6	H2AC17	protein_coding	487	H2A clustered histone 17 [Source:HGNC Symbol;Acc:HGNC:4735]	8336	A4FTV9	A4FTV9
1447.4	-1.11311	0.0565826	-9.33409	1.01863372813498e-20	4.00937906146101e-19	19.992	18.3969	TRUE	ENSG00000154839.10	ENSG00000154839	18	SKA1	protein_coding	2849	spindle and kinetochore associated complex subunit 1 [Source:HGNC Symbol;Acc:HGNC:28109]	220134	A0A024R294	A0A024R294
65.6079	3.91091	0.356376	9.3327	1.03211570387875e-20	4.05331551482809e-19	19.9863	18.3922	TRUE	ENSG00000245648.2	ENSG00000245648	12	KLRK1-AS1	lncRNA	3388	KLRK1 antisense RNA 1 [Source:HGNC Symbol;Acc:HGNC:54868]	101928100	NA	NA
469.173	1.66328	0.115548	9.33218	1.03717763663086e-20	4.06406196810784e-19	19.9841	18.391	TRUE	ENSG00000177943.14	ENSG00000177943	9	MAMDC4	protein_coding	4112	MAM domain containing 4 [Source:HGNC Symbol;Acc:HGNC:24083]	158056	Q6UXC1	Q6UXC1
2040.49	1.01358	0.045942	9.32949	1.06376817108805e-20	4.15892898387802e-19	19.9732	18.381	TRUE	ENSG00000061987.16	ENSG00000061987	12	MON2	protein_coding	13263	MON2 homolog, regulator of endosome-to-Golgi trafficking [Source:HGNC Symbol;Acc:HGNC:29177]	23041	Q7Z3U7	Q7Z3U7
171.879	8.44079	0.842068	9.3292	1.06672167764294e-20	4.16116697287678e-19	19.9719	18.3808	TRUE	ENSG00000162490.7	ENSG00000162490	1	DRAXIN	protein_coding	7365	dorsal inhibitory axon guidance protein [Source:HGNC Symbol;Acc:HGNC:25054]	374946	Q8NBI3	Q8NBI3
485.078	1.47328	0.0953164	9.3197	1.16670092786153e-20	4.54103906799733e-19	19.933	18.3428	TRUE	ENSG00000178685.14	ENSG00000178685	8	PARP10	protein_coding	3505	poly_ADP-ribose_ polymerase family member 10 [Source:HGNC Symbol;Acc:HGNC:25895]	84875	B4E0C4	B4E0C4
3029.25	1.03808	0.0487348	9.29756	1.43705716697323e-20	5.58089134444983e-19	19.8425	18.2533	TRUE	ENSG00000197122.13	ENSG00000197122	20	SRC	protein_coding	4794	SRC proto-oncogene, non-receptor tyrosine kinase [Source:HGNC Symbol;Acc:HGNC:11283]	6714	P12931	P12931
497.425	-1.49935	0.0984437	-9.28839	1.56635571700101e-20	6.06954157656533e-19	19.8051	18.2168	TRUE	ENSG00000123975.5	ENSG00000123975	9	CKS2	protein_coding	616	CDC28 protein kinase regulatory subunit 2 [Source:HGNC Symbol;Acc:HGNC:2000]	1164	P33552	P33552
1058.51	-1.17325	0.0635113	-9.26277	1.99187345269981e-20	7.70132311048272e-19	19.7007	18.1134	TRUE	ENSG00000163808.17	ENSG00000163808	3	KIF15	protein_coding	4795	kinesin family member 15 [Source:HGNC Symbol;Acc:HGNC:17273]	56992	Q9NS87	Q9NS87
268.335	-1.82928	0.134841	-9.22804	2.75624835140453e-20	1.06331558916436e-18	19.5597	17.9733	TRUE	ENSG00000277224.3	ENSG00000277224	6	H2BC7	protein_coding	473	H2B clustered histone 7 [Source:HGNC Symbol;Acc:HGNC:4752]	8343	B2R4S9	B2R4S9
4126.22	0.922144	0.0366214	9.20722	3.34668929414014e-20	1.2882542313743e-18	19.4754	17.89	TRUE	ENSG00000155034.20	ENSG00000155034	7	FBXL18	protein_coding	8270	F-box and leucine rich repeat protein 18 [Source:HGNC Symbol;Acc:HGNC:21874]	80028	B4DH63	B4DH63
66.5258	5.63132	0.548352	9.20277	3.48831237470393e-20	1.33981861671046e-18	19.4574	17.873	TRUE	ENSG00000116299.17	ENSG00000116299	1	ELAPOR1	protein_coding	6880	endosome-lysosome associated apoptosis and autophagy regulator 1 [Source:HGNC Symbol;Acc:HGNC:29618]	57535	Q6UXG2	Q6UXG2
668.587	1.31165	0.0791112	9.18567	4.0895467637276e-20	1.56730086058999e-18	19.3883	17.8048	TRUE	ENSG00000076351.13	ENSG00000076351	17	SLC46A1	protein_coding	6492	solute carrier family 46 member 1 [Source:HGNC Symbol;Acc:HGNC:30521]	113235	A0A024QZ44	A0A024QZ44
65.6313	5.6157	0.550016	9.14652	5.8796176979776e-20	2.2484069778962e-18	19.2307	17.6481	TRUE	ENSG00000172828.13	ENSG00000172828	16	CES3	protein_coding	3858	carboxylesterase 3 [Source:HGNC Symbol;Acc:HGNC:1865]	23491	Q6UWW8	Q6UWW8
442.894	-1.48672	0.098749	-9.13183	6.73512446976878e-20	2.5699352671109e-18	19.1717	17.5901	TRUE	ENSG00000137135.18	ENSG00000137135	9	ARHGEF39	protein_coding	4498	Rho guanine nucleotide exchange factor 39 [Source:HGNC Symbol;Acc:HGNC:25909]	84904	Q8N4T4	Q8N4T4
478.866	-1.53184	0.103742	-9.12722	7.02809702110476e-20	2.67588286581322e-18	19.1532	17.5725	TRUE	ENSG00000213160.10	ENSG00000213160	2	KLHL23	protein_coding	4081	kelch like family member 23 [Source:HGNC Symbol;Acc:HGNC:27506]	151230	Q8NBE8	Q8NBE8
2834.94	1.01099	0.0467236	9.11796	7.6554124184839e-20	2.90839103098749e-18	19.116	17.5363	TRUE	ENSG00000168209.6	ENSG00000168209	10	DDIT4	protein_coding	1966	DNA damage inducible transcript 4 [Source:HGNC Symbol;Acc:HGNC:24944]	54541	A0A024QZQ6	A0A024QZQ6
121.024	2.49865	0.210281	9.10061	8.98279901431417e-20	3.40527973045888e-18	19.0466	17.4678	TRUE	ENSG00000107731.12	ENSG00000107731	10	UNC5B	protein_coding	6841	unc-5 netrin receptor B [Source:HGNC Symbol;Acc:HGNC:12568]	219699	Q8IZJ1	Q8IZJ1
84.6452	2.98334	0.263768	9.09274	9.65763043724674e-20	3.65317639656546e-18	19.0151	17.4373	TRUE	ENSG00000130005.13	ENSG00000130005	19	GAMT	protein_coding	1769	guanidinoacetate N-methyltransferase [Source:HGNC Symbol;Acc:HGNC:4136]	2593	Q14353	Q14353
3607.87	-0.926203	0.037549	-9.08787	1.00997276706373e-19	3.81215638816541e-18	18.9957	17.4188	TRUE	ENSG00000130826.19	ENSG00000130826	X	DKC1	protein_coding	5107	dyskerin pseudouridine synthase 1 [Source:HGNC Symbol;Acc:HGNC:2890]	1736	O60832	O60832
188.031	-2.05909	0.162481	-9.07262	1.16186562887212e-19	4.37602666598472e-18	18.9348	17.3589	TRUE	ENSG00000140451.13	ENSG00000140451	15	PIF1	protein_coding	2690	PIF1 5'-to-3' DNA helicase [Source:HGNC Symbol;Acc:HGNC:26220]	80119	Q9H611	Q9H611
598.988	-1.32969	0.0821951	-9.06044	1.29927951183017e-19	4.88305564489119e-18	18.8863	17.3113	TRUE	ENSG00000172059.11	ENSG00000172059	2	KLF11	protein_coding	4035	KLF transcription factor 11 [Source:HGNC Symbol;Acc:HGNC:11811]	8462	B7ZAX4	B7ZAX4
393.743	-1.55585	0.107509	-9.03077	1.70473389322695e-19	6.39311792232492e-18	18.7683	17.1943	TRUE	ENSG00000134508.13	ENSG00000134508	18	CABLES1	protein_coding	5283	Cdk5 and Abl enzyme substrate 1 [Source:HGNC Symbol;Acc:HGNC:25097]	91768	A7K6Y5	A7K6Y5
3361.03	-1.00678	0.0467445	-9.02392	1.8148217490867e-19	6.79139719208549e-18	18.7412	17.168	TRUE	ENSG00000165480.16	ENSG00000165480	13	SKA3	protein_coding	2869	spindle and kinetochore associated complex subunit 3 [Source:HGNC Symbol;Acc:HGNC:20262]	221150	Q8IX90	Q8IX90
61.1697	5.33698	0.527077	9.01579	1.9545923775857e-19	7.29881546809564e-18	18.7089	17.1367	TRUE	ENSG00000186994.12	ENSG00000186994	19	KANK3	protein_coding	2787	KN motif and ankyrin repeat domains 3 [Source:HGNC Symbol;Acc:HGNC:24796]	256949	Q6NY19	Q6NY19
71.8824	6.16318	0.618759	9.01517	1.96556969388491e-19	7.32415692331186e-18	18.7065	17.1352	TRUE	ENSG00000167984.18	ENSG00000167984	16	NLRC3	protein_coding	6602	NLR family CARD domain containing 3 [Source:HGNC Symbol;Acc:HGNC:29889]	197358	C3VPR7	C3VPR7
2123.93	1.01449	0.0477692	8.99171	2.43414489479547e-19	9.05087578328631e-18	18.6137	17.0433	TRUE	ENSG00000198780.13	ENSG00000198780	5	FAM169A	protein_coding	6125	family with sequence similarity 169 member A [Source:HGNC Symbol;Acc:HGNC:29138]	26049	Q9Y6X4	Q9Y6X4
663.164	1.31444	0.0813994	8.96168	3.1977469165745e-19	1.18649310220926e-17	18.4952	16.9257	TRUE	ENSG00000171444.19	ENSG00000171444	5	MCC	protein_coding	8295	MCC regulator of WNT signaling pathway [Source:HGNC Symbol;Acc:HGNC:6935]	4163	P23508	P23508
1711.91	-1.13377	0.0612974	-8.95312	3.45559491641821e-19	1.27944866015518e-17	18.4615	16.893	TRUE	ENSG00000135763.10	ENSG00000135763	1	URB2	protein_coding	5601	URB2 ribosome biogenesis homolog [Source:HGNC Symbol;Acc:HGNC:28967]	9816	Q14146	Q14146
1151.6	-1.22731	0.0718801	-8.93635	4.02231673378106e-19	1.48613123128029e-17	18.3955	16.8279	TRUE	ENSG00000274997.2	ENSG00000274997	6	H2AC12	protein_coding	457	H2A clustered histone 12 [Source:HGNC Symbol;Acc:HGNC:13671]	85235	A3KPC7	A3KPC7
4291.76	0.904518	0.035801	8.92588	4.42180653448319e-19	1.63028462018203e-17	18.3544	16.7877	TRUE	ENSG00000112655.16	ENSG00000112655	6	PTK7	protein_coding	5282	protein tyrosine kinase 7 _inactive_ [Source:HGNC Symbol;Acc:HGNC:9618]	5754	Q13308	Q13308
1215.15	1.10813	0.0586269	8.92369	4.5101665646564e-19	1.65936149229337e-17	18.3458	16.7801	TRUE	ENSG00000204406.14	ENSG00000204406	2	MBD5	protein_coding	10732	methyl-CpG binding domain protein 5 [Source:HGNC Symbol;Acc:HGNC:20444]	55777	Q9P267	Q9P267
6669.25	0.872675	0.0323011	8.9072	5.23361975757034e-19	1.92148611099368e-17	18.2812	16.7164	TRUE	ENSG00000170471.15	ENSG00000170471	20	RALGAPB	protein_coding	8652	Ral GTPase activating protein non-catalytic subunit beta [Source:HGNC Symbol;Acc:HGNC:29221]	57148	Q6MZJ2	Q6MZJ2
1829.56	1.09472	0.0572771	8.89977	5.59621879497672e-19	2.05030439540908e-17	18.2521	16.6882	TRUE	ENSG00000289047.2	ENSG00000289047	6	ENSG00000289047	lncRNA	3468	novel transcript	100294145	NA	NA
904.829	-1.20259	0.0694953	-8.88738	6.25666082413737e-19	2.2874770829001e-17	18.2037	16.6406	TRUE	ENSG00000142731.11	ENSG00000142731	4	PLK4	protein_coding	3838	polo like kinase 4 [Source:HGNC Symbol;Acc:HGNC:11397]	10733	O00444	O00444
501.342	1.46026	0.098626	8.87493	6.9979979169688e-19	2.55317351976924e-17	18.155	16.5929	TRUE	ENSG00000185101.13	ENSG00000185101	11	ANO9	protein_coding	5487	anoctamin 9 [Source:HGNC Symbol;Acc:HGNC:20679]	338440	A1A5B4	A1A5B4
3331.37	-0.968108	0.0433044	-8.84773	8.93200571314928e-19	3.25199441339577e-17	18.0491	16.4879	TRUE	ENSG00000101361.17	ENSG00000101361	20	NOP56	protein_coding	2980	NOP56 ribonucleoprotein [Source:HGNC Symbol;Acc:HGNC:15911]	10528	O00567	O00567
349.403	1.55636	0.109799	8.84702	8.98900329905126e-19	3.26594223813347e-17	18.0463	16.486	TRUE	ENSG00000117318.9	ENSG00000117318	1	ID3	protein_coding	950	inhibitor of DNA binding 3 [Source:HGNC Symbol;Acc:HGNC:5362]	3399	Q02535	Q02535
1145.7	1.10886	0.0593225	8.83141	1.03362978127703e-18	3.74765851817371e-17	17.9856	16.4262	TRUE	ENSG00000135778.12	ENSG00000135778	1	NTPCR	protein_coding	8705	nucleoside-triphosphatase, cancer-related [Source:HGNC Symbol;Acc:HGNC:28204]	84284	Q9BSD7	Q9BSD7
1048.44	-1.15243	0.0643492	-8.81864	1.15861186887308e-18	4.19211201251053e-17	17.9361	16.3776	TRUE	ENSG00000188807.13	ENSG00000188807	1	TMEM201	protein_coding	3851	transmembrane protein 201 [Source:HGNC Symbol;Acc:HGNC:33719]	199953	Q5SNT2	Q5SNT2
58.8887	5.45289	0.552469	8.81123	1.23782299928636e-18	4.46946172221662e-17	17.9073	16.3497	TRUE	ENSG00000205097.7	ENSG00000205097	4	FRG2	protein_coding	2086	FSHD region gene 2 [Source:HGNC Symbol;Acc:HGNC:19136]	448831	Q64ET8	Q64ET8
55.8792	4.90583	0.491905	8.78395	1.57836903985857e-18	5.68733553413781e-17	17.8018	16.2451	TRUE	ENSG00000286369.2	ENSG00000286369	11	ENSG00000286369	lncRNA	642	novel transcript	105369363	NA	NA
205.016	-1.8853	0.148806	-8.73848	2.36264028847172e-18	8.49578223895716e-17	17.6266	16.0708	TRUE	ENSG00000198435.4	ENSG00000198435	9	NRARP	protein_coding	2641	NOTCH regulated ankyrin repeat protein [Source:HGNC Symbol;Acc:HGNC:33843]	441478	Q7Z6K4	Q7Z6K4
1556.34	-1.10355	0.0595634	-8.70656	3.13241999973372e-18	1.12406923850814e-16	17.5041	15.9492	TRUE	ENSG00000092140.16	ENSG00000092140	14	G2E3	protein_coding	5770	G2/M-phase specific E3 ubiquitin protein ligase [Source:HGNC Symbol;Acc:HGNC:20338]	55632	B4DL73	B4DL73
405.134	1.46425	0.101094	8.69772	3.38606400481585e-18	1.21259947844594e-16	17.4703	15.9163	TRUE	ENSG00000148175.13	ENSG00000148175	9	STOM	protein_coding	3145	stomatin [Source:HGNC Symbol;Acc:HGNC:3383]	2040	F8VSL7	F8VSL7
3755.85	-0.961019	0.0432502	-8.69491	3.47111008924834e-18	1.24051369978945e-16	17.4595	15.9064	TRUE	ENSG00000137812.21	ENSG00000137812	15	KNL1	protein_coding	9573	kinetochore scaffold 1 [Source:HGNC Symbol;Acc:HGNC:24054]	57082	Q8NG31	Q8NG31
456.19	-1.45417	0.0999851	-8.69339	3.51775248238115e-18	1.25461719147129e-16	17.4537	15.9015	TRUE	ENSG00000103534.17	ENSG00000103534	16	TMC5	protein_coding	4917	transmembrane channel like 5 [Source:HGNC Symbol;Acc:HGNC:22999]	79838	Q6UXY8	Q6UXY8
64.2732	6.00199	0.625299	8.6631	4.59092372444033e-18	1.6340322404953e-16	17.3381	15.7867	TRUE	ENSG00000204252.14	ENSG00000204252	6	HLA-DOA	protein_coding	3464	major histocompatibility complex, class II, DO alpha [Source:HGNC Symbol;Acc:HGNC:4936]	3111	A0A1V0E3M7	A0A1V0E3M7
1413.29	-1.08387	0.0577016	-8.64639	5.31550870206425e-18	1.88808597718038e-16	17.2745	15.724	TRUE	ENSG00000126787.13	ENSG00000126787	14	DLGAP5	protein_coding	2954	DLG associated protein 5 [Source:HGNC Symbol;Acc:HGNC:16864]	9787	Q15398	Q15398
1410.12	-1.08894	0.0585844	-8.60255	7.79661579865118e-18	2.76376587621152e-16	17.1081	15.5585	TRUE	ENSG00000143179.16	ENSG00000143179	1	UCK2	protein_coding	4838	uridine-cytidine kinase 2 [Source:HGNC Symbol;Acc:HGNC:12562]	7371	A0A024R912	A0A024R912
71.0188	3.10485	0.29372	8.57922	9.55193784928413e-18	3.37914303348359e-16	17.0199	15.4712	TRUE	ENSG00000107099.18	ENSG00000107099	9	DOCK8	protein_coding	9277	dedicator of cytokinesis 8 [Source:HGNC Symbol;Acc:HGNC:19191]	81704	Q8NF50	Q8NF50
606.046	-1.29767	0.0831127	-8.57525	9.88740201035074e-18	3.49075227339171e-16	17.0049	15.4571	TRUE	ENSG00000167695.15	ENSG00000167695	17	TLCD3A	protein_coding	2386	TLC domain containing 3A [Source:HGNC Symbol;Acc:HGNC:29646]	79850	Q8TBR7	Q8TBR7
72.9338	3.00204	0.282197	8.56521	1.07880854233131e-17	3.80106009793991e-16	16.9671	15.4201	TRUE	ENSG00000246640.2	ENSG00000246640	17	PICART1	lncRNA	2533	p53 inducible cancer associated RNA transcript 1 [Source:HGNC Symbol;Acc:HGNC:27576]	284080	NA	NA
431.471	-1.41241	0.0966478	-8.56143	1.11474320043507e-17	3.91976904845136e-16	16.9528	15.4067	TRUE	ENSG00000291006.1	ENSG00000291006	6	ENSG00000291006	lncRNA	3757	novel transcript	NA	NA	NA
1434	1.06433	0.05609	8.54644	1.26939793788537e-17	4.45461814507727e-16	16.8964	15.3512	TRUE	ENSG00000188283.12	ENSG00000188283	19	ZNF383	protein_coding	6760	zinc finger protein 383 [Source:HGNC Symbol;Acc:HGNC:18609]	163087	Q8NA42	Q8NA42
3257.75	0.920736	0.0392971	8.54447	1.29128840455794e-17	4.52235594349789e-16	16.889	15.3446	TRUE	ENSG00000163545.11	ENSG00000163545	1	NUAK2	protein_coding	3391	NUAK family kinase 2 [Source:HGNC Symbol;Acc:HGNC:29558]	81788	B4E0Y5	B4E0Y5
162.068	2.08473	0.175969	8.52293	1.55561446036013e-17	5.43718366185071e-16	16.8081	15.2646	TRUE	ENSG00000246263.4	ENSG00000246263	8	UBR5-DT	lncRNA	2384	UBR5 divergent transcript [Source:HGNC Symbol;Acc:HGNC:51661]	NA	NA	NA
1983.97	1.02472	0.0516528	8.51372	1.68434589871205e-17	5.87537503510815e-16	16.7736	15.231	TRUE	ENSG00000146278.11	ENSG00000146278	6	PNRC1	protein_coding	2092	proline rich nuclear receptor coactivator 1 [Source:HGNC Symbol;Acc:HGNC:17278]	10957	Q12796	Q12796
484.151	1.37594	0.0929586	8.50897	1.75487316097036e-17	6.10919588866892e-16	16.7558	15.214	TRUE	ENSG00000151065.14	ENSG00000151065	12	DCP1B	protein_coding	2231	decapping mRNA 1B [Source:HGNC Symbol;Acc:HGNC:24451]	196513	B4DVJ6	B4DVJ6
170.918	1.97134	0.163028	8.50391	1.83308452807485e-17	6.36878433650818e-16	16.7368	15.1959	TRUE	ENSG00000065357.20	ENSG00000065357	12	DGKA	protein_coding	5436	diacylglycerol kinase alpha [Source:HGNC Symbol;Acc:HGNC:2849]	1606	A0A024RB23	A0A024RB23
252.301	1.66743	0.127367	8.49879	1.91582989786229e-17	6.64306414584153e-16	16.7176	15.1776	TRUE	ENSG00000287315.1	ENSG00000287315	1	ENSG00000287315	lncRNA	4828	novel transcript, antisense to OBSCN	101927401	NA	NA
79.4984	6.90532	0.744905	8.48478	2.16123875429831e-17	7.47916999408263e-16	16.6653	15.1261	TRUE	ENSG00000258545.7	ENSG00000258545	X	RHOXF1-AS1	lncRNA	2102	RHOXF1 antisense RNA 1 [Source:HGNC Symbol;Acc:HGNC:51582]	101928969	NA	NA
122.069	-2.21735	0.192621	-8.4746	2.35892787653441e-17	8.14715880836272e-16	16.6273	15.089	TRUE	ENSG00000123080.12	ENSG00000123080	1	CDKN2C	protein_coding	2904	cyclin dependent kinase inhibitor 2C [Source:HGNC Symbol;Acc:HGNC:1789]	1031	P42773	P42773
2517.73	0.944359	0.0426663	8.42341	3.65666662135426e-17	1.26043206853623e-15	16.4369	14.8995	TRUE	ENSG00000186635.15	ENSG00000186635	11	ARAP1	protein_coding	5767	ArfGAP with RhoGAP domain, ankyrin repeat and PH domain 1 [Source:HGNC Symbol;Acc:HGNC:16925]	116985	Q96P48	Q96P48
2583.12	0.967774	0.0454477	8.42313	3.66543184972619e-17	1.26096627964202e-15	16.4359	14.8993	TRUE	ENSG00000102312.24	ENSG00000102312	X	PORCN	protein_coding	3298	porcupine O-acyltransferase [Source:HGNC Symbol;Acc:HGNC:17652]	64840	Q9H237	Q9H237
480.012	-2.18418	0.190393	-8.39957	4.48126940072799e-17	1.53859850780201e-15	16.3486	14.8129	TRUE	ENSG00000178409.14	ENSG00000178409	6	BEND3	protein_coding	6654	BEN domain containing 3 [Source:HGNC Symbol;Acc:HGNC:23040]	57673	Q5T5X7	Q5T5X7
5659.77	-0.897381	0.0373361	-8.36774	5.87344246604291e-17	2.01263295169737e-15	16.2311	14.6962	TRUE	ENSG00000180596.8	ENSG00000180596	6	H2BC4	protein_coding	659	H2B clustered histone 4 [Source:HGNC Symbol;Acc:HGNC:4757]	8347	B2R4S9	B2R4S9
2846.95	-0.985302	0.0478487	-8.36679	5.92103477356205e-17	2.02497071825382e-15	16.2276	14.6936	TRUE	ENSG00000108055.11	ENSG00000108055	10	SMC3	protein_coding	6607	structural maintenance of chromosomes 3 [Source:HGNC Symbol;Acc:HGNC:2468]	9126	Q9UQE7	Q9UQE7
323.229	1.57303	0.118166	8.36172	6.18123228338332e-17	2.1098284254767e-15	16.2089	14.6758	TRUE	ENSG00000088836.14	ENSG00000088836	20	SLC4A11	protein_coding	3229	solute carrier family 4 member 11 [Source:HGNC Symbol;Acc:HGNC:16438]	83959	Q8NBS3	Q8NBS3
62.7317	3.25342	0.31937	8.35538	6.52248385009547e-17	2.22196740281225e-15	16.1856	14.6533	TRUE	ENSG00000065534.20	ENSG00000065534	3	MYLK	protein_coding	10113	myosin light chain kinase [Source:HGNC Symbol;Acc:HGNC:7590]	4638	Q05B97	Q05B97
1103.19	-1.09867	0.0614991	-8.35307	6.65087847252629e-17	2.26129868065894e-15	16.1771	14.6456	TRUE	ENSG00000181472.5	ENSG00000181472	6	ZBTB2	protein_coding	3103	zinc finger and BTB domain containing 2 [Source:HGNC Symbol;Acc:HGNC:20868]	57621	Q8N680	Q8N680
1092.72	-1.11339	0.0633122	-8.34637	7.03919633974715e-17	2.38867951909556e-15	16.1525	14.6218	TRUE	ENSG00000179409.11	ENSG00000179409	17	GEMIN4	protein_coding	4729	gem nuclear organelle associated protein 4 [Source:HGNC Symbol;Acc:HGNC:15717]	50628	P57678	P57678
2157.5	0.980494	0.0473985	8.34482	7.13232316521066e-17	2.41559069060507e-15	16.1468	14.617	TRUE	ENSG00000130066.17	ENSG00000130066	X	SAT1	protein_coding	1135	spermidine/spermine N1-acetyltransferase 1 [Source:HGNC Symbol;Acc:HGNC:10540]	6303	P21673	P21673
1535.47	1.05143	0.0559301	8.34023	7.41492025835961e-17	2.50644383820295e-15	16.1299	14.6009	TRUE	ENSG00000131791.8	ENSG00000131791	1	PRKAB2	protein_coding	5343	protein kinase AMP-activated non-catalytic subunit beta 2 [Source:HGNC Symbol;Acc:HGNC:9379]	5565	O43741	O43741
1413.1	-1.09609	0.0613056	-8.33732	7.59925708744171e-17	2.56379569228053e-15	16.1192	14.5911	TRUE	ENSG00000124635.9	ENSG00000124635	6	H2BC11	protein_coding	950	H2B clustered histone 11 [Source:HGNC Symbol;Acc:HGNC:4761]	8970	A0A024RCJ2	A0A024RCJ2
203.021	-1.78802	0.144327	-8.33564	7.70796383664316e-17	2.59546003871245e-15	16.1131	14.5858	TRUE	ENSG00000181751.10	ENSG00000181751	5	MACIR	protein_coding	2988	macrophage immunometabolism regulator [Source:HGNC Symbol;Acc:HGNC:25052]	90355	Q96GV9	Q96GV9
1630.14	1.02516	0.052897	8.32171	8.67047402690404e-17	2.90851245412523e-15	16.062	14.5363	TRUE	ENSG00000114270.18	ENSG00000114270	3	COL7A1	protein_coding	9276	collagen type VII alpha 1 chain [Source:HGNC Symbol;Acc:HGNC:2214]	1294	Q02388	Q02388
5738.12	0.886402	0.0362233	8.3217	8.67094866444978e-17	2.90851245412523e-15	16.0619	14.5363	TRUE	ENSG00000075568.17	ENSG00000075568	2	TMEM131	protein_coding	7476	transmembrane protein 131 [Source:HGNC Symbol;Acc:HGNC:30366]	23505	Q92545	Q92545
972.706	-1.24162	0.0790865	-8.30304	1.01478595880757e-16	3.39739452416114e-15	15.9936	14.4689	TRUE	ENSG00000196747.5	ENSG00000196747	6	H2AC13	protein_coding	495	H2A clustered histone 13 [Source:HGNC Symbol;Acc:HGNC:4725]	8329	A4FTV9	A4FTV9
3906.78	-0.89518	0.0376556	-8.23828	1.74697066748611e-16	5.83748745410845e-15	15.7577	14.2338	TRUE	ENSG00000203814.7	ENSG00000203814	1	H2BC18	protein_coding	999	H2B clustered histone 18 [Source:HGNC Symbol;Acc:HGNC:24700]	440689	Q5QNW6	Q5QNW6
479.119	1.37499	0.0960175	8.22796	1.90435142469954e-16	6.35123005687962e-15	15.7203	14.1971	TRUE	ENSG00000095637.23	ENSG00000095637	10	SORBS1	protein_coding	7348	sorbin and SH3 domain containing 1 [Source:HGNC Symbol;Acc:HGNC:14565]	10580	Q9BX66	Q9BX66
5549.31	0.853026	0.0325815	8.22749	1.91183654112077e-16	6.3640486462146e-15	15.7185	14.1963	TRUE	ENSG00000197622.13	ENSG00000197622	1	CDC42SE1	protein_coding	3498	CDC42 small effector 1 [Source:HGNC Symbol;Acc:HGNC:17719]	56882	Q9NRR8	Q9NRR8
1733.39	-1.01166	0.0519028	-8.22113	2.01597856795972e-16	6.69795464898557e-15	15.6955	14.1741	TRUE	ENSG00000165304.8	ENSG00000165304	9	MELK	protein_coding	2452	maternal embryonic leucine zipper kinase [Source:HGNC Symbol;Acc:HGNC:16870]	9833	Q14680	Q14680
2394.8	-0.950068	0.044442	-8.21533	2.11583299429129e-16	7.01637521977885e-15	15.6745	14.1539	TRUE	ENSG00000076003.5	ENSG00000076003	2	MCM6	protein_coding	3753	minichromosome maintenance complex component 6 [Source:HGNC Symbol;Acc:HGNC:6949]	4175	Q14566	Q14566
263.968	-1.67317	0.132851	-8.19122	2.58589762436867e-16	8.55892933398993e-15	15.5874	14.0676	TRUE	ENSG00000173894.11	ENSG00000173894	17	CBX2	protein_coding	4628	chromobox 2 [Source:HGNC Symbol;Acc:HGNC:1552]	84733	Q14781	Q14781
150.151	2.01192	0.174954	8.15619	3.4577070103339e-16	1.14228521195832e-14	15.4612	13.9422	TRUE	ENSG00000255400.1	ENSG00000255400	11	LINC02989	lncRNA	550	long intergenic non-protein coding RNA 2989 [Source:HGNC Symbol;Acc:HGNC:56100]	NA	NA	NA
2148.38	-0.977777	0.0481991	-8.14982	3.64454313404892e-16	1.20173652472904e-14	15.4384	13.9202	TRUE	ENSG00000090889.12	ENSG00000090889	X	KIF4A	protein_coding	4388	kinesin family member 4A [Source:HGNC Symbol;Acc:HGNC:13339]	24137	O95239	O95239
3729.92	-0.88203	0.0364841	-8.1424	3.87524434504248e-16	1.27540056824788e-14	15.4117	13.8944	TRUE	ENSG00000196715.7	ENSG00000196715	7	VKORC1L1	protein_coding	6087	vitamin K epoxide reductase complex subunit 1 like 1 [Source:HGNC Symbol;Acc:HGNC:21492]	154807	Q8N0U8	Q8N0U8
171.44	1.91307	0.163399	8.12804	4.36287547424729e-16	1.43318819150274e-14	15.3602	13.8437	TRUE	ENSG00000171346.16	ENSG00000171346	17	KRT15	protein_coding	3758	keratin 15 [Source:HGNC Symbol;Acc:HGNC:6421]	3866	B3KVF5	B3KVF5
550.453	-1.30992	0.0892111	-8.12637	4.42347122035005e-16	1.45036741176055e-14	15.3542	13.8385	TRUE	ENSG00000033327.13	ENSG00000033327	11	GAB2	protein_coding	6110	GRB2 associated binding protein 2 [Source:HGNC Symbol;Acc:HGNC:14458]	9846	Q9UQC2	Q9UQC2
1267.76	1.07345	0.0601262	8.12433	4.49838541002851e-16	1.47216822894491e-14	15.3469	13.832	TRUE	ENSG00000078081.8	ENSG00000078081	3	LAMP3	protein_coding	3196	lysosomal associated membrane protein 3 [Source:HGNC Symbol;Acc:HGNC:14582]	27074	Q9UQV4	Q9UQV4
929.38	-1.71339	0.139048	-8.11535	4.84378858555987e-16	1.58224391254662e-14	15.3148	13.8007	TRUE	ENSG00000163950.13	ENSG00000163950	4	SLBP	protein_coding	1810	stem-loop binding protein [Source:HGNC Symbol;Acc:HGNC:10904]	7884	B3KST9	B3KST9
1218.06	1.07066	0.0599186	8.10595	5.23337481489514e-16	1.70631451987141e-14	15.2812	13.7679	TRUE	ENSG00000181827.16	ENSG00000181827	15	RFX7	protein_coding	11022	regulatory factor X7 [Source:HGNC Symbol;Acc:HGNC:25777]	64864	Q2KHR2	Q2KHR2
2342.83	-0.96921	0.0474858	-8.09183	5.87742164060332e-16	1.9127340892213e-14	15.2308	13.7183	TRUE	ENSG00000173166.18	ENSG00000173166	2	RAPH1	protein_coding	9699	Ras association _RalGDS/AF-6_ and pleckstrin homology domains 1 [Source:HGNC Symbol;Acc:HGNC:14436]	65059	Q70E73	Q70E73
46.3826	4.92595	0.540118	8.0371	9.19891688050221e-16	2.98810913389696e-14	15.0363	13.5246	TRUE	ENSG00000198879.13	ENSG00000198879	10	SFMBT2	protein_coding	8056	Scm like with four mbt domains 2 [Source:HGNC Symbol;Acc:HGNC:20256]	57713	Q5VUG0	Q5VUG0
3150.17	0.902346	0.0396007	8.01458	1.10511113350682e-15	3.58310244325886e-14	14.9566	13.4457	TRUE	ENSG00000108262.16	ENSG00000108262	17	GIT1	protein_coding	3783	GIT ArfGAP 1 [Source:HGNC Symbol;Acc:HGNC:4272]	28964	Q59FC3	Q59FC3
4722.86	0.858179	0.0341408	8.00264	1.21782742646582e-15	3.94125038979938e-14	14.9144	13.4044	TRUE	ENSG00000177311.12	ENSG00000177311	3	ZBTB38	protein_coding	8014	zinc finger and BTB domain containing 38 [Source:HGNC Symbol;Acc:HGNC:26636]	253461	Q8NAP3	Q8NAP3
176.109	-1.95543	0.17128	-8.00135	1.23058371581972e-15	3.97517209198992e-14	14.9099	13.4006	TRUE	ENSG00000131351.15	ENSG00000131351	19	HAUS8	protein_coding	3176	HAUS augmin like complex subunit 8 [Source:HGNC Symbol;Acc:HGNC:30532]	93323	Q9BT25	Q9BT25
2764.93	0.922992	0.0422606	7.99869	1.25751095650563e-15	4.05466078891004e-14	14.9005	13.392	TRUE	ENSG00000180008.9	ENSG00000180008	14	SOCS4	protein_coding	6903	suppressor of cytokine signaling 4 [Source:HGNC Symbol;Acc:HGNC:19392]	122809	Q5H9R6	Q5H9R6
57.1358	3.25338	0.333633	7.99804	1.26415576933364e-15	4.06857941526237e-14	14.8982	13.3906	TRUE	ENSG00000174514.13	ENSG00000174514	1	MFSD4A	protein_coding	4058	major facilitator superfamily domain containing 4A [Source:HGNC Symbol;Acc:HGNC:25433]	148808	Q8N468	Q8N468
622.34	1.24676	0.0829392	7.97929	1.47180140901622e-15	4.72816202646461e-14	14.8322	13.3253	TRUE	ENSG00000065618.21	ENSG00000065618	10	COL17A1	protein_coding	5612	collagen type XVII alpha 1 chain [Source:HGNC Symbol;Acc:HGNC:2194]	1308	Q9UMD9	Q9UMD9
585.781	-1.27893	0.0871717	-7.96097	1.70694934964111e-15	5.47351318061065e-14	14.7678	13.2617	TRUE	ENSG00000169047.6	ENSG00000169047	2	IRS1	protein_coding	9771	insulin receptor substrate 1 [Source:HGNC Symbol;Acc:HGNC:6125]	3667	A0A024R499	A0A024R499
1233.68	1.0613	0.0599243	7.949	1.88015516119366e-15	6.01787391886821e-14	14.7258	13.2206	TRUE	ENSG00000164904.18	ENSG00000164904	5	ALDH7A1	protein_coding	4765	aldehyde dehydrogenase 7 family member A1 [Source:HGNC Symbol;Acc:HGNC:877]	501	P49419	P49419
326.654	1.47346	0.111895	7.94047	2.01409907272757e-15	6.43480720200858e-14	14.6959	13.1915	TRUE	ENSG00000113916.18	ENSG00000113916	3	BCL6	protein_coding	4178	BCL6 transcription repressor [Source:HGNC Symbol;Acc:HGNC:1001]	604	P41182	P41182
847.258	-1.12947	0.0687219	-7.92337	2.31166105707358e-15	7.37200522507626e-14	14.6361	13.1324	TRUE	ENSG00000173638.19	ENSG00000173638	21	SLC19A1	protein_coding	4991	solute carrier family 19 member 1 [Source:HGNC Symbol;Acc:HGNC:10937]	6573	P41440	P41440
714.085	-1.19425	0.0770028	-7.91251	2.52257739600157e-15	8.02997496767276e-14	14.5982	13.0953	TRUE	ENSG00000141384.13	ENSG00000141384	18	TAF4B	protein_coding	4751	TATA-box binding protein associated factor 4b [Source:HGNC Symbol;Acc:HGNC:11538]	6875	J3KTH2	J3KTH2
218.483	1.70826	0.14251	7.88224	3.21563000888518e-15	1.02175181882323e-13	14.4927	12.9907	TRUE	ENSG00000182165.20	ENSG00000182165	7	TP53TG1	lncRNA	3173	TP53 target 1 [Source:HGNC Symbol;Acc:HGNC:17026]	11257	NA	NA
59.9896	6.49741	0.750736	7.87553	3.39297964745993e-15	1.07614722902014e-13	14.4694	12.9681	TRUE	ENSG00000130592.17	ENSG00000130592	11	LSP1	protein_coding	2640	lymphocyte specific protein 1 [Source:HGNC Symbol;Acc:HGNC:6707]	4046	P33241	P33241
2612.18	-0.93416	0.0443428	-7.87496	3.40860377752106e-15	1.07914419594127e-13	14.4674	12.9669	TRUE	ENSG00000109805.10	ENSG00000109805	4	NCAPG	protein_coding	4587	non-SMC condensin I complex subunit G [Source:HGNC Symbol;Acc:HGNC:24304]	64151	Q9BPX3	Q9BPX3
61.2059	3.18711	0.330467	7.87415	3.43054216862708e-15	1.08412576743086e-13	14.4646	12.9649	TRUE	ENSG00000135362.14	ENSG00000135362	11	PRR5L	protein_coding	3930	proline rich 5 like [Source:HGNC Symbol;Acc:HGNC:25878]	79899	B3KNU3	B3KNU3
234.552	-1.69084	0.140552	-7.86813	3.5997301189371e-15	1.13553941441417e-13	14.4437	12.9448	TRUE	ENSG00000119946.12	ENSG00000119946	10	CNNM1	protein_coding	5765	cyclin and CBS domain divalent metal cation transport mediator 1 [Source:HGNC Symbol;Acc:HGNC:102]	26507	B4DKF7	B4DKF7
1894.42	-1.01558	0.0547632	-7.8633	3.74151023081246e-15	1.17813752781403e-13	14.427	12.9288	TRUE	ENSG00000273542.2	ENSG00000273542	6	H4C12	protein_coding	387	H4 clustered histone 12 [Source:HGNC Symbol;Acc:HGNC:4784]	8362	B2R4R0	B2R4R0
292.333	-1.59703	0.128847	-7.85479	4.00438003379954e-15	1.25864290414894e-13	14.3975	12.9001	TRUE	ENSG00000276903.2	ENSG00000276903	6	H2AC16	protein_coding	482	H2A clustered histone 16 [Source:HGNC Symbol;Acc:HGNC:4730]	8332	A4FTV9	A4FTV9
67.9824	2.92545	0.297999	7.85401	4.0292937504958e-15	1.26419995661875e-13	14.3948	12.8982	TRUE	ENSG00000267757.4	ENSG00000267757	19	EML2-AS1	lncRNA	886	EML2 antisense RNA 1 [Source:HGNC Symbol;Acc:HGNC:48331]	100287177	NA	NA
45.2167	5.2599	0.596353	7.83922	4.53368230173634e-15	1.41990379758323e-13	14.3435	12.8477	TRUE	ENSG00000167992.14	ENSG00000167992	11	VWCE	protein_coding	3536	von Willebrand factor C and EGF domains [Source:HGNC Symbol;Acc:HGNC:26487]	220001	Q96DN2	Q96DN2
2470.23	0.93354	0.0445276	7.82835	4.94315076402505e-15	1.54537572007338e-13	14.306	12.811	TRUE	ENSG00000076604.16	ENSG00000076604	17	TRAF4	protein_coding	2894	TNF receptor associated factor 4 [Source:HGNC Symbol;Acc:HGNC:12034]	9618	A0A024QZ59	A0A024QZ59
57.6615	3.13342	0.325582	7.82739	4.98093710081763e-15	1.55440815667659e-13	14.3027	12.8084	TRUE	ENSG00000237989.2	ENSG00000237989	21	LINC01679	lncRNA	2798	long intergenic non-protein coding RNA 1679 [Source:HGNC Symbol;Acc:HGNC:52469]	101928399	NA	NA
51.5134	3.52376	0.375653	7.82315	5.15174641185918e-15	1.60484706405795e-13	14.288	12.7946	TRUE	ENSG00000169896.18	ENSG00000169896	16	ITGAM	protein_coding	4745	integrin subunit alpha M [Source:HGNC Symbol;Acc:HGNC:6149]	3684	P11215	P11215
1277.2	1.13191	0.0700127	7.81206	5.62609750501805e-15	1.74949608536825e-13	14.2498	12.7571	TRUE	ENSG00000155252.14	ENSG00000155252	10	PI4K2A	protein_coding	4204	phosphatidylinositol 4-kinase type 2 alpha [Source:HGNC Symbol;Acc:HGNC:30031]	55361	Q9BTU6	Q9BTU6
1268.24	-1.03394	0.0575164	-7.80606	5.90016374441995e-15	1.83146112961782e-13	14.2291	12.7372	TRUE	ENSG00000197822.12	ENSG00000197822	5	OCLN	protein_coding	6438	occludin [Source:HGNC Symbol;Acc:HGNC:8104]	100506658	A8K3T2	A8K3T2
53.3349	-3.37257	0.357139	-7.80538	5.93210090749746e-15	1.83810984857138e-13	14.2268	12.7356	TRUE	ENSG00000156509.14	ENSG00000156509	8	FBXO43	protein_coding	3260	F-box protein 43 [Source:HGNC Symbol;Acc:HGNC:28521]	286151	Q4G163	Q4G163
391.737	-1.43552	0.109159	-7.79194	6.59866968390229e-15	2.04103276806861e-13	14.1805	12.6902	TRUE	ENSG00000178718.7	ENSG00000178718	15	RPP25	protein_coding	2355	ribonuclease P and MRP subunit p25 [Source:HGNC Symbol;Acc:HGNC:30361]	54913	Q9BUL9	Q9BUL9
4063.64	-0.857147	0.0349581	-7.78601	6.91560675302308e-15	2.13528522289455e-13	14.1602	12.6705	TRUE	ENSG00000169813.17	ENSG00000169813	10	HNRNPF	protein_coding	2755	heterogeneous nuclear ribonucleoprotein F [Source:HGNC Symbol;Acc:HGNC:5039]	3185	A0A024R7T3	A0A024R7T3
50.3426	5.91464	0.684868	7.78205	7.13574024635149e-15	2.1993685457714e-13	14.1466	12.6577	TRUE	ENSG00000131080.15	ENSG00000131080	X	EDA2R	protein_coding	3464	ectodysplasin A2 receptor [Source:HGNC Symbol;Acc:HGNC:17756]	60401	B2RBZ9	B2RBZ9
214.37	1.64866	0.137062	7.76068	8.44732485735189e-15	2.59903959871623e-13	14.0733	12.5852	TRUE	ENSG00000196152.10	ENSG00000196152	9	ZNF79	protein_coding	2194	zinc finger protein 79 [Source:HGNC Symbol;Acc:HGNC:13153]	7633	B4DY65	B4DY65
301.682	-1.51918	0.120848	-7.73053	1.07103807398248e-14	3.28953627081156e-13	13.9702	12.4829	TRUE	ENSG00000145365.12	ENSG00000145365	4	TIFA	protein_coding	5783	TRAF interacting protein with forkhead associated domain [Source:HGNC Symbol;Acc:HGNC:19075]	92610	Q96CG3	Q96CG3
97.5793	2.41223	0.236793	7.71671	1.19367692777855e-14	3.65977157716806e-13	13.9231	12.4365	TRUE	ENSG00000165507.9	ENSG00000165507	10	DEPP1	protein_coding	2120	DEPP1 autophagy regulator [Source:HGNC Symbol;Acc:HGNC:23355]	11067	Q9NTK1	Q9NTK1
1341.38	-1.04887	0.0603903	-7.68189	1.56758701986805e-14	4.79774969513382e-13	13.8048	12.319	TRUE	ENSG00000101871.17	ENSG00000101871	X	MID1	protein_coding	6393	midline 1 [Source:HGNC Symbol;Acc:HGNC:7095]	4281	A0A024RBV4	A0A024RBV4
45.5681	5.49635	0.640229	7.6713	1.70267775052095e-14	5.20209726715107e-13	13.7689	12.2838	TRUE	ENSG00000269729.1	ENSG00000269729	19	ENSG00000269729	lncRNA	612	novel transcript	NA	NA	NA
1713.95	1.01065	0.055513	7.66817	1.74460826580684e-14	5.32090297613271e-13	13.7583	12.274	TRUE	ENSG00000106829.21	ENSG00000106829	9	TLE4	protein_coding	4886	TLE family member 4, transcriptional corepressor [Source:HGNC Symbol;Acc:HGNC:11840]	7091	Q04727	Q04727
2048.66	0.998538	0.0541114	7.64303	2.12167819849964e-14	6.45965996463061e-13	13.6733	12.1898	TRUE	ENSG00000112282.18	ENSG00000112282	6	MED23	protein_coding	5247	mediator complex subunit 23 [Source:HGNC Symbol;Acc:HGNC:2372]	9439	Q05DL5	Q05DL5
74.7136	2.53088	0.255682	7.61072	2.72581179325434e-14	8.28457163459353e-13	13.5645	12.0817	TRUE	ENSG00000196209.13	ENSG00000196209	20	SIRPB2	protein_coding	2679	signal regulatory protein beta 2 [Source:HGNC Symbol;Acc:HGNC:16247]	284759	B3KTG0	B3KTG0
40.7501	4.17683	0.47207	7.60878	2.76705263310177e-14	8.39531455140391e-13	13.558	12.076	TRUE	ENSG00000105967.16	ENSG00000105967	7	TFEC	protein_coding	6646	transcription factor EC [Source:HGNC Symbol;Acc:HGNC:11754]	22797	O14948	O14948
2484.21	-0.945591	0.0475396	-7.58585	3.30320964854668e-14	1.00046606270367e-12	13.4811	11.9998	TRUE	ENSG00000163938.17	ENSG00000163938	3	GNL3	protein_coding	2118	G protein nucleolar 3 [Source:HGNC Symbol;Acc:HGNC:29931]	26354	Q9BVP2	Q9BVP2
2360.63	-0.914326	0.0434828	-7.57458	3.60301893868185e-14	1.08938337322498e-12	13.4433	11.9628	TRUE	ENSG00000173456.5	ENSG00000173456	11	RNF26	protein_coding	2783	ring finger protein 26 [Source:HGNC Symbol;Acc:HGNC:14646]	79102	Q9BY78	Q9BY78
455.174	-1.3174	0.0968997	-7.55876	4.06916746022831e-14	1.22819983652763e-12	13.3905	11.9107	TRUE	ENSG00000127423.11	ENSG00000127423	1	AUNIP	protein_coding	2161	aurora kinase A and ninein interacting protein [Source:HGNC Symbol;Acc:HGNC:28363]	79000	Q9H7T9	Q9H7T9
876.315	-1.11577	0.0702885	-7.55181	4.29237355294423e-14	1.29333655536644e-12	13.3673	11.8883	TRUE	ENSG00000205208.5	ENSG00000205208	4	C4ORF46	protein_coding	3366	chromosome 4 open reading frame 46 [Source:HGNC Symbol;Acc:HGNC:27320]	201725	Q504U0	Q504U0
3929.4	-0.907024	0.0426971	-7.54293	4.59526245360163e-14	1.38221698174083e-12	13.3377	11.8594	TRUE	ENSG00000114346.14	ENSG00000114346	3	ECT2	protein_coding	4406	epithelial cell transforming 2 [Source:HGNC Symbol;Acc:HGNC:3155]	1894	Q9H8V3	Q9H8V3
179.922	1.77507	0.157856	7.53922	4.72789764860749e-14	1.41966906025884e-12	13.3253	11.8478	TRUE	ENSG00000182580.3	ENSG00000182580	3	EPHB3	protein_coding	4234	EPH receptor B3 [Source:HGNC Symbol;Acc:HGNC:3394]	2049	P54753	P54753
242.02	1.59765	0.134617	7.52271	5.36517411105488e-14	1.60826385531381e-12	13.2704	11.7936	TRUE	ENSG00000204186.10	ENSG00000204186	2	ZDBF2	protein_coding	10303	zinc finger DBF-type containing 2 [Source:HGNC Symbol;Acc:HGNC:29313]	57683	N0DVX5	N0DVX5
144.055	1.91488	0.176889	7.51834	5.5474876773073e-14	1.66006668918874e-12	13.2559	11.7799	TRUE	ENSG00000148180.22	ENSG00000148180	9	GSN	protein_coding	6454	gelsolin [Source:HGNC Symbol;Acc:HGNC:4620]	2934	P06396	P06396
1852.36	-0.991721	0.0542029	-7.50436	6.17272162093568e-14	1.84400825722174e-12	13.2095	11.7342	TRUE	ENSG00000184260.6	ENSG00000184260	1	H2AC20	protein_coding	494	H2A clustered histone 20 [Source:HGNC Symbol;Acc:HGNC:4738]	8338	Q16777	Q16777
4215.73	-0.870368	0.0380936	-7.49222	6.77184782380043e-14	2.01909935543492e-12	13.1693	11.6948	TRUE	ENSG00000143157.12	ENSG00000143157	1	POGK	protein_coding	6254	pogo transposable element derived with KRAB domain [Source:HGNC Symbol;Acc:HGNC:18800]	57645	B4DF62	B4DF62
50.6006	6.24538	0.755526	7.49202	6.78193706592069e-14	2.01909935543492e-12	13.1686	11.6948	TRUE	ENSG00000237512.7	ENSG00000237512	10	UNC5B-AS1	lncRNA	717	UNC5B antisense RNA 1 [Source:HGNC Symbol;Acc:HGNC:45096]	728978	NA	NA
1663.02	-0.980917	0.0528795	-7.48786	7.00052390484728e-14	2.08063190069917e-12	13.1549	11.6818	TRUE	ENSG00000121957.15	ENSG00000121957	1	GPSM2	protein_coding	8071	G protein signaling modulator 2 [Source:HGNC Symbol;Acc:HGNC:29501]	29899	A0A024R0F8	A0A024R0F8
102.434	2.15519	0.209961	7.47867	7.50775398012202e-14	2.22759776836354e-12	13.1245	11.6522	TRUE	ENSG00000162511.8	ENSG00000162511	1	LAPTM5	protein_coding	2177	lysosomal protein transmembrane 5 [Source:HGNC Symbol;Acc:HGNC:29612]	7805	Q13571	Q13571
740.95	1.17275	0.0787457	7.4644	8.36824968576715e-14	2.47870392387232e-12	13.0774	11.6058	TRUE	ENSG00000019549.13	ENSG00000019549	8	SNAI2	protein_coding	2828	snail family transcriptional repressor 2 [Source:HGNC Symbol;Acc:HGNC:11094]	6591	O43623	O43623
395.443	1.33296	0.100684	7.42914	1.09304659145712e-13	3.23216281426474e-12	12.9614	11.4905	TRUE	ENSG00000101000.6	ENSG00000101000	20	PROCR	protein_coding	1349	protein C receptor [Source:HGNC Symbol;Acc:HGNC:9452]	10544	Q9UNN8	Q9UNN8
63.3823	9.44676	1.19562	7.41186	1.24539047282191e-13	3.67642633497225e-12	12.9047	11.4346	TRUE	ENSG00000284713.2	ENSG00000284713	11	SMIM38	protein_coding	5447	small integral membrane protein 38 [Source:HGNC Symbol;Acc:HGNC:54074]	107984345	NA	NA
551.896	1.21803	0.0854454	7.40904	1.27212435317127e-13	3.74901268061065e-12	12.8955	11.4261	TRUE	ENSG00000164463.12	ENSG00000164463	5	CREBRF	protein_coding	7778	CREB3 regulatory factor [Source:HGNC Symbol;Acc:HGNC:24050]	153222	Q8IUR6	Q8IUR6
42.1718	3.81703	0.436929	7.39723	1.39051052956201e-13	4.09100370616595e-12	12.8568	11.3882	TRUE	ENSG00000215182.8	ENSG00000215182	11	MUC5AC	protein_coding	17448	mucin 5AC, oligomeric mucus/gel-forming [Source:HGNC Symbol;Acc:HGNC:7515]	4586	P98088	P98088
974.041	-1.07528	0.0665941	-7.36278	1.8011933100258e-13	5.29036206487579e-12	12.7444	11.2765	TRUE	ENSG00000132436.12	ENSG00000132436	7	FIGNL1	protein_coding	3930	fidgetin like 1 [Source:HGNC Symbol;Acc:HGNC:13286]	63979	Q6PIW4	Q6PIW4
160.479	-1.88501	0.176756	-7.35506	1.90843984564125e-13	5.59595549369571e-12	12.7193	11.2521	TRUE	ENSG00000155846.17	ENSG00000155846	5	PPARGC1B	protein_coding	10569	PPARG coactivator 1 beta [Source:HGNC Symbol;Acc:HGNC:30022]	133522	B7ZM40	B7ZM40
342.768	-1.49951	0.124464	-7.34789	2.01364769407917e-13	5.89455730347197e-12	12.696	11.2295	TRUE	ENSG00000165449.12	ENSG00000165449	10	SLC16A9	protein_coding	3946	solute carrier family 16 member 9 [Source:HGNC Symbol;Acc:HGNC:23520]	220963	Q7RTY1	Q7RTY1
2979.85	-0.889122	0.0414407	-7.33964	2.14171489822188e-13	6.25896480958622e-12	12.6692	11.2035	TRUE	ENSG00000169375.17	ENSG00000169375	15	SIN3A	protein_coding	6723	SIN3 transcription regulator family member A [Source:HGNC Symbol;Acc:HGNC:19353]	25942	Q96ST3	Q96ST3
1558.51	-0.976754	0.0534426	-7.33107	2.28324379569157e-13	6.66143047971716e-12	12.6414	11.1764	TRUE	ENSG00000116191.19	ENSG00000116191	1	RALGPS2	protein_coding	7492	Ral GEF with PH domain and SH3 binding motif 2 [Source:HGNC Symbol;Acc:HGNC:30279]	55103	Q86X27	Q86X27
218.214	-1.57414	0.13503	-7.32562	2.37788197906225e-13	6.92597757768199e-12	12.6238	11.1595	TRUE	ENSG00000125454.12	ENSG00000125454	17	SLC25A19	protein_coding	2331	solute carrier family 25 member 19 [Source:HGNC Symbol;Acc:HGNC:14409]	60386	Q5JPC1	Q5JPC1
471.188	-1.25499	0.0919104	-7.29004	3.09858104681851e-13	9.0101168675874e-12	12.5088	11.0453	TRUE	ENSG00000167191.12	ENSG00000167191	16	GPRC5B	protein_coding	5144	G protein-coupled receptor class C group 5 member B [Source:HGNC Symbol;Acc:HGNC:13308]	51704	B7Z831	B7Z831
598.971	1.18004	0.082041	7.2534	4.06440796793982e-13	1.17989358218798e-11	12.391	10.9282	TRUE	ENSG00000049283.19	ENSG00000049283	17	EPN3	protein_coding	3879	epsin 3 [Source:HGNC Symbol;Acc:HGNC:18235]	55040	Q9H201	Q9H201
184.758	1.66725	0.150214	7.20496	5.80623263361967e-13	1.68274828366729e-11	12.2361	10.774	TRUE	ENSG00000170464.10	ENSG00000170464	5	DNAJC18	protein_coding	5102	DnaJ heat shock protein family _Hsp40_ member C18 [Source:HGNC Symbol;Acc:HGNC:28429]	202052	Q9H819	Q9H819
5380.54	0.831782	0.0343	7.19591	6.20447993507767e-13	1.7951902540632e-11	12.2073	10.7459	TRUE	ENSG00000105939.14	ENSG00000105939	7	ZC3HAV1	protein_coding	7177	zinc finger CCCH-type containing, antiviral 1 [Source:HGNC Symbol;Acc:HGNC:23721]	56829	Q7Z2W4	Q7Z2W4
1766.15	-0.954499	0.0513874	-7.19119	6.42308976493602e-13	1.85537052449623e-11	12.1923	10.7316	TRUE	ENSG00000091136.15	ENSG00000091136	7	LAMB1	protein_coding	6737	laminin subunit beta 1 [Source:HGNC Symbol;Acc:HGNC:6486]	3912	P07942	P07942
37.8295	5.22105	0.64538	7.18351	6.79444392184311e-13	1.95940102274142e-11	12.1678	10.7079	TRUE	ENSG00000262714.1	ENSG00000262714	16	ENSG00000262714	lncRNA	2142	novel transcript	NA	NA	NA
87.0501	8.04037	1.03889	7.17631	7.16202972729681e-13	2.06200381407313e-11	12.145	10.6857	TRUE	ENSG00000162040.7	ENSG00000162040	16	HS3ST6	protein_coding	1236	heparan sulfate-glucosamine 3-sulfotransferase 6 [Source:HGNC Symbol;Acc:HGNC:14178]	64711	Q96QI5	Q96QI5
36.0329	4.71831	0.576575	7.16879	7.56613367692205e-13	2.17476566016266e-11	12.1211	10.6626	TRUE	ENSG00000170324.21	ENSG00000170324	10	FRMPD2	protein_coding	4819	FERM and PDZ domain containing 2 [Source:HGNC Symbol;Acc:HGNC:28572]	143162	B4E1N9	B4E1N9
338.25	-1.42996	0.118039	-7.15864	8.14841137392354e-13	2.33828632464184e-11	12.0889	10.6311	TRUE	ENSG00000269416.7	ENSG00000269416	19	LINC01224	lncRNA	2766	long intergenic non-protein coding RNA 1224 [Source:HGNC Symbol;Acc:HGNC:49676]	104472717	NA	NA
99.8844	-2.1876	0.224314	-7.14463	9.02408810677125e-13	2.58532727465466e-11	12.0446	10.5875	TRUE	ENSG00000004660.15	ENSG00000004660	17	CAMKK1	protein_coding	3898	calcium/calmodulin dependent protein kinase kinase 1 [Source:HGNC Symbol;Acc:HGNC:1469]	84254	Q8N5S9	Q8N5S9
556.143	1.18596	0.0841854	7.13896	9.40377087746247e-13	2.68969394197274e-11	12.0267	10.5703	TRUE	ENSG00000110171.21	ENSG00000110171	11	TRIM3	protein_coding	4419	tripartite motif containing 3 [Source:HGNC Symbol;Acc:HGNC:10064]	10612	O75382	O75382
838.675	1.11737	0.0746803	7.12913	1.01007581073192e-12	2.8843275928678e-11	11.9956	10.54	TRUE	ENSG00000172890.13	ENSG00000172890	11	NADSYN1	protein_coding	3616	NAD synthetase 1 [Source:HGNC Symbol;Acc:HGNC:29832]	55191	Q6IA69	Q6IA69
19155.4	0.772513	0.0263113	7.12815	1.01727338912245e-12	2.9001418838995e-11	11.9926	10.5376	TRUE	ENSG00000083857.15	ENSG00000083857	4	FAT1	protein_coding	14776	FAT atypical cadherin 1 [Source:HGNC Symbol;Acc:HGNC:3595]	2195	Q14517	Q14517
50.8523	9.12888	1.19921	7.12463	1.04360053223804e-12	2.97035226407036e-11	11.9815	10.5272	TRUE	ENSG00000183273.7	ENSG00000183273	12	CCDC60	protein_coding	2426	coiled-coil domain containing 60 [Source:HGNC Symbol;Acc:HGNC:28610]	160777	Q8IWA6	Q8IWA6
2492.18	-0.893677	0.0434144	-7.11088	1.15303608185318e-12	3.27634669731243e-11	11.9382	10.4846	TRUE	ENSG00000173218.15	ENSG00000173218	1	VANGL1	protein_coding	8671	VANGL planar cell polarity protein 1 [Source:HGNC Symbol;Acc:HGNC:15512]	81839	Q8TAA9	Q8TAA9
202.936	1.59122	0.141514	7.11066	1.15485784249511e-12	3.27634669731243e-11	11.9375	10.4846	TRUE	ENSG00000140280.14	ENSG00000140280	15	LYSMD2	protein_coding	1277	LysM domain containing 2 [Source:HGNC Symbol;Acc:HGNC:28571]	256586	Q8IV50	Q8IV50
745.732	-1.10277	0.0729434	-7.09881	1.25836103521408e-12	3.56420055938433e-11	11.9002	10.448	TRUE	ENSG00000085840.13	ENSG00000085840	1	ORC1	protein_coding	3121	origin recognition complex subunit 1 [Source:HGNC Symbol;Acc:HGNC:8487]	4998	Q13415	Q13415
773.933	-1.23078	0.0910167	-7.09564	1.28750940356492e-12	3.64085992503246e-11	11.8902	10.4388	TRUE	ENSG00000278588.2	ENSG00000278588	6	H2BC10	protein_coding	482	H2B clustered histone 10 [Source:HGNC Symbol;Acc:HGNC:4756]	8346	B2R4S9	B2R4S9
456.698	-1.29133	0.0995633	-7.09465	1.29680663429009e-12	3.66122661403127e-11	11.8871	10.4364	TRUE	ENSG00000132481.7	ENSG00000132481	17	TRIM47	protein_coding	2269	tripartite motif containing 47 [Source:HGNC Symbol;Acc:HGNC:19020]	91107	Q96LD4	Q96LD4
3098.33	0.871124	0.0403759	7.08742	1.3663435778875e-12	3.85132586567128e-11	11.8644	10.4144	TRUE	ENSG00000204569.10	ENSG00000204569	6	PPP1R10	protein_coding	4511	protein phosphatase 1 regulatory subunit 10 [Source:HGNC Symbol;Acc:HGNC:9284]	5514	Q2L6I0	Q2L6I0
163.381	1.69966	0.157554	7.07502	1.49422431237106e-12	4.20500226779335e-11	11.8256	10.3762	TRUE	ENSG00000103196.12	ENSG00000103196	16	CRISPLD2	protein_coding	4583	cysteine rich secretory protein LCCL domain containing 2 [Source:HGNC Symbol;Acc:HGNC:25248]	83716	A0A140VK80	A0A140VK80
1169.3	-1.04051	0.0644948	-7.06326	1.62637536136968e-12	4.56953952014413e-11	11.7888	10.3401	TRUE	ENSG00000076248.12	ENSG00000076248	12	UNG	protein_coding	2868	uracil DNA glycosylase [Source:HGNC Symbol;Acc:HGNC:12572]	7374	E5KTA6	E5KTA6
1150.3	1.02173	0.0620627	7.03754	1.95667876799078e-12	5.4887509068069e-11	11.7085	10.2605	TRUE	ENSG00000130684.14	ENSG00000130684	20	ZNF337	protein_coding	4237	zinc finger protein 337 [Source:HGNC Symbol;Acc:HGNC:15809]	26152	Q6ZUQ0	Q6ZUQ0
34.8686	4.87905	0.610578	7.03283	2.02386071478643e-12	5.66810734801405e-11	11.6938	10.2466	TRUE	ENSG00000285771.1	ENSG00000285771	6	ENSG00000285771	lncRNA	1185	novel transcript	NA	NA	NA
1692.32	0.932576	0.0497145	6.9922	2.70618200294488e-12	7.56691786935436e-11	11.5676	10.1211	TRUE	ENSG00000176018.13	ENSG00000176018	5	LYSMD3	protein_coding	4262	LysM domain containing 3 [Source:HGNC Symbol;Acc:HGNC:26969]	116068	Q7Z3D4	Q7Z3D4
159.467	-1.69436	0.158808	-6.98579	2.83252033883883e-12	7.90752802580629e-11	11.5478	10.102	TRUE	ENSG00000284946.1	ENSG00000284946	15	ENSG00000284946	protein_coding	6683	novel protein	NA	NA	NA
41.6121	5.95143	0.768815	6.98018	2.9480994886084e-12	8.21706326362366e-11	11.5305	10.0853	TRUE	ENSG00000229272.2	ENSG00000229272	10	LINC03036	lncRNA	2876	long intergenic non-protein coding RNA 3036 [Source:HGNC Symbol;Acc:HGNC:56220]	NA	NA	NA
2288.74	0.910026	0.0465812	6.97842	2.98517359919858e-12	8.30714869738765e-11	11.525	10.0805	TRUE	ENSG00000171067.11	ENSG00000171067	11	C11ORF24	protein_coding	2071	chromosome 11 open reading frame 24 [Source:HGNC Symbol;Acc:HGNC:1174]	53838	E9PRU5	E9PRU5
144.553	-1.94935	0.195908	-6.96442	3.29770674556755e-12	9.16227712011741e-11	11.4818	10.038	TRUE	ENSG00000275221.2	ENSG00000275221	6	H2AC15	protein_coding	496	H2A clustered histone 15 [Source:HGNC Symbol;Acc:HGNC:4726]	8330	A4FTV9	A4FTV9
63.7217	2.70436	0.304891	6.95131	3.61912135726168e-12	1.00393277523024e-10	11.4414	9.9983	TRUE	ENSG00000254991.1	ENSG00000254991	11	ENSG00000254991	lncRNA	899	novel transcript	NA	NA	NA
44.9864	8.95093	1.20358	6.95092	3.62922166797302e-12	1.00513911045161e-10	11.4402	9.99777	TRUE	ENSG00000198857.3	ENSG00000198857	1	HSD3BP5	transcribed_unprocessed_pseudogene	1132	hydroxy-delta-5-steroid dehydrogenase, 3 beta, pseudogene 5 [Source:HGNC Symbol;Acc:HGNC:5223]	NA	NA	NA
3018.56	0.860034	0.0395907	6.94789	3.70786929661523e-12	1.02529626309569e-10	11.4309	9.98915	TRUE	ENSG00000181007.9	ENSG00000181007	19	ZFP82	protein_coding	5941	ZFP82 zinc finger protein [Source:HGNC Symbol;Acc:HGNC:28682]	284406	D3Y299	D3Y299
82.6612	8.86418	1.19166	6.94762	3.71510575148417e-12	1.02567437777152e-10	11.43	9.98899	TRUE	ENSG00000186115.13	ENSG00000186115	19	CYP4F2	protein_coding	2361	cytochrome P450 family 4 subfamily F member 2 [Source:HGNC Symbol;Acc:HGNC:2645]	8529	P78329	P78329
18684.9	0.782142	0.0283917	6.94496	3.78565635065773e-12	1.04350363381852e-10	11.4219	9.98151	TRUE	ENSG00000214049.8	ENSG00000214049	19	UCA1	lncRNA	2688	urothelial cancer associated 1 [Source:HGNC Symbol;Acc:HGNC:37126]	652995	NA	NA
580.952	-1.17915	0.0856358	-6.93853	3.96210839374625e-12	1.09042214628519e-10	11.4021	9.96241	TRUE	ENSG00000178695.6	ENSG00000178695	13	KCTD12	protein_coding	6231	potassium channel tetramerization domain containing 12 [Source:HGNC Symbol;Acc:HGNC:14678]	115207	A0A140VJM4	A0A140VJM4
1720.54	-1.01644	0.0623568	-6.91945	4.53386946787997e-12	1.24581608208601e-10	11.3435	9.90455	TRUE	ENSG00000273802.3	ENSG00000273802	6	H2BC8	protein_coding	489	H2B clustered histone 8 [Source:HGNC Symbol;Acc:HGNC:4746]	8339	B2R4S9	B2R4S9
862.331	-1.11174	0.0761997	-6.91311	4.74133681056935e-12	1.30077868291225e-10	11.3241	9.8858	TRUE	ENSG00000015133.20	ENSG00000015133	14	CCDC88C	protein_coding	7519	coiled-coil domain containing 88C [Source:HGNC Symbol;Acc:HGNC:19967]	440193	B4DZB8	B4DZB8
36.936	3.61695	0.439915	6.89221	5.49307263056827e-12	1.50465418952682e-10	11.2602	9.82256	TRUE	ENSG00000286389.2	ENSG00000286389	1	ENSG00000286389	lncRNA	3452	novel transcript	105373289	NA	NA
496.287	-1.23142	0.0938325	-6.8895	5.59905369706192e-12	1.5312842317661e-10	11.2519	9.81494	TRUE	ENSG00000169258.7	ENSG00000169258	5	GPRIN1	protein_coding	4234	G protein regulated inducer of neurite outgrowth 1 [Source:HGNC Symbol;Acc:HGNC:24835]	114787	Q7Z2K8	Q7Z2K8
35.5636	3.86253	0.476295	6.88139	5.92696785268015e-12	1.61843265927247e-10	11.2272	9.79091	TRUE	ENSG00000277496.1	ENSG00000277496	20	SLCO4A1-AS2	lncRNA	1807	SLCO4A1 antisense RNA 2 [Source:HGNC Symbol;Acc:HGNC:56052]	NA	NA	NA
990.918	-1.09833	0.0746413	-6.87776	6.08013391264114e-12	1.65766646267265e-10	11.2161	9.7805	TRUE	ENSG00000185130.6	ENSG00000185130	6	H2BC13	protein_coding	451	H2B clustered histone 13 [Source:HGNC Symbol;Acc:HGNC:4748]	8340	Q99880	Q99880
1248.55	0.995863	0.0597574	6.87614	6.14964600165397e-12	1.67400644119789e-10	11.2111	9.77624	TRUE	ENSG00000129566.13	ENSG00000129566	14	TEP1	protein_coding	10775	telomerase associated protein 1 [Source:HGNC Symbol;Acc:HGNC:11726]	7011	G3V5X7	G3V5X7
1015.84	-1.04096	0.0663543	-6.8722	6.32214032871827e-12	1.71828498265444e-10	11.1991	9.7649	TRUE	ENSG00000165490.13	ENSG00000165490	11	DDIAS	protein_coding	3524	DNA damage induced apoptosis suppressor [Source:HGNC Symbol;Acc:HGNC:26351]	220042	Q8IXT1	Q8IXT1
657.294	1.15022	0.0824522	6.85556	7.10343524580755e-12	1.92763407384678e-10	11.1485	9.71498	TRUE	ENSG00000248008.5	ENSG00000248008	12	NRAV	lncRNA	4142	negative regulator of antiviral response [Source:HGNC Symbol;Acc:HGNC:48588]	100506668	NA	NA
3078.71	0.884329	0.0436837	6.85304	7.22981747006298e-12	1.9588882187104e-10	11.1409	9.70799	TRUE	ENSG00000175793.12	ENSG00000175793	1	SFN	protein_coding	1308	stratifin [Source:HGNC Symbol;Acc:HGNC:10773]	2810	P31947	P31947
378.426	1.3266	0.108415	6.8407	7.88053564599992e-12	2.13189227475998e-10	11.1034	9.67123	TRUE	ENSG00000158023.10	ENSG00000158023	12	CFAP251	protein_coding	4675	cilia and flagella associated protein 251 [Source:HGNC Symbol;Acc:HGNC:28506]	144406	Q8TBY9	Q8TBY9
596.278	1.20689	0.0910478	6.83083	8.44234581701561e-12	2.28034676195e-10	11.0735	9.642	TRUE	ENSG00000213859.8	ENSG00000213859	17	KCTD11	protein_coding	3051	potassium channel tetramerization domain containing 11 [Source:HGNC Symbol;Acc:HGNC:21302]	147040	A0A158RFT7	A0A158RFT7
724.828	1.09896	0.0752599	6.82969	8.50981683879048e-12	2.29502405979479e-10	11.0701	9.63921	TRUE	ENSG00000101928.13	ENSG00000101928	X	MOSPD1	protein_coding	2348	motile sperm domain containing 1 [Source:HGNC Symbol;Acc:HGNC:25235]	56180	Q9UJG1	Q9UJG1
103.754	1.98671	0.20525	6.82946	8.52351539076074e-12	2.29517650183259e-10	11.0694	9.63918	TRUE	ENSG00000113448.20	ENSG00000113448	5	PDE4D	protein_coding	8160	phosphodiesterase 4D [Source:HGNC Symbol;Acc:HGNC:8783]	5144	A0A140VJR0	A0A140VJR0
1163.49	0.997083	0.0603521	6.82861	8.57425114546232e-12	2.30528635412461e-10	11.0668	9.63728	TRUE	ENSG00000100949.15	ENSG00000100949	14	RABGGTA	protein_coding	2265	Rab geranylgeranyltransferase subunit alpha [Source:HGNC Symbol;Acc:HGNC:9795]	5875	Q92696	Q92696
8102.4	0.784062	0.0292211	6.81355	9.52202645269562e-12	2.55617410579583e-10	11.0213	9.59241	TRUE	ENSG00000196576.16	ENSG00000196576	22	PLXNB2	protein_coding	6409	plexin B2 [Source:HGNC Symbol;Acc:HGNC:9104]	23654	O15031	O15031
94.2891	2.11362	0.224444	6.81084	9.70303995045677e-12	2.60077187383716e-10	11.0131	9.5849	TRUE	ENSG00000177374.13	ENSG00000177374	17	HIC1	protein_coding	6707	HIC ZBTB transcriptional repressor 1 [Source:HGNC Symbol;Acc:HGNC:4909]	3090	Q14526	Q14526
1652.86	-0.998076	0.0606819	-6.80786	9.90635460653577e-12	2.6512014257859e-10	11.0041	9.57656	TRUE	ENSG00000157456.8	ENSG00000157456	15	CCNB2	protein_coding	2503	cyclin B2 [Source:HGNC Symbol;Acc:HGNC:1580]	9133	O95067	O95067
4190.99	-0.831759	0.0363535	-6.7888	1.13072279258194e-11	3.02148494237951e-10	10.9466	9.51978	TRUE	ENSG00000135316.19	ENSG00000135316	6	SYNCRIP	protein_coding	6770	synaptotagmin binding cytoplasmic RNA interacting protein [Source:HGNC Symbol;Acc:HGNC:16918]	10492	B7Z645	B7Z645
1402.96	-0.968592	0.0565144	-6.78817	1.13561631145978e-11	3.02992834489635e-10	10.9448	9.51857	TRUE	ENSG00000149554.14	ENSG00000149554	11	CHEK1	protein_coding	4128	checkpoint kinase 1 [Source:HGNC Symbol;Acc:HGNC:1925]	1111	B4DT73	B4DT73
1186.29	-0.999376	0.0610751	-6.78531	1.15836479222154e-11	3.08591205927799e-10	10.9362	9.51062	TRUE	ENSG00000144354.15	ENSG00000144354	2	CDCA7	protein_coding	3938	cell division cycle associated 7 [Source:HGNC Symbol;Acc:HGNC:14628]	83879	Q9BWT1	Q9BWT1
3552.89	0.84436	0.0382487	6.78188	1.1862561166765e-11	3.15540515906218e-10	10.9258	9.50094	TRUE	ENSG00000123124.14	ENSG00000123124	8	WWP1	protein_coding	4877	WW domain containing E3 ubiquitin protein ligase 1 [Source:HGNC Symbol;Acc:HGNC:17004]	11059	Q9H0M0	Q9H0M0
1646.93	1.00912	0.0625525	6.7809	1.19429307229728e-11	3.17195527833849e-10	10.9229	9.49867	TRUE	ENSG00000211584.14	ENSG00000211584	12	SLC48A1	protein_coding	2978	solute carrier family 48 member 1 [Source:HGNC Symbol;Acc:HGNC:26035]	55652	Q6P1K1	Q6P1K1
3956.87	-0.879954	0.0435138	-6.77926	1.20792548039028e-11	3.20329373221556e-10	10.918	9.4944	TRUE	ENSG00000168906.13	ENSG00000168906	2	MAT2A	protein_coding	2817	methionine adenosyltransferase 2A [Source:HGNC Symbol;Acc:HGNC:6904]	4144	A0A140VJP5	A0A140VJP5
1069.43	-1.00279	0.0617156	-6.77027	1.2854406587511e-11	3.40369105338396e-10	10.8909	9.46805	TRUE	ENSG00000040275.17	ENSG00000040275	5	SPDL1	protein_coding	2529	spindle apparatus coiled-coil protein 1 [Source:HGNC Symbol;Acc:HGNC:26010]	54908	Q96EA4	Q96EA4
579.461	1.14688	0.0830421	6.76663	1.31815796115461e-11	3.48504213753978e-10	10.88	9.45779	TRUE	ENSG00000237807.4	ENSG00000237807	8	LINC02984	lncRNA	5674	long intergenic non-protein coding RNA 2984 [Source:HGNC Symbol;Acc:HGNC:56063]	100507516	NA	NA
40.4693	3.33794	0.407372	6.75788	1.40021731587511e-11	3.69640450335853e-10	10.8538	9.43222	TRUE	ENSG00000269097.1	ENSG00000269097	19	TPRG1LP1	processed_pseudogene	760	tumor protein p63 regulated 1 like pseudogene 1 [Source:HGNC Symbol;Acc:HGNC:52353]	100130490	NA	NA
1300.95	0.971782	0.0574342	6.73501	1.63923465986808e-11	4.32085443678047e-10	10.7854	9.36443	TRUE	ENSG00000164300.17	ENSG00000164300	5	SERINC5	protein_coding	6448	serine incorporator 5 [Source:HGNC Symbol;Acc:HGNC:18825]	256987	Q86VE9	Q86VE9
39.3201	3.53264	0.438841	6.71697	1.85544591670853e-11	4.88339952415636e-10	10.7316	9.31128	TRUE	ENSG00000142619.4	ENSG00000142619	1	PADI3	protein_coding	3189	peptidyl arginine deiminase 3 [Source:HGNC Symbol;Acc:HGNC:18337]	51702	Q9ULW8	Q9ULW8
222.732	-1.58212	0.148527	-6.71359	1.89888091695655e-11	4.99020194056131e-10	10.7215	9.30188	TRUE	ENSG00000125850.11	ENSG00000125850	20	OVOL2	protein_coding	1583	ovo like zinc finger 2 [Source:HGNC Symbol;Acc:HGNC:15804]	58495	Q9BRP0	Q9BRP0
68.3813	8.5912	1.19397	6.70556	2.00637365855593e-11	5.26477268121972e-10	10.6976	9.27862	TRUE	ENSG00000177984.7	ENSG00000177984	9	LCN15	protein_coding	2885	lipocalin 15 [Source:HGNC Symbol;Acc:HGNC:33777]	389812	Q6UWW0	Q6UWW0
7248.06	0.794447	0.0312682	6.69961	2.08976679050658e-11	5.47537697614588e-10	10.6799	9.26159	TRUE	ENSG00000122861.16	ENSG00000122861	10	PLAU	protein_coding	2658	plasminogen activator, urokinase [Source:HGNC Symbol;Acc:HGNC:9052]	5328	P00749	P00749
2964.92	-0.898601	0.0468203	-6.69877	2.10176232387179e-11	5.49856263053643e-10	10.6774	9.25975	TRUE	ENSG00000270882.3	ENSG00000270882	1	H4C14	protein_coding	1547	H4 clustered histone 14 [Source:HGNC Symbol;Acc:HGNC:4794]	8370	B2R4R0	B2R4R0
41.7361	3.12371	0.379835	6.6838	2.3281928369116e-11	6.08183826873947e-10	10.633	9.21597	TRUE	ENSG00000250337.9	ENSG00000250337	5	PURPL	lncRNA	2712	p53 upregulated regulator of p53 levels [Source:HGNC Symbol;Acc:HGNC:48995]	643401	NA	NA
4765.92	0.870057	0.0426794	6.67992	2.39070458470036e-11	6.23581392869009e-10	10.6215	9.20511	TRUE	ENSG00000143324.14	ENSG00000143324	1	XPR1	protein_coding	8484	xenotropic and polytropic retrovirus receptor 1 [Source:HGNC Symbol;Acc:HGNC:12827]	9213	Q9UBH6	Q9UBH6
529.192	-1.16308	0.0866916	-6.66866	2.58147049302057e-11	6.72336487869261e-10	10.5881	9.17241	TRUE	ENSG00000137843.12	ENSG00000137843	15	PAK6	protein_coding	4379	p21 _RAC1_ activated kinase 6 [Source:HGNC Symbol;Acc:HGNC:16061]	56924	A0A024R9Q4	A0A024R9Q4
1407.69	-0.961719	0.0566017	-6.65627	2.80869222810558e-11	7.30427163368649e-10	10.5515	9.13642	TRUE	ENSG00000167747.17	ENSG00000167747	19	C19ORF48	transcribed_unitary_pseudogene	1844	chromosome 19 putative open reading frame 48 [Source:HGNC Symbol;Acc:HGNC:29667]	84798	NA	NA
70.9641	2.42543	0.276827	6.64845	2.96194885475844e-11	7.69138457440691e-10	10.5284	9.114	TRUE	ENSG00000245025.3	ENSG00000245025	8	ENSG00000245025	lncRNA	4918	novel transcript, antisense to RHOBTB2	NA	NA	NA
2307.6	0.901335	0.0476275	6.64265	3.08085957288799e-11	7.98829404982056e-10	10.5113	9.09755	TRUE	ENSG00000106799.14	ENSG00000106799	9	TGFBR1	protein_coding	6492	transforming growth factor beta receptor 1 [Source:HGNC Symbol;Acc:HGNC:11772]	7046	B4DXN7	B4DXN7
32.5854	5.27623	0.706817	6.63718	3.19748987844391e-11	8.27841972084233e-10	10.4952	9.08205	TRUE	ENSG00000168497.5	ENSG00000168497	2	CAVIN2	protein_coding	3054	caveolae associated protein 2 [Source:HGNC Symbol;Acc:HGNC:10690]	8436	O95810	O95810
35.5126	8.61195	1.21051	6.6311	3.33194048518323e-11	8.61375620104469e-10	10.4773	9.06481	TRUE	ENSG00000235538.5	ENSG00000235538	6	ENSG00000235538	lncRNA	1735	novel transcript	NA	NA	NA
443.133	-1.2242	0.0964406	-6.62826	3.3965942996083e-11	8.76792939142608e-10	10.469	9.0571	TRUE	ENSG00000277161.2	ENSG00000277161	17	PIGW	protein_coding	2816	phosphatidylinositol glycan anchor biosynthesis class W [Source:HGNC Symbol;Acc:HGNC:23213]	284098	Q7Z7B1	Q7Z7B1
485.46	1.21032	0.0943581	6.62747	3.41481276332127e-11	8.80195691029537e-10	10.4666	9.05542	TRUE	ENSG00000150967.19	ENSG00000150967	12	ABCB9	protein_coding	6051	ATP binding cassette subfamily B member 9 [Source:HGNC Symbol;Acc:HGNC:50]	23457	Q9NP78	Q9NP78
602.788	-1.19757	0.0924658	-6.62523	3.46712971233973e-11	8.92364637008086e-10	10.46	9.04946	TRUE	ENSG00000128944.14	ENSG00000128944	15	KNSTRN	protein_coding	1899	kinetochore localized astrin _SPAG5_ binding protein [Source:HGNC Symbol;Acc:HGNC:30767]	90417	Q9Y448	Q9Y448
1002.19	-1.0226	0.0662116	-6.60974	3.84986810930073e-11	9.89416104090288e-10	10.4146	9.00462	TRUE	ENSG00000117877.11	ENSG00000117877	19	POLR1G	protein_coding	2822	RNA polymerase I subunit G [Source:HGNC Symbol;Acc:HGNC:24219]	10849	O15446	O15446
583.053	-1.25587	0.101527	-6.60819	3.89058095756185e-11	9.98411054542596e-10	10.41	9.00069	TRUE	ENSG00000081913.14	ENSG00000081913	18	PHLPP1	protein_coding	6299	PH domain and leucine rich repeat protein phosphatase 1 [Source:HGNC Symbol;Acc:HGNC:20610]	23239	O60346	O60346
1124.58	-1.02075	0.0659752	-6.60534	3.96618177127554e-11	1.01631954009987e-09	10.4016	8.99297	TRUE	ENSG00000013573.17	ENSG00000013573	12	DDX11	protein_coding	4182	DEAD/H-box helicase 11 [Source:HGNC Symbol;Acc:HGNC:2736]	1663	Q96FC9	Q96FC9
585.456	-1.16747	0.0882535	-6.60036	4.10155666277391e-11	1.04947004741782e-09	10.3871	8.97903	TRUE	ENSG00000178966.17	ENSG00000178966	9	RMI1	protein_coding	3420	RecQ mediated genome instability 1 [Source:HGNC Symbol;Acc:HGNC:25764]	80010	Q9H9A7	Q9H9A7
40.5999	6.34684	0.873203	6.59855	4.15184854891035e-11	1.06078516433856e-09	10.3818	8.97437	TRUE	ENSG00000187642.10	ENSG00000187642	1	PERM1	protein_coding	3520	PPARGC1 and ESRR induced regulator, muscle 1 [Source:HGNC Symbol;Acc:HGNC:28208]	84808	Q5SV97	Q5SV97
34.7482	5.69967	0.776519	6.58672	4.49657830477421e-11	1.14718543728809e-09	10.3471	8.94037	TRUE	ENSG00000101280.8	ENSG00000101280	20	ANGPT4	protein_coding	4692	angiopoietin 4 [Source:HGNC Symbol;Acc:HGNC:487]	51378	Q9Y264	Q9Y264
1037.27	1.01307	0.06527	6.55896	5.4185367938615e-11	1.38038409634874e-09	10.2661	8.86	TRUE	ENSG00000141682.12	ENSG00000141682	18	PMAIP1	protein_coding	1899	phorbol-12-myristate-13-acetate-induced protein 1 [Source:HGNC Symbol;Acc:HGNC:9108]	5366	A0A0S2Z490	A0A0S2Z490
2575.93	-0.874358	0.0441402	-6.55628	5.51680520863118e-11	1.4033724574387e-09	10.2583	8.85283	TRUE	ENSG00000033170.17	ENSG00000033170	14	FUT8	protein_coding	5166	fucosyltransferase 8 [Source:HGNC Symbol;Acc:HGNC:4019]	2530	Q546E0	Q546E0
69.0349	2.33279	0.266811	6.5508	5.72281316287275e-11	1.45366108770878e-09	10.2424	8.83754	TRUE	ENSG00000172379.22	ENSG00000172379	15	ARNT2	protein_coding	6690	aryl hydrocarbon receptor nuclear translocator 2 [Source:HGNC Symbol;Acc:HGNC:16876]	9915	Q7Z3A3	Q7Z3A3
40.2286	3.27889	0.411361	6.54881	5.79970687565408e-11	1.47105482378709e-09	10.2366	8.83237	TRUE	ENSG00000138411.13	ENSG00000138411	2	HECW2	protein_coding	12180	HECT, C2 and WW domain containing E3 ubiquitin protein ligase 2 [Source:HGNC Symbol;Acc:HGNC:29853]	57520	A0A2C9F2N4	A0A2C9F2N4
31.3195	4.709	0.629795	6.54822	5.82252301926553e-11	1.47470162731427e-09	10.2349	8.8313	TRUE	ENSG00000186517.14	ENSG00000186517	1	ARHGAP30	protein_coding	4857	Rho GTPase activating protein 30 [Source:HGNC Symbol;Acc:HGNC:27414]	257106	Q7Z6I6	Q7Z6I6
430.089	-1.24606	0.10111	-6.5384	6.21790925394908e-11	1.57256414069485e-09	10.2064	8.80339	TRUE	ENSG00000257167.3	ENSG00000257167	12	TMPO-AS1	lncRNA	3357	TMPO antisense RNA 1 [Source:HGNC Symbol;Acc:HGNC:44158]	100128191	NA	NA
915.641	-1.09722	0.0785491	-6.52151	6.96026023899398e-11	1.75776745573206e-09	10.1574	8.75504	TRUE	ENSG00000077514.9	ENSG00000077514	11	POLD3	protein_coding	3788	DNA polymerase delta 3, accessory subunit [Source:HGNC Symbol;Acc:HGNC:20932]	10714	A0A024R5M8	A0A024R5M8
116.93	-1.8878	0.200896	-6.48516	8.86405383960097e-11	2.23532763204714e-09	10.0524	8.65066	TRUE	ENSG00000250899.3	ENSG00000250899	12	ENSG00000250899	lncRNA	3514	novel transcript	NA	NA	NA
2245.38	-1.28343	0.107718	-6.48424	8.91772338102539e-11	2.24562152459365e-09	10.0497	8.64866	TRUE	ENSG00000288859.1	ENSG00000288859	1	H2AC19	protein_coding	534	H2A clustered histone 19 [Source:HGNC Symbol;Acc:HGNC:29668]	723790	Q6FI13	Q6FI13
683.407	1.11875	0.0824332	6.47543	9.45440762523938e-11	2.37734140516091e-09	10.0244	8.62391	TRUE	ENSG00000167600.14	ENSG00000167600	19	CYP2S1	protein_coding	2612	cytochrome P450 family 2 subfamily S member 1 [Source:HGNC Symbol;Acc:HGNC:15654]	29785	Q96SQ9	Q96SQ9
1149.48	0.96735	0.0590585	6.47472	9.49895679072102e-11	2.38511162176208e-09	10.0223	8.62249	TRUE	ENSG00000182985.18	ENSG00000182985	11	CADM1	protein_coding	8675	cell adhesion molecule 1 [Source:HGNC Symbol;Acc:HGNC:5951]	23705	Q9BY67	Q9BY67
2464.45	-0.936634	0.0543574	-6.46962	9.82495157260654e-11	2.4634268821072e-09	10.0077	8.60846	TRUE	ENSG00000180573.10	ENSG00000180573	6	H2AC6	protein_coding	1668	H2A clustered histone 6 [Source:HGNC Symbol;Acc:HGNC:4733]	8334	A0A024R017	A0A024R017
411.362	1.2193	0.0980714	6.46809	9.92485769108296e-11	2.4849113611657e-09	10.0033	8.60469	TRUE	ENSG00000078804.13	ENSG00000078804	20	TP53INP2	protein_coding	4127	tumor protein p53 inducible nuclear protein 2 [Source:HGNC Symbol;Acc:HGNC:16104]	58476	Q8IXH6	Q8IXH6
57.9946	8.35297	1.20107	6.46759	9.95810108976297e-11	2.48966773454503e-09	10.0018	8.60386	TRUE	ENSG00000131864.11	ENSG00000131864	19	USP29	protein_coding	3763	ubiquitin specific peptidase 29 [Source:HGNC Symbol;Acc:HGNC:18563]	57663	Q9HBJ7	Q9HBJ7
71.2527	2.18931	0.248887	6.44606	1.14791822865916e-10	2.86585985200679e-09	9.94009	8.54275	TRUE	ENSG00000119630.14	ENSG00000119630	14	PGF	protein_coding	3549	placental growth factor [Source:HGNC Symbol;Acc:HGNC:8893]	5228	P49763	P49763
81.8636	2.08522	0.232792	6.44463	1.15884014188864e-10	2.88900004559854e-09	9.93598	8.53925	TRUE	ENSG00000238164.6	ENSG00000238164	1	TNFRSF14-AS1	lncRNA	3608	TNFRSF14 antisense RNA 1 [Source:HGNC Symbol;Acc:HGNC:26966]	NA	NA	NA
574.057	1.19218	0.094472	6.4275	1.29720085531221e-10	3.22932794123022e-09	9.88699	8.49089	TRUE	ENSG00000186594.16	ENSG00000186594	17	MIR22HG	lncRNA	2876	MIR22 host gene [Source:HGNC Symbol;Acc:HGNC:28219]	84981	NA	NA
369.331	1.2884	0.109465	6.42617	1.30856753053709e-10	3.25299091944044e-09	9.8832	8.48772	TRUE	ENSG00000079337.16	ENSG00000079337	12	RAPGEF3	protein_coding	6300	Rap guanine nucleotide exchange factor 3 [Source:HGNC Symbol;Acc:HGNC:16629]	10411	Q99777	Q99777
156.36	1.61241	0.160052	6.41947	1.36748156050461e-10	3.39461757832081e-09	9.86408	8.46921	TRUE	ENSG00000162241.13	ENSG00000162241	11	SLC25A45	protein_coding	7118	solute carrier family 25 member 45 [Source:HGNC Symbol;Acc:HGNC:27442]	283130	B3KR90	B3KR90
53.6499	8.24038	1.1994	6.38273	1.73953890476457e-10	4.31208253895967e-09	9.75957	8.36531	TRUE	ENSG00000156574.10	ENSG00000156574	10	NODAL	protein_coding	2058	nodal growth differentiation factor [Source:HGNC Symbol;Acc:HGNC:7865]	4838	Q96S42	Q96S42
31.6004	3.90244	0.520015	6.37959	1.77558355384081e-10	4.39519804347336e-09	9.75066	8.35702	TRUE	ENSG00000172061.9	ENSG00000172061	3	LRRC15	protein_coding	5881	leucine rich repeat containing 15 [Source:HGNC Symbol;Acc:HGNC:20818]	131578	Q8TF66	Q8TF66
735.965	-1.04791	0.0725985	-6.37678	1.80853289629438e-10	4.47042728368325e-09	9.74267	8.34965	TRUE	ENSG00000180340.7	ENSG00000180340	17	FZD2	protein_coding	3779	frizzled class receptor 2 [Source:HGNC Symbol;Acc:HGNC:4040]	2535	Q14332	Q14332
2908.95	-0.925798	0.0534549	-6.37613	1.81623019597448e-10	4.48311283966808e-09	9.74083	8.34842	TRUE	ENSG00000270276.3	ENSG00000270276	1	H4C15	protein_coding	1694	H4 clustered histone 15 [Source:HGNC Symbol;Acc:HGNC:29607]	554313	B2R4R0	B2R4R0
241.508	1.40871	0.129598	6.35618	2.06837104070404e-10	5.09828664419517e-09	9.68437	8.29258	TRUE	ENSG00000235890.2	ENSG00000235890	21	TSPEAR-AS1	lncRNA	2108	TSPEAR antisense RNA 1 [Source:HGNC Symbol;Acc:HGNC:1271]	54082	NA	NA
605.868	-1.09821	0.0810354	-6.33356	2.3957318402622e-10	5.89687459724257e-09	9.62056	8.22938	TRUE	ENSG00000171488.15	ENSG00000171488	1	LRRC8C	protein_coding	7170	leucine rich repeat containing 8 VRAC subunit C [Source:HGNC Symbol;Acc:HGNC:25075]	84230	Q8TDW0	Q8TDW0
208.911	-1.59998	0.160335	-6.3306	2.44210289020254e-10	6.00255838385085e-09	9.61224	8.22166	TRUE	ENSG00000196372.13	ENSG00000196372	10	ASB13	protein_coding	2780	ankyrin repeat and SOCS box containing 13 [Source:HGNC Symbol;Acc:HGNC:19765]	79754	Q8WXK3	Q8WXK3
3294.2	-0.830615	0.0388628	-6.32102	2.59846750581046e-10	6.37792389487971e-09	9.58528	8.19532	TRUE	ENSG00000277157.2	ENSG00000277157	6	H4C4	protein_coding	403	H4 clustered histone 4 [Source:HGNC Symbol;Acc:HGNC:4782]	8360	B2R4R0	B2R4R0
67.6427	-2.30995	0.273056	-6.31736	2.66072279008001e-10	6.52156963245979e-09	9.575	8.18565	TRUE	ENSG00000177283.8	ENSG00000177283	10	FZD8	protein_coding	4050	frizzled class receptor 8 [Source:HGNC Symbol;Acc:HGNC:4046]	8325	Q9H461	Q9H461
2237.3	-0.877668	0.0463353	-6.31713	2.6645993552932e-10	6.52192413628908e-09	9.57437	8.18562	TRUE	ENSG00000102384.14	ENSG00000102384	X	CENPI	protein_coding	5584	centromere protein I [Source:HGNC Symbol;Acc:HGNC:3968]	2491	B4DZL4	B4DZL4
1391.66	0.932259	0.0551807	6.29381	3.09763304133417e-10	7.57122168256727e-09	9.50897	8.12083	TRUE	ENSG00000054148.18	ENSG00000054148	9	PHPT1	protein_coding	1316	phosphohistidine phosphatase 1 [Source:HGNC Symbol;Acc:HGNC:30033]	29085	Q9NRX4	Q9NRX4
27.9662	8.26406	1.22083	6.29008	3.17305535555748e-10	7.74473678683275e-09	9.49852	8.11099	TRUE	ENSG00000186226.9	ENSG00000186226	1	LCE1E	protein_coding	1200	late cornified envelope 1E [Source:HGNC Symbol;Acc:HGNC:29466]	353135	Q5T753	Q5T753
47.7143	7.17179	1.04729	6.28939	3.18708999093492e-10	7.76814291235406e-09	9.49661	8.10968	TRUE	ENSG00000236028.1	ENSG00000236028	20	ENSG00000236028	lncRNA	423	novel transcript	NA	NA	NA
1392.52	-0.94654	0.057599	-6.2775	3.44065298100879e-10	8.37449185182585e-09	9.46336	8.07704	TRUE	ENSG00000171492.14	ENSG00000171492	1	LRRC8D	protein_coding	3950	leucine rich repeat containing 8 VRAC subunit D [Source:HGNC Symbol;Acc:HGNC:16992]	55144	B3KRU1	B3KRU1
1416.23	0.922704	0.0540579	6.24778	4.16333895275809e-10	1.01071963466386e-08	9.38056	7.99537	TRUE	ENSG00000151131.11	ENSG00000151131	12	NOPCHAP1	protein_coding	23524	NOP protein chaperone 1 [Source:HGNC Symbol;Acc:HGNC:28628]	121053	Q8N5I9	Q8N5I9
1599.92	-0.913098	0.0525206	-6.24775	4.16410011992434e-10	1.01071963466386e-08	9.38048	7.99537	TRUE	ENSG00000119787.14	ENSG00000119787	2	ATL2	protein_coding	3805	atlastin GTPase 2 [Source:HGNC Symbol;Acc:HGNC:24047]	64225	Q8NHH9	Q8NHH9
26.6351	8.19541	1.21852	6.24563	4.22082094329496e-10	1.02306611380059e-08	9.3746	7.9901	TRUE	ENSG00000286339.1	ENSG00000286339	6	ENSG00000286339	lncRNA	906	novel transcript, antisense to CEP85L	NA	NA	NA
255.766	-1.42406	0.13463	-6.23261	4.58738684994063e-10	1.11037635165599e-08	9.33843	7.95453	TRUE	ENSG00000276410.4	ENSG00000276410	6	H2BC3	protein_coding	487	H2B clustered histone 3 [Source:HGNC Symbol;Acc:HGNC:4751]	3018	P33778	P33778
33.1053	6.04599	0.87781	6.2212	4.93374593513096e-10	1.19256077402972e-08	9.30682	7.92352	TRUE	ENSG00000197558.13	ENSG00000197558	7	SSPOP	transcribed_unitary_pseudogene	15799	SCO-spondin, pseudogene [Source:HGNC Symbol;Acc:HGNC:21998]	23145	NA	NA
304.241	-1.43653	0.137413	-6.19714	5.74988651355843e-10	1.38791459545507e-08	9.24034	7.85764	TRUE	ENSG00000184307.17	ENSG00000184307	3	ZDHHC23	protein_coding	6346	zinc finger DHHC-type palmitoyltransferase 23 [Source:HGNC Symbol;Acc:HGNC:28654]	254887	B3KXV3	B3KXV3
1001.62	1.01069	0.0687742	6.19027	6.0062100797922e-10	1.44778658419929e-08	9.2214	7.8393	TRUE	ENSG00000129667.13	ENSG00000129667	17	RHBDF2	protein_coding	3599	rhomboid 5 homolog 2 [Source:HGNC Symbol;Acc:HGNC:20788]	79651	Q6PJF5	Q6PJF5
27.9616	4.01144	0.554351	6.18106	6.36728798329111e-10	1.53270970793382e-08	9.19605	7.81454	TRUE	ENSG00000139970.18	ENSG00000139970	14	RTN1	protein_coding	3239	reticulon 1 [Source:HGNC Symbol;Acc:HGNC:10467]	6252	Q16799	Q16799
28.8512	5.42102	0.782466	6.18054	6.38840184407127e-10	1.53567689995859e-08	9.19461	7.8137	TRUE	ENSG00000174898.16	ENSG00000174898	19	CATSPERD	protein_coding	2556	cation channel sperm associated auxiliary subunit delta [Source:HGNC Symbol;Acc:HGNC:28598]	257062	Q86XM0	Q86XM0
614.773	-1.08722	0.0812803	-6.17928	6.43932265995905e-10	1.54579124732753e-08	9.19116	7.81085	TRUE	ENSG00000163002.13	ENSG00000163002	2	NUP35	protein_coding	2828	nucleoporin 35 [Source:HGNC Symbol;Acc:HGNC:29797]	129401	Q8NFH5	Q8NFH5
1858.88	-0.963603	0.0614125	-6.16553	7.02479482261959e-10	1.68402351605075e-08	9.15337	7.77365	TRUE	ENSG00000197238.5	ENSG00000197238	6	H4C11	protein_coding	389	H4 clustered histone 11 [Source:HGNC Symbol;Acc:HGNC:4785]	8363	B2R4R0	B2R4R0
483.018	-1.17746	0.0961194	-6.16417	7.08532938931597e-10	1.6962084439409e-08	9.14964	7.77052	TRUE	ENSG00000163661.4	ENSG00000163661	3	PTX3	protein_coding	1884	pentraxin 3 [Source:HGNC Symbol;Acc:HGNC:9692]	5806	P26022	P26022
982.893	-0.995242	0.0666586	-6.15494	7.51054977263047e-10	1.79554538750328e-08	9.12433	7.7458	TRUE	ENSG00000073282.14	ENSG00000073282	3	TP63	protein_coding	4944	tumor protein p63 [Source:HGNC Symbol;Acc:HGNC:15979]	8626	Q9H3D4	Q9H3D4
868.309	-1.02862	0.0721207	-6.15156	7.67241563123198e-10	1.83173682474604e-08	9.11507	7.73714	TRUE	ENSG00000097046.13	ENSG00000097046	1	CDC7	protein_coding	3313	cell division cycle 7 [Source:HGNC Symbol;Acc:HGNC:1745]	8317	O00311	O00311
261.28	-1.3749	0.128489	-6.14787	7.85309066909264e-10	1.87231394997357e-08	9.10496	7.72762	TRUE	ENSG00000138134.12	ENSG00000138134	10	STAMBPL1	protein_coding	4184	STAM binding protein like 1 [Source:HGNC Symbol;Acc:HGNC:24105]	57559	Q96FJ0	Q96FJ0
1549.45	0.937413	0.0573759	6.14283	8.10663841804829e-10	1.93013096721815e-08	9.09116	7.71441	TRUE	ENSG00000116704.8	ENSG00000116704	1	SLC35D1	protein_coding	6193	solute carrier family 35 member D1 [Source:HGNC Symbol;Acc:HGNC:20800]	23169	Q9NTN3	Q9NTN3
52.0931	2.57241	0.323962	6.13481	8.52612394259275e-10	2.02724546967008e-08	9.06925	7.69309	TRUE	ENSG00000095752.7	ENSG00000095752	19	IL11	protein_coding	2378	interleukin 11 [Source:HGNC Symbol;Acc:HGNC:5966]	3589	A8K3F7	A8K3F7
1114.56	0.978689	0.0643284	6.12057	9.32406481341984e-10	2.21395865053431e-08	9.03039	7.65483	TRUE	ENSG00000133639.6	ENSG00000133639	12	BTG1	protein_coding	4629	BTG anti-proliferation factor 1 [Source:HGNC Symbol;Acc:HGNC:1130]	694	P62324	P62324
31.5433	5.97562	0.882175	6.11064	9.92325258512515e-10	2.35303612181339e-08	9.00335	7.62837	TRUE	ENSG00000205592.16	ENSG00000205592	12	MUC19	protein_coding	24669	mucin 19, oligomeric [Source:HGNC Symbol;Acc:HGNC:14362]	283463	Q7Z5P9	Q7Z5P9
24.2304	8.05977	1.22386	6.10755	1.0117050003716e-09	2.39573937486369e-08	8.99495	7.62056	TRUE	ENSG00000196734.9	ENSG00000196734	1	LCE1B	protein_coding	1138	late cornified envelope 1B [Source:HGNC Symbol;Acc:HGNC:16611]	353132	Q5T7P3	Q5T7P3
1348.43	1.3121	0.119136	6.10341	1.03828103206095e-09	2.45534496837579e-08	8.98369	7.60989	TRUE	ENSG00000249859.14	ENSG00000249859	8	PVT1	lncRNA	2450	Pvt1 oncogene [Source:HGNC Symbol;Acc:HGNC:9709]	5820	NA	NA
31.2173	5.9665	0.886052	6.07362	1.25059537438643e-09	2.95343307605099e-08	8.90288	7.52967	TRUE	ENSG00000166183.16	ENSG00000166183	14	ASPG	protein_coding	4831	asparaginase [Source:HGNC Symbol;Acc:HGNC:20123]	374569	Q86U10	Q86U10
101.287	1.87007	0.211675	6.07114	1.27004632115111e-09	2.99532112124652e-08	8.89618	7.52356	TRUE	ENSG00000227268.5	ENSG00000227268	10	KLLN	protein_coding	4376	killin, p53 regulated DNA replication inhibitor [Source:HGNC Symbol;Acc:HGNC:37212]	100144748	B2CW77	B2CW77
42.0654	7.8868	1.20384	6.06544	1.31591847891314e-09	3.09932497809785e-08	8.88077	7.50873	TRUE	ENSG00000226859.1	ENSG00000226859	3	LINC02051	lncRNA	690	long intergenic non-protein coding RNA 2051 [Source:HGNC Symbol;Acc:HGNC:52891]	NA	NA	NA
31.649	5.98202	0.890468	6.06092	1.35341915947625e-09	3.183358442935e-08	8.86857	7.49711	TRUE	ENSG00000095970.17	ENSG00000095970	6	TREM2	protein_coding	1012	triggering receptor expressed on myeloid cells 2 [Source:HGNC Symbol;Acc:HGNC:17761]	54209	Q9NZC2	Q9NZC2
2276.45	-1.29485	0.117135	-6.0604	1.3577955852983e-09	3.18935963019799e-08	8.86717	7.4963	TRUE	ENSG00000288825.1	ENSG00000288825	1	H2AC18	protein_coding	533	H2A clustered histone 18 [Source:HGNC Symbol;Acc:HGNC:4736]	8337	Q6FI13	Q6FI13
44.4529	2.60905	0.334189	6.05673	1.38916856830238e-09	3.25867246975201e-08	8.85725	7.48696	TRUE	ENSG00000171408.14	ENSG00000171408	6	PDE7B	protein_coding	5385	phosphodiesterase 7B [Source:HGNC Symbol;Acc:HGNC:8792]	27115	Q9NP56	Q9NP56
8269.97	-0.753094	0.0277649	-6.05554	1.3994749093834e-09	3.2784481925448e-08	8.85403	7.48433	TRUE	ENSG00000124789.12	ENSG00000124789	6	NUP153	protein_coding	6030	nucleoporin 153 [Source:HGNC Symbol;Acc:HGNC:8062]	9972	P49790	P49790
30.607	3.62961	0.503425	6.04786	1.46785082995442e-09	3.43402424421466e-08	8.83332	7.4642	TRUE	ENSG00000007402.12	ENSG00000007402	3	CACNA2D2	protein_coding	5696	calcium voltage-gated channel auxiliary subunit alpha2delta 2 [Source:HGNC Symbol;Acc:HGNC:1400]	9254	Q9NY47	Q9NY47
8268.37	0.756184	0.0283126	6.04752	1.47088758457565e-09	3.43652826578129e-08	8.83242	7.46388	TRUE	ENSG00000132646.11	ENSG00000132646	20	PCNA	protein_coding	1359	proliferating cell nuclear antigen [Source:HGNC Symbol;Acc:HGNC:8729]	5111	P12004	P12004
517.775	-1.10218	0.085596	-6.04254	1.51707936769298e-09	3.53684675043693e-08	8.81899	7.45138	TRUE	ENSG00000008853.18	ENSG00000008853	8	RHOBTB2	protein_coding	5551	Rho related BTB domain containing 2 [Source:HGNC Symbol;Acc:HGNC:18756]	23221	Q9BYZ6	Q9BYZ6
27.8207	5.03861	0.737059	6.04245	1.51787311903622e-09	3.53684675043693e-08	8.81876	7.45138	TRUE	ENSG00000087085.16	ENSG00000087085	7	ACHE	protein_coding	2956	acetylcholinesterase _Cartwright blood group_ [Source:HGNC Symbol;Acc:HGNC:108]	43	P22303	P22303
1329.75	0.970874	0.0638791	6.04127	1.52902153409284e-09	3.558079937391e-08	8.81559	7.44878	TRUE	ENSG00000048052.25	ENSG00000048052	7	HDAC9	protein_coding	10118	histone deacetylase 9 [Source:HGNC Symbol;Acc:HGNC:14065]	9734	Q9UKV0	Q9UKV0
544.264	1.64108	0.175068	6.03259	1.61356309017799e-09	3.7496688030322e-08	8.79221	7.42601	TRUE	ENSG00000165804.16	ENSG00000165804	14	ZNF219	protein_coding	3055	zinc finger protein 219 [Source:HGNC Symbol;Acc:HGNC:13011]	51222	Q9P2Y4	Q9P2Y4
552.527	-1.13107	0.0905291	-6.03238	1.61564466049625e-09	3.7496688030322e-08	8.79165	7.42601	TRUE	ENSG00000276368.2	ENSG00000276368	6	H2AC14	protein_coding	476	H2A clustered histone 14 [Source:HGNC Symbol;Acc:HGNC:4727]	8331	Q99878	Q99878
40.7975	6.94155	1.05406	6.03057	1.63380813871043e-09	3.78679456659198e-08	8.7868	7.42173	TRUE	ENSG00000172073.4	ENSG00000172073	2	TEX37	protein_coding	798	testis expressed 37 [Source:HGNC Symbol;Acc:HGNC:26341]	200523	A0A140VK60	A0A140VK60
1575.45	0.893694	0.0511988	6.03006	1.63900739699861e-09	3.79381367813877e-08	8.78542	7.42092	TRUE	ENSG00000196975.16	ENSG00000196975	2	ANXA4	protein_coding	4418	annexin A4 [Source:HGNC Symbol;Acc:HGNC:542]	307	P09525	P09525
1006.24	0.999069	0.0687647	6.02208	1.72191612745332e-09	3.98045056129288e-08	8.76399	7.40007	TRUE	ENSG00000160703.17	ENSG00000160703	11	NLRX1	protein_coding	4131	NLR family member X1 [Source:HGNC Symbol;Acc:HGNC:29890]	79671	Q86UT6	Q86UT6
36.6569	2.98569	0.399563	6.00837	1.87399574006419e-09	4.32628131484304e-08	8.72723	7.36389	TRUE	ENSG00000258976.1	ENSG00000258976	14	ENSG00000258976	lncRNA	667	novel transcript	NA	NA	NA
118.871	-1.78936	0.200605	-6.00384	1.92704504009345e-09	4.44288115048458e-08	8.71511	7.35234	TRUE	ENSG00000186603.7	ENSG00000186603	1	HPDL	protein_coding	1816	4-hydroxyphenylpyruvate dioxygenase like [Source:HGNC Symbol;Acc:HGNC:28242]	84842	Q96IR7	Q96IR7
793.362	1.02506	0.0734842	5.98901	2.11120719157725e-09	4.86106151251701e-08	8.67547	7.31327	TRUE	ENSG00000196739.15	ENSG00000196739	9	COL27A1	protein_coding	7813	collagen type XXVII alpha 1 chain [Source:HGNC Symbol;Acc:HGNC:22986]	85301	Q8IZC6	Q8IZC6
206.183	1.49571	0.152529	5.97101	2.35794857479319e-09	5.42204069645865e-08	8.62747	7.26584	TRUE	ENSG00000154822.18	ENSG00000154822	3	PLCL2	protein_coding	4161	phospholipase C like 2 [Source:HGNC Symbol;Acc:HGNC:9064]	23228	Q9UPR0	Q9UPR0
39.9947	7.81656	1.21152	5.96903	2.38665239581811e-09	5.48083275549504e-08	8.62221	7.26115	TRUE	ENSG00000289426.1	ENSG00000289426	1	ENSG00000289426	lncRNA	624	novel transcript, antisense to ANKRD45	NA	NA	NA
22.0651	7.92216	1.23059	5.96232	2.4868170400687e-09	5.70336149504471e-08	8.60436	7.24387	TRUE	ENSG00000179023.9	ENSG00000179023	1	KLHDC7A	protein_coding	5045	kelch domain containing 7A [Source:HGNC Symbol;Acc:HGNC:26791]	127707	Q5VTJ3	Q5VTJ3
40.0003	2.88576	0.385998	5.96064	2.51256890664077e-09	5.75486949049203e-08	8.59988	7.23996	TRUE	ENSG00000275493.2	ENSG00000275493	9	ENSG00000275493	processed_pseudogene	342	family with sequence similarity 27 member _FAM27D_ pseudogene	NA	NA	NA
26.3525	4.07012	0.585654	5.95089	2.66689228615315e-09	6.10034156973984e-08	8.57399	7.21465	TRUE	ENSG00000274276.6	ENSG00000274276	21	ENSG00000274276	artifact	2495	cystathionine-beta-synthase like	102724560	P0DN79	P0DN79
35.2835	2.98272	0.402943	5.95061	2.67140612636229e-09	6.10267888422319e-08	8.57326	7.21448	TRUE	ENSG00000182612.11	ENSG00000182612	17	TSPAN10	protein_coding	2330	tetraspanin 10 [Source:HGNC Symbol;Acc:HGNC:29942]	83882	A0A087WWT4	A0A087WWT4
641.862	-1.07027	0.0816341	-5.94497	2.76507213250645e-09	6.30840738742594e-08	8.55829	7.20008	TRUE	ENSG00000111247.15	ENSG00000111247	12	RAD51AP1	protein_coding	2235	RAD51 associated protein 1 [Source:HGNC Symbol;Acc:HGNC:16956]	10635	Q96B01	Q96B01
88.859	-1.87067	0.21647	-5.93942	2.86037234576442e-09	6.5165714053581e-08	8.54358	7.18598	TRUE	ENSG00000168412.7	ENSG00000168412	4	MTNR1A	protein_coding	8152	melatonin receptor 1A [Source:HGNC Symbol;Acc:HGNC:7463]	4543	P48039	P48039
315.187	-1.23891	0.110107	-5.93922	2.86377136605345e-09	6.5165714053581e-08	8.54306	7.18598	TRUE	ENSG00000158402.21	ENSG00000158402	5	CDC25C	protein_coding	2137	cell division cycle 25C [Source:HGNC Symbol;Acc:HGNC:1727]	995	P30307	P30307
45.9183	2.53867	0.329107	5.93639	2.91359662225343e-09	6.62132829265292e-08	8.53557	7.17905	TRUE	ENSG00000248243.1	ENSG00000248243	3	LINC02014	lncRNA	713	long intergenic non-protein coding RNA 2014 [Source:HGNC Symbol;Acc:HGNC:52849]	NA	NA	NA
1598.77	-0.946076	0.0610674	-5.91335	3.35209733389908e-09	7.60795493600263e-08	8.47468	7.11873	TRUE	ENSG00000167513.9	ENSG00000167513	16	CDT1	protein_coding	2664	chromatin licensing and DNA replication factor 1 [Source:HGNC Symbol;Acc:HGNC:24576]	81620	Q9H211	Q9H211
457.784	-1.13061	0.0924459	-5.90231	3.5845646982237e-09	8.12501331597373e-08	8.44556	7.09018	TRUE	ENSG00000244274.9	ENSG00000244274	20	DBNDD2	protein_coding	1537	dysbindin domain containing 2 [Source:HGNC Symbol;Acc:HGNC:15881]	55861	Q9BQY9	Q9BQY9
2569.97	0.85417	0.0456821	5.89305	3.79123046665853e-09	8.58232430509384e-08	8.42122	7.0664	TRUE	ENSG00000108175.19	ENSG00000108175	10	ZMIZ1	protein_coding	7615	zinc finger MIZ-type containing 1 [Source:HGNC Symbol;Acc:HGNC:16493]	57178	A0JLS3	A0JLS3
239.676	1.35105	0.130028	5.89168	3.82283943604145e-09	8.64268330973613e-08	8.41761	7.06335	TRUE	ENSG00000160271.16	ENSG00000160271	9	RALGDS	protein_coding	5817	ral guanine nucleotide dissociation stimulator [Source:HGNC Symbol;Acc:HGNC:9842]	5900	Q12967	Q12967
457.132	-1.17061	0.099417	-5.8908	3.84322795583991e-09	8.67755190649333e-08	8.4153	7.0616	TRUE	ENSG00000278291.1	ENSG00000278291	13	ENSG00000278291	lncRNA	4412	novel transcript, antisense to IL17D	NA	NA	NA
487.834	1.13904	0.0941428	5.88552	3.96809333143333e-09	8.94792245937147e-08	8.40142	7.04828	TRUE	ENSG00000047346.13	ENSG00000047346	15	ATOSA	protein_coding	4726	atos homolog A [Source:HGNC Symbol;Acc:HGNC:25609]	56204	Q32MH5	Q32MH5
446.073	-1.13484	0.0935669	-5.87681	4.18249886308114e-09	9.41924615092861e-08	8.37856	7.02598	TRUE	ENSG00000197256.11	ENSG00000197256	19	KANK2	protein_coding	5183	KN motif and ankyrin repeat domains 2 [Source:HGNC Symbol;Acc:HGNC:29300]	25959	Q63ZY3	Q63ZY3
25.5026	5.24184	0.792923	5.87306	4.27827077517103e-09	9.62253025313885e-08	8.36873	7.01671	TRUE	ENSG00000163689.21	ENSG00000163689	3	CFAP20DC	protein_coding	4108	CFAP20 domain containing [Source:HGNC Symbol;Acc:HGNC:24763]	200844	Q6ZVT6	Q6ZVT6
1428.39	0.926424	0.0582668	5.86032	4.61978886556169e-09	1.03773046548273e-07	8.33538	6.98392	TRUE	ENSG00000119681.12	ENSG00000119681	14	LTBP2	protein_coding	8460	latent transforming growth factor beta binding protein 2 [Source:HGNC Symbol;Acc:HGNC:6715]	4053	Q14767	Q14767
452.932	-1.14757	0.096253	-5.84506	5.06399959250541e-09	1.13605207803112e-07	8.29551	6.9446	TRUE	ENSG00000133740.11	ENSG00000133740	8	E2F5	protein_coding	5042	E2F transcription factor 5 [Source:HGNC Symbol;Acc:HGNC:3119]	1875	Q15329	Q15329
1330.02	-0.916604	0.0568865	-5.82989	5.54635472375564e-09	1.24266788656864e-07	8.25599	6.90564	TRUE	ENSG00000183337.18	ENSG00000183337	X	BCOR	protein_coding	6910	BCL6 corepressor [Source:HGNC Symbol;Acc:HGNC:20893]	54880	Q6W2J9	Q6W2J9
19.8246	7.77124	1.23303	5.82813	5.60513272884196e-09	1.2542291878264e-07	8.25141	6.90162	TRUE	ENSG00000179066.8	ENSG00000179066	19	ENSG00000179066	lncRNA	1429	novel transcript	NA	NA	NA
3680.52	0.815299	0.0395238	5.8278	5.61619364843238e-09	1.25509718925837e-07	8.25056	6.90132	TRUE	ENSG00000104549.12	ENSG00000104549	8	SQLE	protein_coding	2962	squalene epoxidase [Source:HGNC Symbol;Acc:HGNC:11279]	6713	Q14534	Q14534
1231.5	-0.926054	0.0585829	-5.82238	5.80162586886931e-09	1.29488140082197e-07	8.23645	6.88777	TRUE	ENSG00000130695.16	ENSG00000130695	1	CEP85	protein_coding	3935	centrosomal protein 85 [Source:HGNC Symbol;Acc:HGNC:25309]	64793	Q6P2H3	Q6P2H3
1261.97	0.965551	0.0654483	5.81511	6.05951193951395e-09	1.35071467672125e-07	8.21756	6.86944	TRUE	ENSG00000142867.14	ENSG00000142867	1	BCL10	protein_coding	2833	BCL10 immune signaling adaptor [Source:HGNC Symbol;Acc:HGNC:989]	8915	A2TDT2	A2TDT2
934.09	-0.961418	0.0647647	-5.81267	6.14851998086147e-09	1.36880936542083e-07	8.21123	6.86366	TRUE	ENSG00000197275.14	ENSG00000197275	8	RAD54B	protein_coding	3074	RAD54 homolog B [Source:HGNC Symbol;Acc:HGNC:17228]	25788	O95073	O95073
25.8242	3.7346	0.542677	5.80388	6.47972042293653e-09	1.44070730421423e-07	8.18844	6.84142	TRUE	ENSG00000160200.18	ENSG00000160200	21	CBS	protein_coding	2656	cystathionine beta-synthase [Source:HGNC Symbol;Acc:HGNC:1550]	875	P0DN79	P0DN79
1898.51	-0.871617	0.04946	-5.79569	6.80426642594779e-09	1.51094485463613e-07	8.16722	6.82075	TRUE	ENSG00000094804.12	ENSG00000094804	17	CDC6	protein_coding	4564	cell division cycle 6 [Source:HGNC Symbol;Acc:HGNC:1744]	990	A0A024R1S2	A0A024R1S2
326.129	-1.3045	0.124253	-5.79093	6.99977778258452e-09	1.55238726558943e-07	8.15492	6.809	TRUE	ENSG00000106031.9	ENSG00000106031	7	HOXA13	protein_coding	5015	homeobox A13 [Source:HGNC Symbol;Acc:HGNC:5102]	3209	P31271	P31271
217.457	1.36825	0.135751	5.77001	7.92666209443053e-09	1.7557204912835e-07	8.10091	6.75554	TRUE	ENSG00000171903.17	ENSG00000171903	19	CYP4F11	protein_coding	3051	cytochrome P450 family 4 subfamily F member 11 [Source:HGNC Symbol;Acc:HGNC:13265]	57834	Q9HBI6	Q9HBI6
139.456	1.60235	0.176527	5.76338	8.24464516183834e-09	1.82384074491502e-07	8.08383	6.73901	TRUE	ENSG00000187994.14	ENSG00000187994	19	RINL	protein_coding	3058	Ras and Rab interactor like [Source:HGNC Symbol;Acc:HGNC:24795]	126432	Q6ZS11	Q6ZS11
47.5698	2.51251	0.334592	5.76088	8.36742373328129e-09	1.84866115250093e-07	8.07741	6.73314	TRUE	ENSG00000267139.1	ENSG00000267139	19	ENSG00000267139	lncRNA	452	novel transcript, antisense to GNA11	NA	NA	NA
25.1361	3.83655	0.564666	5.75842	8.49037512961952e-09	1.87345701723776e-07	8.07107	6.72736	TRUE	ENSG00000224984.1	ENSG00000224984	6	ENSG00000224984	lncRNA	586	novel transcript	NA	NA	NA
46.6539	2.41074	0.318256	5.73684	9.64609061544254e-09	2.12578915000597e-07	8.01565	6.67248	TRUE	ENSG00000179477.11	ENSG00000179477	17	ALOX12B	protein_coding	2515	arachidonate 12-lipoxygenase, 12R type [Source:HGNC Symbol;Acc:HGNC:430]	242	O75342	O75342
705.525	-1.00944	0.0741154	-5.72723	1.02085766132361e-08	2.2469154268629e-07	7.99103	6.64841	TRUE	ENSG00000160214.13	ENSG00000160214	21	RRP1	protein_coding	3019	ribosomal RNA processing 1 [Source:HGNC Symbol;Acc:HGNC:18785]	8568	P56182	P56182
1096.57	0.929681	0.0603485	5.71213	1.1156960901037e-08	2.45256665039651e-07	7.95245	6.61038	TRUE	ENSG00000144048.11	ENSG00000144048	2	DUSP11	protein_coding	2175	dual specificity phosphatase 11 [Source:HGNC Symbol;Acc:HGNC:3066]	8446	O75319	O75319
45.7081	2.4565	0.327771	5.70988	1.13053990622028e-08	2.48207479913387e-07	7.94671	6.60519	TRUE	ENSG00000146411.6	ENSG00000146411	6	SLC2A12	protein_coding	5572	solute carrier family 2 member 12 [Source:HGNC Symbol;Acc:HGNC:18067]	154091	Q8TD20	Q8TD20
1152.22	0.960404	0.0658446	5.70194	1.18453692096681e-08	2.5973610076306e-07	7.92645	6.58547	TRUE	ENSG00000287263.3	ENSG00000287263	5	ENSG00000287263	lncRNA	4529	novel transcript	643977	NA	NA
2713.5	0.830441	0.043093	5.69648	1.22308060349195e-08	2.67851586799817e-07	7.91254	6.57211	TRUE	ENSG00000090061.17	ENSG00000090061	14	CCNK	protein_coding	5627	cyclin K [Source:HGNC Symbol;Acc:HGNC:1596]	8812	A0A024R6K1	A0A024R6K1
2221.87	-0.846819	0.0460579	-5.68537	1.30526886001131e-08	2.85492848530133e-07	7.8843	6.5444	TRUE	ENSG00000137770.14	ENSG00000137770	15	CTDSPL2	protein_coding	6433	CTD small phosphatase like 2 [Source:HGNC Symbol;Acc:HGNC:26936]	51496	A0A024R5Q8	A0A024R5Q8
279.566	-1.27983	0.12225	-5.68401	1.31574547127325e-08	2.87424598199642e-07	7.88083	6.54148	TRUE	ENSG00000139263.12	ENSG00000139263	12	LRIG3	protein_coding	4046	leucine rich repeats and immunoglobulin like domains 3 [Source:HGNC Symbol;Acc:HGNC:30991]	121227	Q6UXM1	Q6UXM1
833.784	1.00394	0.0737476	5.6812	1.33750874732529e-08	2.91814018330297e-07	7.8737	6.53489	TRUE	ENSG00000135048.14	ENSG00000135048	9	CEMIP2	protein_coding	6152	cell migration inducing hyaluronidase 2 [Source:HGNC Symbol;Acc:HGNC:11869]	23670	Q9UHN6	Q9UHN6
530.742	1.12217	0.0947838	5.66774	1.44696201830171e-08	3.15300601394523e-07	7.83954	6.50128	TRUE	ENSG00000242779.8	ENSG00000242779	19	ZNF702P	transcribed_processed_pseudogene	4559	zinc finger protein 702, pseudogene [Source:HGNC Symbol;Acc:HGNC:25775]	79986	NA	NA
25.5465	5.66246	0.896419	5.6642	1.47708413076104e-08	3.21463540089413e-07	7.83059	6.49287	TRUE	ENSG00000234546.5	ENSG00000234546	1	LNCTAM34A	lncRNA	1265	long non coding transcriptional activator of miR34a [Source:HGNC Symbol;Acc:HGNC:52548]	102724571	NA	NA
17.5365	7.59345	1.23928	5.65529	1.55582717453562e-08	3.38179548534634e-07	7.80804	6.47085	TRUE	ENSG00000291231.1	ENSG00000291231	19	ENSG00000291231	lncRNA	1935	novel transcript	NA	NA	NA
537.427	1.08874	0.0891342	5.65187	1.58710666950543e-08	3.44550014363688e-07	7.79939	6.46275	TRUE	ENSG00000127955.17	ENSG00000127955	7	GNAI1	protein_coding	10083	G protein subunit alpha i1 [Source:HGNC Symbol;Acc:HGNC:4384]	2770	P63096	P63096
893.153	-0.976329	0.0692659	-5.6502	1.60262958533432e-08	3.47488270884648e-07	7.79517	6.45906	TRUE	ENSG00000196584.4	ENSG00000196584	7	XRCC2	protein_coding	4771	X-ray repair cross complementing 2 [Source:HGNC Symbol;Acc:HGNC:12829]	7516	O43543	O43543
18036.6	-0.719515	0.0238182	-5.64914	1.61251734137409e-08	3.49198922649982e-07	7.7925	6.45693	TRUE	ENSG00000011426.11	ENSG00000011426	7	ANLN	protein_coding	4731	anillin, actin binding protein [Source:HGNC Symbol;Acc:HGNC:14082]	54443	Q9NQW6	Q9NQW6
230.304	-1.31572	0.129555	-5.64055	1.69507894359081e-08	3.66623757650903e-07	7.77081	6.43578	TRUE	ENSG00000182010.11	ENSG00000182010	10	RTKN2	protein_coding	6886	rhotekin 2 [Source:HGNC Symbol;Acc:HGNC:19364]	219790	Q8IZC4	Q8IZC4
22.4417	4.21399	0.643976	5.63535	1.74706598440018e-08	3.77400805233345e-07	7.75769	6.4232	TRUE	ENSG00000225899.8	ENSG00000225899	10	FRG2B	protein_coding	2094	FSHD region gene 2 family member B [Source:HGNC Symbol;Acc:HGNC:33518]	441581	Q96QU4	Q96QU4
113.997	1.64909	0.18914	5.62611	1.84319084842678e-08	3.97674114408721e-07	7.73443	6.40047	TRUE	ENSG00000286656.2	ENSG00000286656	5	ENSG00000286656	lncRNA	1386	novel transcript	NA	NA	NA
32.2448	2.98063	0.426727	5.61406	1.9763178776582e-08	4.25870915289208e-07	7.70414	6.37072	TRUE	ENSG00000132386.11	ENSG00000132386	17	SERPINF1	protein_coding	1438	serpin family F member 1 [Source:HGNC Symbol;Acc:HGNC:8824]	5176	A0A140VKF3	A0A140VKF3
571.33	1.09363	0.0908593	5.59841	2.16332165438742e-08	4.65593709754613e-07	7.66488	6.33199	TRUE	ENSG00000059122.17	ENSG00000059122	16	FLYWCH1	protein_coding	5043	FLYWCH-type zinc finger 1 [Source:HGNC Symbol;Acc:HGNC:25404]	84256	Q4VC44	Q4VC44
94.9729	1.77453	0.212539	5.59691	2.18200726969069e-08	4.69037626631174e-07	7.66114	6.32879	TRUE	ENSG00000214960.11	ENSG00000214960	7	CRPPA	protein_coding	5742	CDP-L-ribitol pyrophosphorylase A [Source:HGNC Symbol;Acc:HGNC:37276]	729920	A0A140VJM1	A0A140VJM1
455.432	1.16087	0.102947	5.59419	2.21658796789247e-08	4.75885642836471e-07	7.65432	6.3225	TRUE	ENSG00000090006.18	ENSG00000090006	19	LTBP4	protein_coding	5032	latent transforming growth factor beta binding protein 4 [Source:HGNC Symbol;Acc:HGNC:6717]	8425	B3KXY6	B3KXY6
2680.89	0.815241	0.0411675	5.59369	2.2229052854581e-08	4.76656352989764e-07	7.65308	6.32179	TRUE	ENSG00000196754.13	ENSG00000196754	1	S100A2	protein_coding	977	S100 calcium binding protein A2 [Source:HGNC Symbol;Acc:HGNC:10492]	6273	P29034	P29034
4097.58	-0.790094	0.0367423	-5.58297	2.36441264462156e-08	5.06378374723118e-07	7.62628	6.29552	TRUE	ENSG00000166833.23	ENSG00000166833	11	NAV2	protein_coding	11501	neuron navigator 2 [Source:HGNC Symbol;Acc:HGNC:15997]	89797	A7E2D6	A7E2D6
1724.14	0.895838	0.0558053	5.57073	2.53676893795737e-08	5.42626364256341e-07	7.59572	6.2655	TRUE	ENSG00000115183.15	ENSG00000115183	2	TANC1	protein_coding	7586	tetratricopeptide repeat, ankyrin repeat and coiled-coil containing 1 [Source:HGNC Symbol;Acc:HGNC:29364]	85461	B9EK39	B9EK39
30.1245	7.40021	1.22494	5.56376	2.64024525529922e-08	5.64070000997667e-07	7.57836	6.24867	TRUE	ENSG00000107187.17	ENSG00000107187	9	LHX3	protein_coding	3092	LIM homeobox 3 [Source:HGNC Symbol;Acc:HGNC:6595]	8022	F1T0D9	F1T0D9
1630.02	0.867504	0.0509067	5.55018	2.85377769529032e-08	6.08945286970618e-07	7.54458	6.21542	TRUE	ENSG00000114480.13	ENSG00000114480	3	GBE1	protein_coding	2941	1,4-alpha-glucan branching enzyme 1 [Source:HGNC Symbol;Acc:HGNC:4180]	2632	Q04446	Q04446
49.7372	2.31009	0.311369	5.54045	3.01688311425565e-08	6.42964015911363e-07	7.52044	6.19181	TRUE	ENSG00000177599.13	ENSG00000177599	19	ZNF491	protein_coding	2888	zinc finger protein 491 [Source:HGNC Symbol;Acc:HGNC:23706]	126069	Q8N8L2	Q8N8L2
2467.48	-0.824315	0.0432178	-5.53828	3.0545796891292e-08	6.50205050514274e-07	7.51505	6.18695	TRUE	ENSG00000070961.17	ENSG00000070961	12	ATP2B1	protein_coding	7214	ATPase plasma membrane Ca2+ transporting 1 [Source:HGNC Symbol;Acc:HGNC:814]	490	P20020	P20020
1559.27	-0.927704	0.0618955	-5.53743	3.06946332220742e-08	6.52578357894123e-07	7.51294	6.18537	TRUE	ENSG00000184270.6	ENSG00000184270	1	H2AC21	protein_coding	497	H2A clustered histone 21 [Source:HGNC Symbol;Acc:HGNC:20508]	317772	Q8IUE6	Q8IUE6
731.297	-0.997901	0.0746153	-5.53424	3.12588843828981e-08	6.63767027309267e-07	7.50503	6.17798	TRUE	ENSG00000152455.16	ENSG00000152455	10	SUV39H2	protein_coding	3087	SUV39H2 histone lysine methyltransferase [Source:HGNC Symbol;Acc:HGNC:17287]	79723	Q9H5I1	Q9H5I1
166.398	4.81255	0.76424	5.53176	3.17033195226869e-08	6.72387393177762e-07	7.4989	6.17238	TRUE	ENSG00000178947.9	ENSG00000178947	X	SMIM10L2A	protein_coding	5230	small integral membrane protein 10 like 2A [Source:HGNC Symbol;Acc:HGNC:34499]	399668	P0DMW4	P0DMW4
56.8502	2.18327	0.289464	5.52162	3.35894915054879e-08	7.11527216424129e-07	7.4738	6.14781	TRUE	ENSG00000176428.6	ENSG00000176428	7	VPS37D	protein_coding	1618	VPS37D subunit of ESCRT-I [Source:HGNC Symbol;Acc:HGNC:18287]	155382	Q86XT2	Q86XT2
28.0411	7.30065	1.2167	5.51959	3.39790843559656e-08	7.18908569255273e-07	7.46879	6.14333	TRUE	ENSG00000221866.10	ENSG00000221866	7	PLXNA4	protein_coding	13786	plexin A4 [Source:HGNC Symbol;Acc:HGNC:9102]	91584	Q9HCM2	Q9HCM2
600.284	1.04558	0.0835296	5.51437	3.50024467392413e-08	7.39664763258743e-07	7.4559	6.13097	TRUE	ENSG00000229647.3	ENSG00000229647	2	MYOSLID	lncRNA	2239	myocardin-induced smooth muscle lncRNA, inducer of differentiation [Source:HGNC Symbol;Acc:HGNC:51821]	105373853	NA	NA
2238.69	0.834184	0.0453133	5.49996	3.79882078282386e-08	8.01789758461711e-07	7.42035	6.09594	TRUE	ENSG00000166225.9	ENSG00000166225	12	FRS2	protein_coding	6768	fibroblast growth factor receptor substrate 2 [Source:HGNC Symbol;Acc:HGNC:16971]	10818	L7RTG7	L7RTG7
1184.03	0.927229	0.0622878	5.49493	3.90866552392084e-08	8.23978753872625e-07	7.40797	6.08408	TRUE	ENSG00000164050.13	ENSG00000164050	3	PLXNB1	protein_coding	7308	plexin B1 [Source:HGNC Symbol;Acc:HGNC:9103]	5364	O43157	O43157
57.4051	2.19748	0.293705	5.49025	4.01364435012663e-08	8.45089742925458e-07	7.39646	6.0731	TRUE	ENSG00000166963.13	ENSG00000166963	15	MAP1A	protein_coding	10553	microtubule associated protein 1A [Source:HGNC Symbol;Acc:HGNC:6835]	4130	P78559	P78559
1704.38	-0.864589	0.0509338	-5.49	4.01927841385113e-08	8.45257636106646e-07	7.39585	6.07301	TRUE	ENSG00000137831.15	ENSG00000137831	15	UACA	protein_coding	6904	uveal autoantigen with coiled-coil domains and ankyrin repeats [Source:HGNC Symbol;Acc:HGNC:15947]	55075	Q9BZF9	Q9BZF9
15.5751	7.4214	1.24706	5.48206	4.2039362236888e-08	8.83028719293094e-07	7.37634	6.05403	TRUE	ENSG00000204993.3	ENSG00000204993	2	CRTC1P1	processed_pseudogene	1875	CRTC1 pseudogene 1 [Source:HGNC Symbol;Acc:HGNC:54616]	129656	NA	NA
21.2657	4.96871	0.804155	5.45137	4.99819884294994e-08	1.04860171643929e-06	7.30119	5.97939	TRUE	ENSG00000170209.5	ENSG00000170209	11	ANKK1	protein_coding	2553	ankyrin repeat and kinase domain containing 1 [Source:HGNC Symbol;Acc:HGNC:21027]	255239	Q8NFD2	Q8NFD2
29.054	2.96754	0.437316	5.4482	5.08829076254723e-08	1.06622265427189e-06	7.29343	5.97215	TRUE	ENSG00000167971.16	ENSG00000167971	16	CASKIN1	protein_coding	5839	CASK interacting protein 1 [Source:HGNC Symbol;Acc:HGNC:20879]	57524	Q8WXD9	Q8WXD9
1298.48	0.923264	0.0621031	5.44742	5.11062809204509e-08	1.06962079684527e-06	7.29153	5.97077	TRUE	ENSG00000023171.20	ENSG00000023171	11	GRAMD1B	protein_coding	8330	GRAM domain containing 1B [Source:HGNC Symbol;Acc:HGNC:29214]	57476	Q3KR37	Q3KR37
22.4175	5.46915	0.897793	5.44021	5.32183461259519e-08	1.11249260394394e-06	7.27394	5.9537	TRUE	ENSG00000197993.9	ENSG00000197993	7	KEL	protein_coding	2494	Kell metallo-endopeptidase _Kell blood group_ [Source:HGNC Symbol;Acc:HGNC:6308]	3792	A0A077QP03	A0A077QP03
46.8661	2.41614	0.336803	5.43695	5.4201155711011e-08	1.13168386762919e-06	7.26599	5.94627	TRUE	ENSG00000066468.24	ENSG00000066468	10	FGFR2	protein_coding	6964	fibroblast growth factor receptor 2 [Source:HGNC Symbol;Acc:HGNC:3689]	2263	P21802	P21802
15.1269	7.38179	1.2505	5.43529	5.47063473085374e-08	1.14086888492124e-06	7.26196	5.94276	TRUE	ENSG00000180871.8	ENSG00000180871	2	CXCR2	protein_coding	2853	C-X-C motif chemokine receptor 2 [Source:HGNC Symbol;Acc:HGNC:6027]	3579	P25025	P25025
1231.75	0.899413	0.0578717	5.43359	5.5231172706606e-08	1.15044097046561e-06	7.25782	5.93914	TRUE	ENSG00000204767.4	ENSG00000204767	5	INSYN2B	protein_coding	5715	inhibitory synaptic factor family member 2B [Source:HGNC Symbol;Acc:HGNC:37271]	100131897	A6NMK8	A6NMK8
70.7892	1.90034	0.242145	5.43222	5.56587585436712e-08	1.15796721941571e-06	7.25447	5.9363	TRUE	ENSG00000175344.19	ENSG00000175344	15	CHRNA7	protein_coding	7722	cholinergic receptor nicotinic alpha 7 subunit [Source:HGNC Symbol;Acc:HGNC:1960]	1139	P36544	P36544
907.236	-0.960097	0.0691358	-5.42606	5.76125125092744e-08	1.19718938003814e-06	7.23948	5.92184	TRUE	ENSG00000166938.13	ENSG00000166938	15	DIS3L	protein_coding	3780	DIS3 like exosome 3'-5' exoribonuclease [Source:HGNC Symbol;Acc:HGNC:28698]	115752	Q8TF46	Q8TF46
13106.6	-0.744496	0.0294082	-5.42481	5.80167297079614e-08	1.20415720709778e-06	7.23645	5.91932	TRUE	ENSG00000171848.16	ENSG00000171848	2	RRM2	protein_coding	3673	ribonucleotide reductase regulatory subunit M2 [Source:HGNC Symbol;Acc:HGNC:10452]	6241	P31350	P31350
522.86	1.05131	0.0860245	5.42115	5.92167694781701e-08	1.22760648090214e-06	7.22756	5.91094	TRUE	ENSG00000171295.13	ENSG00000171295	19	ZNF440	protein_coding	4215	zinc finger protein 440 [Source:HGNC Symbol;Acc:HGNC:20874]	126070	Q8IYI8	Q8IYI8
32.2335	2.84143	0.41651	5.41756	6.0416198255883e-08	1.25098753639788e-06	7.21885	5.90275	TRUE	ENSG00000185669.6	ENSG00000185669	16	SNAI3	protein_coding	1740	snail family transcriptional repressor 3 [Source:HGNC Symbol;Acc:HGNC:18411]	333929	Q3KNW1	Q3KNW1
110.147	1.6112	0.190461	5.38818	7.11749263206906e-08	1.47201539926673e-06	7.14767	5.83209	TRUE	ENSG00000260231.2	ENSG00000260231	7	KDM7A-DT	lncRNA	2457	KDM7A divergent transcript [Source:HGNC Symbol;Acc:HGNC:48959]	100134229	NA	NA
2792.39	0.816182	0.0429924	5.37815	7.52557742374933e-08	1.55457436238113e-06	7.12346	5.80839	TRUE	ENSG00000104689.10	ENSG00000104689	8	TNFRSF10A	protein_coding	2690	TNF receptor superfamily member 10a [Source:HGNC Symbol;Acc:HGNC:11904]	8797	O00220	O00220
237.59	1.29891	0.132764	5.37758	7.5495039251864e-08	1.55767568590977e-06	7.12208	5.80752	TRUE	ENSG00000268621.6	ENSG00000268621	19	IGFL2-AS1	lncRNA	1665	IGFL2 antisense RNA 1 [Source:HGNC Symbol;Acc:HGNC:52559]	645553	NA	NA
136.493	1.52989	0.175758	5.37627	7.6043557511989e-08	1.56714293759377e-06	7.11894	5.80489	TRUE	ENSG00000181104.7	ENSG00000181104	5	F2R	protein_coding	3727	coagulation factor II thrombin receptor [Source:HGNC Symbol;Acc:HGNC:3537]	2149	P25116	P25116
513.624	1.05471	0.0874378	5.37237	7.77068963255832e-08	1.59953559503639e-06	7.10954	5.79601	TRUE	ENSG00000182372.10	ENSG00000182372	8	CLN8	protein_coding	7084	CLN8 transmembrane ER and ERGIC protein [Source:HGNC Symbol;Acc:HGNC:2079]	2055	A0A024QZ57	A0A024QZ57
253.01	1.28217	0.129846	5.36953	7.8942577579074e-08	1.62305939502576e-06	7.10269	5.78967	TRUE	ENSG00000232533.3	ENSG00000232533	7	FAM131B-AS2	lncRNA	1349	FAM131B antisense RNA 2 [Source:HGNC Symbol;Acc:HGNC:56141]	NA	NA	NA
668.297	-1.00229	0.0777921	-5.3647	8.10834159404975e-08	1.66511607165233e-06	7.09107	5.77856	TRUE	ENSG00000156876.10	ENSG00000156876	1	SASS6	protein_coding	3972	SAS-6 centriolar assembly protein [Source:HGNC Symbol;Acc:HGNC:25403]	163786	Q495U0	Q495U0
2815.62	0.79971	0.0402418	5.33642	9.48002603549286e-08	1.94451801638818e-06	7.02319	5.71119	TRUE	ENSG00000161533.12	ENSG00000161533	17	ACOX1	protein_coding	7317	acyl-CoA oxidase 1 [Source:HGNC Symbol;Acc:HGNC:119]	51	Q15067	Q15067
1549.61	0.869514	0.053436	5.3251	1.00898612297533e-07	2.06489807896154e-06	6.99611	5.6851	TRUE	ENSG00000178150.10	ENSG00000178150	19	ZNF114	protein_coding	2499	zinc finger protein 114 [Source:HGNC Symbol;Acc:HGNC:12894]	163071	Q8NC26	Q8NC26
23.0826	3.57238	0.561009	5.32509	1.00905410816729e-07	2.06489807896154e-06	6.99609	5.6851	TRUE	ENSG00000119121.22	ENSG00000119121	9	TRPM6	protein_coding	8271	transient receptor potential cation channel subfamily M member 6 [Source:HGNC Symbol;Acc:HGNC:17995]	140803	Q9BX84	Q9BX84
410.425	1.12006	0.100735	5.31197	1.08444385884542e-07	2.21657788037222e-06	6.96479	5.65432	TRUE	ENSG00000196263.8	ENSG00000196263	19	ZNF471	protein_coding	6266	zinc finger protein 471 [Source:HGNC Symbol;Acc:HGNC:23226]	57573	Q9BX82	Q9BX82
25.5075	3.58195	0.564327	5.31073	1.09186638022963e-07	2.22892092493086e-06	6.96183	5.65191	TRUE	ENSG00000163803.13	ENSG00000163803	2	PLB1	protein_coding	5513	phospholipase B1 [Source:HGNC Symbol;Acc:HGNC:30041]	151056	B2RWP8	B2RWP8
70.0893	1.91976	0.251349	5.31054	1.09303343594973e-07	2.22892092493086e-06	6.96137	5.65191	TRUE	ENSG00000163508.13	ENSG00000163508	3	EOMES	protein_coding	3386	eomesodermin [Source:HGNC Symbol;Acc:HGNC:3372]	8320	B7Z4K0	B7Z4K0
13.8212	7.25091	1.25896	5.29482	1.19131522432162e-07	2.42650639396791e-06	6.92397	5.61502	TRUE	ENSG00000288857.1	ENSG00000288857	2	ENSG00000288857	lncRNA	545	novel transcript	NA	NA	NA
358.48	1.13946	0.104743	5.29391	1.19728630765438e-07	2.43582951252247e-06	6.9218	5.61335	TRUE	ENSG00000119965.13	ENSG00000119965	10	C10ORF88	protein_coding	2991	chromosome 10 open reading frame 88 [Source:HGNC Symbol;Acc:HGNC:25822]	80007	Q9H8K7	Q9H8K7
20.9786	5.38355	0.908084	5.2843	1.26189733566641e-07	2.56429277187281e-06	6.89898	5.59103	TRUE	ENSG00000183072.10	ENSG00000183072	5	NKX2-5	protein_coding	1558	NK2 homeobox 5 [Source:HGNC Symbol;Acc:HGNC:2488]	1482	A0A0S2Z3K2	A0A0S2Z3K2
1281.38	-0.892537	0.0582885	-5.27677	1.31481154751303e-07	2.6687162142088e-06	6.88114	5.5737	TRUE	ENSG00000065183.16	ENSG00000065183	1	WDR3	protein_coding	10004	WD repeat domain 3 [Source:HGNC Symbol;Acc:HGNC:12755]	10885	Q5TDG3	Q5TDG3
23.3594	7.03555	1.22389	5.27057	1.36003910959211e-07	2.75731362868117e-06	6.86645	5.55951	TRUE	ENSG00000166405.16	ENSG00000166405	11	RIC3	protein_coding	5788	RIC3 acetylcholine receptor chaperone [Source:HGNC Symbol;Acc:HGNC:30338]	79608	A0A0S2Z6D3	A0A0S2Z6D3
832.559	-0.954253	0.0701394	-5.2651	1.40115047548963e-07	2.8373703023936e-06	6.85352	5.54708	TRUE	ENSG00000266074.11	ENSG00000266074	17	BAHCC1	protein_coding	10801	BAH domain and coiled-coil containing 1 [Source:HGNC Symbol;Acc:HGNC:29279]	57597	A0A075B747	A0A075B747
298.149	-1.20212	0.11732	-5.26044	1.43707828683221e-07	2.90675696072682e-06	6.84252	5.53659	TRUE	ENSG00000186205.14	ENSG00000186205	1	MTARC1	protein_coding	7287	mitochondrial amidoxime reducing component 1 [Source:HGNC Symbol;Acc:HGNC:26189]	64757	Q5VT66	Q5VT66
127.738	3.58093	0.569776	5.25816	1.45504321586294e-07	2.93969193530875e-06	6.83712	5.5317	TRUE	ENSG00000170835.17	ENSG00000170835	9	CEL	protein_coding	2381	carboxyl ester lipase [Source:HGNC Symbol;Acc:HGNC:1848]	1056	B4DSX9	B4DSX9
21.173	5.39274	0.914807	5.25551	1.47613102320299e-07	2.97885285929509e-06	6.83088	5.52595	TRUE	ENSG00000196132.14	ENSG00000196132	20	MYT1	protein_coding	5758	myelin transcription factor 1 [Source:HGNC Symbol;Acc:HGNC:7622]	4661	Q01538	Q01538
853.094	-0.987962	0.0766953	-5.25455	1.48389199645719e-07	2.9910607301137e-06	6.8286	5.52417	TRUE	ENSG00000167670.16	ENSG00000167670	19	CHAF1A	protein_coding	3366	chromatin assembly factor 1 subunit A [Source:HGNC Symbol;Acc:HGNC:1910]	10036	Q13111	Q13111
61.207	2.01451	0.27214	5.25297	1.49664072808035e-07	3.01328264561432e-06	6.82488	5.52096	TRUE	ENSG00000132000.14	ENSG00000132000	19	PODNL1	protein_coding	2744	podocan like 1 [Source:HGNC Symbol;Acc:HGNC:26275]	79883	B7Z3M0	B7Z3M0
15059.4	0.742778	0.0300769	5.24707	1.54540586858649e-07	3.10788411500777e-06	6.81096	5.50754	TRUE	ENSG00000145632.15	ENSG00000145632	5	PLK2	protein_coding	2792	polo like kinase 2 [Source:HGNC Symbol;Acc:HGNC:19699]	10769	A0A087WUH9	A0A087WUH9
1161.71	-0.957646	0.0710924	-5.24225	1.58634376212339e-07	3.18654523986993e-06	6.7996	5.49668	TRUE	ENSG00000176208.9	ENSG00000176208	17	ATAD5	protein_coding	6873	ATPase family AAA domain containing 5 [Source:HGNC Symbol;Acc:HGNC:25752]	79915	Q96QE3	Q96QE3
13.1579	7.17996	1.25952	5.23613	1.63981347547088e-07	3.29016995376912e-06	6.78521	5.48278	TRUE	ENSG00000254415.4	ENSG00000254415	19	SIGLEC14	protein_coding	5134	sialic acid binding Ig like lectin 14 [Source:HGNC Symbol;Acc:HGNC:32926]	100049587	Q08ET2	Q08ET2
19.3243	4.49317	0.748478	5.22154	1.77442154412201e-07	3.5561686817748e-06	6.75094	5.44902	TRUE	ENSG00000165495.16	ENSG00000165495	11	PKNOX2	protein_coding	4531	PBX/knotted 1 homeobox 2 [Source:HGNC Symbol;Acc:HGNC:16714]	63876	NA	NA
1318.7	0.871082	0.0548073	5.22046	1.78481566698628e-07	3.57290247379751e-06	6.74841	5.44698	TRUE	ENSG00000173559.15	ENSG00000173559	2	NABP1	protein_coding	12359	nucleic acid binding protein 1 [Source:HGNC Symbol;Acc:HGNC:26232]	64859	Q96AH0	Q96AH0
20.8621	3.88019	0.631402	5.2189	1.79987615253164e-07	3.59892856311704e-06	6.74476	5.44383	TRUE	ENSG00000183960.9	ENSG00000183960	3	KCNH8	protein_coding	5082	potassium voltage-gated channel subfamily H member 8 [Source:HGNC Symbol;Acc:HGNC:18864]	131096	Q96L42	Q96L42
68.5262	1.94825	0.262125	5.20091	1.9831192537319e-07	3.96079909465357e-06	6.70265	5.40222	TRUE	ENSG00000267106.9	ENSG00000267106	19	ZNF561-AS1	lncRNA	5423	ZNF561 antisense RNA 1 _head to head_ [Source:HGNC Symbol;Acc:HGNC:27613]	284385	NA	NA
2510.56	-1.11492	0.102026	-5.19436	2.05423762381184e-07	4.09815715910224e-06	6.68735	5.38741	TRUE	ENSG00000125817.8	ENSG00000125817	20	CENPB	protein_coding	2890	centromere protein B [Source:HGNC Symbol;Acc:HGNC:1852]	1059	P07199	P07199
1812.08	-0.839839	0.0490776	-5.19333	2.06560090950897e-07	4.11286790020644e-06	6.68495	5.38586	TRUE	ENSG00000255717.9	ENSG00000255717	11	SNHG1	lncRNA	3771	small nucleolar RNA host gene 1 [Source:HGNC Symbol;Acc:HGNC:32688]	23642	NA	NA
396.032	-1.66777	0.208502	-5.19327	2.06631838886545e-07	4.11286790020644e-06	6.6848	5.38586	TRUE	ENSG00000289194.1	ENSG00000289194	11	ENSG00000289194	lncRNA	1054	novel transcript	NA	NA	NA
316.197	-1.16119	0.111121	-5.18554	2.1538678925589e-07	4.28225202393167e-06	6.66678	5.36833	TRUE	ENSG00000112039.6	ENSG00000112039	6	FANCE	protein_coding	2608	FA complementation group E [Source:HGNC Symbol;Acc:HGNC:3586]	2178	Q9HB96	Q9HB96
447.883	1.06516	0.0928185	5.17353	2.29706117217652e-07	4.56175466419964e-06	6.63883	5.34087	TRUE	ENSG00000186318.18	ENSG00000186318	11	BACE1	protein_coding	6283	beta-secretase 1 [Source:HGNC Symbol;Acc:HGNC:933]	23621	B7Z3Z4	B7Z3Z4
106.037	-1.62769	0.20164	-5.17122	2.32572319989035e-07	4.61343230888579e-06	6.63344	5.33598	TRUE	ENSG00000171791.14	ENSG00000171791	18	BCL2	protein_coding	7461	BCL2 apoptosis regulator [Source:HGNC Symbol;Acc:HGNC:990]	596	A0A024R2B3	A0A024R2B3
327.089	1.16749	0.112773	5.16551	2.39779778709555e-07	4.75101067202742e-06	6.62019	5.32321	TRUE	ENSG00000188322.8	ENSG00000188322	16	SBK1	protein_coding	4986	SH3 domain binding kinase 1 [Source:HGNC Symbol;Acc:HGNC:17699]	388228	Q52WX2	Q52WX2
504.41	-1.02995	0.0862116	-5.16154	2.44930783470677e-07	4.84757686515692e-06	6.61096	5.31448	TRUE	ENSG00000197472.15	ENSG00000197472	1	ZNF695	protein_coding	3341	zinc finger protein 695 [Source:HGNC Symbol;Acc:HGNC:30954]	57116	Q8IW36	Q8IW36
695.718	-0.979433	0.0765785	-5.15119	2.5884035197588e-07	5.11707465060009e-06	6.58697	5.29098	TRUE	ENSG00000124788.19	ENSG00000124788	6	ATXN1	protein_coding	10602	ataxin 1 [Source:HGNC Symbol;Acc:HGNC:10548]	6310	P54253	P54253
20.1317	3.66113	0.597719	5.14651	2.65377437410602e-07	5.2403797697036e-06	6.57614	5.28064	TRUE	ENSG00000100033.17	ENSG00000100033	22	PRODH	protein_coding	4739	proline dehydrogenase 1 [Source:HGNC Symbol;Acc:HGNC:9453]	5625	O43272	O43272
74.3644	1.82959	0.242598	5.13041	2.89105376212365e-07	5.70248933937617e-06	6.53894	5.24394	TRUE	ENSG00000175318.12	ENSG00000175318	15	GRAMD2A	protein_coding	3284	GRAM domain containing 2A [Source:HGNC Symbol;Acc:HGNC:27287]	196996	Q8IUY3	Q8IUY3
1480.19	0.861859	0.0540174	5.12607	2.95855678995057e-07	5.82905732369518e-06	6.52892	5.2344	TRUE	ENSG00000197121.15	ENSG00000197121	2	PGAP1	protein_coding	11090	post-GPI attachment to proteins inositol deacylase 1 [Source:HGNC Symbol;Acc:HGNC:25712]	80055	Q75T13	Q75T13
499.61	-1.0646	0.0936576	-5.1212	3.03602388643235e-07	5.97494971163195e-06	6.51769	5.22367	TRUE	ENSG00000198924.8	ENSG00000198924	10	DCLRE1A	protein_coding	4450	DNA cross-link repair 1A [Source:HGNC Symbol;Acc:HGNC:17660]	9937	Q6PJP8	Q6PJP8
480.641	-1.04608	0.0903437	-5.10399	3.3256908984639e-07	6.53765738375199e-06	6.47812	5.18458	TRUE	ENSG00000197279.5	ENSG00000197279	6	ZNF165	protein_coding	2514	zinc finger protein 165 [Source:HGNC Symbol;Acc:HGNC:12953]	7718	P49910	P49910
281.735	-1.19062	0.118672	-5.10367	3.33134232032464e-07	6.54140880786443e-06	6.47738	5.18433	TRUE	ENSG00000163918.12	ENSG00000163918	3	RFC4	protein_coding	1448	replication factor C subunit 4 [Source:HGNC Symbol;Acc:HGNC:9972]	5984	P35249	P35249
4911.45	-0.772214	0.036693	-5.10318	3.33994891514408e-07	6.55094806296946e-06	6.47626	5.1837	TRUE	ENSG00000175063.17	ENSG00000175063	20	UBE2C	protein_coding	914	ubiquitin conjugating enzyme E2 C [Source:HGNC Symbol;Acc:HGNC:15937]	11065	A0A087WVK1	A0A087WVK1
21.1932	3.57661	0.586263	5.10291	3.34477533837489e-07	6.55305984455602e-06	6.47563	5.18356	TRUE	ENSG00000256325.1	ENSG00000256325	12	ENSG00000256325	lncRNA	374	novel transcript	NA	NA	NA
2183.82	-0.812919	0.0446867	-5.1012	3.37504671813875e-07	6.60496264794993e-06	6.47172	5.18013	TRUE	ENSG00000113460.13	ENSG00000113460	5	BRIX1	protein_coding	2380	biogenesis of ribosomes BRX1 [Source:HGNC Symbol;Acc:HGNC:24170]	55299	Q8TDN6	Q8TDN6
68.2639	1.95168	0.267937	5.1009	3.38040680195547e-07	6.60805249116038e-06	6.47103	5.17993	TRUE	ENSG00000283930.1	ENSG00000283930	10	PLD5P1	protein_coding	3955	PLD5 pseudogene 1 [Source:HGNC Symbol;Acc:HGNC:55072]	NA	NA	NA
559.653	1.05029	0.0916665	5.07635	3.8476070694964e-07	7.50834485798845e-06	6.41481	5.12446	TRUE	ENSG00000184939.16	ENSG00000184939	16	ZFP90	protein_coding	4664	ZFP90 zinc finger protein [Source:HGNC Symbol;Acc:HGNC:23329]	146198	Q8TF47	Q8TF47
2779.36	0.791508	0.0406886	5.07625	3.84955195282539e-07	7.50834485798845e-06	6.41459	5.12446	TRUE	ENSG00000087074.9	ENSG00000087074	19	PPP1R15A	protein_coding	3252	protein phosphatase 1 regulatory subunit 15A [Source:HGNC Symbol;Acc:HGNC:14375]	23645	O75807	O75807
1274.61	-0.889907	0.0600881	-5.07495	3.87597522320266e-07	7.55145406919617e-06	6.41162	5.12197	TRUE	ENSG00000178295.15	ENSG00000178295	2	GEN1	protein_coding	9957	GEN1 Holliday junction 5' flap endonuclease [Source:HGNC Symbol;Acc:HGNC:26881]	348654	Q17RS7	Q17RS7
55.5739	2.19232	0.317102	5.06889	4.00148871022112e-07	7.78730698216307e-06	6.39778	5.10861	TRUE	ENSG00000198768.11	ENSG00000198768	20	APCDD1L	protein_coding	3887	APC down-regulated 1 like [Source:HGNC Symbol;Acc:HGNC:26892]	164284	B4DDQ9	B4DDQ9
6930.97	0.774675	0.0375105	5.05759	4.2458574639238e-07	8.25368242931393e-06	6.37203	5.08335	TRUE	ENSG00000060138.13	ENSG00000060138	12	YBX3	protein_coding	6393	Y-box binding protein 3 [Source:HGNC Symbol;Acc:HGNC:2428]	8531	A0A024RAV4	A0A024RAV4
3118.32	0.786226	0.0398228	5.05398	4.32698211547462e-07	8.4020377166705e-06	6.36381	5.07562	TRUE	ENSG00000196743.9	ENSG00000196743	5	GM2A	protein_coding	3603	ganglioside GM2 activator [Source:HGNC Symbol;Acc:HGNC:4367]	2760	P17900	P17900
181.917	-1.35784	0.153091	-5.04847	4.45366396841051e-07	8.63842747080377e-06	6.35128	5.06357	TRUE	ENSG00000121210.16	ENSG00000121210	4	TMEM131L	protein_coding	5017	transmembrane 131 like [Source:HGNC Symbol;Acc:HGNC:29146]	23240	A2VDJ0	A2VDJ0
5518.57	-0.751901	0.0331189	-5.04056	4.64161582642116e-07	8.99300201580225e-06	6.33333	5.0461	TRUE	ENSG00000167767.14	ENSG00000167767	12	KRT80	protein_coding	3894	keratin 80 [Source:HGNC Symbol;Acc:HGNC:27056]	144501	Q6KB66	Q6KB66
21.6323	6.01791	1.07886	5.03582	4.75804578067802e-07	9.20837298595006e-06	6.32257	5.03582	TRUE	ENSG00000228528.2	ENSG00000228528	2	ENSG00000228528	lncRNA	1472	novel transcript	101927383	NA	NA
1666.9	-0.846968	0.0521023	-5.02867	4.93901926130849e-07	9.54804210294548e-06	6.30636	5.02009	TRUE	ENSG00000003989.18	ENSG00000003989	8	SLC7A2	protein_coding	7638	solute carrier family 7 member 2 [Source:HGNC Symbol;Acc:HGNC:11060]	6542	P52569	P52569
1723.37	-0.845198	0.0517656	-5.0272	4.97705637668172e-07	9.61094334131378e-06	6.30303	5.01723	TRUE	ENSG00000118412.13	ENSG00000118412	6	CASP8AP2	protein_coding	6719	caspase 8 associated protein 2 [Source:HGNC Symbol;Acc:HGNC:1510]	9994	Q9UKL3	Q9UKL3
120.021	-1.58628	0.199326	-5.02351	5.07347522593526e-07	9.78631932102037e-06	6.29469	5.00938	TRUE	ENSG00000135116.9	ENSG00000135116	12	HRK	protein_coding	5789	harakiri, BCL2 interacting protein [Source:HGNC Symbol;Acc:HGNC:5185]	8739	O00198	O00198
160.692	-1.38928	0.160151	-5.02226	5.10660703273272e-07	9.83936764101841e-06	6.29187	5.00703	TRUE	ENSG00000204366.4	ENSG00000204366	6	ZBTB12	protein_coding	1963	zinc finger and BTB domain containing 12 [Source:HGNC Symbol;Acc:HGNC:19066]	221527	Q9Y330	Q9Y330
245.752	-1.28344	0.139204	-5.01763	5.23117681811398e-07	1.00682870124846e-05	6.2814	4.99704	TRUE	ENSG00000160233.8	ENSG00000160233	21	LRRC3	protein_coding	5845	leucine rich repeat containing 3 [Source:HGNC Symbol;Acc:HGNC:14965]	81543	Q9BY71	Q9BY71
24.278	3.15302	0.513061	5.00537	5.57557826344019e-07	1.07193405645633e-05	6.25371	4.96983	TRUE	ENSG00000196337.14	ENSG00000196337	19	CGB7	protein_coding	3386	chorionic gonadotropin subunit beta 7 [Source:HGNC Symbol;Acc:HGNC:16451]	94027	A0A0F7RQF0	A0A0F7RQF0
474.454	-1.03795	0.0905141	-5.00465	5.59644648160521e-07	1.07476372211574e-05	6.25209	4.96869	TRUE	ENSG00000165501.17	ENSG00000165501	14	LRR1	protein_coding	1886	leucine rich repeat protein 1 [Source:HGNC Symbol;Acc:HGNC:19742]	122769	Q6AWA7	Q6AWA7
88.5672	-1.70492	0.223859	-5.00297	5.64550598485143e-07	1.08299519858687e-05	6.2483	4.96537	TRUE	ENSG00000213347.11	ENSG00000213347	5	MXD3	protein_coding	2279	MAX dimerization protein 3 [Source:HGNC Symbol;Acc:HGNC:14008]	83463	Q9BW11	Q9BW11
122.502	1.53995	0.190949	5.00128	5.6952100813384e-07	1.09133214234068e-05	6.24449	4.96204	TRUE	ENSG00000128165.9	ENSG00000128165	22	ADM2	protein_coding	4276	adrenomedullin 2 [Source:HGNC Symbol;Acc:HGNC:28898]	79924	Q7Z4H4	Q7Z4H4
11.4991	6.98075	1.2799	4.99708	5.82047204645039e-07	1.11411357594487e-05	6.23504	4.95307	TRUE	ENSG00000187912.12	ENSG00000187912	19	CLEC17A	protein_coding	3053	C-type lectin domain containing 17A [Source:HGNC Symbol;Acc:HGNC:34520]	388512	Q6ZS10	Q6ZS10
1137.69	-0.886161	0.0602887	-4.99594	5.85489571576686e-07	1.11947655939542e-05	6.23248	4.95098	TRUE	ENSG00000012963.15	ENSG00000012963	14	UBR7	protein_coding	3494	ubiquitin protein ligase E3 component n-recognin 7 [Source:HGNC Symbol;Acc:HGNC:20344]	55148	Q8N806	Q8N806
19.0791	3.76274	0.636304	4.99412	5.91046835024076e-07	1.12886715725473e-05	6.22838	4.94736	TRUE	ENSG00000157890.19	ENSG00000157890	15	MEGF11	protein_coding	6212	multiple EGF like domains 11 [Source:HGNC Symbol;Acc:HGNC:29635]	84465	A6BM72	A6BM72
4225.67	0.797149	0.0424967	4.99302	5.94432654753617e-07	1.13409444044478e-05	6.2259	4.94535	TRUE	ENSG00000136156.15	ENSG00000136156	13	ITM2B	protein_coding	10089	integral membrane protein 2B [Source:HGNC Symbol;Acc:HGNC:6174]	9445	Q9Y287	Q9Y287
3487.78	0.796729	0.0424191	4.99224	5.96824015367216e-07	1.13741510278707e-05	6.22415	4.94408	TRUE	ENSG00000076356.7	ENSG00000076356	1	PLXNA2	protein_coding	11508	plexin A2 [Source:HGNC Symbol;Acc:HGNC:9100]	5362	O75051	O75051
6236.43	-0.748446	0.0327576	-4.9907	6.01608489771861e-07	1.14528431015828e-05	6.22069	4.94109	TRUE	ENSG00000113810.16	ENSG00000113810	3	SMC4	protein_coding	5356	structural maintenance of chromosomes 4 [Source:HGNC Symbol;Acc:HGNC:14013]	10051	Q58F29	Q58F29
23.5934	3.09493	0.503705	4.983	6.26055381991295e-07	1.19052707896408e-05	6.20339	4.92426	TRUE	ENSG00000287269.1	ENSG00000287269	22	ENSG00000287269	lncRNA	1001	novel transcript, antisense to ANKRD54and MYH9	NA	NA	NA
196.946	1.27962	0.139416	4.9826	6.27358355993841e-07	1.19170811188569e-05	6.20248	4.92383	TRUE	ENSG00000260328.1	ENSG00000260328	17	ENSG00000260328	lncRNA	3077	novel transcript	NA	NA	NA
1079.53	0.915686	0.0663895	4.98156	6.30727710623729e-07	1.19680754298157e-05	6.20016	4.92198	TRUE	ENSG00000168795.5	ENSG00000168795	9	ZBTB5	protein_coding	4690	zinc finger and BTB domain containing 5 [Source:HGNC Symbol;Acc:HGNC:23836]	9925	O15062	O15062
24.1446	3.50084	0.585577	4.9795	6.3748988108578e-07	1.20832680714263e-05	6.19553	4.91782	TRUE	ENSG00000113555.6	ENSG00000113555	5	PCDH12	protein_coding	5706	protocadherin 12 [Source:HGNC Symbol;Acc:HGNC:8657]	51294	Q9NPG4	Q9NPG4
11.2656	6.95291	1.2789	4.97926	6.38293268616234e-07	1.20853880415355e-05	6.19498	4.91774	TRUE	ENSG00000040731.10	ENSG00000040731	5	CDH10	protein_coding	3438	cadherin 10 [Source:HGNC Symbol;Acc:HGNC:1749]	1008	X5DNG6	X5DNG6
103.566	-1.58111	0.201235	-4.95015	7.41558125394326e-07	1.40254002157914e-05	6.12985	4.85308	TRUE	ENSG00000115318.12	ENSG00000115318	2	LOXL3	protein_coding	3689	lysyl oxidase like 3 [Source:HGNC Symbol;Acc:HGNC:13869]	84695	P58215	P58215
20.2515	3.6457	0.618662	4.94736	7.52282499814754e-07	1.42128529370407e-05	6.12362	4.84732	TRUE	ENSG00000147606.9	ENSG00000147606	8	SLC26A7	protein_coding	5257	solute carrier family 26 member 7 [Source:HGNC Symbol;Acc:HGNC:14467]	115111	Q8TE54	Q8TE54
426.706	-1.08004	0.100128	-4.94439	7.63815392531513e-07	1.44151596111023e-05	6.11701	4.84118	TRUE	ENSG00000170264.13	ENSG00000170264	2	FAM161A	protein_coding	4027	FAM161 centrosomal protein A [Source:HGNC Symbol;Acc:HGNC:25808]	84140	Q3B820	Q3B820
18.7616	6.71548	1.24019	4.94322	7.68429044726015e-07	1.44865868237668e-05	6.1144	4.83903	TRUE	ENSG00000095585.18	ENSG00000095585	10	BLNK	protein_coding	4344	B cell linker [Source:HGNC Symbol;Acc:HGNC:14211]	29760	Q8WV28	Q8WV28
12716.9	-0.73016	0.0293955	-4.93944	7.83454873618096e-07	1.47539411329201e-05	6.10599	4.83109	TRUE	ENSG00000164754.16	ENSG00000164754	8	RAD21	protein_coding	8316	RAD21 cohesin complex component [Source:HGNC Symbol;Acc:HGNC:9811]	5885	A0A024R9J0	A0A024R9J0
2049.1	-0.81644	0.046881	-4.93756	7.91079721076554e-07	1.48814953773238e-05	6.10178	4.82735	TRUE	ENSG00000148840.11	ENSG00000148840	10	PPRC1	protein_coding	5328	PPARG related coactivator 1 [Source:HGNC Symbol;Acc:HGNC:30025]	23082	E7EVG6	E7EVG6
247.246	-1.24406	0.133654	-4.93137	8.16539105463013e-07	1.53439111903996e-05	6.08802	4.81406	TRUE	ENSG00000169683.8	ENSG00000169683	17	LRRC45	protein_coding	2698	leucine rich repeat containing 45 [Source:HGNC Symbol;Acc:HGNC:28302]	201255	Q96CN5	Q96CN5
1181.51	-0.872973	0.0585065	-4.92271	8.53559065176194e-07	1.60223396595265e-05	6.06877	4.79527	TRUE	ENSG00000130713.17	ENSG00000130713	9	EXOSC2	protein_coding	5922	exosome component 2 [Source:HGNC Symbol;Acc:HGNC:17097]	23404	Q13868	Q13868
2370.71	0.81469	0.0467101	4.91815	8.73657194362195e-07	1.63820097947143e-05	6.05866	4.78563	TRUE	ENSG00000196704.14	ENSG00000196704	17	AMZ2	protein_coding	2650	archaelysin family metallopeptidase 2 [Source:HGNC Symbol;Acc:HGNC:28041]	51321	Q86W34	Q86W34
1248.86	-0.874212	0.0589354	-4.90792	9.2048687263522e-07	1.72416169197997e-05	6.03598	4.76342	TRUE	ENSG00000106462.12	ENSG00000106462	7	EZH2	protein_coding	4502	enhancer of zeste 2 polycomb repressive complex 2 subunit [Source:HGNC Symbol;Acc:HGNC:3527]	2146	Q15910	Q15910
2230.78	-1.08754	0.102564	-4.90016	9.57566228564197e-07	1.79169458355331e-05	6.01883	4.74674	TRUE	ENSG00000196787.4	ENSG00000196787	6	H2AC11	protein_coding	493	H2A clustered histone 11 [Source:HGNC Symbol;Acc:HGNC:4737]	8969	A4FTV9	A4FTV9
1976.06	0.816034	0.0472101	4.89454	9.85339273800443e-07	1.84168867903065e-05	6.00641	4.73478	TRUE	ENSG00000184675.11	ENSG00000184675	X	AMER1	protein_coding	8407	APC membrane recruitment protein 1 [Source:HGNC Symbol;Acc:HGNC:26837]	139285	Q5JTC6	Q5JTC6
48.7345	5.12875	0.929202	4.88999	1.00841077005822e-06	1.88279771554886e-05	5.99636	4.7252	TRUE	ENSG00000172350.10	ENSG00000172350	11	ABCG4	protein_coding	3812	ATP binding cassette subfamily G member 4 [Source:HGNC Symbol;Acc:HGNC:13884]	64137	Q9H172	Q9H172
17.1116	5.07621	0.920426	4.87953	1.0634019860385e-06	1.98335251953136e-05	5.9733	4.7026	TRUE	ENSG00000112818.11	ENSG00000112818	6	MEP1A	protein_coding	2893	meprin A subunit alpha [Source:HGNC Symbol;Acc:HGNC:7015]	4224	Q16819	Q16819
17.1	5.07623	0.920895	4.87707	1.0767213180769e-06	2.00605349197355e-05	5.9679	4.69766	TRUE	ENSG00000289914.1	ENSG00000289914	1	ENSG00000289914	lncRNA	624	novel transcript	NA	NA	NA
486.721	1.03454	0.0924863	4.86103	1.1677614392937e-06	2.17335451683672e-05	5.93265	4.66287	TRUE	ENSG00000127084.19	ENSG00000127084	9	FGD3	protein_coding	4697	FYVE, RhoGEF and PH domain containing 3 [Source:HGNC Symbol;Acc:HGNC:16027]	89846	A0A024R252	A0A024R252
10.2294	6.81452	1.28382	4.85237	1.21992295939628e-06	2.26801847217121e-05	5.91367	4.64435	TRUE	ENSG00000253125.1	ENSG00000253125	8	ENSG00000253125	lncRNA	1630	novel transcript	NA	NA	NA
199.631	1.26198	0.13972	4.84551	1.26287524352921e-06	2.34537808245659e-05	5.89864	4.62979	TRUE	ENSG00000090238.12	ENSG00000090238	16	YPEL3	protein_coding	1941	yippee like 3 [Source:HGNC Symbol;Acc:HGNC:18327]	83719	A0A024R624	A0A024R624
470.239	1.01534	0.0888737	4.84258	1.28161986983571e-06	2.37766335936824e-05	5.89224	4.62385	TRUE	ENSG00000113742.14	ENSG00000113742	5	CPEB4	protein_coding	9418	cytoplasmic polyadenylation element binding protein 4 [Source:HGNC Symbol;Acc:HGNC:21747]	80315	Q17RY0	Q17RY0
1198.46	0.867542	0.0583871	4.83976	1.29999042449793e-06	2.40918692031027e-05	5.88606	4.61813	TRUE	ENSG00000135968.22	ENSG00000135968	2	GCC2	protein_coding	8239	GRIP and coiled-coil domain containing 2 [Source:HGNC Symbol;Acc:HGNC:23218]	9648	B3KR21	B3KR21
361.445	1.11267	0.10908	4.83778	1.31296764304353e-06	2.43065916629541e-05	5.88175	4.61428	TRUE	ENSG00000184574.10	ENSG00000184574	12	LPAR5	protein_coding	2695	lysophosphatidic acid receptor 5 [Source:HGNC Symbol;Acc:HGNC:13307]	57121	Q5KU18	Q5KU18
75.4254	1.72258	0.23566	4.82736	1.38354667195874e-06	2.55860969726465e-05	5.85901	4.592	TRUE	ENSG00000176912.7	ENSG00000176912	18	TYMSOS	lncRNA	1738	TYMS opposite strand RNA [Source:HGNC Symbol;Acc:HGNC:29553]	NA	NA	NA
18.9213	-3.54215	0.614263	-4.8142	1.47793548606948e-06	2.73027490005816e-05	5.83034	4.56379	TRUE	ENSG00000235748.1	ENSG00000235748	1	SEPTIN14P12	processed_pseudogene	560	septin 14 pseudogene 12 [Source:HGNC Symbol;Acc:HGNC:51699]	NA	NA	NA
39.8468	2.26779	0.349596	4.81364	1.4820474193207e-06	2.73498001056479e-05	5.82914	4.56305	TRUE	ENSG00000176438.13	ENSG00000176438	14	SYNE3	protein_coding	13557	spectrin repeat containing nuclear envelope family member 3 [Source:HGNC Symbol;Acc:HGNC:19861]	161176	Q6ZMZ3	Q6ZMZ3
35.1446	2.60094	0.418975	4.81169	1.49662508560677e-06	2.75896835401517e-05	5.82489	4.55925	TRUE	ENSG00000100399.16	ENSG00000100399	22	CHADL	protein_coding	2530	chondroadherin like [Source:HGNC Symbol;Acc:HGNC:25165]	150356	Q6NUI6	Q6NUI6
71.7664	1.72819	0.237725	4.80905	1.51650151259557e-06	2.79266390243627e-05	5.81916	4.55398	TRUE	ENSG00000224389.9	ENSG00000224389	6	C4B	protein_coding	5427	complement C4B _Chido blood group_ [Source:HGNC Symbol;Acc:HGNC:1324]	721	P0C0L4	P0C0L4
1773.23	-0.823001	0.0496906	-4.79041	1.66438475716741e-06	3.06176715960607e-05	5.77875	4.51403	TRUE	ENSG00000135913.11	ENSG00000135913	2	USP37	protein_coding	8022	ubiquitin specific peptidase 37 [Source:HGNC Symbol;Acc:HGNC:20063]	57695	A0A024R416	A0A024R416
561.481	0.994883	0.0855754	4.79016	1.66648319347835e-06	3.06240381590197e-05	5.7782	4.51394	TRUE	ENSG00000151702.18	ENSG00000151702	11	FLI1	protein_coding	5370	Fli-1 proto-oncogene, ETS transcription factor [Source:HGNC Symbol;Acc:HGNC:3749]	2313	A0A024R3N6	A0A024R3N6
1519.96	-0.848649	0.0550679	-4.7884	1.68119672450341e-06	3.08619684426698e-05	5.77438	4.51058	TRUE	ENSG00000012048.24	ENSG00000012048	17	BRCA1	protein_coding	7270	BRCA1 DNA repair associated [Source:HGNC Symbol;Acc:HGNC:1100]	672	P38398	P38398
1520.97	0.849197	0.0551994	4.78691	1.69372539357408e-06	3.10593336601265e-05	5.77116	4.50781	TRUE	ENSG00000095383.20	ENSG00000095383	9	TBC1D2	protein_coding	3265	TBC1 domain family member 2 [Source:HGNC Symbol;Acc:HGNC:18026]	55357	Q9BYX2	Q9BYX2
16.6232	6.53847	1.24521	4.78112	1.74319516966553e-06	3.19329966300574e-05	5.75865	4.49576	TRUE	ENSG00000175894.18	ENSG00000175894	21	TSPEAR	protein_coding	3958	thrombospondin type laminin G domain and EAR repeats [Source:HGNC Symbol;Acc:HGNC:1268]	54084	A0A087WZ72	A0A087WZ72
1412.3	-0.841152	0.0536341	-4.77661	1.78276869687121e-06	3.26237337659909e-05	5.74891	4.48647	TRUE	ENSG00000105447.13	ENSG00000105447	19	GRWD1	protein_coding	5361	glutamate rich WD repeat containing 1 [Source:HGNC Symbol;Acc:HGNC:21270]	83743	Q9BQ67	Q9BQ67
781.291	0.921046	0.0704774	4.76867	1.85444751420433e-06	3.38999212952247e-05	5.73179	4.4698	TRUE	ENSG00000133477.17	ENSG00000133477	22	FAM83F	protein_coding	15561	family with sequence similarity 83 member F [Source:HGNC Symbol;Acc:HGNC:25148]	113828	Q8NEG4	Q8NEG4
39.8995	2.32865	0.365859	4.76601	1.87908470981109e-06	3.43144037499044e-05	5.72605	4.46452	TRUE	ENSG00000198400.14	ENSG00000198400	1	NTRK1	protein_coding	3052	neurotrophic receptor tyrosine kinase 1 [Source:HGNC Symbol;Acc:HGNC:8031]	4914	P04629	P04629
563.305	1.00844	0.0888841	4.7644	1.89420341843584e-06	3.45543830277502e-05	5.72257	4.4615	TRUE	ENSG00000213523.12	ENSG00000213523	5	SRA1	protein_coding	1802	steroid receptor RNA activator 1 [Source:HGNC Symbol;Acc:HGNC:11281]	10011	Q9HD15	Q9HD15
9.97086	6.78023	1.30232	4.7571	1.96397809557922e-06	3.57898656917023e-05	5.70686	4.44624	TRUE	ENSG00000259203.4	ENSG00000259203	15	ENSG00000259203	lncRNA	2211	novel transcript	NA	NA	NA
4700.07	-0.752325	0.0352043	-4.75403	1.99402877252053e-06	3.62996321130926e-05	5.70027	4.4401	TRUE	ENSG00000143815.15	ENSG00000143815	1	LBR	protein_coding	3812	lamin B receptor [Source:HGNC Symbol;Acc:HGNC:6518]	3930	Q14739	Q14739
1199.26	0.898597	0.0660414	4.74905	2.04372618302638e-06	3.71656178715599e-05	5.68958	4.42986	TRUE	ENSG00000162783.11	ENSG00000162783	1	IER5	protein_coding	4201	immediate early response 5 [Source:HGNC Symbol;Acc:HGNC:5393]	51278	Q5VY09	Q5VY09
110.669	1.54042	0.20149	4.74194	2.11686056031966e-06	3.84555666862228e-05	5.67431	4.41504	TRUE	ENSG00000205593.12	ENSG00000205593	22	DENND6B	protein_coding	4891	DENN domain containing 6B [Source:HGNC Symbol;Acc:HGNC:32690]	414918	Q8NEG7	Q8NEG7
318.988	1.102	0.109211	4.73435	2.19757207806924e-06	3.98803423014933e-05	5.65806	4.39924	TRUE	ENSG00000105662.16	ENSG00000105662	19	CRTC1	protein_coding	6929	CREB regulated transcription coactivator 1 [Source:HGNC Symbol;Acc:HGNC:16062]	23373	Q6UUV9	Q6UUV9
9.41007	6.69331	1.29064	4.73282	2.21427183004401e-06	4.01417162882253e-05	5.65477	4.3964	TRUE	ENSG00000158445.10	ENSG00000158445	20	KCNB1	protein_coding	11871	potassium voltage-gated channel subfamily B member 1 [Source:HGNC Symbol;Acc:HGNC:6231]	3745	Q14721	Q14721
9.36119	6.68759	1.28955	4.73236	2.21922270548299e-06	4.01897782393998e-05	5.6538	4.39588	TRUE	ENSG00000224689.12	ENSG00000224689	19	ZNF812P	transcribed_unprocessed_pseudogene	1694	zinc finger protein 812, pseudogene [Source:HGNC Symbol;Acc:HGNC:33242]	NA	NA	NA
16.4817	3.96289	0.714334	4.72877	2.25881264892422e-06	4.08643994333331e-05	5.64612	4.38865	TRUE	ENSG00000230109.1	ENSG00000230109	10	LINC02643	lncRNA	439	long intergenic non-protein coding RNA 2643 [Source:HGNC Symbol;Acc:HGNC:54126]	105376444	NA	NA
15.9975	6.48062	1.24699	4.72793	2.26822122296069e-06	4.09921758970641e-05	5.64431	4.3873	TRUE	ENSG00000185055.11	ENSG00000185055	7	EFCAB10	protein_coding	1550	EF-hand calcium binding domain 10 [Source:HGNC Symbol;Acc:HGNC:34531]	100130771	NA	NA
774.952	-0.957153	0.0787689	-4.72509	2.30017531641085e-06	4.15267188322272e-05	5.63824	4.38167	TRUE	ENSG00000213551.7	ENSG00000213551	10	DNAJC9	protein_coding	2295	DnaJ heat shock protein family _Hsp40_ member C9 [Source:HGNC Symbol;Acc:HGNC:19123]	23234	A0A024QZN2	A0A024QZN2
2025.4	-0.836493	0.0533234	-4.71708	2.39253882780583e-06	4.31496476313051e-05	5.62114	4.36502	TRUE	ENSG00000147862.18	ENSG00000147862	9	NFIB	protein_coding	8576	nuclear factor I B [Source:HGNC Symbol;Acc:HGNC:7785]	4781	O00712	O00712
896.064	-0.912171	0.0693849	-4.71585	2.40703943248667e-06	4.33664135279764e-05	5.61852	4.36285	TRUE	ENSG00000183814.16	ENSG00000183814	1	LIN9	protein_coding	3567	lin-9 DREAM MuvB core complex component [Source:HGNC Symbol;Acc:HGNC:30830]	286826	Q5TKA1	Q5TKA1
9.31517	6.68204	1.2954	4.70673	2.51721322161491e-06	4.53046532038539e-05	5.59908	4.34386	TRUE	ENSG00000130595.20	ENSG00000130595	11	TNNT3	protein_coding	1258	troponin T3, fast skeletal type [Source:HGNC Symbol;Acc:HGNC:11950]	7140	P45378	P45378
371.291	1.07808	0.104818	4.70446	2.54539192911574e-06	4.57646804045542e-05	5.59425	4.33947	TRUE	ENSG00000140545.16	ENSG00000140545	15	MFGE8	protein_coding	3105	milk fat globule EGF and factor V/VIII domain containing [Source:HGNC Symbol;Acc:HGNC:7036]	4240	Q08431	Q08431
9.22537	6.66536	1.29287	4.70303	2.56328461998914e-06	4.60390154356939e-05	5.5912	4.33687	TRUE	ENSG00000225420.1	ENSG00000225420	2	ENSG00000225420	lncRNA	1747	novel transcript	101928371	NA	NA
15.6205	4.94047	0.927464	4.69615	2.65110189174809e-06	4.75674093020427e-05	5.57657	4.32269	TRUE	ENSG00000280027.1	ENSG00000280027	16	ENSG00000280027	TEC	1385	novel transcript	NA	NA	NA
40.795	2.13902	0.331505	4.68789	2.7603273186518e-06	4.9476389970009e-05	5.55904	4.3056	TRUE	ENSG00000198021.8	ENSG00000198021	X	SPANXA1	protein_coding	418	sperm protein associated with the nucleus, X-linked, family member A1 [Source:HGNC Symbol;Acc:HGNC:11218]	30014	Q9NS26	Q9NS26
190.106	1.27109	0.146598	4.68031	2.8643659538077e-06	5.1288585459778e-05	5.54297	4.28998	TRUE	ENSG00000143333.7	ENSG00000143333	1	RGS16	protein_coding	2408	regulator of G protein signaling 16 [Source:HGNC Symbol;Acc:HGNC:9997]	6004	O15492	O15492
40.6207	2.13717	0.332389	4.66986	3.01405910006132e-06	5.3913712213584e-05	5.52085	4.2683	TRUE	ENSG00000169604.21	ENSG00000169604	2	ANTXR1	protein_coding	5858	ANTXR cell adhesion molecule 1 [Source:HGNC Symbol;Acc:HGNC:21014]	84168	Q96EC6	Q96EC6
1419.39	-0.857195	0.0583304	-4.66708	3.05513391297968e-06	5.45925565063732e-05	5.51497	4.26287	TRUE	ENSG00000080839.12	ENSG00000080839	20	RBL1	protein_coding	5686	RB transcriptional corepressor like 1 [Source:HGNC Symbol;Acc:HGNC:9893]	5933	P28749	P28749
710.422	-0.930212	0.0739988	-4.66561	3.0770334617517e-06	5.49277188739252e-05	5.51187	4.26021	TRUE	ENSG00000100350.16	ENSG00000100350	22	FOXRED2	protein_coding	5640	FAD dependent oxidoreductase domain containing 2 [Source:HGNC Symbol;Acc:HGNC:26264]	80020	Q8IWF2	Q8IWF2
15.1736	6.40688	1.24856	4.66293	3.11744474540714e-06	5.55517438091967e-05	5.5062	4.2553	TRUE	ENSG00000171811.14	ENSG00000171811	10	CFAP46	protein_coding	8349	cilia and flagella associated protein 46 [Source:HGNC Symbol;Acc:HGNC:25247]	54777	Q8IYW2	Q8IYW2
16.2997	4.56251	0.853025	4.66287	3.11834863108389e-06	5.55517438091967e-05	5.50608	4.2553	TRUE	ENSG00000183196.10	ENSG00000183196	16	CHST6	protein_coding	8370	carbohydrate sulfotransferase 6 [Source:HGNC Symbol;Acc:HGNC:6938]	4166	Q9GZX3	Q9GZX3
46.4935	-2.08755	0.322409	-4.66049	3.15451935656089e-06	5.61388801173709e-05	5.50107	4.25074	TRUE	ENSG00000152766.6	ENSG00000152766	10	ANKRD22	protein_coding	3858	ankyrin repeat domain 22 [Source:HGNC Symbol;Acc:HGNC:28321]	118932	Q5VYY1	Q5VYY1
120.664	1.60041	0.218297	4.65165	3.2928974885878e-06	5.85418886170502e-05	5.48242	4.23253	TRUE	ENSG00000287729.1	ENSG00000287729	X	ENSG00000287729	lncRNA	1223	novel transcript	NA	NA	NA
9.15589	6.65121	1.3067	4.64241	3.44375400139392e-06	6.11616310247562e-05	5.46297	4.21352	TRUE	ENSG00000146216.14	ENSG00000146216	6	TTBK1	protein_coding	7130	tau tubulin kinase 1 [Source:HGNC Symbol;Acc:HGNC:19140]	84630	Q5TCY1	Q5TCY1
101.332	1.54201	0.206264	4.63992	3.48542802186959e-06	6.1838923969739e-05	5.45774	4.20874	TRUE	ENSG00000244731.10	ENSG00000244731	6	C4A	protein_coding	5427	complement C4A _Rodgers blood group_ [Source:HGNC Symbol;Acc:HGNC:1323]	720	P0C0L4	P0C0L4
61.5276	1.90219	0.284509	4.62985	3.65938033254077e-06	6.48593617560675e-05	5.43659	4.18803	TRUE	ENSG00000116032.5	ENSG00000116032	19	GRIN3B	protein_coding	3281	glutamate ionotropic receptor NMDA type subunit 3B [Source:HGNC Symbol;Acc:HGNC:16768]	116444	O60391	O60391
25.1717	2.6594	0.449118	4.61892	3.85744761148484e-06	6.83006630783273e-05	5.4137	4.16558	TRUE	ENSG00000235098.9	ENSG00000235098	1	ANKRD65	protein_coding	2024	ankyrin repeat domain 65 [Source:HGNC Symbol;Acc:HGNC:42950]	441869	E5RJM6	E5RJM6
14.5361	6.34462	1.2546	4.59081	4.41523273217222e-06	7.80977805945767e-05	5.35505	4.10736	TRUE	ENSG00000236941.6	ENSG00000236941	4	ENSG00000236941	processed_pseudogene	1360	novel pseudogene containing zinc finger domains	391711	NA	NA
926.072	-0.886904	0.0658651	-4.58425	4.55623715796205e-06	8.04377748608796e-05	5.34139	4.09454	TRUE	ENSG00000197299.13	ENSG00000197299	15	BLM	protein_coding	5240	BLM RecQ like helicase [Source:HGNC Symbol;Acc:HGNC:1058]	641	P54132	P54132
135.128	1.36145	0.169382	4.58423	4.55672906341673e-06	8.04377748608796e-05	5.34135	4.09454	TRUE	ENSG00000188211.9	ENSG00000188211	11	NCR3LG1	protein_coding	6364	natural killer cell cytotoxicity receptor 3 ligand 1 [Source:HGNC Symbol;Acc:HGNC:42400]	374383	Q68D85	Q68D85
14.8389	6.3718	1.26276	4.58268	4.5904619495134e-06	8.09514763165451e-05	5.33814	4.09178	TRUE	ENSG00000176046.9	ENSG00000176046	16	NUPR1	protein_coding	5291	nuclear protein 1, transcriptional regulator [Source:HGNC Symbol;Acc:HGNC:29990]	26471	O60356	O60356
1631.25	-0.829626	0.0536135	-4.56348	5.03129990564584e-06	8.86360858377689e-05	5.29832	4.05239	TRUE	ENSG00000154429.11	ENSG00000154429	1	CCSAP	protein_coding	5217	centriole, cilia and spindle associated protein [Source:HGNC Symbol;Acc:HGNC:29578]	126731	Q6IQ19	Q6IQ19
16.0718	5.58578	1.09771	4.55566	5.22219154074626e-06	9.19063639134759e-05	5.28215	4.03665	TRUE	ENSG00000108576.10	ENSG00000108576	17	SLC6A4	protein_coding	6604	solute carrier family 6 member 4 [Source:HGNC Symbol;Acc:HGNC:11050]	6532	B2R7Y7	B2R7Y7
2758.17	-0.781604	0.0431856	-4.55341	5.27835174606166e-06	9.28012828110397e-05	5.2775	4.03245	TRUE	ENSG00000267041.6	ENSG00000267041	19	ZNF850	protein_coding	7712	zinc finger protein 850 [Source:HGNC Symbol;Acc:HGNC:27994]	342892	A8MQ14	A8MQ14
8.72486	6.59047	1.31904	4.55294	5.29014984934073e-06	9.29152349417876e-05	5.27653	4.03191	TRUE	ENSG00000279333.1	ENSG00000279333	1	ENSG00000279333	TEC	3618	novel transcript	NA	NA	NA
8.42208	6.53251	1.30655	4.55209	5.31144476407098e-06	9.31955910611491e-05	5.27479	4.0306	TRUE	ENSG00000067842.19	ENSG00000067842	X	ATP2B3	protein_coding	6928	ATPase plasma membrane Ca2+ transporting 3 [Source:HGNC Symbol;Acc:HGNC:816]	492	Q16720	Q16720
1111.1	-0.874411	0.0636026	-4.55088	5.34212667459765e-06	9.36399255418942e-05	5.27229	4.02854	TRUE	ENSG00000159166.15	ENSG00000159166	1	LAD1	protein_coding	2627	ladinin 1 [Source:HGNC Symbol;Acc:HGNC:6472]	3898	O00515	O00515
433.559	1.05006	0.102281	4.54725	5.43522693586865e-06	9.51763786886178e-05	5.26478	4.02147	TRUE	ENSG00000233276.9	ENSG00000233276	3	GPX1	protein_coding	1150	glutathione peroxidase 1 [Source:HGNC Symbol;Acc:HGNC:4553]	2876	P07203	P07203
143.686	-1.33779	0.165708	-4.54313	5.5424976242672e-06	9.69576461278215e-05	5.25629	4.01342	TRUE	ENSG00000196081.10	ENSG00000196081	19	ZNF724	protein_coding	2798	zinc finger protein 724 [Source:HGNC Symbol;Acc:HGNC:32460]	440519	NA	NA
6244.05	-0.727777	0.0314466	-4.54148	5.58610136317642e-06	9.76227074228711e-05	5.25289	4.01045	TRUE	ENSG00000170540.15	ENSG00000170540	16	ARL6IP1	protein_coding	2278	ADP ribosylation factor like GTPase 6 interacting protein 1 [Source:HGNC Symbol;Acc:HGNC:697]	23204	Q15041	Q15041
8.66047	6.57066	1.31834	4.54033	5.61651171553628e-06	9.80561026380739e-05	5.25053	4.00853	TRUE	ENSG00000090512.12	ENSG00000090512	3	FETUB	protein_coding	1721	fetuin B [Source:HGNC Symbol;Acc:HGNC:3658]	26998	Q9UGM5	Q9UGM5
8.34663	6.52259	1.31042	4.53108	5.86841071134155e-06	0.000102352	5.23148	3.98991	TRUE	ENSG00000183560.10	ENSG00000183560	11	IZUMO1R	protein_coding	1513	IZUMO1 receptor, JUNO [Source:HGNC Symbol;Acc:HGNC:32565]	390243	A6ND01	A6ND01
544.115	-0.964605	0.0840626	-4.51619	6.29625391348215e-06	0.000109704	5.20092	3.95978	TRUE	ENSG00000198081.11	ENSG00000198081	18	ZBTB14	protein_coding	3528	zinc finger and BTB domain containing 14 [Source:HGNC Symbol;Acc:HGNC:12860]	7541	O43829	O43829
15.896	5.57369	1.10486	4.51525	6.32427198719045e-06	0.000110083	5.19899	3.95828	TRUE	ENSG00000139219.19	ENSG00000139219	12	COL2A1	protein_coding	5059	collagen type II alpha 1 chain [Source:HGNC Symbol;Acc:HGNC:2200]	1280	P02458	P02458
113.482	1.41748	0.184715	4.50703	6.57409481450231e-06	0.000114317	5.18216	3.94189	TRUE	ENSG00000197249.14	ENSG00000197249	14	SERPINA1	protein_coding	3532	serpin family A member 1 [Source:HGNC Symbol;Acc:HGNC:8941]	5265	E9KL23	E9KL23
39.4974	2.18979	0.356491	4.50174	6.73997223643662e-06	0.000117085	5.17134	3.9315	TRUE	ENSG00000010030.14	ENSG00000010030	6	ETV7	protein_coding	1776	ETS variant transcription factor 7 [Source:HGNC Symbol;Acc:HGNC:18160]	51513	Q9Y603	Q9Y603
1062.9	0.860642	0.0612614	4.50005	6.79369441532545e-06	0.000117901	5.16789	3.92848	TRUE	ENSG00000116266.11	ENSG00000116266	1	STXBP3	protein_coding	2536	syntaxin binding protein 3 [Source:HGNC Symbol;Acc:HGNC:11446]	6814	O00186	O00186
992.098	0.864939	0.0623215	4.49245	7.04068774757843e-06	0.000122067	5.15238	3.9134	TRUE	ENSG00000164236.12	ENSG00000164236	5	ANKRD33B	protein_coding	9586	ankyrin repeat domain 33B [Source:HGNC Symbol;Acc:HGNC:35240]	651746	A6NCL7	A6NCL7
371.734	-1.06936	0.107873	-4.49041	7.10870122453624e-06	0.000123124	5.14821	3.90966	TRUE	ENSG00000182173.14	ENSG00000182173	17	TSEN54	protein_coding	3414	tRNA splicing endonuclease subunit 54 [Source:HGNC Symbol;Acc:HGNC:27561]	283989	Q7Z6J9	Q7Z6J9
18.2492	3.18854	0.579922	4.48953	7.13815656354753e-06	0.000123433	5.14641	3.90857	TRUE	ENSG00000169594.14	ENSG00000169594	15	BNC1	protein_coding	4767	basonuclin 1 [Source:HGNC Symbol;Acc:HGNC:1081]	646	B7Z885	B7Z885
14.4146	4.40117	0.850039	4.48945	7.1406801932705e-06	0.000123433	5.14626	3.90857	TRUE	ENSG00000243978.9	ENSG00000243978	X	RTL9	protein_coding	5426	retrotransposon Gag like 9 [Source:HGNC Symbol;Acc:HGNC:29245]	57529	Q8NET4	Q8NET4
661.288	0.944599	0.0802909	4.47917	7.49327530474442e-06	0.0001294	5.12533	3.88807	TRUE	ENSG00000120519.16	ENSG00000120519	4	SLC10A7	protein_coding	5788	solute carrier family 10 member 7 [Source:HGNC Symbol;Acc:HGNC:23088]	84068	Q0GE19	Q0GE19
1161.5	-0.870716	0.0638093	-4.47824	7.52593091517472e-06	0.000129835	5.12344	3.88661	TRUE	ENSG00000123146.20	ENSG00000123146	19	ADGRE5	protein_coding	3190	adhesion G protein-coupled receptor E5 [Source:HGNC Symbol;Acc:HGNC:1711]	976	P48960	P48960
1560.39	0.817836	0.0520924	4.4704	7.80733908799542e-06	0.000134557	5.1075	3.87109	TRUE	ENSG00000126391.14	ENSG00000126391	11	FRMD8	protein_coding	3685	FERM domain containing 8 [Source:HGNC Symbol;Acc:HGNC:25462]	83786	Q9BZ67	Q9BZ67
347.027	-1.07854	0.110529	-4.46558	7.98535319821205e-06	0.00013749	5.09771	3.86173	TRUE	ENSG00000104524.14	ENSG00000104524	8	PYCR3	protein_coding	3342	pyrroline-5-carboxylate reductase 3 [Source:HGNC Symbol;Acc:HGNC:25846]	65263	B4DGI7	B4DGI7
25.9101	2.55283	0.442483	4.44734	8.69419338232318e-06	0.000149547	5.06077	3.82522	TRUE	ENSG00000136928.7	ENSG00000136928	9	GABBR2	protein_coding	5499	gamma-aminobutyric acid type B receptor subunit 2 [Source:HGNC Symbol;Acc:HGNC:4507]	9568	H9NIL8	H9NIL8
1419.02	0.830992	0.0553641	4.44385	8.8363927862825e-06	0.000151843	5.05372	3.8186	TRUE	ENSG00000122484.9	ENSG00000122484	1	RPAP2	protein_coding	16899	RNA polymerase II associated protein 2 [Source:HGNC Symbol;Acc:HGNC:25791]	79871	Q8IXW5	Q8IXW5
13.7705	4.75278	0.940847	4.42985	9.42970780183262e-06	0.00016188	5.0255	3.79081	TRUE	ENSG00000285899.1	ENSG00000285899	X	ENSG00000285899	lncRNA	941	novel transcript	NA	NA	NA
33.8358	2.34994	0.398477	4.42929	9.45424289030859e-06	0.000162142	5.02437	3.79011	TRUE	ENSG00000002079.14	ENSG00000002079	7	MYH16	transcribed_unitary_pseudogene	5836	myosin heavy chain 16 pseudogene [Source:HGNC Symbol;Acc:HGNC:31038]	84176	NA	NA
14.9138	5.47574	1.1053	4.42485	9.6508170080852e-06	0.000165351	5.01544	3.78159	TRUE	ENSG00000279741.1	ENSG00000279741	16	ENSG00000279741	TEC	678	novel transcript	NA	NA	NA
2561.14	0.780102	0.044124	4.42253	9.7553629078494e-06	0.000166978	5.01076	3.77734	TRUE	ENSG00000105287.13	ENSG00000105287	19	PRKD2	protein_coding	3588	protein kinase D2 [Source:HGNC Symbol;Acc:HGNC:17293]	25865	Q9BZL6	Q9BZL6
14.1433	4.79733	0.952527	4.42231	9.76513823189498e-06	0.000166982	5.01032	3.77733	TRUE	ENSG00000226965.2	ENSG00000226965	7	ENSG00000226965	lncRNA	1190	novel transcript	NA	NA	NA
707.954	0.917004	0.0751695	4.41724	9.99683215680752e-06	0.000170777	5.00014	3.76757	TRUE	ENSG00000116213.16	ENSG00000116213	1	WRAP73	protein_coding	6089	WD repeat containing, antisense to TP73 [Source:HGNC Symbol;Acc:HGNC:12759]	49856	Q9P2S5	Q9P2S5
2910.74	-0.768398	0.0415448	-4.41536	1.00844247049837e-05	0.000172094	4.99635	3.76423	TRUE	ENSG00000247077.8	ENSG00000247077	12	PGAM5	protein_coding	2811	PGAM family member 5, mitochondrial serine/threonine protein phosphatase [Source:HGNC Symbol;Acc:HGNC:28763]	192111	Q96HS1	Q96HS1
68.7035	-1.65248	0.241786	-4.41516	1.0093653832795e-05	0.000172094	4.99595	3.76423	TRUE	ENSG00000150510.17	ENSG00000150510	13	FAM124A	protein_coding	4728	family with sequence similarity 124 member A [Source:HGNC Symbol;Acc:HGNC:26413]	220108	Q86V42	Q86V42
4974.79	-0.941625	0.080847	-4.41158	1.02618696799051e-05	0.000174792	4.98877	3.75748	TRUE	ENSG00000188486.4	ENSG00000188486	11	H2AX	protein_coding	1592	H2A.X variant histone [Source:HGNC Symbol;Acc:HGNC:4739]	3014	P16104	P16104
142.115	-1.33279	0.169541	-4.41086	1.02960505488624e-05	0.000175203	4.98733	3.75646	TRUE	ENSG00000123095.6	ENSG00000123095	12	BHLHE41	protein_coding	3743	basic helix-loop-helix family member e41 [Source:HGNC Symbol;Acc:HGNC:16617]	79365	A0A024RAV8	A0A024RAV8
13.6196	4.73144	0.940823	4.40728	1.04675057175372e-05	0.000177948	4.98016	3.74971	TRUE	ENSG00000291189.1	ENSG00000291189	12	ENSG00000291189	lncRNA	3091	novel transcript	NA	NA	NA
541	-0.961354	0.0854933	-4.40259	1.06968134229554e-05	0.000181669	4.97075	3.74072	TRUE	ENSG00000204588.5	ENSG00000204588	2	LINC01123	lncRNA	2436	long intergenic non-protein coding RNA 1123 [Source:HGNC Symbol;Acc:HGNC:49269]	440894	NA	NA
509.807	-0.98459	0.090909	-4.3959	1.10312453855102e-05	0.000187167	4.95738	3.72777	TRUE	ENSG00000123388.4	ENSG00000123388	12	HOXC11	protein_coding	3261	homeobox C11 [Source:HGNC Symbol;Acc:HGNC:5123]	3227	O43248	O43248
133.936	1.36294	0.177045	4.39423	1.11163570605735e-05	0.000188428	4.95404	3.72485	TRUE	ENSG00000273084.2	ENSG00000273084	7	ENSG00000273084	lncRNA	2383	novel transcript	NA	NA	NA
1466.6	0.832634	0.0563751	4.39327	1.11655927424326e-05	0.000189079	4.95212	3.72336	TRUE	ENSG00000048740.19	ENSG00000048740	10	CELF2	protein_coding	9406	CUGBP Elav-like family member 2 [Source:HGNC Symbol;Acc:HGNC:2550]	10659	O95319	O95319
691.528	-0.916705	0.0755713	-4.38979	1.13457755254272e-05	0.000191945	4.94517	3.71682	TRUE	ENSG00000119411.11	ENSG00000119411	9	BSPRY	protein_coding	2328	B-box and SPRY domain containing [Source:HGNC Symbol;Acc:HGNC:18232]	54836	Q5W0U4	Q5W0U4
85.1214	1.56694	0.224332	4.37733	1.20141519264569e-05	0.000203055	4.92031	3.69239	TRUE	ENSG00000121552.4	ENSG00000121552	3	CSTA	protein_coding	821	cystatin A [Source:HGNC Symbol;Acc:HGNC:2481]	1475	P01040	P01040
5565.14	0.747349	0.0371696	4.36881	1.24925074325643e-05	0.000210936	4.90335	3.67585	TRUE	ENSG00000182095.15	ENSG00000182095	7	TNRC18	protein_coding	10839	trinucleotide repeat containing 18 [Source:HGNC Symbol;Acc:HGNC:11962]	84629	A3KMH2	A3KMH2
12.3018	6.10299	1.26454	4.36366	1.27906465370845e-05	0.000215762	4.89311	3.66603	TRUE	ENSG00000283234.1	ENSG00000283234	1	ENSG00000283234	transcribed_unitary_pseudogene	1162	novel pseudogene	NA	NA	NA
12950.9	0.698219	0.0259672	4.36152	1.29163765378932e-05	0.000217673	4.88886	3.6622	TRUE	ENSG00000101384.12	ENSG00000101384	20	JAG1	protein_coding	5940	jagged canonical Notch ligand 1 [Source:HGNC Symbol;Acc:HGNC:6188]	182	P78504	P78504
628.402	-0.958157	0.085574	-4.36107	1.29426335665746e-05	0.000217905	4.88798	3.66173	TRUE	ENSG00000165105.10	ENSG00000165105	9	RASEF	protein_coding	5585	RAS and EF-hand domain containing [Source:HGNC Symbol;Acc:HGNC:26464]	158158	Q8IZ41	Q8IZ41
558.316	0.946081	0.0828847	4.35688	1.31930256314171e-05	0.000221907	4.87966	3.65383	TRUE	ENSG00000162616.9	ENSG00000162616	1	DNAJB4	protein_coding	2903	DnaJ heat shock protein family _Hsp40_ member B4 [Source:HGNC Symbol;Acc:HGNC:14886]	11080	Q9UDY4	Q9UDY4
154.877	1.27463	0.158459	4.35236	1.34682838016363e-05	0.000226319	4.87069	3.64528	TRUE	ENSG00000152137.8	ENSG00000152137	12	HSPB8	protein_coding	1861	heat shock protein family B _small_ member 8 [Source:HGNC Symbol;Acc:HGNC:30171]	26353	Q9UJY1	Q9UJY1
312.2	-1.0986	0.118194	-4.34571	1.3882568815255e-05	0.000233056	4.85753	3.63254	TRUE	ENSG00000182957.16	ENSG00000182957	13	SPATA13	protein_coding	8603	spermatogenesis associated 13 [Source:HGNC Symbol;Acc:HGNC:23222]	221178	Q96N96	Q96N96
307.971	-1.18025	0.137166	-4.33993	1.42531187104988e-05	0.000239048	4.84609	3.62152	TRUE	ENSG00000132773.12	ENSG00000132773	1	TOE1	protein_coding	2173	target of EGR1, exonuclease [Source:HGNC Symbol;Acc:HGNC:15954]	114034	Q96GM8	Q96GM8
432.23	1.06704	0.111237	4.33378	1.46568768707264e-05	0.000245583	4.83396	3.6098	TRUE	ENSG00000164877.19	ENSG00000164877	7	MICALL2	protein_coding	5248	MICAL like 2 [Source:HGNC Symbol;Acc:HGNC:29672]	79778	Q6UWK3	Q6UWK3
892.683	0.872174	0.0663453	4.32903	1.4976499364034e-05	0.000250699	4.82459	3.60085	TRUE	ENSG00000171219.9	ENSG00000171219	11	CDC42BPG	protein_coding	6161	CDC42 binding protein kinase gamma [Source:HGNC Symbol;Acc:HGNC:29829]	55561	Q6DT37	Q6DT37
52.0058	1.87446	0.298498	4.31994	1.56068866364157e-05	0.000261001	4.80668	3.58336	TRUE	ENSG00000012171.20	ENSG00000012171	3	SEMA3B	protein_coding	3283	semaphorin 3B [Source:HGNC Symbol;Acc:HGNC:10724]	7869	Q13214	Q13214
11.8905	6.0503	1.26709	4.31331	1.60831948448527e-05	0.000268709	4.79363	3.57072	TRUE	ENSG00000172803.18	ENSG00000172803	11	SNX32	protein_coding	2416	sorting nexin 32 [Source:HGNC Symbol;Acc:HGNC:26423]	254122	Q86XE0	Q86XE0
65.9599	1.67675	0.253148	4.31284	1.61172851653652e-05	0.000269022	4.79271	3.57021	TRUE	ENSG00000213398.8	ENSG00000213398	16	LCAT	protein_coding	1496	lecithin-cholesterol acyltransferase [Source:HGNC Symbol;Acc:HGNC:6522]	3931	A0A140VK24	A0A140VK24
96.0138	-1.47587	0.206583	-4.31259	1.61354372374073e-05	0.000269068	4.79222	3.57014	TRUE	ENSG00000172731.15	ENSG00000172731	10	LRRC20	protein_coding	3414	leucine rich repeat containing 20 [Source:HGNC Symbol;Acc:HGNC:23421]	55222	A0A024QZM2	A0A024QZM2
2191.71	0.780104	0.0453	4.30777	1.64910524537015e-05	0.000274736	4.78275	3.56109	TRUE	ENSG00000128422.18	ENSG00000128422	17	KRT17	protein_coding	1834	keratin 17 [Source:HGNC Symbol;Acc:HGNC:6427]	3872	Q04695	Q04695
32.2651	2.2115	0.377709	4.30632	1.65989241417422e-05	0.000276269	4.77992	3.55867	TRUE	ENSG00000162891.11	ENSG00000162891	1	IL20	protein_coding	1284	interleukin 20 [Source:HGNC Symbol;Acc:HGNC:6002]	50604	Q9NYY1	Q9NYY1
888.238	0.868534	0.0659008	4.30301	1.68493254082558e-05	0.00028017	4.77342	3.55258	TRUE	ENSG00000111266.9	ENSG00000111266	12	DUSP16	protein_coding	6661	dual specificity phosphatase 16 [Source:HGNC Symbol;Acc:HGNC:17909]	80824	A0A024RAR2	A0A024RAR2
98.7294	-1.45922	0.203997	-4.28563	1.82224453354996e-05	0.000302714	4.73939	3.51897	TRUE	ENSG00000130052.14	ENSG00000130052	X	STARD8	protein_coding	4943	StAR related lipid transfer domain containing 8 [Source:HGNC Symbol;Acc:HGNC:19161]	9754	Q92502	Q92502
1423.54	0.831435	0.0577596	4.26722	1.97920734460658e-05	0.000328477	4.70351	3.4835	TRUE	ENSG00000005801.18	ENSG00000005801	11	ZNF195	protein_coding	9943	zinc finger protein 195 [Source:HGNC Symbol;Acc:HGNC:12986]	7748	O14628	O14628
921.292	-0.864978	0.0657242	-4.26047	2.03999551208424e-05	0.000338244	4.69037	3.47077	TRUE	ENSG00000170037.14	ENSG00000170037	17	CNTROB	protein_coding	3996	centrobin, centriole duplication and spindle assembly protein [Source:HGNC Symbol;Acc:HGNC:29616]	116840	Q8N137	Q8N137
304.259	-1.05897	0.111628	-4.24634	2.17291340313919e-05	0.000359942	4.66296	3.44377	TRUE	ENSG00000112218.9	ENSG00000112218	6	GPR63	protein_coding	5967	G protein-coupled receptor 63 [Source:HGNC Symbol;Acc:HGNC:13302]	81491	A8K1C4	A8K1C4
261.503	1.15895	0.135355	4.24057	2.22954840333278e-05	0.000368973	4.65178	3.433	TRUE	ENSG00000176531.11	ENSG00000176531	19	PHLDB3	protein_coding	2402	pleckstrin homology like domain family B member 3 [Source:HGNC Symbol;Acc:HGNC:30499]	653583	Q6NSJ2	Q6NSJ2
962.805	-0.866509	0.0664544	-4.23669	2.2683624024387e-05	0.000375042	4.64429	3.42592	TRUE	ENSG00000165724.6	ENSG00000165724	9	ZMYND19	protein_coding	1395	zinc finger MYND-type containing 19 [Source:HGNC Symbol;Acc:HGNC:21146]	116225	Q96E35	Q96E35
455.252	-0.979299	0.0931634	-4.23274	2.30859258941037e-05	0.000381332	4.63665	3.4187	TRUE	ENSG00000126215.14	ENSG00000126215	14	XRCC3	protein_coding	3668	X-ray repair cross complementing 3 [Source:HGNC Symbol;Acc:HGNC:12830]	7517	O43542	O43542
52.7033	1.85003	0.299134	4.22911	2.3461450052999e-05	0.000387169	4.62965	3.4121	TRUE	ENSG00000163995.21	ENSG00000163995	4	ABLIM2	protein_coding	3725	actin binding LIM protein family member 2 [Source:HGNC Symbol;Acc:HGNC:19195]	84448	A0A140VK02	A0A140VK02
11.259	5.96968	1.27451	4.22492	2.39024296096039e-05	0.000394074	4.62156	3.40442	TRUE	ENSG00000161911.12	ENSG00000161911	6	TREML1	protein_coding	1262	triggering receptor expressed on myeloid cells like 1 [Source:HGNC Symbol;Acc:HGNC:20434]	340205	Q86YW5	Q86YW5
52.9453	1.77654	0.282437	4.2189	2.45497627473217e-05	0.000404365	4.60995	3.39323	TRUE	ENSG00000182809.11	ENSG00000182809	14	CRIP2	protein_coding	1976	cysteine rich protein 2 [Source:HGNC Symbol;Acc:HGNC:2361]	1397	P52943	P52943
11.1794	5.96171	1.27542	4.21567	2.49042047022624e-05	0.000409817	4.60373	3.38741	TRUE	ENSG00000279141.4	ENSG00000279141	9	LINC01451	lncRNA	3402	long intergenic non-protein coding RNA 1451 [Source:NCBI gene _formerly Entrezgene_;Acc:401561]	401561	NA	NA
13.3204	5.30994	1.12188	4.21165	2.53507434112814e-05	0.000416773	4.59601	3.3801	TRUE	ENSG00000203985.11	ENSG00000203985	1	LDLRAD1	protein_coding	2376	low density lipoprotein receptor class A domain containing 1 [Source:HGNC Symbol;Acc:HGNC:32069]	388633	Q5T700	Q5T700
13.0248	5.2774	1.11437	4.21084	2.54422298918201e-05	0.000417884	4.59444	3.37894	TRUE	ENSG00000099864.18	ENSG00000099864	19	PALM	protein_coding	2891	paralemmin [Source:HGNC Symbol;Acc:HGNC:8594]	5064	A0A024R207	A0A024R207
149.008	-1.25589	0.159701	-4.20114	2.65579286172479e-05	0.000435799	4.57581	3.36071	TRUE	ENSG00000231528.3	ENSG00000231528	9	FAM225A	lncRNA	6100	family with sequence similarity 225 member A [Source:HGNC Symbol;Acc:HGNC:27855]	286333	NA	NA
640.273	0.924606	0.0809009	4.19827	2.68963951159501e-05	0.000440939	4.57031	3.35562	TRUE	ENSG00000005469.12	ENSG00000005469	7	CROT	protein_coding	3205	carnitine O-octanoyltransferase [Source:HGNC Symbol;Acc:HGNC:2366]	54677	Q9UKG9	Q9UKG9
2380.97	-0.764514	0.0428441	-4.19081	2.7796181933246e-05	0.000455263	4.55601	3.34174	TRUE	ENSG00000138182.15	ENSG00000138182	10	KIF20B	protein_coding	6441	kinesin family member 20B [Source:HGNC Symbol;Acc:HGNC:7212]	9585	Q96Q89	Q96Q89
52.7572	1.88152	0.309418	4.1903	2.78579815431443e-05	0.000455848	4.55505	3.34118	TRUE	ENSG00000125089.18	ENSG00000125089	4	SH3TC1	protein_coding	5829	SH3 domain and tetratricopeptide repeats 1 [Source:HGNC Symbol;Acc:HGNC:26009]	54436	B3KWX8	B3KWX8
420.249	-0.999203	0.098892	-4.18882	2.80406857598466e-05	0.000458409	4.55221	3.33875	TRUE	ENSG00000186638.17	ENSG00000186638	9	KIF24	protein_coding	6295	kinesin family member 24 [Source:HGNC Symbol;Acc:HGNC:19916]	347240	Q5T7B8	Q5T7B8
12.3474	4.15495	0.854686	4.17695	2.95440194893252e-05	0.000482534	4.52953	3.31647	TRUE	ENSG00000231336.1	ENSG00000231336	2	ENSG00000231336	lncRNA	364	novel transcript	NA	NA	NA
12.7685	5.2361	1.11435	4.17386	2.9948272526801e-05	0.00048868	4.52363	3.31098	TRUE	ENSG00000249491.1	ENSG00000249491	5	EGFLAM-AS1	lncRNA	331	EGFLAM antisense RNA 1 [Source:HGNC Symbol;Acc:HGNC:41169]	NA	NA	NA
3503.3	-0.761509	0.042338	-4.16992	3.04707141441642e-05	0.000496741	4.51612	3.30387	TRUE	ENSG00000164292.13	ENSG00000164292	5	RHOBTB3	protein_coding	5370	Rho related BTB domain containing 3 [Source:HGNC Symbol;Acc:HGNC:18757]	22836	O94955	O94955
2022.76	0.778226	0.0463527	4.16941	3.05384451464076e-05	0.000497381	4.51515	3.30331	TRUE	ENSG00000183963.19	ENSG00000183963	22	SMTN	protein_coding	5080	smoothelin [Source:HGNC Symbol;Acc:HGNC:11126]	6525	A0A087X1R1	A0A087X1R1
746.566	0.889934	0.0732092	4.16575	3.10326742333067e-05	0.00050496	4.50818	3.29674	TRUE	ENSG00000188215.10	ENSG00000188215	16	DCUN1D3	protein_coding	6136	defective in cullin neddylation 1 domain containing 3 [Source:HGNC Symbol;Acc:HGNC:28734]	123879	Q8IWE4	Q8IWE4
1540.71	-0.829659	0.0587648	-4.164	3.12726682830855e-05	0.000508392	4.50484	3.2938	TRUE	ENSG00000115825.11	ENSG00000115825	2	PRKD3	protein_coding	6156	protein kinase D3 [Source:HGNC Symbol;Acc:HGNC:9408]	23683	O94806	O94806
81.7449	1.51535	0.223579	4.16132	3.16409418548322e-05	0.000513901	4.49975	3.28912	TRUE	ENSG00000179476.8	ENSG00000179476	14	C14ORF28	protein_coding	3498	chromosome 14 open reading frame 28 [Source:HGNC Symbol;Acc:HGNC:19834]	122525	Q4W4Y0	Q4W4Y0
380.986	1.01537	0.103479	4.15943	3.19045375375691e-05	0.000517701	4.49615	3.28592	TRUE	ENSG00000155324.10	ENSG00000155324	5	GRAMD2B	protein_coding	3109	GRAM domain containing 2B [Source:HGNC Symbol;Acc:HGNC:24911]	65983	Q96HH9	Q96HH9
209.953	1.15562	0.13741	4.15295	3.2821083324014e-05	0.000532079	4.48385	3.27402	TRUE	ENSG00000266208.1	ENSG00000266208	17	GJD3-AS1	lncRNA	2094	GJD3 antisense RNA 1 [Source:HGNC Symbol;Acc:HGNC:56092]	NA	NA	NA
520.545	-0.950872	0.0881548	-4.15076	3.31368210033747e-05	0.0005367	4.47969	3.27027	TRUE	ENSG00000146267.12	ENSG00000146267	6	FAXC	protein_coding	11528	failed axon connections homolog, metaxin like GST domain containing [Source:HGNC Symbol;Acc:HGNC:20742]	84553	Q5TGI0	Q5TGI0
14.2815	3.51335	0.706369	4.14569	3.38793705349863e-05	0.000548218	4.47006	3.26105	TRUE	ENSG00000182759.4	ENSG00000182759	8	MAFA	protein_coding	2669	MAF bZIP transcription factor A [Source:HGNC Symbol;Acc:HGNC:23145]	389692	Q8NHW3	Q8NHW3
101.822	-1.42694	0.203523	-4.13701	3.51864515502359e-05	0.000568842	4.45362	3.24501	TRUE	ENSG00000175745.15	ENSG00000175745	5	NR2F1	protein_coding	3843	nuclear receptor subfamily 2 group F member 1 [Source:HGNC Symbol;Acc:HGNC:7975]	7025	P10589	P10589
1270.44	-0.818273	0.0564343	-4.13421	3.56183780464177e-05	0.000575293	4.44833	3.24011	TRUE	ENSG00000113456.20	ENSG00000113456	5	RAD1	protein_coding	4512	RAD1 checkpoint DNA exonuclease [Source:HGNC Symbol;Acc:HGNC:9806]	5810	A0A024R045	A0A024R045
631.571	-0.907152	0.0779501	-4.13329	3.5761359466669e-05	0.000577069	4.44659	3.23877	TRUE	ENSG00000164684.13	ENSG00000164684	8	ZNF704	protein_coding	15071	zinc finger protein 704 [Source:HGNC Symbol;Acc:HGNC:32291]	619279	Q6ZNC4	Q6ZNC4
15.6198	3.24844	0.644602	4.13197	3.59672149587297e-05	0.000579855	4.44409	3.23668	TRUE	ENSG00000248206.2	ENSG00000248206	4	ENSG00000248206	lncRNA	2440	novel transcript	NA	NA	NA
11.989	4.53005	0.958962	4.11391	3.89012541291975e-05	0.000626579	4.41004	3.20302	TRUE	ENSG00000159409.15	ENSG00000159409	1	CELF3	protein_coding	5582	CUGBP Elav-like family member 3 [Source:HGNC Symbol;Acc:HGNC:11967]	11189	Q59G45	Q59G45
555.741	-0.921658	0.0819481	-4.10864	3.97990473080538e-05	0.000640449	4.40013	3.19352	TRUE	ENSG00000168395.16	ENSG00000168395	2	ING5	protein_coding	5197	inhibitor of growth family member 5 [Source:HGNC Symbol;Acc:HGNC:19421]	84289	A0A1B0GW41	A0A1B0GW41
1851.42	0.791894	0.0504055	4.10533	4.0373472512595e-05	0.000649095	4.3939	3.18769	TRUE	ENSG00000081087.16	ENSG00000081087	6	OSTM1	protein_coding	5024	osteoclastogenesis associated transmembrane protein 1 [Source:HGNC Symbol;Acc:HGNC:21652]	28962	Q86WC4	Q86WC4
12.7509	3.87096	0.800541	4.10472	4.04796972191402e-05	0.000650205	4.39276	3.18695	TRUE	ENSG00000277453.1	ENSG00000277453	19	ENSG00000277453	lncRNA	588	novel transcript	NA	NA	NA
29.3145	2.29987	0.418035	4.10231	4.09049676061056e-05	0.000656433	4.38822	3.18281	TRUE	ENSG00000267375.1	ENSG00000267375	19	ENSG00000267375	lncRNA	242	novel transcript, antisense to ACTN4	NA	NA	NA
235.416	-1.12528	0.131771	-4.10047	4.12309343399063e-05	0.000661057	4.38478	3.17976	TRUE	ENSG00000164626.9	ENSG00000164626	6	KCNK5	protein_coding	3783	potassium two pore domain channel subfamily K member 5 [Source:HGNC Symbol;Acc:HGNC:6280]	8645	A0A024RD32	A0A024RD32
829.414	0.880954	0.0724394	4.08606	4.38766616378824e-05	0.000702831	4.35777	3.15315	TRUE	ENSG00000132256.20	ENSG00000132256	11	TRIM5	protein_coding	3364	tripartite motif containing 5 [Source:HGNC Symbol;Acc:HGNC:16276]	85363	Q9C035	Q9C035
206.439	-1.14701	0.138067	-4.07085	4.68428589495471e-05	0.000749657	4.32936	3.12514	TRUE	ENSG00000162062.15	ENSG00000162062	16	TEDC2	protein_coding	2156	tubulin epsilon and delta complex 2 [Source:HGNC Symbol;Acc:HGNC:25849]	80178	Q7L2K0	Q7L2K0
1016.14	0.853185	0.0659144	4.06926	4.71634840735042e-05	0.000754098	4.32639	3.12257	TRUE	ENSG00000165175.17	ENSG00000165175	X	MID1IP1	protein_coding	4814	MID1 interacting protein 1 [Source:HGNC Symbol;Acc:HGNC:20715]	58526	Q9NPA3	Q9NPA3
14.8707	3.18392	0.639437	4.06445	4.8146640843755e-05	0.000769114	4.31743	3.11401	TRUE	ENSG00000204666.3	ENSG00000204666	19	ZNF473CR	lncRNA	1525	ZNF473 cis regulating lncRNA [Source:HGNC Symbol;Acc:HGNC:56021]	400710	NA	NA
349.812	-1.0206	0.107304	-4.05987	4.90993568365398e-05	0.000783617	4.30892	3.1059	TRUE	ENSG00000092969.12	ENSG00000092969	1	TGFB2	protein_coding	5868	transforming growth factor beta 2 [Source:HGNC Symbol;Acc:HGNC:11768]	7042	P61812	P61812
575.411	-0.918018	0.0820789	-4.05775	4.95477163231856e-05	0.000790051	4.30498	3.10234	TRUE	ENSG00000105676.14	ENSG00000105676	19	ARMC6	protein_coding	2461	armadillo repeat containing 6 [Source:HGNC Symbol;Acc:HGNC:25049]	93436	Q6NXE6	Q6NXE6
9.99031	5.79574	1.2852	4.05445	5.02533981273612e-05	0.000800573	4.29883	3.0966	TRUE	ENSG00000230098.1	ENSG00000230098	10	TCERG1L-AS1	lncRNA	472	TCERG1L antisense RNA 1 [Source:HGNC Symbol;Acc:HGNC:49532]	101927489	NA	NA
236.187	1.11183	0.130004	4.05272	5.06251573983427e-05	0.000805761	4.29563	3.09379	TRUE	ENSG00000135828.11	ENSG00000135828	1	RNASEL	protein_coding	4238	ribonuclease L [Source:HGNC Symbol;Acc:HGNC:10050]	6041	Q05823	Q05823
1949.6	-0.774562	0.0467926	-4.05191	5.08013383605962e-05	0.000807829	4.29412	3.09268	TRUE	ENSG00000163257.11	ENSG00000163257	4	DCAF16	protein_coding	4547	DDB1 and CUL4 associated factor 16 [Source:HGNC Symbol;Acc:HGNC:25987]	54876	Q9NXF7	Q9NXF7
244.922	1.10065	0.127343	4.04959	5.1308033279051e-05	0.000815145	4.28981	3.08877	TRUE	ENSG00000146166.17	ENSG00000146166	6	LGSN	protein_coding	5640	lengsin, lens protein with glutamine synthetase domain [Source:HGNC Symbol;Acc:HGNC:21016]	51557	Q5TDP6	Q5TDP6
503.463	-0.952198	0.0907017	-4.04882	5.14757503584832e-05	0.000817066	4.2884	3.08774	TRUE	ENSG00000175772.11	ENSG00000175772	2	LINC01106	lncRNA	2443	long intergenic non-protein coding RNA 1106 [Source:HGNC Symbol;Acc:HGNC:26769]	NA	NA	NA
988.087	0.839863	0.0629714	4.04789	5.16822179156503e-05	0.000819599	4.28666	3.0864	TRUE	ENSG00000136878.14	ENSG00000136878	9	USP20	protein_coding	4470	ubiquitin specific peptidase 20 [Source:HGNC Symbol;Acc:HGNC:12619]	10868	Q9Y2K6	Q9Y2K6
1158.99	0.820551	0.0582289	4.04591	5.21197211984155e-05	0.000825788	4.283	3.08313	TRUE	ENSG00000122786.20	ENSG00000122786	7	CALD1	protein_coding	5011	caldesmon 1 [Source:HGNC Symbol;Acc:HGNC:1441]	800	A0A140VKA0	A0A140VKA0
1954.91	-0.777937	0.0477318	-4.04288	5.27983465260391e-05	0.000835783	4.27738	3.07791	TRUE	ENSG00000110104.13	ENSG00000110104	11	CCDC86	protein_coding	2567	coiled-coil domain containing 86 [Source:HGNC Symbol;Acc:HGNC:28359]	79080	Q9H6F5	Q9H6F5
75.6348	1.51831	0.231541	4.03103	5.5534065085449e-05	0.000878293	4.25544	3.05636	TRUE	ENSG00000145040.4	ENSG00000145040	3	UCN2	protein_coding	1498	urocortin 2 [Source:HGNC Symbol;Acc:HGNC:18414]	90226	Q96RP3	Q96RP3
11.9868	5.14744	1.13264	4.02817	5.62131997792555e-05	0.000887688	4.25016	3.05174	TRUE	ENSG00000255571.10	ENSG00000255571	15	MIR9-3HG	lncRNA	5607	MIR9-3 host gene [Source:HGNC Symbol;Acc:HGNC:27388]	254559	NA	NA
1612.44	-0.80213	0.0539132	-4.0281	5.62297300290696e-05	0.000887688	4.25003	3.05174	TRUE	ENSG00000147874.11	ENSG00000147874	9	HAUS6	protein_coding	6323	HAUS augmin like complex subunit 6 [Source:HGNC Symbol;Acc:HGNC:25948]	54801	Q7Z4H7	Q7Z4H7
755.355	0.881212	0.0736095	4.02461	5.7069297590323e-05	0.000900129	4.2436	3.0457	TRUE	ENSG00000103089.9	ENSG00000103089	16	FA2H	protein_coding	2405	fatty acid 2-hydroxylase [Source:HGNC Symbol;Acc:HGNC:21197]	79152	Q7L5A8	Q7L5A8
54.7321	1.81438	0.305604	4.02293	5.74791591490193e-05	0.000905776	4.24049	3.04298	TRUE	ENSG00000140279.13	ENSG00000140279	15	DUOX2	protein_coding	6641	dual oxidase 2 [Source:HGNC Symbol;Acc:HGNC:13273]	50506	Q9NRD8	Q9NRD8
346.966	-1.01403	0.106725	-4.02034	5.81136199334023e-05	0.000914949	4.23572	3.0386	TRUE	ENSG00000075131.10	ENSG00000075131	15	TIPIN	protein_coding	1728	TIMELESS interacting protein [Source:HGNC Symbol;Acc:HGNC:30750]	54962	B4DRF3	B4DRF3
125.879	-1.31428	0.181595	-4.01617	5.91517558027265e-05	0.000930456	4.22803	3.0313	TRUE	ENSG00000138678.11	ENSG00000138678	4	GPAT3	protein_coding	2928	glycerol-3-phosphate acyltransferase 3 [Source:HGNC Symbol;Acc:HGNC:28157]	84803	A0A024RDG5	A0A024RDG5
7050.59	-0.723367	0.0344721	-4.01498	5.94509387998774e-05	0.000934321	4.22584	3.0295	TRUE	ENSG00000187837.4	ENSG00000187837	6	H1-2	protein_coding	731	H1.2 linker histone, cluster member [Source:HGNC Symbol;Acc:HGNC:4716]	3006	P16403	P16403
40.4087	1.90155	0.32837	4.00947	6.08548648462826e-05	0.000955525	4.2157	3.01976	TRUE	ENSG00000144331.20	ENSG00000144331	2	ZNF385B	protein_coding	3395	zinc finger protein 385B [Source:HGNC Symbol;Acc:HGNC:26332]	151126	Q569K4	Q569K4
11.7213	5.12372	1.13326	4.00505	6.20049473840114e-05	0.00097271	4.20757	3.01202	TRUE	ENSG00000290769.1	ENSG00000290769	9	ENSG00000290769	lncRNA	2414	novel transcript	NA	NA	NA
18.2708	2.68955	0.527714	3.98812	6.6597625017432e-05	0.00104382	4.17654	2.98137	TRUE	ENSG00000230943.4	ENSG00000230943	6	LINC02541	lncRNA	1879	long intergenic non-protein coding RNA 2541 [Source:HGNC Symbol;Acc:HGNC:53574]	101927686	NA	NA
1361.38	0.799643	0.0538687	3.98525	6.740792917616e-05	0.00105557	4.17129	2.97651	TRUE	ENSG00000030110.14	ENSG00000030110	6	BAK1	protein_coding	2212	BCL2 antagonist/killer 1 [Source:HGNC Symbol;Acc:HGNC:949]	578	A0A0S2Z391	A0A0S2Z391
104.513	1.34693	0.191266	3.98381	6.78193680866073e-05	0.00106107	4.16865	2.97426	TRUE	ENSG00000188883.5	ENSG00000188883	7	KLRG2	protein_coding	2158	killer cell lectin like receptor G2 [Source:HGNC Symbol;Acc:HGNC:24778]	346689	A4D1S0	A4D1S0
1940.33	0.789259	0.0512913	3.98306	6.80330444146812e-05	0.00106346	4.16728	2.97328	TRUE	ENSG00000168769.14	ENSG00000168769	4	TET2	protein_coding	10166	tet methylcytosine dioxygenase 2 [Source:HGNC Symbol;Acc:HGNC:25941]	54790	A0A158SIU0	A0A158SIU0
189.674	1.14099	0.13969	3.98044	6.87892604618469e-05	0.00107432	4.16248	2.96887	TRUE	ENSG00000116741.8	ENSG00000116741	1	RGS2	protein_coding	1348	regulator of G protein signaling 2 [Source:HGNC Symbol;Acc:HGNC:9998]	5997	A0A024R939	A0A024R939
95.3803	1.44531	0.216174	3.97989	6.89483064535636e-05	0.00107584	4.16148	2.96825	TRUE	ENSG00000127415.13	ENSG00000127415	4	IDUA	protein_coding	2186	alpha-L-iduronidase [Source:HGNC Symbol;Acc:HGNC:5391]	3425	P35475	P35475
2495.05	0.759	0.0437572	3.97734	6.968942145901e-05	0.00108643	4.15683	2.964	TRUE	ENSG00000167378.10	ENSG00000167378	19	IRGQ	protein_coding	9686	immunity related GTPase Q [Source:HGNC Symbol;Acc:HGNC:24868]	126298	Q8WZA9	Q8WZA9
173.291	-1.2151	0.158451	-3.97687	6.98269799873394e-05	0.00108761	4.15598	2.96353	TRUE	ENSG00000069011.16	ENSG00000069011	5	PITX1	protein_coding	2337	paired like homeodomain 1 [Source:HGNC Symbol;Acc:HGNC:9004]	5307	P78337	P78337
18.0124	-3.01412	0.611169	-3.97461	7.04939196326736e-05	0.00109702	4.15185	2.95979	TRUE	ENSG00000178343.5	ENSG00000178343	4	SHISA3	protein_coding	2322	shisa family member 3 [Source:HGNC Symbol;Acc:HGNC:25159]	152573	A0PJX4	A0PJX4
11.2932	5.05759	1.12754	3.9667	7.2873200567666e-05	0.00113304	4.13743	2.94576	TRUE	ENSG00000270765.7	ENSG00000270765	17	GAS2L2	protein_coding	3375	growth arrest specific 2 like 2 [Source:HGNC Symbol;Acc:HGNC:24846]	246176	Q8NHY3	Q8NHY3
103.773	-1.34564	0.191842	-3.96515	7.33503231924824e-05	0.00113868	4.1346	2.9436	TRUE	ENSG00000135045.7	ENSG00000135045	9	C9ORF40	protein_coding	2351	chromosome 9 open reading frame 40 [Source:HGNC Symbol;Acc:HGNC:23433]	55071	Q8IXQ3	Q8IXQ3
69.5597	1.52742	0.237689	3.9651	7.33665794805008e-05	0.00113868	4.1345	2.9436	TRUE	ENSG00000229544.9	ENSG00000229544	10	NKX1-2	protein_coding	3211	NK1 homeobox 2 [Source:HGNC Symbol;Acc:HGNC:31652]	390010	Q9UD57	Q9UD57
1034.26	0.845347	0.0658242	3.95575	7.62945385340893e-05	0.00118307	4.11751	2.92699	TRUE	ENSG00000112659.14	ENSG00000112659	6	CUL9	protein_coding	8150	cullin 9 [Source:HGNC Symbol;Acc:HGNC:15982]	23113	Q8IWT3	Q8IWT3
484.789	-0.952666	0.0930515	-3.95161	7.76261859753452e-05	0.00120266	4.10999	2.91986	TRUE	ENSG00000160193.12	ENSG00000160193	21	WDR4	protein_coding	2205	WD repeat domain 4 [Source:HGNC Symbol;Acc:HGNC:12756]	10785	P57081	P57081
1350.99	-0.806982	0.0561881	-3.95136	7.77073462942174e-05	0.00120285	4.10954	2.91979	TRUE	ENSG00000143674.11	ENSG00000143674	1	MAP3K21	protein_coding	5853	mitogen-activated protein kinase kinase kinase 21 [Source:HGNC Symbol;Acc:HGNC:29798]	84451	A0A1W2PKR9	A0A1W2PKR9
4911.9	-0.724926	0.0354479	-3.94844	7.86621125817783e-05	0.00121655	4.10423	2.91487	TRUE	ENSG00000161547.17	ENSG00000161547	17	SRSF2	protein_coding	2885	serine and arginine rich splicing factor 2 [Source:HGNC Symbol;Acc:HGNC:10783]	6427	A0A024R8U5	A0A024R8U5
1316.48	-0.822779	0.0602956	-3.94418	8.00747637183795e-05	0.00123672	4.0965	2.90773	TRUE	ENSG00000047365.13	ENSG00000047365	4	ARAP2	protein_coding	7513	ArfGAP with RhoGAP domain, ankyrin repeat and PH domain 2 [Source:HGNC Symbol;Acc:HGNC:16924]	116984	A7E2A5	A7E2A5
1656.97	0.789496	0.0518583	3.94408	8.01078754948546e-05	0.00123672	4.09632	2.90773	TRUE	ENSG00000102858.13	ENSG00000102858	16	MGRN1	protein_coding	6425	mahogunin ring finger 1 [Source:HGNC Symbol;Acc:HGNC:20254]	23295	O60291	O60291
47.2902	1.76828	0.300334	3.93999	8.14841602732295e-05	0.00125686	4.08893	2.90071	TRUE	ENSG00000139173.10	ENSG00000139173	12	TMEM117	protein_coding	2775	transmembrane protein 117 [Source:HGNC Symbol;Acc:HGNC:25308]	84216	F8VS00	F8VS00
9.20587	5.67538	1.29286	3.93734	8.23884792325484e-05	0.00126968	4.08413	2.8963	TRUE	ENSG00000259178.1	ENSG00000259178	15	ENSG00000259178	lncRNA	462	novel transcript	NA	NA	NA
24.9722	2.33023	0.443462	3.93554	8.30082077577032e-05	0.00127811	4.08088	2.89343	TRUE	ENSG00000230074.5	ENSG00000230074	9	ENSG00000230074	lncRNA	1410	novel transcript	NA	NA	NA
13.2352	3.40011	0.715462	3.93473	8.32888258877123e-05	0.001281	4.07941	2.89245	TRUE	ENSG00000267128.2	ENSG00000267128	17	RNF157-AS1	lncRNA	2542	RNF157 antisense RNA 1 [Source:HGNC Symbol;Acc:HGNC:44127]	100507218	NA	NA
6631.41	-0.88457	0.0761473	-3.93458	8.33426375709091e-05	0.001281	4.07913	2.89245	TRUE	ENSG00000184678.11	ENSG00000184678	1	H2BC21	protein_coding	2224	H2B clustered histone 21 [Source:HGNC Symbol;Acc:HGNC:4760]	8349	Q16778	Q16778
105.807	-1.36584	0.198647	-3.93101	8.45905860932121e-05	0.00129856	4.07268	2.88654	TRUE	ENSG00000145911.6	ENSG00000145911	5	N4BP3	protein_coding	5985	NEDD4 binding protein 3 [Source:HGNC Symbol;Acc:HGNC:29852]	23138	O15049	O15049
2307.1	0.761545	0.0449219	3.93089	8.46336332646131e-05	0.00129856	4.07246	2.88654	TRUE	ENSG00000109929.10	ENSG00000109929	11	SC5D	protein_coding	6854	sterol-C5-desaturase [Source:HGNC Symbol;Acc:HGNC:10547]	6309	A0A024R3G4	A0A024R3G4
11.0334	3.98229	0.86441	3.93023	8.48656418037838e-05	0.0013005	4.07127	2.88589	TRUE	ENSG00000269091.6	ENSG00000269091	19	ENSG00000269091	lncRNA	1435	novel transcript, antisense to ZNF473	NA	NA	NA
1820.82	-0.786406	0.0512564	-3.93011	8.49087437160023e-05	0.0013005	4.07105	2.88589	TRUE	ENSG00000005100.13	ENSG00000005100	17	DHX33	protein_coding	5535	DEAH-box helicase 33 [Source:HGNC Symbol;Acc:HGNC:16718]	56919	B4DIS6	B4DIS6
37.256	-1.97404	0.353538	-3.92906	8.52777278836458e-05	0.001305	4.06916	2.88439	TRUE	ENSG00000197261.12	ENSG00000197261	6	C6ORF141	protein_coding	1820	chromosome 6 open reading frame 141 [Source:HGNC Symbol;Acc:HGNC:21351]	135398	A0A024RD72	A0A024RD72
45.8616	1.79822	0.30882	3.9287	8.54071959900609e-05	0.00130584	4.06851	2.88411	TRUE	ENSG00000111837.12	ENSG00000111837	6	MAK	protein_coding	3984	male germ cell associated kinase [Source:HGNC Symbol;Acc:HGNC:6816]	4117	P20794	P20794
249.354	1.08698	0.127954	3.92343	8.72965499004875e-05	0.00133245	4.059	2.87535	TRUE	ENSG00000164659.15	ENSG00000164659	7	ELAPOR2	protein_coding	6796	endosome-lysosome associated apoptosis and autophagy regulator family member 2 [Source:HGNC Symbol;Acc:HGNC:21945]	222223	A8MWY0	A8MWY0
912.963	-0.852826	0.0682729	-3.92342	8.73002060444045e-05	0.00133245	4.05898	2.87535	TRUE	ENSG00000154310.17	ENSG00000154310	3	TNIK	protein_coding	9892	TRAF2 and NCK interacting kinase [Source:HGNC Symbol;Acc:HGNC:30765]	23043	Q9UKE5	Q9UKE5
10.7304	4.3713	0.965573	3.92134	8.80596920237228e-05	0.00134287	4.05522	2.87197	TRUE	ENSG00000148541.13	ENSG00000148541	10	FAM13C	protein_coding	3458	family with sequence similarity 13 member C [Source:HGNC Symbol;Acc:HGNC:19371]	220965	A8K181	A8K181
61.0124	1.60716	0.260957	3.91709	8.96235740562301e-05	0.00136553	4.04758	2.8647	TRUE	ENSG00000122035.7	ENSG00000122035	13	RASL11A	protein_coding	2542	RAS like family 11 member A [Source:HGNC Symbol;Acc:HGNC:23802]	387496	Q6T310	Q6T310
1756.37	-0.794172	0.0535989	-3.90324	9.4912506903642e-05	0.00144485	4.02268	2.84018	TRUE	ENSG00000095002.15	ENSG00000095002	2	MSH2	protein_coding	7893	mutS homolog 2 [Source:HGNC Symbol;Acc:HGNC:7325]	4436	P43246	P43246
3928.45	0.734606	0.0383989	3.89709	9.73543442319376e-05	0.00148074	4.01164	2.82952	TRUE	ENSG00000099814.17	ENSG00000099814	14	CEP170B	protein_coding	6727	centrosomal protein 170B [Source:HGNC Symbol;Acc:HGNC:20362]	283638	Q9Y4F5	Q9Y4F5
400.497	0.966702	0.0980125	3.89481	9.82773474136988e-05	0.00149347	4.00755	2.8258	TRUE	ENSG00000273328.5	ENSG00000273328	3	ENSG00000273328	lncRNA	3605	novel transcript	NA	NA	NA
31.4336	-2.13124	0.397798	-3.8871	0.000101448	0.00154031	3.99376	2.81239	TRUE	ENSG00000128011.5	ENSG00000128011	19	LRFN1	protein_coding	3579	leucine rich repeat and fibronectin type III domain containing 1 [Source:HGNC Symbol;Acc:HGNC:29290]	57622	Q9P244	Q9P244
2490.99	-0.764655	0.0462486	-3.88535	0.000102182	0.00155011	3.99063	2.80964	TRUE	ENSG00000213024.13	ENSG00000213024	19	NUP62	protein_coding	3590	nucleoporin 62 [Source:HGNC Symbol;Acc:HGNC:8066]	23636	A0A024QZF1	A0A024QZF1
104.69	1.35202	0.197477	3.88427	0.00010264	0.00155571	3.98869	2.80807	TRUE	ENSG00000290840.1	ENSG00000290840	Y	XGY2	lncRNA	1492	XG pseudogene, Y-linked 2 [Source:HGNC Symbol;Acc:HGNC:34022]	NA	NA	NA
29.6281	2.09775	0.389612	3.88281	0.000103255	0.00156368	3.98609	2.80585	TRUE	ENSG00000064300.9	ENSG00000064300	17	NGFR	protein_coding	3408	nerve growth factor receptor [Source:HGNC Symbol;Acc:HGNC:7809]	4804	P08138	P08138
111.094	1.37088	0.202546	3.88018	0.000104378	0.00157931	3.98139	2.80153	TRUE	ENSG00000068078.20	ENSG00000068078	4	FGFR3	protein_coding	4307	fibroblast growth factor receptor 3 [Source:HGNC Symbol;Acc:HGNC:3690]	2261	P22607	P22607
421.779	0.98782	0.103969	3.8748	0.000106711	0.00161322	3.97179	2.79231	TRUE	ENSG00000145779.8	ENSG00000145779	5	TNFAIP8	protein_coding	6976	TNF alpha induced protein 8 [Source:HGNC Symbol;Acc:HGNC:17260]	25816	O95379	O95379
281.731	1.03144	0.11531	3.87197	0.000107958	0.00163066	3.96675	2.78764	TRUE	ENSG00000182912.6	ENSG00000182912	21	TSPEAR-AS2	lncRNA	2422	TSPEAR antisense RNA 2 [Source:HGNC Symbol;Acc:HGNC:16428]	NA	NA	NA
159.034	-1.17959	0.153715	-3.86835	0.000109572	0.00165361	3.9603	2.78157	TRUE	ENSG00000215417.13	ENSG00000215417	13	MIR17HG	lncRNA	2845	miR-17-92a-1 cluster host gene [Source:HGNC Symbol;Acc:HGNC:23564]	407975	NA	NA
332.507	-1.01141	0.110258	-3.86776	0.00010984	0.00165622	3.95924	2.78088	TRUE	ENSG00000031691.7	ENSG00000031691	6	CENPQ	protein_coding	1741	centromere protein Q [Source:HGNC Symbol;Acc:HGNC:21347]	55166	Q7L2Z9	Q7L2Z9
1391.72	-0.810239	0.0582499	-3.86741	0.000109999	0.0016572	3.95861	2.78063	TRUE	ENSG00000143228.13	ENSG00000143228	1	NUF2	protein_coding	1964	NUF2 component of NDC80 kinetochore complex [Source:HGNC Symbol;Acc:HGNC:14621]	83540	Q9BZD4	Q9BZD4
465.652	0.956946	0.0962306	3.86554	0.000110845	0.0016685	3.95528	2.77767	TRUE	ENSG00000116017.11	ENSG00000116017	19	ARID3A	protein_coding	5948	AT-rich interaction domain 3A [Source:HGNC Symbol;Acc:HGNC:3031]	1820	Q99856	Q99856
17.8295	2.64397	0.53357	3.85893	0.000113884	0.00171277	3.94354	2.7663	TRUE	ENSG00000140274.14	ENSG00000140274	15	DUOXA2	protein_coding	1755	dual oxidase maturation factor 2 [Source:HGNC Symbol;Acc:HGNC:32698]	405753	Q1HG44	Q1HG44
14.594	3.14414	0.663866	3.85496	0.00011575	0.00173933	3.93648	2.75962	TRUE	ENSG00000173267.14	ENSG00000173267	10	SNCG	protein_coding	794	synuclein gamma [Source:HGNC Symbol;Acc:HGNC:11141]	6623	F8W754	F8W754
123.165	-1.27029	0.177923	-3.85182	0.000117244	0.00176027	3.93091	2.75442	TRUE	ENSG00000167523.15	ENSG00000167523	16	SPATA33	protein_coding	3339	spermatogenesis associated 33 [Source:HGNC Symbol;Acc:HGNC:26463]	124045	Q96N06	Q96N06
20.8117	2.41723	0.476162	3.848	0.000119088	0.00178643	3.92413	2.74801	TRUE	ENSG00000155961.5	ENSG00000155961	X	RAB39B	protein_coding	3413	RAB39B, member RAS oncogene family [Source:HGNC Symbol;Acc:HGNC:16499]	116442	Q96DA2	Q96DA2
1812.26	-0.781376	0.0510586	-3.84683	0.000119654	0.00179338	3.92207	2.74633	TRUE	ENSG00000136875.13	ENSG00000136875	9	PRPF4	protein_coding	4020	pre-mRNA processing factor 4 [Source:HGNC Symbol;Acc:HGNC:17349]	9128	O43172	O43172
321.588	-1.00909	0.110361	-3.84307	0.000121505	0.00181956	3.91541	2.74003	TRUE	ENSG00000141696.13	ENSG00000141696	17	P3H4	protein_coding	2791	prolyl 3-hydroxylase family member 4 _inactive_ [Source:HGNC Symbol;Acc:HGNC:16946]	10609	Q92791	Q92791
1219.26	-0.822302	0.061768	-3.84243	0.000121822	0.00182275	3.91427	2.73927	TRUE	ENSG00000164109.14	ENSG00000164109	4	MAD2L1	protein_coding	5227	mitotic arrest deficient 2 like 1 [Source:HGNC Symbol;Acc:HGNC:6763]	4085	Q13257	Q13257
1420.42	0.793684	0.0543272	3.84192	0.000122073	0.00182494	3.91338	2.73875	TRUE	ENSG00000064687.13	ENSG00000064687	19	ABCA7	protein_coding	6883	ATP binding cassette subfamily A member 7 [Source:HGNC Symbol;Acc:HGNC:37]	10347	B3KUJ3	B3KUJ3
1159.43	0.838609	0.0660311	3.84132	0.000122374	0.00182787	3.91231	2.73805	TRUE	ENSG00000125772.14	ENSG00000125772	20	GPCPD1	protein_coding	6649	glycerophosphocholine phosphodiesterase 1 [Source:HGNC Symbol;Acc:HGNC:26957]	56261	Q9NPB8	Q9NPB8
11.4041	3.69479	0.810282	3.83795	0.000124065	0.00185155	3.90635	2.73246	TRUE	ENSG00000233791.7	ENSG00000233791	1	BTG2-DT	lncRNA	2539	BTG2 divergent transcript [Source:HGNC Symbol;Acc:HGNC:49452]	730227	NA	NA
11.476	3.69618	0.811938	3.83184	0.000127188	0.00189654	3.89555	2.72204	TRUE	ENSG00000240401.9	ENSG00000240401	2	ENSG00000240401	lncRNA	1231	novel transcript, antisense to CCDC88A	NA	NA	NA
58.5662	1.57898	0.259692	3.82767	0.000129362	0.00192731	3.88819	2.71505	TRUE	ENSG00000255398.3	ENSG00000255398	12	HCAR3	protein_coding	2056	hydroxycarboxylic acid receptor 3 [Source:HGNC Symbol;Acc:HGNC:16824]	8843	P49019	P49019
10.323	4.92525	1.13586	3.82116	0.000132825	0.00197721	3.87672	2.70395	TRUE	ENSG00000279965.1	ENSG00000279965	13	LINC03032	TEC	2027	long intergenic non-protein coding RNA 3032 [Source:HGNC Symbol;Acc:HGNC:56192]	NA	NA	NA
996.325	-0.824877	0.0628013	-3.82021	0.000133338	0.00198316	3.87505	2.70264	TRUE	ENSG00000105926.16	ENSG00000105926	7	PALS2	protein_coding	8346	protein associated with LIN7 2, MAGUK p55 family member [Source:HGNC Symbol;Acc:HGNC:18167]	51678	A0A024RA25	A0A024RA25
10.4148	4.34573	0.984624	3.8195	0.000133725	0.00198722	3.87379	2.70175	TRUE	ENSG00000111913.20	ENSG00000111913	6	RIPOR2	protein_coding	5553	RHO family interacting cell polarization regulator 2 [Source:HGNC Symbol;Acc:HGNC:13872]	9750	B7Z5J9	B7Z5J9
23.849	2.42761	0.482616	3.81803	0.000134523	0.00199738	3.8712	2.69954	TRUE	ENSG00000231802.1	ENSG00000231802	2	DNAJB6P3	processed_pseudogene	766	DNAJB6 pseudogene 3 [Source:HGNC Symbol;Acc:HGNC:54756]	NA	NA	NA
13.1232	3.37152	0.730567	3.81424	0.000136601	0.00202652	3.86455	2.69325	TRUE	ENSG00000162520.15	ENSG00000162520	1	SYNC	protein_coding	3503	syncoilin, intermediate filament protein [Source:HGNC Symbol;Acc:HGNC:28897]	81493	Q9H7C4	Q9H7C4
931.472	0.85703	0.0714092	3.80998	0.000138979	0.00206005	3.85705	2.68612	TRUE	ENSG00000188153.14	ENSG00000188153	X	COL4A5	protein_coding	6531	collagen type IV alpha 5 chain [Source:HGNC Symbol;Acc:HGNC:2207]	1287	A7MBN3	A7MBN3
151.215	1.21116	0.16456	3.80525	0.000141661	0.00209802	3.84875	2.67819	TRUE	ENSG00000285906.2	ENSG00000285906	3	ENSG00000285906	lncRNA	996	Novel transcript, antisense to HRH1	102723663	NA	NA
29.9158	-2.04358	0.383685	-3.80159	0.00014377	0.00212746	3.84233	2.67214	TRUE	ENSG00000236809.2	ENSG00000236809	1	SNX25P1	unprocessed_pseudogene	834	sorting nexin 25 pseudogene 1 [Source:HGNC Symbol;Acc:HGNC:41509]	100419028	NA	NA
11.9695	3.46413	0.757558	3.80059	0.000144351	0.00213424	3.84058	2.67076	TRUE	ENSG00000182870.13	ENSG00000182870	12	GALNT9	protein_coding	2933	polypeptide N-acetylgalactosaminyltransferase 9 [Source:HGNC Symbol;Acc:HGNC:4131]	50614	J3KNN1	J3KNN1
13.2628	3.19584	0.687742	3.79631	0.000146868	0.00216962	3.83307	2.66362	TRUE	ENSG00000237074.2	ENSG00000237074	1	LINC02942	lncRNA	1140	long intergenic non-protein coding RNA 2942 [Source:HGNC Symbol;Acc:HGNC:55957]	NA	NA	NA
8.44411	5.55029	1.3089	3.79352	0.000148527	0.00219229	3.82819	2.6591	TRUE	ENSG00000128815.20	ENSG00000128815	10	WDFY4	protein_coding	10082	WDFY family member 4 [Source:HGNC Symbol;Acc:HGNC:29323]	57705	Q6ZS81	Q6ZS81
28.8828	2.1983	0.42562	3.79056	0.000150309	0.00221671	3.82301	2.65429	TRUE	ENSG00000255491.4	ENSG00000255491	8	ENSG00000255491	lncRNA	3044	novel transcript	105375743	NA	NA
243.709	-1.07668	0.129756	-3.78959	0.000150896	0.00222349	3.82132	2.65296	TRUE	ENSG00000096060.15	ENSG00000096060	6	FKBP5	protein_coding	7384	FKBP prolyl isomerase 5 [Source:HGNC Symbol;Acc:HGNC:3721]	2289	Q13451	Q13451
3903.7	-0.769842	0.0488208	-3.78689	0.000152545	0.00224589	3.8166	2.64861	TRUE	ENSG00000197903.8	ENSG00000197903	6	H2BC12	protein_coding	495	H2B clustered histone 12 [Source:HGNC Symbol;Acc:HGNC:13954]	85236	A0A024RCL8	A0A024RCL8
33.7055	1.92281	0.353524	3.78432	0.000154128	0.00226729	3.81212	2.64449	TRUE	ENSG00000291122.1	ENSG00000291122	7	CASTOR3P	lncRNA	3526	CASTOR family member 3, pseudogene [Source:HGNC Symbol;Acc:HGNC:29954]	NA	NA	NA
10.0402	4.88901	1.13874	3.77967	0.000157038	0.00230816	3.80399	2.63673	TRUE	ENSG00000182771.19	ENSG00000182771	10	GRID1	protein_coding	6154	glutamate ionotropic receptor delta type subunit 1 [Source:HGNC Symbol;Acc:HGNC:4575]	2894	A8KAN9	A8KAN9
14734.3	-0.681003	0.0254403	-3.77512	0.000159931	0.0023487	3.79607	2.62917	TRUE	ENSG00000131747.15	ENSG00000131747	17	TOP2A	protein_coding	5695	DNA topoisomerase II alpha [Source:HGNC Symbol;Acc:HGNC:11989]	7153	P11388	P11388
38.4732	1.84897	0.334897	3.77432	0.000160442	0.00235423	3.79468	2.62815	TRUE	ENSG00000162552.15	ENSG00000162552	1	WNT4	protein_coding	3968	Wnt family member 4 [Source:HGNC Symbol;Acc:HGNC:12783]	54361	P56705	P56705
10.1518	4.91049	1.14714	3.77073	0.000162774	0.00238644	3.78842	2.62225	TRUE	ENSG00000258602.2	ENSG00000258602	14	LINC01629	lncRNA	581	long intergenic non-protein coding RNA 1629 [Source:HGNC Symbol;Acc:HGNC:52260]	105370578	NA	NA
10.3272	3.87996	0.87594	3.76167	0.000168785	0.0024725	3.77267	2.60686	TRUE	ENSG00000134571.12	ENSG00000134571	11	MYBPC3	protein_coding	4217	myosin binding protein C3 [Source:HGNC Symbol;Acc:HGNC:7551]	4607	A5YM48	A5YM48
2888.1	-0.739348	0.0410628	-3.75975	0.000170081	0.00248939	3.76934	2.60391	TRUE	ENSG00000101003.12	ENSG00000101003	20	GINS1	protein_coding	4501	GINS complex subunit 1 [Source:HGNC Symbol;Acc:HGNC:28980]	9837	Q14691	Q14691
1261.34	-0.814882	0.0611684	-3.75879	0.000170736	0.00249689	3.76768	2.6026	TRUE	ENSG00000144579.8	ENSG00000144579	2	CTDSP1	protein_coding	2525	CTD small phosphatase 1 [Source:HGNC Symbol;Acc:HGNC:21614]	58190	Q9GZU7	Q9GZU7
766.544	-0.867759	0.0754655	-3.74736	0.000178703	0.00261122	3.74787	2.58316	TRUE	ENSG00000109184.15	ENSG00000109184	4	DCUN1D4	protein_coding	4840	defective in cullin neddylation 1 domain containing 4 [Source:HGNC Symbol;Acc:HGNC:28998]	23142	Q92564	Q92564
8.25382	5.51952	1.31736	3.74578	0.000179836	0.00262557	3.74512	2.58078	TRUE	ENSG00000255587.9	ENSG00000255587	6	RAB44	protein_coding	4259	RAB44, member RAS oncogene family [Source:HGNC Symbol;Acc:HGNC:21068]	401258	A0A087WXI0	A0A087WXI0
114.889	1.28671	0.187685	3.73898	0.000184772	0.00269539	3.73336	2.56938	TRUE	ENSG00000162711.18	ENSG00000162711	1	NLRP3	protein_coding	4242	NLR family pyrin domain containing 3 [Source:HGNC Symbol;Acc:HGNC:16400]	114548	Q96P20	Q96P20
10.1761	4.2872	0.991117	3.73542	0.000187402	0.00273148	3.72723	2.5636	TRUE	ENSG00000165478.8	ENSG00000165478	11	HEPACAM	protein_coding	3376	hepatic and glial cell adhesion molecule [Source:HGNC Symbol;Acc:HGNC:26361]	220296	Q14CZ8	Q14CZ8
1148.85	0.818322	0.0624775	3.7351	0.000187641	0.00273268	3.72667	2.56341	TRUE	ENSG00000075407.19	ENSG00000075407	10	ZNF37A	protein_coding	8738	zinc finger protein 37A [Source:HGNC Symbol;Acc:HGNC:13102]	7587	P17032	P17032
188.417	-1.11928	0.143129	-3.73315	0.0001891	0.00275163	3.72331	2.56041	TRUE	ENSG00000147642.17	ENSG00000147642	8	SYBU	protein_coding	3435	syntabulin [Source:HGNC Symbol;Acc:HGNC:26011]	55638	Q9NX95	Q9NX95
524.934	-0.914657	0.0883508	-3.73165	0.000190228	0.00276574	3.72073	2.55819	TRUE	ENSG00000099849.15	ENSG00000099849	11	RASSF7	protein_coding	2017	Ras association domain family member 7 [Source:HGNC Symbol;Acc:HGNC:1166]	8045	Q02833	Q02833
568.263	-0.929426	0.0924009	-3.72792	0.000193068	0.0028047	3.71429	2.55211	TRUE	ENSG00000129911.9	ENSG00000129911	19	KLF16	protein_coding	2901	KLF transcription factor 16 [Source:HGNC Symbol;Acc:HGNC:16857]	83855	Q9BXK1	Q9BXK1
481.64	0.95012	0.0981879	3.71896	0.000200041	0.00290359	3.69888	2.53707	TRUE	ENSG00000165861.14	ENSG00000165861	14	ZFYVE1	protein_coding	4380	zinc finger FYVE-type containing 1 [Source:HGNC Symbol;Acc:HGNC:13180]	53349	Q9HBF4	Q9HBF4
230.768	1.06178	0.128273	3.71722	0.000201423	0.00292122	3.69589	2.53444	TRUE	ENSG00000151136.15	ENSG00000151136	12	ABTB3	protein_coding	5746	ankyrin repeat and BTB domain containing 3 [Source:HGNC Symbol;Acc:HGNC:23844]	121551	A6QL63	A6QL63
1427.76	-0.785194	0.0539642	-3.71046	0.000206884	0.00299793	3.68427	2.52318	TRUE	ENSG00000164323.15	ENSG00000164323	4	CFAP97	protein_coding	4851	cilia and flagella associated protein 97 [Source:HGNC Symbol;Acc:HGNC:29276]	57587	Q9P2B7	Q9P2B7
54.3359	-1.65967	0.289673	-3.71007	0.000207206	0.0030001	3.6836	2.52286	TRUE	ENSG00000234602.9	ENSG00000234602	5	MCIDAS	protein_coding	2137	multiciliate differentiation and DNA synthesis associated cell cycle protein [Source:HGNC Symbol;Acc:HGNC:40050]	345643	D6RGH6	D6RGH6
3611.19	0.735392	0.040556	3.70918	0.000207928	0.00300807	3.68209	2.52171	TRUE	ENSG00000149792.9	ENSG00000149792	11	MRPL49	protein_coding	2526	mitochondrial ribosomal protein L49 [Source:HGNC Symbol;Acc:HGNC:1176]	740	A0A024R578	A0A024R578
23.798	2.26829	0.453859	3.70893	0.000208135	0.00300857	3.68166	2.52164	TRUE	ENSG00000160838.14	ENSG00000160838	1	LRRC71	protein_coding	1977	leucine rich repeat containing 71 [Source:HGNC Symbol;Acc:HGNC:26556]	149499	A8K8H7	A8K8H7
4580.07	-0.72572	0.0380544	-3.69886	0.000216573	0.00312796	3.6644	2.50474	TRUE	ENSG00000093000.19	ENSG00000093000	22	NUP50	protein_coding	5151	nucleoporin 50 [Source:HGNC Symbol;Acc:HGNC:8065]	10762	A0A024R4X7	A0A024R4X7
473.89	-0.9299	0.0933189	-3.69633	0.000218738	0.00315662	3.66008	2.50078	TRUE	ENSG00000118894.15	ENSG00000118894	16	EEF2KMT	protein_coding	2397	eukaryotic elongation factor 2 lysine methyltransferase [Source:HGNC Symbol;Acc:HGNC:32221]	196483	K7ES84	K7ES84
22.1329	2.40643	0.493299	3.69243	0.000222125	0.00320286	3.6534	2.49446	TRUE	ENSG00000197870.13	ENSG00000197870	12	PRB3	protein_coding	1227	proline rich protein BstNI subfamily 3 [Source:HGNC Symbol;Acc:HGNC:9339]	5544	A0A0G2JNB4	A0A0G2JNB4
129.379	1.30907	0.196406	3.68682	0.000227074	0.00327151	3.64383	2.48525	TRUE	ENSG00000101188.5	ENSG00000101188	20	NTSR1	protein_coding	4133	neurotensin receptor 1 [Source:HGNC Symbol;Acc:HGNC:8039]	4923	P30989	P30989
4415.95	-0.709513	0.0338027	-3.68463	0.000229038	0.00329709	3.64009	2.48187	TRUE	ENSG00000166197.17	ENSG00000166197	10	NOLC1	protein_coding	3967	nucleolar and coiled-body phosphoprotein 1 [Source:HGNC Symbol;Acc:HGNC:15608]	9221	B2RAU8	B2RAU8
198.874	1.10557	0.141429	3.68103	0.000232291	0.00334117	3.63397	2.4761	TRUE	ENSG00000291064.1	ENSG00000291064	22	RPL23AP7	lncRNA	3083	ribosomal protein L23a pseudogene 7 [Source:NCBI gene _formerly Entrezgene_;Acc:118433]	NA	NA	NA
41.0041	1.83117	0.339089	3.67516	0.0002377	0.00341616	3.62397	2.46646	TRUE	ENSG00000246090.9	ENSG00000246090	4	ENSG00000246090	lncRNA	4825	novel transcript, antisense to ADH4, ADH6 & ADH1A	100507053	NA	NA
9.41144	4.78095	1.14534	3.66353	0.000248764	0.00357223	3.60421	2.44706	TRUE	ENSG00000009950.16	ENSG00000009950	7	MLXIPL	protein_coding	3252	MLX interacting protein like [Source:HGNC Symbol;Acc:HGNC:12744]	51085	Q9NP71	Q9NP71
844.261	-0.855909	0.0740653	-3.65821	0.000253985	0.00364421	3.59519	2.4384	TRUE	ENSG00000149636.16	ENSG00000149636	20	DSN1	protein_coding	2447	DSN1 component of MIS12 kinetochore complex [Source:HGNC Symbol;Acc:HGNC:16165]	79980	Q9H410	Q9H410
193.789	-1.14058	0.152075	-3.65359	0.000258597	0.00370734	3.58738	2.43094	TRUE	ENSG00000161692.18	ENSG00000161692	17	DBF4B	protein_coding	3015	DBF4 zinc finger B [Source:HGNC Symbol;Acc:HGNC:17883]	80174	Q8NFT6	Q8NFT6
259.597	-1.04586	0.126308	-3.64898	0.000263279	0.00377137	3.57958	2.4235	TRUE	ENSG00000226887.8	ENSG00000226887	4	ERVMER34-1	protein_coding	3614	endogenous retrovirus group MER34 member 1, envelope [Source:HGNC Symbol;Acc:HGNC:42970]	100288413	Q9H9K5	Q9H9K5
217.371	1.07582	0.134527	3.64875	0.000263515	0.00377166	3.57919	2.42347	TRUE	ENSG00000235823.5	ENSG00000235823	10	OLMALINC	lncRNA	7587	oligodendrocyte maturation-associated long intergenic non-coding RNA [Source:HGNC Symbol;Acc:HGNC:28060]	90271	NA	NA
2275.01	0.750995	0.0455497	3.64508	0.000267309	0.00382282	3.57299	2.41762	TRUE	ENSG00000100614.18	ENSG00000100614	14	PPM1A	protein_coding	8231	protein phosphatase, Mg2+/Mn2+ dependent 1A [Source:HGNC Symbol;Acc:HGNC:9275]	5494	A0A024R6A5	A0A024R6A5
20.7484	2.33201	0.479382	3.64437	0.000268048	0.00383026	3.57179	2.41677	TRUE	ENSG00000183378.13	ENSG00000183378	11	OVCH2	protein_coding	1978	ovochymase 2 [Source:HGNC Symbol;Acc:HGNC:29970]	341277	A0A087X1V8	A0A087X1V8
147.548	-1.17793	0.16282	-3.64184	0.000270695	0.00386493	3.56752	2.41286	TRUE	ENSG00000115526.11	ENSG00000115526	2	CHST10	protein_coding	2854	carbohydrate sulfotransferase 10 [Source:HGNC Symbol;Acc:HGNC:19650]	9486	O43529	O43529
734.483	-0.876365	0.080058	-3.63989	0.000272754	0.00389114	3.56423	2.40992	TRUE	ENSG00000152193.8	ENSG00000152193	13	OBI1	protein_coding	3507	ORC ubiquitin ligase 1 [Source:HGNC Symbol;Acc:HGNC:20308]	79596	Q5W0B1	Q5W0B1
10.5206	3.55188	0.815574	3.63783	0.000274943	0.00391916	3.56076	2.40681	TRUE	ENSG00000179059.10	ENSG00000179059	4	ZFP42	protein_coding	2647	ZFP42 zinc finger protein [Source:HGNC Symbol;Acc:HGNC:30949]	132625	Q96MM3	Q96MM3
19.7024	2.40771	0.501516	3.63448	0.000278543	0.00396725	3.55511	2.40151	TRUE	ENSG00000168743.13	ENSG00000168743	4	NPNT	protein_coding	4561	nephronectin [Source:HGNC Symbol;Acc:HGNC:27405]	255743	Q6UXI9	Q6UXI9
15.5152	2.6507	0.569983	3.62421	0.000289845	0.00412486	3.53783	2.38459	TRUE	ENSG00000251191.8	ENSG00000251191	8	LINC00589	lncRNA	1404	long intergenic non-protein coding RNA 589 [Source:HGNC Symbol;Acc:HGNC:32299]	619351	NA	NA
74.2915	1.43828	0.235999	3.61574	0.000299491	0.00425867	3.52362	2.37073	TRUE	ENSG00000151023.17	ENSG00000151023	10	ENKUR	protein_coding	3378	enkurin, TRPC channel interacting protein [Source:HGNC Symbol;Acc:HGNC:28388]	219670	A0A087WUX1	A0A087WUX1
4648.63	0.709977	0.0346378	3.60918	0.000307164	0.00436423	3.51263	2.36009	TRUE	ENSG00000068878.15	ENSG00000068878	2	PSME4	protein_coding	7250	proteasome activator subunit 4 [Source:HGNC Symbol;Acc:HGNC:20635]	23198	Q14997	Q14997
100.288	1.27971	0.192517	3.60873	0.000307696	0.00436824	3.51188	2.35969	TRUE	ENSG00000221994.12	ENSG00000221994	X	ZNF630	protein_coding	3475	zinc finger protein 630 [Source:HGNC Symbol;Acc:HGNC:28855]	57232	Q2M218	Q2M218
47.7875	1.65777	0.297775	3.60273	0.000314896	0.00446682	3.50183	2.35	TRUE	ENSG00000153930.13	ENSG00000153930	17	ANKFN1	protein_coding	9314	ankyrin repeat and fibronectin type III domain containing 1 [Source:HGNC Symbol;Acc:HGNC:26766]	162282	Q8N957	Q8N957
79.4467	-1.40147	0.226737	-3.60113	0.000316834	0.00449066	3.49917	2.34769	TRUE	ENSG00000163083.6	ENSG00000163083	2	INHBB	protein_coding	3206	inhibin subunit beta B [Source:HGNC Symbol;Acc:HGNC:6067]	3625	P09529	P09529
716.823	0.853174	0.0745482	3.59782	0.000320896	0.00454455	3.49364	2.34251	TRUE	ENSG00000169733.12	ENSG00000169733	17	RFNG	protein_coding	3107	RFNG O-fucosylpeptide 3-beta-N-acetylglucosaminyltransferase [Source:HGNC Symbol;Acc:HGNC:9974]	5986	Q8N9R1	Q8N9R1
11.5106	3.17996	0.722099	3.59369	0.000326027	0.00461348	3.48675	2.33597	TRUE	ENSG00000117643.15	ENSG00000117643	1	MAN1C1	protein_coding	4647	mannosidase alpha class 1C member 1 [Source:HGNC Symbol;Acc:HGNC:19080]	57134	Q59G34	Q59G34
9.14507	4.14418	0.992513	3.58607	0.000335697	0.00474647	3.47405	2.32363	TRUE	ENSG00000081479.15	ENSG00000081479	2	LRP2	protein_coding	15657	LDL receptor related protein 2 [Source:HGNC Symbol;Acc:HGNC:6694]	4036	P98164	P98164
9944.06	-0.684799	0.0278443	-3.58552	0.000336412	0.00475274	3.47313	2.32306	TRUE	ENSG00000139514.13	ENSG00000139514	13	SLC7A1	protein_coding	7343	solute carrier family 7 member 1 [Source:HGNC Symbol;Acc:HGNC:11057]	6541	A0A024RDQ9	A0A024RDQ9
5854.9	0.70024	0.0321547	3.58509	0.000336968	0.00475674	3.47241	2.32269	TRUE	ENSG00000139324.12	ENSG00000139324	12	TMTC3	protein_coding	7192	transmembrane O-mannosyltransferase targeting cadherins 3 [Source:HGNC Symbol;Acc:HGNC:26899]	160418	A8K321	A8K321
258.969	-1.04283	0.127769	-3.58354	0.000338973	0.00478119	3.46983	2.32046	TRUE	ENSG00000162694.14	ENSG00000162694	1	EXTL2	protein_coding	3146	exostosin like glycosyltransferase 2 [Source:HGNC Symbol;Acc:HGNC:3516]	2135	Q9UBQ6	Q9UBQ6
289.667	-0.994054	0.11417	-3.58319	0.000339421	0.00478364	3.46926	2.32024	TRUE	ENSG00000183647.11	ENSG00000183647	19	ZNF530	protein_coding	4845	zinc finger protein 530 [Source:HGNC Symbol;Acc:HGNC:29297]	348327	Q6P9A1	Q6P9A1
138.24	1.17574	0.164906	3.58251	0.000340304	0.00479223	3.46813	2.31946	TRUE	ENSG00000178821.13	ENSG00000178821	1	TMEM52	protein_coding	1118	transmembrane protein 52 [Source:HGNC Symbol;Acc:HGNC:27916]	339456	Q8NDY8	Q8NDY8
333.421	-1.0115	0.119177	-3.57903	0.000344865	0.00485255	3.46235	2.31403	TRUE	ENSG00000170500.13	ENSG00000170500	2	LONRF2	protein_coding	15096	LON peptidase N-terminal domain and ring finger 2 [Source:HGNC Symbol;Acc:HGNC:24788]	164832	Q1L5Z9	Q1L5Z9
1108.01	0.803227	0.0610709	3.57395	0.000351639	0.00494388	3.4539	2.30593	TRUE	ENSG00000178235.8	ENSG00000178235	13	SLITRK1	protein_coding	5189	SLIT and NTRK like family member 1 [Source:HGNC Symbol;Acc:HGNC:20297]	114798	Q96PX8	Q96PX8
9.02392	4.73383	1.16104	3.5734	0.00035237	0.00495018	3.453	2.30538	TRUE	ENSG00000285244.1	ENSG00000285244	6	DINOL	lncRNA	951	damage induced long noncoding RNA [Source:HGNC Symbol;Acc:HGNC:53146]	108783646	NA	NA
25.7523	2.15141	0.43869	3.57074	0.000355978	0.00499685	3.44858	2.3013	TRUE	ENSG00000234476.5	ENSG00000234476	1	LINC02765	lncRNA	1590	long intergenic non-protein coding RNA 2765 [Source:HGNC Symbol;Acc:HGNC:54285]	NA	NA	NA
5129.24	0.707645	0.0344497	3.5612	0.000369163	0.00517776	3.43278	2.28586	TRUE	ENSG00000134109.11	ENSG00000134109	3	EDEM1	protein_coding	6113	ER degradation enhancing alpha-mannosidase like protein 1 [Source:HGNC Symbol;Acc:HGNC:18967]	9695	A0A024R2D5	A0A024R2D5
131.961	-1.20968	0.17585	-3.55257	0.000381493	0.0053464	3.41851	2.27194	TRUE	ENSG00000134138.22	ENSG00000134138	15	MEIS2	protein_coding	5486	Meis homeobox 2 [Source:HGNC Symbol;Acc:HGNC:7001]	4212	A0A024R9L4	A0A024R9L4
1798.28	-0.768841	0.0517805	-3.55112	0.000383601	0.00537164	3.41612	2.26989	TRUE	ENSG00000164430.17	ENSG00000164430	6	CGAS	protein_coding	3201	cyclic GMP-AMP synthase [Source:HGNC Symbol;Acc:HGNC:21367]	115004	Q8N884	Q8N884
1041.01	-0.810183	0.0634826	-3.54775	0.000388534	0.00543637	3.41057	2.26469	TRUE	ENSG00000105011.9	ENSG00000105011	19	ASF1B	protein_coding	1689	anti-silencing function 1B histone chaperone [Source:HGNC Symbol;Acc:HGNC:20996]	55723	A0A024R7G4	A0A024R7G4
397.654	-0.967232	0.108499	-3.52325	0.000426295	0.00595994	3.37029	2.22476	TRUE	ENSG00000171823.7	ENSG00000171823	12	FBXL14	protein_coding	2527	F-box and leucine rich repeat protein 14 [Source:HGNC Symbol;Acc:HGNC:28624]	144699	Q8N1E6	Q8N1E6
25.2597	2.09794	0.429738	3.5207	0.000430404	0.00601258	3.36612	2.22094	TRUE	ENSG00000163915.7	ENSG00000163915	3	IGF2BP2-AS1	lncRNA	1924	IGF2BP2 antisense RNA 1 [Source:HGNC Symbol;Acc:HGNC:32674]	646600	NA	NA
11.2687	3.13937	0.726272	3.51715	0.000436208	0.00608879	3.36031	2.21547	TRUE	ENSG00000268069.2	ENSG00000268069	12	ENSG00000268069	lncRNA	1080	novel transcript, antisense to HDAC7	NA	NA	NA
110.184	-1.26431	0.193588	-3.50922	0.000449417	0.00626816	3.34735	2.20286	TRUE	ENSG00000127863.16	ENSG00000127863	13	TNFRSF19	protein_coding	4438	TNF receptor superfamily member 19 [Source:HGNC Symbol;Acc:HGNC:11915]	55504	Q9NS68	Q9NS68
502.273	-1.21008	0.178319	-3.50563	0.000455535	0.00634843	3.34148	2.19733	TRUE	ENSG00000120337.10	ENSG00000120337	1	TNFSF18	protein_coding	2744	TNF superfamily member 18 [Source:HGNC Symbol;Acc:HGNC:11932]	8995	A0A0U5JXL4	A0A0U5JXL4
1052.9	-0.808721	0.0640422	-3.49392	0.000475979	0.00662806	3.32241	2.17861	TRUE	ENSG00000105722.10	ENSG00000105722	19	ERF	protein_coding	2672	ETS2 repressor factor [Source:HGNC Symbol;Acc:HGNC:3444]	2077	P50548	P50548
17.9697	2.45736	0.536392	3.49073	0.000481705	0.00670245	3.31722	2.17377	TRUE	ENSG00000245293.5	ENSG00000245293	4	CYP2U1-AS1	lncRNA	3587	CYP2U1 and SGMS2 antisense RNA 1 [Source:HGNC Symbol;Acc:HGNC:54817]	107986298	NA	NA
9.8836	3.79607	0.921917	3.48308	0.000495689	0.00689154	3.30479	2.16168	TRUE	ENSG00000177098.9	ENSG00000177098	11	SCN4B	protein_coding	4487	sodium voltage-gated channel beta subunit 4 [Source:HGNC Symbol;Acc:HGNC:10592]	6330	Q8IWT1	Q8IWT1
42.2275	-1.72618	0.327702	-3.48249	0.000496774	0.00690113	3.30384	2.16108	TRUE	ENSG00000285077.4	ENSG00000285077	15	ARHGAP11B	protein_coding	3347	Rho GTPase activating protein 11B [Source:HGNC Symbol;Acc:HGNC:15782]	89839	Q3KRB8	Q3KRB8
444.222	-0.942533	0.103036	-3.47036	0.000519762	0.00721474	3.2842	2.14178	TRUE	ENSG00000133597.11	ENSG00000133597	7	ADCK2	protein_coding	2574	aarF domain containing kinase 2 [Source:HGNC Symbol;Acc:HGNC:19039]	90956	A4D1T6	A4D1T6
13.9784	2.76492	0.628391	3.46912	0.000522175	0.00724249	3.28218	2.14011	TRUE	ENSG00000135218.19	ENSG00000135218	7	CD36	protein_coding	6179	CD36 molecule [Source:HGNC Symbol;Acc:HGNC:1663]	948	A4D1B1	A4D1B1
92.7581	1.45013	0.249571	3.46663	0.000527028	0.00730399	3.27817	2.13644	TRUE	ENSG00000257219.6	ENSG00000257219	12	LNCOG	lncRNA	1943	lncRNA osteogenesis associated [Source:HGNC Symbol;Acc:HGNC:53336]	105369848	NA	NA
489.8	0.899466	0.0908871	3.46037	0.000539431	0.00746997	3.26806	2.12668	TRUE	ENSG00000198732.11	ENSG00000198732	14	SMOC1	protein_coding	3679	SPARC related modular calcium binding 1 [Source:HGNC Symbol;Acc:HGNC:20318]	64093	Q9H4F8	Q9H4F8
8.59658	4.03414	0.998328	3.45495	0.000550385	0.00761267	3.25933	2.11846	TRUE	ENSG00000285820.1	ENSG00000285820	9	ENSG00000285820	lncRNA	2075	Novel transcript, antisense to ASTN2	NA	NA	NA
20.3886	2.36645	0.515649	3.45485	0.000550607	0.00761267	3.25916	2.11846	TRUE	ENSG00000256040.2	ENSG00000256040	9	PAPPA-AS1	lncRNA	2450	PAPPA antisense RNA 1 [Source:HGNC Symbol;Acc:HGNC:35152]	493913	NA	NA
1055.03	-0.798308	0.0618272	-3.45067	0.000559188	0.00772519	3.25244	2.11209	TRUE	ENSG00000072571.20	ENSG00000072571	5	HMMR	protein_coding	3016	hyaluronan mediated motility receptor [Source:HGNC Symbol;Acc:HGNC:5012]	3161	O75330	O75330
112.255	1.33754	0.21815	3.44982	0.000560969	0.00774368	3.25106	2.11105	TRUE	ENSG00000289911.1	ENSG00000289911	6	ENSG00000289911	lncRNA	853	novel transcript, antisense to PTP4A1	NA	NA	NA
5333.73	-0.698637	0.0329587	-3.44899	0.000562698	0.00776141	3.24972	2.11006	TRUE	ENSG00000122565.19	ENSG00000122565	7	CBX3	protein_coding	2128	chromobox 3 [Source:HGNC Symbol;Acc:HGNC:1553]	11335	A4D177	A4D177
35.7909	-2.0064	0.412414	-3.44663	0.000567617	0.00782308	3.24594	2.10662	TRUE	ENSG00000111490.15	ENSG00000111490	12	TBC1D30	protein_coding	8312	TBC1 domain family member 30 [Source:HGNC Symbol;Acc:HGNC:29164]	23329	Q9Y2I9	Q9Y2I9
112.07	-1.22158	0.184981	-3.44152	0.000578451	0.00796612	3.23773	2.09875	TRUE	ENSG00000112182.16	ENSG00000112182	6	BACH2	protein_coding	9215	BTB domain and CNC homolog 2 [Source:HGNC Symbol;Acc:HGNC:14078]	60468	Q9BYV9	Q9BYV9
471.687	0.925421	0.0989743	3.43987	0.000582	0.00800868	3.23508	2.09644	TRUE	ENSG00000153391.16	ENSG00000153391	18	INO80C	protein_coding	3245	INO80 complex subunit C [Source:HGNC Symbol;Acc:HGNC:26994]	125476	Q6PI98	Q6PI98
141.509	-1.14667	0.16331	-3.43949	0.00058281	0.00801352	3.23447	2.09618	TRUE	ENSG00000177842.12	ENSG00000177842	3	ZNF620	protein_coding	3291	zinc finger protein 620 [Source:HGNC Symbol;Acc:HGNC:28742]	253639	Q6ZNG0	Q6ZNG0
267.385	1.01049	0.123953	3.43298	0.000596987	0.008202	3.22404	2.08608	TRUE	ENSG00000130449.6	ENSG00000130449	5	ZSWIM6	protein_coding	5518	zinc finger SWIM-type containing 6 [Source:HGNC Symbol;Acc:HGNC:29316]	57688	Q9HCJ5	Q9HCJ5
518.898	0.916157	0.0965781	3.42929	0.000605164	0.00830781	3.21813	2.08051	TRUE	ENSG00000144655.15	ENSG00000144655	3	CSRNP1	protein_coding	3164	cysteine and serine rich nuclear protein 1 [Source:HGNC Symbol;Acc:HGNC:14300]	64651	A0A024R2N7	A0A024R2N7
1068.83	0.814117	0.0668969	3.42549	0.000613691	0.00841826	3.21205	2.07478	TRUE	ENSG00000214530.10	ENSG00000214530	11	STARD10	protein_coding	2330	StAR related lipid transfer domain containing 10 [Source:HGNC Symbol;Acc:HGNC:10666]	10809	A0A024R5L8	A0A024R5L8
752.408	-0.839513	0.0744122	-3.42081	0.000624344	0.00855767	3.20458	2.06764	TRUE	ENSG00000142528.16	ENSG00000142528	19	ZNF473	protein_coding	4828	zinc finger protein 473 [Source:HGNC Symbol;Acc:HGNC:23239]	25888	A0A024QZI1	A0A024QZI1
1297.02	-0.791117	0.0605058	-3.40719	0.000656361	0.00898947	3.18286	2.04627	TRUE	ENSG00000148229.13	ENSG00000148229	9	POLE3	protein_coding	2396	DNA polymerase epsilon 3, accessory subunit [Source:HGNC Symbol;Acc:HGNC:13546]	54107	A0A024R829	A0A024R829
11.0801	3.09498	0.736913	3.40613	0.000658915	0.00901738	3.18117	2.04492	TRUE	ENSG00000276266.1	ENSG00000276266	9	ENSG00000276266	lncRNA	1263	novel transcript	NA	NA	NA
140.932	1.15997	0.169368	3.39503	0.000686202	0.00938347	3.16355	2.02764	TRUE	ENSG00000259230.1	ENSG00000259230	14	LINC02323	lncRNA	1603	long intergenic non-protein coding RNA 2323 [Source:HGNC Symbol;Acc:HGNC:53242]	105370681	NA	NA
12.272	2.88566	0.677899	3.39386	0.000689148	0.00941638	3.16169	2.02612	TRUE	ENSG00000279164.1	ENSG00000279164	20	ENSG00000279164	TEC	1854	TEC	NA	NA	NA
523.722	0.900916	0.093121	3.39293	0.000691485	0.00944093	3.16022	2.02499	TRUE	ENSG00000100916.14	ENSG00000100916	14	BRMS1L	protein_coding	2637	BRMS1 like transcriptional repressor [Source:HGNC Symbol;Acc:HGNC:20512]	84312	Q5PSV4	Q5PSV4
16.8354	2.41766	0.542632	3.37742	0.000731698	0.00998217	3.13567	2.00078	TRUE	ENSG00000149043.17	ENSG00000149043	11	SYT8	protein_coding	3534	synaptotagmin 8 [Source:HGNC Symbol;Acc:HGNC:19264]	90019	Q8NBV8	Q8NBV8
206.282	-1.04236	0.135897	-3.36578	0.000763266	0.0104047	3.11732	1.98277	TRUE	ENSG00000254726.3	ENSG00000254726	1	MEX3A	protein_coding	6591	mex-3 RNA binding family member A [Source:HGNC Symbol;Acc:HGNC:33482]	92312	A1L020	A1L020
176.489	1.14922	0.167724	3.36418	0.000767719	0.0104573	3.1148	1.98058	TRUE	ENSG00000135709.14	ENSG00000135709	16	KIAA0513	protein_coding	7772	KIAA0513 [Source:HGNC Symbol;Acc:HGNC:29058]	9764	O60268	O60268
39.196	-1.66854	0.322459	-3.36035	0.000778436	0.010595	3.10878	1.9749	TRUE	ENSG00000226088.1	ENSG00000226088	1	HHLA3-AS1	lncRNA	575	HHLA3 antisense RNA 1 [Source:HGNC Symbol;Acc:HGNC:40277]	102724548	NA	NA
59.7027	1.4671	0.262682	3.35818	0.000784574	0.0106702	3.10537	1.97183	TRUE	ENSG00000198133.9	ENSG00000198133	14	TMEM229B	protein_coding	4190	transmembrane protein 229B [Source:HGNC Symbol;Acc:HGNC:20130]	161145	A0A024R699	A0A024R699
9.57304	3.42202	0.846191	3.35274	0.000800159	0.0108737	3.09682	1.96362	TRUE	ENSG00000277858.2	ENSG00000277858	X	H2AB2	protein_coding	591	H2A.B variant histone 2 [Source:HGNC Symbol;Acc:HGNC:18298]	474381	P0C5Z0	P0C5Z0
705.869	0.83461	0.074487	3.35156	0.000803579	0.0109117	3.09497	1.96211	TRUE	ENSG00000109536.12	ENSG00000109536	4	FRG1	protein_coding	978	FSHD region gene 1 [Source:HGNC Symbol;Acc:HGNC:3954]	2483	Q14331	Q14331
168.021	-1.08879	0.15042	-3.34945	0.000809731	0.0109867	3.09166	1.95913	TRUE	ENSG00000176170.14	ENSG00000176170	17	SPHK1	protein_coding	2502	sphingosine kinase 1 [Source:HGNC Symbol;Acc:HGNC:11240]	8877	Q53ZR5	Q53ZR5
110.728	-1.22653	0.191701	-3.3467	0.000817789	0.0110874	3.08736	1.95517	TRUE	ENSG00000131187.11	ENSG00000131187	5	F12	protein_coding	4830	coagulation factor XII [Source:HGNC Symbol;Acc:HGNC:3530]	2161	P00748	P00748
2062.91	-0.753849	0.050508	-3.34375	0.00082653	0.0111972	3.08274	1.95089	TRUE	ENSG00000076382.17	ENSG00000076382	17	SPAG5	protein_coding	3786	sperm associated antigen 5 [Source:HGNC Symbol;Acc:HGNC:13452]	10615	Q96R06	Q96R06
12.5552	2.7223	0.639447	3.34247	0.000830349	0.0112403	3.08074	1.94922	TRUE	ENSG00000242732.6	ENSG00000242732	X	RTL5	protein_coding	4806	retrotransposon Gag like 5 [Source:HGNC Symbol;Acc:HGNC:29430]	340526	Q5HYW3	Q5HYW3
9.43965	3.40295	0.84383	3.33952	0.000839242	0.0113518	3.07611	1.94493	TRUE	ENSG00000226416.3	ENSG00000226416	11	MRPL23-AS1	lncRNA	1949	MRPL23 antisense RNA 1 [Source:HGNC Symbol;Acc:HGNC:42812]	100133545	NA	NA
964.473	-0.798907	0.0641241	-3.33641	0.000848678	0.0114706	3.07126	1.94041	TRUE	ENSG00000120539.15	ENSG00000120539	10	MASTL	protein_coding	4132	microtubule associated serine/threonine kinase like [Source:HGNC Symbol;Acc:HGNC:19042]	84930	Q96GX5	Q96GX5
1069.55	0.805264	0.0660785	3.33393	0.000856273	0.0115643	3.06739	1.93688	TRUE	ENSG00000125746.18	ENSG00000125746	19	EML2	protein_coding	2974	EMAP like 2 [Source:HGNC Symbol;Acc:HGNC:18035]	24139	O95834	O95834
31.9739	-1.78277	0.359568	-3.33123	0.000864618	0.011668	3.06318	1.933	TRUE	ENSG00000112309.11	ENSG00000112309	6	B3GAT2	protein_coding	6587	beta-1,3-glucuronyltransferase 2 [Source:HGNC Symbol;Acc:HGNC:922]	135152	Q9NPZ5	Q9NPZ5
1610.42	-0.785392	0.0601909	-3.32989	0.000868802	0.0117154	3.06108	1.93124	TRUE	ENSG00000186918.14	ENSG00000186918	8	ZNF395	protein_coding	4797	zinc finger protein 395 [Source:HGNC Symbol;Acc:HGNC:18737]	55893	Q7L9C8	Q7L9C8
480.063	0.894396	0.0929965	3.32737	0.000876707	0.0118127	3.05715	1.92765	TRUE	ENSG00000157184.7	ENSG00000157184	1	CPT2	protein_coding	4539	carnitine palmitoyltransferase 2 [Source:HGNC Symbol;Acc:HGNC:2330]	1376	A0A140VK13	A0A140VK13
101.651	1.26659	0.204869	3.32716	0.00087737	0.0118127	3.05682	1.92765	TRUE	ENSG00000267313.7	ENSG00000267313	18	KC6	lncRNA	2311	keratoconus gene 6 [Source:NCBI gene _formerly Entrezgene_;Acc:641516]	641516	NA	NA
2141.56	-0.736343	0.0455184	-3.32571	0.000881948	0.0118652	3.05456	1.92572	TRUE	ENSG00000008513.16	ENSG00000008513	8	ST3GAL1	protein_coding	6951	ST3 beta-galactoside alpha-2,3-sialyltransferase 1 [Source:HGNC Symbol;Acc:HGNC:10862]	6482	A0A024R9L6	A0A024R9L6
41.1296	1.71091	0.338845	3.3229	0.000890872	0.0119761	3.05018	1.92169	TRUE	ENSG00000137501.18	ENSG00000137501	11	SYTL2	protein_coding	8263	synaptotagmin like 2 [Source:HGNC Symbol;Acc:HGNC:15585]	54843	Q9HCH5	Q9HCH5
187.93	-1.05917	0.142739	-3.32222	0.000893037	0.0119907	3.04913	1.92116	TRUE	ENSG00000232445.2	ENSG00000232445	7	EMSLR	lncRNA	4596	E2F1 mRNA stabilizing lncRNA [Source:HGNC Symbol;Acc:HGNC:54408]	NA	NA	NA
1231.03	0.784198	0.0599724	3.32213	0.000893332	0.0119907	3.04899	1.92116	TRUE	ENSG00000123600.21	ENSG00000123600	2	METTL8	protein_coding	9791	methyltransferase 8, methylcytidine [Source:HGNC Symbol;Acc:HGNC:25856]	79828	B3KW44	B3KW44
326.218	-0.991496	0.122563	-3.31695	0.000910071	0.012206	3.04092	1.91343	TRUE	ENSG00000131941.8	ENSG00000131941	19	RHPN2	protein_coding	3793	rhophilin Rho GTPase binding protein 2 [Source:HGNC Symbol;Acc:HGNC:19974]	85415	Q8IUC4	Q8IUC4
62.483	-1.54708	0.290269	-3.31458	0.000917809	0.0123003	3.03725	1.91008	TRUE	ENSG00000256663.1	ENSG00000256663	12	ENSG00000256663	processed_pseudogene	1423	ubiquitin-like with PHD and ring finger domains 1 _UHRF1_ pseudogene	NA	NA	NA
212.079	1.03232	0.134983	3.31416	0.000919185	0.0123093	3.0366	1.90977	TRUE	ENSG00000154153.15	ENSG00000154153	5	RETREG1	protein_coding	7708	reticulophagy regulator 1 [Source:HGNC Symbol;Acc:HGNC:25964]	54463	Q9H6L5	Q9H6L5
411.182	-0.906733	0.0971517	-3.31204	0.000926191	0.0123937	3.0333	1.9068	TRUE	ENSG00000048162.22	ENSG00000048162	5	NOP16	protein_coding	1161	NOP16 nucleolar protein [Source:HGNC Symbol;Acc:HGNC:26934]	51491	Q9Y3C1	Q9Y3C1
460.325	0.905187	0.0967316	3.31045	0.000931463	0.0124547	3.03083	1.90467	TRUE	ENSG00000137648.19	ENSG00000137648	11	TMPRSS4	protein_coding	5550	transmembrane serine protease 4 [Source:HGNC Symbol;Acc:HGNC:11878]	56649	Q9NRS4	Q9NRS4
73.3475	-1.34063	0.22832	-3.30968	0.000934021	0.0124793	3.02964	1.90381	TRUE	ENSG00000151623.15	ENSG00000151623	4	NR3C2	protein_coding	5909	nuclear receptor subfamily 3 group C member 2 [Source:HGNC Symbol;Acc:HGNC:7979]	4306	B0ZBF6	B0ZBF6
2212.45	-0.737327	0.0460514	-3.30857	0.000937738	0.0125194	3.02792	1.90242	TRUE	ENSG00000086712.13	ENSG00000086712	X	TXLNG	protein_coding	4362	taxilin gamma [Source:HGNC Symbol;Acc:HGNC:18578]	55787	Q9NUQ3	Q9NUQ3
236.513	-1.01646	0.130577	-3.30455	0.000951284	0.0126906	3.02169	1.89652	TRUE	ENSG00000228794.12	ENSG00000228794	1	LINC01128	lncRNA	8389	long intergenic non-protein coding RNA 1128 [Source:HGNC Symbol;Acc:HGNC:49377]	643837	NA	NA
140.93	-1.18831	0.182749	-3.3015	0.000961709	0.0128199	3.01696	1.89212	TRUE	ENSG00000237424.1	ENSG00000237424	1	FOXD2-AS1	lncRNA	2509	FOXD2 adjacent opposite strand RNA 1 [Source:HGNC Symbol;Acc:HGNC:44256]	84793	NA	NA
304.508	-0.997209	0.124931	-3.29978	0.000967592	0.0128885	3.01431	1.8898	TRUE	ENSG00000007372.25	ENSG00000007372	11	PAX6	protein_coding	6944	paired box 6 [Source:HGNC Symbol;Acc:HGNC:8620]	5080	P26367	P26367
140.985	-1.12966	0.165156	-3.29805	0.000973573	0.0129582	3.01163	1.88745	TRUE	ENSG00000158220.14	ENSG00000158220	3	ESYT3	protein_coding	5915	extended synaptotagmin 3 [Source:HGNC Symbol;Acc:HGNC:24295]	83850	A0FGR9	A0FGR9
8.9203	3.63894	0.926161	3.29746	0.000975622	0.0129756	3.01072	1.88687	TRUE	ENSG00000128268.12	ENSG00000128268	22	MGAT3	protein_coding	5394	beta-1,4-mannosyl-glycoprotein 4-beta-N-acetylglucosaminyltransferase [Source:HGNC Symbol;Acc:HGNC:7046]	4248	Q09327	Q09327
1053.8	0.79418	0.0635145	3.29401	0.000987682	0.013126	3.00538	1.88187	TRUE	ENSG00000103091.15	ENSG00000103091	16	WDR59	protein_coding	5878	WD repeat domain 59 [Source:HGNC Symbol;Acc:HGNC:25706]	79726	Q6PJI9	Q6PJI9
812.801	-0.83614	0.0763079	-3.29163	0.00099608	0.0132276	3.00171	1.87852	TRUE	ENSG00000177302.15	ENSG00000177302	17	TOP3A	protein_coding	6596	DNA topoisomerase III alpha [Source:HGNC Symbol;Acc:HGNC:11992]	7156	Q13472	Q13472
411.015	-0.932918	0.105775	-3.28958	0.00100336	0.0133141	2.99855	1.87569	TRUE	ENSG00000143375.15	ENSG00000143375	1	CGN	protein_coding	5101	cingulin [Source:HGNC Symbol;Acc:HGNC:17429]	57530	Q9P2M7	Q9P2M7
125.705	1.17729	0.180241	3.28629	0.00101515	0.0134604	2.99347	1.87094	TRUE	ENSG00000186567.14	ENSG00000186567	19	CEACAM19	protein_coding	3278	CEA cell adhesion molecule 19 [Source:HGNC Symbol;Acc:HGNC:31951]	56971	Q7Z692	Q7Z692
909.526	-0.81109	0.0689575	-3.27923	0.00104092	0.0137916	2.98258	1.86038	TRUE	ENSG00000040199.18	ENSG00000040199	16	PHLPP2	protein_coding	8467	PH domain and leucine rich repeat protein phosphatase 2 [Source:HGNC Symbol;Acc:HGNC:29149]	23035	Q6ZVD8	Q6ZVD8
29.1556	1.83037	0.379931	3.27799	0.00104549	0.0138416	2.98068	1.85881	TRUE	ENSG00000266714.11	ENSG00000266714	17	MYO15B	protein_coding	9914	myosin XVB [Source:HGNC Symbol;Acc:HGNC:14083]	80022	Q96JP2	Q96JP2
20.8632	3.84015	0.997669	3.26279	0.0011032	0.0145947	2.95734	1.8358	TRUE	ENSG00000184956.16	ENSG00000184956	11	MUC6	protein_coding	8016	mucin 6, oligomeric mucus/gel-forming [Source:HGNC Symbol;Acc:HGNC:7517]	4588	Q6W4X9	Q6W4X9
8.64026	3.58765	0.920587	3.26171	0.00110742	0.0146393	2.95569	1.83448	TRUE	ENSG00000134242.16	ENSG00000134242	1	PTPN22	protein_coding	3607	protein tyrosine phosphatase non-receptor type 22 [Source:HGNC Symbol;Acc:HGNC:9652]	26191	B4DZW8	B4DZW8
323.901	-1.01319	0.131572	-3.25468	0.00113521	0.0149954	2.94493	1.82404	TRUE	ENSG00000176058.13	ENSG00000176058	9	TPRN	protein_coding	3350	taperin [Source:HGNC Symbol;Acc:HGNC:26894]	286262	Q4KMQ1	Q4KMQ1
19.1304	2.25014	0.512796	3.24725	0.00116526	0.0153808	2.93358	1.81302	TRUE	ENSG00000237886.2	ENSG00000237886	9	NALT1	lncRNA	785	NOTCH1 associated lncRNA in T cell acute lymphoblastic leukemia 1 [Source:HGNC Symbol;Acc:HGNC:51192]	NA	NA	NA
2606.39	0.734584	0.0461396	3.24279	0.00118366	0.0156118	2.92677	1.80655	TRUE	ENSG00000182795.13	ENSG00000182795	1	C1ORF116	protein_coding	5501	chromosome 1 open reading frame 116 [Source:HGNC Symbol;Acc:HGNC:28667]	79098	Q9BW04	Q9BW04
284.309	-0.966205	0.117849	-3.235	0.00121643	0.0160319	2.91491	1.79501	TRUE	ENSG00000120647.10	ENSG00000120647	12	CCDC77	protein_coding	2338	coiled-coil domain containing 77 [Source:HGNC Symbol;Acc:HGNC:28203]	84318	Q9BR77	Q9BR77
324.42	-0.947627	0.112171	-3.23315	0.00122432	0.0161237	2.91211	1.79254	TRUE	ENSG00000174804.4	ENSG00000174804	11	FZD4	protein_coding	7387	frizzled class receptor 4 [Source:HGNC Symbol;Acc:HGNC:4042]	8322	Q9ULV1	Q9ULV1
1122.98	-0.793823	0.064643	-3.23098	0.00123366	0.0162346	2.9088	1.78956	TRUE	ENSG00000214022.12	ENSG00000214022	7	REPIN1	protein_coding	3292	replication initiator 1 [Source:HGNC Symbol;Acc:HGNC:17922]	29803	Q9BWE0	Q9BWE0
31.3359	1.77728	0.369582	3.22612	0.00125482	0.0165005	2.90142	1.7825	TRUE	ENSG00000102038.16	ENSG00000102038	X	SMARCA1	protein_coding	4291	SWI/SNF related, matrix associated, actin dependent regulator of chromatin, subfamily a, member 1 [Source:HGNC Symbol;Acc:HGNC:11097]	6594	B7ZLQ5	B7ZLQ5
46.9787	1.58587	0.311742	3.2107	0.00132411	0.0173986	2.87808	1.75949	TRUE	ENSG00000168490.14	ENSG00000168490	8	PHYHIP	protein_coding	3099	phytanoyl-CoA 2-hydroxylase interacting protein [Source:HGNC Symbol;Acc:HGNC:16865]	9796	Q92561	Q92561
242.202	-1.01737	0.134685	-3.21046	0.00132521	0.0173999	2.87772	1.75945	TRUE	ENSG00000179981.11	ENSG00000179981	18	TSHZ1	protein_coding	7080	teashirt zinc finger homeobox 1 [Source:HGNC Symbol;Acc:HGNC:10669]	10194	Q6ZSZ6	Q6ZSZ6
12.2243	-2.65005	0.643891	-3.2072	0.00134036	0.0175857	2.87278	1.75484	TRUE	ENSG00000230316.8	ENSG00000230316	7	FEZF1-AS1	lncRNA	3039	FEZF1 antisense RNA 1 [Source:HGNC Symbol;Acc:HGNC:41001]	154860	NA	NA
37.711	1.65446	0.333597	3.20595	0.00134618	0.0176488	2.8709	1.75328	TRUE	ENSG00000272482.2	ENSG00000272482	1	ENSG00000272482	lncRNA	1081	novel transcript	NA	NA	NA
21.1067	2.10121	0.473422	3.20274	0.00136126	0.0178283	2.86606	1.74889	TRUE	ENSG00000166664.15	ENSG00000166664	15	CHRFAM7A	protein_coding	3411	CHRNA7 _exons 5-10_ and FAM7A _exons A-E_ fusion [Source:HGNC Symbol;Acc:HGNC:15781]	89832	Q494W8	Q494W8
815.847	-0.807927	0.0696197	-3.2026	0.00136191	0.0178283	2.86585	1.74889	TRUE	ENSG00000116205.14	ENSG00000116205	1	TCEANC2	protein_coding	10429	transcription elongation factor A N-terminal and central domain containing 2 [Source:HGNC Symbol;Acc:HGNC:26494]	127428	Q96MN5	Q96MN5
63.7296	-1.38415	0.249872	-3.19837	0.00138206	0.0180786	2.85947	1.74284	TRUE	ENSG00000104081.14	ENSG00000104081	15	BMF	protein_coding	4692	Bcl2 modifying factor [Source:HGNC Symbol;Acc:HGNC:24132]	90427	Q96LC9	Q96LC9
32.1903	-1.75275	0.365188	-3.19777	0.00138496	0.0181028	2.85856	1.74225	TRUE	ENSG00000180592.17	ENSG00000180592	10	SKIDA1	protein_coding	6601	SKI/DACH domain containing 1 [Source:HGNC Symbol;Acc:HGNC:32697]	387640	E9PAX1	E9PAX1
19.9582	2.10152	0.474634	3.19522	0.00139724	0.0182497	2.85473	1.73874	TRUE	ENSG00000186642.16	ENSG00000186642	11	PDE2A	protein_coding	4284	phosphodiesterase 2A [Source:HGNC Symbol;Acc:HGNC:8777]	5138	O00408	O00408
261.149	1.00954	0.133746	3.17451	0.0015009	0.019589	2.82365	1.70799	TRUE	ENSG00000120129.6	ENSG00000120129	5	DUSP1	protein_coding	2013	dual specificity phosphatase 1 [Source:HGNC Symbol;Acc:HGNC:3064]	1843	B4DU40	B4DU40
1458.4	0.757897	0.0545554	3.16989	0.00152498	0.0198775	2.81674	1.70164	TRUE	ENSG00000137992.15	ENSG00000137992	1	DBT	protein_coding	10799	dihydrolipoamide branched chain transacylase E2 [Source:HGNC Symbol;Acc:HGNC:2698]	1629	P11182	P11182
645.779	-0.827333	0.0764627	-3.16979	0.0015255	0.0198775	2.81659	1.70164	TRUE	ENSG00000116273.6	ENSG00000116273	1	PHF13	protein_coding	3632	PHD finger protein 13 [Source:HGNC Symbol;Acc:HGNC:22983]	148479	A0A158RFV6	A0A158RFV6
616.408	0.853684	0.0847857	3.16942	0.00152743	0.0198775	2.81604	1.70164	TRUE	ENSG00000228709.3	ENSG00000228709	21	LINC02575	lncRNA	5786	long intergenic non-protein coding RNA 2575 [Source:HGNC Symbol;Acc:HGNC:53747]	NA	NA	NA
139.26	1.11322	0.166675	3.1694	0.00152755	0.0198775	2.816	1.70164	TRUE	ENSG00000170345.10	ENSG00000170345	14	FOS	protein_coding	2104	Fos proto-oncogene, AP-1 transcription factor subunit [Source:HGNC Symbol;Acc:HGNC:3796]	2353	P01100	P01100
1099.2	0.77321	0.0594454	3.16673	0.00154161	0.0200455	2.81203	1.69798	TRUE	ENSG00000163453.11	ENSG00000163453	4	IGFBP7	protein_coding	1427	insulin like growth factor binding protein 7 [Source:HGNC Symbol;Acc:HGNC:5476]	3490	Q16270	Q16270
3202.91	0.716467	0.0415958	3.1615	0.00156961	0.0203944	2.80421	1.69049	TRUE	ENSG00000089693.11	ENSG00000089693	12	MLF2	protein_coding	1555	myeloid leukemia factor 2 [Source:HGNC Symbol;Acc:HGNC:7126]	8079	A8K1F4	A8K1F4
1043.89	-0.996865	0.130323	-3.16062	0.00157432	0.0204404	2.80291	1.68951	TRUE	ENSG00000158406.6	ENSG00000158406	6	H4C8	protein_coding	2163	H4 clustered histone 8 [Source:HGNC Symbol;Acc:HGNC:4788]	8365	B2R4R0	B2R4R0
17.1023	2.27611	0.535495	3.15811	0.00158795	0.0206021	2.79916	1.68609	TRUE	ENSG00000166828.3	ENSG00000166828	16	SCNN1G	protein_coding	3477	sodium channel epithelial 1 subunit gamma [Source:HGNC Symbol;Acc:HGNC:10602]	6340	A5X2V1	A5X2V1
1777.7	-0.741546	0.0496111	-3.15621	0.00159833	0.0207213	2.79633	1.68358	TRUE	ENSG00000156030.14	ENSG00000156030	14	MIDEAS	protein_coding	8091	mitotic deacetylase associated SANT domain protein [Source:HGNC Symbol;Acc:HGNC:19853]	91748	A0A024R689	A0A024R689
154.833	-1.10793	0.165708	-3.15598	0.0015996	0.0207224	2.79599	1.68356	TRUE	ENSG00000128656.15	ENSG00000128656	2	CHN1	protein_coding	3156	chimerin 1 [Source:HGNC Symbol;Acc:HGNC:1943]	1123	P15882	P15882
11.4437	2.90906	0.737093	3.15306	0.00161567	0.0209151	2.79165	1.67954	TRUE	ENSG00000233515.2	ENSG00000233515	10	LINC01518	lncRNA	1701	long intergenic non-protein coding RNA 1518 [Source:HGNC Symbol;Acc:HGNC:51216]	101929397	NA	NA
10.7175	2.83353	0.713721	3.15048	0.00163	0.021085	2.78781	1.67603	TRUE	ENSG00000224826.1	ENSG00000224826	2	USP21P1	processed_pseudogene	1874	USP21 pseudogene 1 [Source:HGNC Symbol;Acc:HGNC:54618]	NA	NA	NA
10.8669	2.85677	0.724777	3.13449	0.00172154	0.0222527	2.76408	1.65262	TRUE	ENSG00000265096.3	ENSG00000265096	17	C1QTNF1-AS1	lncRNA	2015	C1QTNF1 antisense RNA 1 [Source:HGNC Symbol;Acc:HGNC:44351]	NA	NA	NA
27.3098	1.81386	0.392808	3.1285	0.00175702	0.0226946	2.75522	1.64408	TRUE	ENSG00000223776.5	ENSG00000223776	1	LGALS8-AS1	lncRNA	1457	LGALS8 antisense RNA 1 [Source:HGNC Symbol;Acc:HGNC:40340]	100287902	NA	NA
13.7416	2.55976	0.632283	3.12328	0.00178849	0.023084	2.74751	1.63669	TRUE	ENSG00000185634.12	ENSG00000185634	15	SHC4	protein_coding	5027	SHC adaptor protein 4 [Source:HGNC Symbol;Acc:HGNC:16743]	399694	Q6S5L8	Q6S5L8
276.867	-0.949967	0.116885	-3.12276	0.00179162	0.0231073	2.74675	1.63625	TRUE	ENSG00000101546.13	ENSG00000101546	18	RBFA	protein_coding	5590	ribosome binding factor A [Source:HGNC Symbol;Acc:HGNC:26120]	79863	Q8N0V3	Q8N0V3
121.625	1.17492	0.189066	3.12038	0.00180616	0.0232776	2.74324	1.63306	TRUE	ENSG00000150347.17	ENSG00000150347	10	ARID5B	protein_coding	7492	AT-rich interaction domain 5B [Source:HGNC Symbol;Acc:HGNC:17362]	84159	Q14865	Q14865
23.9028	1.99968	0.453426	3.12006	0.00180815	0.023286	2.74277	1.6329	TRUE	ENSG00000154589.7	ENSG00000154589	8	LY96	protein_coding	559	lymphocyte antigen 96 [Source:HGNC Symbol;Acc:HGNC:17156]	23643	Q9Y6Y9	Q9Y6Y9
43.3792	1.55737	0.311821	3.1185	0.00181775	0.0233925	2.74047	1.63092	TRUE	ENSG00000187017.18	ENSG00000187017	1	ESPN	protein_coding	4731	espin [Source:HGNC Symbol;Acc:HGNC:13281]	83715	B1AK53	B1AK53
1011.99	0.798536	0.0685102	3.11739	0.00182458	0.0234631	2.73884	1.62961	TRUE	ENSG00000135002.12	ENSG00000135002	9	RFK	protein_coding	2596	riboflavin kinase [Source:HGNC Symbol;Acc:HGNC:30324]	55312	B2RDZ2	B2RDZ2
66.6068	-1.33554	0.241091	-3.11325	0.0018504	0.0237776	2.73274	1.62383	TRUE	ENSG00000179627.10	ENSG00000179627	14	ZBTB42	protein_coding	3612	zinc finger and BTB domain containing 42 [Source:HGNC Symbol;Acc:HGNC:32550]	100128927	B2RXF5	B2RXF5
52.5196	1.484	0.289157	3.10916	0.00187618	0.0240912	2.72673	1.61814	TRUE	ENSG00000188868.14	ENSG00000188868	19	ZNF563	protein_coding	2699	zinc finger protein 563 [Source:HGNC Symbol;Acc:HGNC:30498]	147837	Q8TA94	Q8TA94
1091.11	-0.78087	0.0630939	-3.10502	0.00190264	0.0244131	2.72064	1.61238	TRUE	ENSG00000163961.4	ENSG00000163961	3	RNF168	protein_coding	5347	ring finger protein 168 [Source:HGNC Symbol;Acc:HGNC:26661]	165918	Q8IYW5	Q8IYW5
2021.87	0.736613	0.0490086	3.09436	0.0019724	0.0252896	2.70501	1.59706	TRUE	ENSG00000065559.15	ENSG00000065559	17	MAP2K4	protein_coding	3856	mitogen-activated protein kinase kinase 4 [Source:HGNC Symbol;Acc:HGNC:6844]	6416	P45985	P45985
8.63388	-3.22058	0.853192	-3.08912	0.00200747	0.0257204	2.69735	1.58972	TRUE	ENSG00000261594.4	ENSG00000261594	11	TPBGL	protein_coding	2931	trophoblast glycoprotein like [Source:HGNC Symbol;Acc:HGNC:44159]	100507050	P0DKB5	P0DKB5
10.369	2.79137	0.714679	3.08727	0.00202006	0.0258627	2.69463	1.58733	TRUE	ENSG00000277745.1	ENSG00000277745	X	H2AB3	protein_coding	591	H2A.B variant histone 3 [Source:HGNC Symbol;Acc:HGNC:14455]	83740	P0C5Z0	P0C5Z0
886.283	0.795038	0.0681394	3.08303	0.00204908	0.026215	2.68844	1.58145	TRUE	ENSG00000196967.11	ENSG00000196967	19	ZNF585A	protein_coding	8572	zinc finger protein 585A [Source:HGNC Symbol;Acc:HGNC:26305]	199704	Q6P3V2	Q6P3V2
620.305	0.839733	0.0827756	3.07785	0.00208499	0.0266549	2.6809	1.57422	TRUE	ENSG00000130522.6	ENSG00000130522	19	JUND	protein_coding	1929	JunD proto-oncogene, AP-1 transcription factor subunit [Source:HGNC Symbol;Acc:HGNC:6206]	3727	P17535	P17535
27.9973	-1.77472	0.387502	-3.07032	0.00213831	0.0273166	2.66993	1.56357	TRUE	ENSG00000289089.1	ENSG00000289089	7	ENSG00000289089	lncRNA	1713	novel transcript	NA	NA	NA
23.7962	-1.90676	0.430619	-3.06953	0.00214397	0.0273689	2.66878	1.56274	TRUE	ENSG00000139174.12	ENSG00000139174	12	PRICKLE1	protein_coding	5878	prickle planar cell polarity protein 1 [Source:HGNC Symbol;Acc:HGNC:17019]	144165	A0A024R0W7	A0A024R0W7
269.612	-0.953269	0.120509	-3.05626	0.00224116	0.0285887	2.64953	1.54381	TRUE	ENSG00000139737.23	ENSG00000139737	13	SLAIN1	protein_coding	3009	SLAIN motif family member 1 [Source:HGNC Symbol;Acc:HGNC:26387]	122060	Q7L0J2	Q7L0J2
73.5867	-1.28288	0.228408	-3.05558	0.00224628	0.0286331	2.64854	1.54313	TRUE	ENSG00000137460.10	ENSG00000137460	4	FHDC1	protein_coding	6597	FH2 domain containing 1 [Source:HGNC Symbol;Acc:HGNC:29363]	85462	Q9C0D6	Q9C0D6
53.7352	-1.43503	0.278384	-3.05359	0.00226124	0.0287948	2.64565	1.54069	TRUE	ENSG00000142677.4	ENSG00000142677	1	IL22RA1	protein_coding	2817	interleukin 22 receptor subunit alpha 1 [Source:HGNC Symbol;Acc:HGNC:13700]	58985	Q8N6P7	Q8N6P7
381.335	-0.890191	0.0999618	-3.05345	0.00226226	0.0287948	2.64546	1.54069	TRUE	ENSG00000155760.3	ENSG00000155760	2	FZD7	protein_coding	4587	frizzled class receptor 7 [Source:HGNC Symbol;Acc:HGNC:4045]	8324	O75084	O75084
284.073	-0.956092	0.121641	-3.05104	0.00228053	0.0290062	2.64196	1.53751	TRUE	ENSG00000114790.13	ENSG00000114790	3	ARHGEF26	protein_coding	5254	Rho guanine nucleotide exchange factor 26 [Source:HGNC Symbol;Acc:HGNC:24490]	26084	A0A140VJU4	A0A140VJU4
17.4256	2.11039	0.500408	3.04836	0.00230094	0.0292445	2.6381	1.53396	TRUE	ENSG00000226535.1	ENSG00000226535	9	ENSG00000226535	processed_pseudogene	1580	karyopherin alpha 2 _RAG cohort 1, importin alpha 1_ _KPNA2_ pseudogene	NA	NA	NA
4372.03	0.691628	0.0350087	3.04685	0.00231257	0.029371	2.63591	1.53208	TRUE	ENSG00000141503.17	ENSG00000141503	17	MINK1	protein_coding	5299	misshapen like kinase 1 [Source:HGNC Symbol;Acc:HGNC:17565]	50488	Q8N4C8	Q8N4C8
10.9488	2.69825	0.696045	3.03614	0.00239628	0.030412	2.62046	1.51695	TRUE	ENSG00000124126.14	ENSG00000124126	20	PREX1	protein_coding	6752	phosphatidylinositol-3,4,5-trisphosphate dependent Rac exchange factor 1 [Source:HGNC Symbol;Acc:HGNC:32594]	57580	Q8TCU6	Q8TCU6
19.4253	-2.03176	0.478554	-3.02326	0.00250066	0.0317138	2.60194	1.49875	TRUE	ENSG00000127585.12	ENSG00000127585	16	FBXL16	protein_coding	3519	F-box and leucine rich repeat protein 16 [Source:HGNC Symbol;Acc:HGNC:14150]	146330	Q8N461	Q8N461
160.03	-1.08121	0.164321	-3.02	0.00252774	0.032034	2.59727	1.49439	TRUE	ENSG00000164105.4	ENSG00000164105	4	SAP30	protein_coding	1097	Sin3A associated protein 30 [Source:HGNC Symbol;Acc:HGNC:10532]	8819	O75446	O75446
73.4344	-1.31442	0.242283	-3.01078	0.00260575	0.0329986	2.58407	1.4815	TRUE	ENSG00000165730.16	ENSG00000165730	10	STOX1	protein_coding	3630	storkhead box 1 [Source:HGNC Symbol;Acc:HGNC:23508]	219736	Q6ZVD7	Q6ZVD7
2705.04	-0.709573	0.0413961	-3.01019	0.00261082	0.0330389	2.58322	1.48097	TRUE	ENSG00000163781.14	ENSG00000163781	3	TOPBP1	protein_coding	6152	DNA topoisomerase II binding protein 1 [Source:HGNC Symbol;Acc:HGNC:17008]	11073	A0AV47	A0AV47
62.8432	1.35306	0.255376	3.00769	0.00263242	0.0332881	2.57965	1.47771	TRUE	ENSG00000290862.1	ENSG00000290862	3	NMRAL2P	lncRNA	1792	NmrA like redox sensor 2, pseudogene [Source:NCBI gene _formerly Entrezgene_;Acc:344887]	NA	NA	NA
13.9601	2.33251	0.581201	3.00679	0.00264025	0.033363	2.57835	1.47673	TRUE	ENSG00000232936.6	ENSG00000232936	10	PANK1-AS1	lncRNA	2069	PANK1 antisense RNA 1 [Source:HGNC Symbol;Acc:HGNC:55718]	105378421	NA	NA
164.58	1.08555	0.166558	3.00549	0.00265155	0.0334816	2.5765	1.47519	TRUE	ENSG00000182621.18	ENSG00000182621	20	PLCB1	protein_coding	7323	phospholipase C beta 1 [Source:HGNC Symbol;Acc:HGNC:15917]	23236	Q9NQ66	Q9NQ66
15.6589	2.21037	0.541258	3.00301	0.00267322	0.0337309	2.57296	1.47197	TRUE	ENSG00000285831.1	ENSG00000285831	5	ENSG00000285831	lncRNA	4355	novel transcript	NA	NA	NA
249.364	-0.948326	0.12118	-2.99854	0.00271276	0.034205	2.56659	1.46591	TRUE	ENSG00000051180.17	ENSG00000051180	15	RAD51	protein_coding	2439	RAD51 recombinase [Source:HGNC Symbol;Acc:HGNC:9817]	5888	Q06609	Q06609
984.409	-0.778572	0.0646699	-2.9938	0.00275524	0.0347156	2.55984	1.45948	TRUE	ENSG00000185361.9	ENSG00000185361	19	TNFAIP8L1	protein_coding	3845	TNF alpha induced protein 8 like 1 [Source:HGNC Symbol;Acc:HGNC:28279]	126282	Q8WVP5	Q8WVP5
15.3803	2.36219	0.593903	2.99245	0.00276747	0.0348446	2.55792	1.45786	TRUE	ENSG00000285427.1	ENSG00000285427	6	SOD2-OT1	lncRNA	1718	SOD2 overlapping transcript 1 [Source:HGNC Symbol;Acc:HGNC:53445]	100129518	NA	NA
3512.44	-0.70231	0.0393022	-2.98577	0.00282868	0.0355896	2.54842	1.44868	TRUE	ENSG00000123505.19	ENSG00000123505	6	AMD1	protein_coding	6589	adenosylmethionine decarboxylase 1 [Source:HGNC Symbol;Acc:HGNC:457]	262	A0A088AWN0	A0A088AWN0
588.912	-0.850303	0.0888904	-2.98503	0.00283553	0.0356502	2.54737	1.44794	TRUE	ENSG00000058056.10	ENSG00000058056	3	USP13	protein_coding	9431	ubiquitin specific peptidase 13 [Source:HGNC Symbol;Acc:HGNC:12611]	8975	A0A0A6YZ17	A0A0A6YZ17
15.0445	2.43238	0.619742	2.98094	0.00287361	0.0360938	2.54157	1.44257	TRUE	ENSG00000096996.16	ENSG00000096996	19	IL12RB1	protein_coding	2901	interleukin 12 receptor subunit beta 1 [Source:HGNC Symbol;Acc:HGNC:5971]	3594	P42701	P42701
13.1454	2.36976	0.598763	2.9808	0.00287495	0.0360938	2.54137	1.44257	TRUE	ENSG00000289384.2	ENSG00000289384	12	ENSG00000289384	lncRNA	1322	novel transcript	NA	NA	NA
914.698	-0.77944	0.0653905	-2.97409	0.0029386	0.0368665	2.53186	1.43337	TRUE	ENSG00000181544.16	ENSG00000181544	X	FANCB	protein_coding	6212	FA complementation group B [Source:HGNC Symbol;Acc:HGNC:3583]	2187	A0A024RBW1	A0A024RBW1
876.57	0.802563	0.0732347	2.97128	0.00296561	0.0371786	2.52789	1.42971	TRUE	ENSG00000185022.12	ENSG00000185022	22	MAFF	protein_coding	3284	MAF bZIP transcription factor F [Source:HGNC Symbol;Acc:HGNC:6780]	23764	Q9ULX9	Q9ULX9
14.1419	2.34141	0.59194	2.96727	0.0030046	0.0376404	2.52221	1.42435	TRUE	ENSG00000277112.4	ENSG00000277112	20	ANKRD20A21P	transcribed_unprocessed_pseudogene	3588	ankyrin repeat domain 20 family member A21, pseudogene [Source:HGNC Symbol;Acc:HGNC:52329]	NA	NA	NA
30.7593	2.72103	0.720166	2.96608	0.00301627	0.0377595	2.52053	1.42297	TRUE	ENSG00000260220.7	ENSG00000260220	9	CCDC187	protein_coding	10119	coiled-coil domain containing 187 [Source:HGNC Symbol;Acc:HGNC:30942]	399693	A0A075B733	A0A075B733
9.59363	2.85576	0.767358	2.95924	0.00308401	0.03858	2.51088	1.41364	TRUE	ENSG00000126583.12	ENSG00000126583	19	PRKCG	protein_coding	3149	protein kinase C gamma [Source:HGNC Symbol;Acc:HGNC:9402]	5582	B2R5T1	B2R5T1
12.1191	2.5265	0.656966	2.95531	0.00312356	0.0390468	2.50535	1.40841	TRUE	ENSG00000276317.1	ENSG00000276317	20	ENSG00000276317	lncRNA	614	novel transcript, antisense to SLCO4A1	NA	NA	NA
14.1299	2.24835	0.563059	2.9542	0.00313483	0.0391597	2.50379	1.40716	TRUE	ENSG00000280179.2	ENSG00000280179	21	ENSG00000280179	artifact	3241	novel transcript	NA	NA	NA
521.67	-0.846087	0.0884607	-2.95187	0.00315856	0.0394279	2.50051	1.4042	TRUE	ENSG00000105851.11	ENSG00000105851	7	PIK3CG	protein_coding	7059	phosphatidylinositol-4,5-bisphosphate 3-kinase catalytic subunit gamma [Source:HGNC Symbol;Acc:HGNC:8978]	5294	A0A024R720	A0A024R720
27.4399	-1.72616	0.386977	-2.949	0.00318809	0.0397553	2.49647	1.40061	TRUE	ENSG00000238387.1	ENSG00000238387	11	ENSG00000238387	snoRNA	104		124902827	NA	NA
724.617	-0.804216	0.0743515	-2.94887	0.00318934	0.0397553	2.4963	1.40061	TRUE	ENSG00000172197.11	ENSG00000172197	6	MBOAT1	protein_coding	4325	membrane bound O-acyltransferase domain containing 1 [Source:HGNC Symbol;Acc:HGNC:21579]	154141	Q6ZNC8	Q6ZNC8
81.1826	1.2543	0.227066	2.94776	0.00320087	0.0398706	2.49473	1.39935	TRUE	ENSG00000291140.1	ENSG00000291140	17	AMZ2P1	lncRNA	3430	AMZ2 pseudogene 1 [Source:HGNC Symbol;Acc:HGNC:26491]	NA	NA	NA
17.0069	-2.12655	0.52308	-2.94713	0.00320738	0.0399064	2.49385	1.39896	TRUE	ENSG00000272870.4	ENSG00000272870	4	SAP30-DT	lncRNA	5679	SAP30 divergent transcript [Source:HGNC Symbol;Acc:HGNC:54424]	105377540	NA	NA
23.1233	1.83212	0.423191	2.94704	0.00320832	0.0399064	2.49372	1.39896	TRUE	ENSG00000137474.23	ENSG00000137474	11	MYO7A	protein_coding	7483	myosin VIIA [Source:HGNC Symbol;Acc:HGNC:7606]	4647	Q13402	Q13402
10.246	2.78003	0.745336	2.94507	0.00322878	0.0401324	2.49096	1.39651	TRUE	ENSG00000248599.2	ENSG00000248599	8	FLJ42969	lncRNA	2368	uncharacterized LOC441374 [Source:NCBI gene _formerly Entrezgene_;Acc:441374]	441374	NA	NA
44.7217	1.51745	0.317416	2.93776	0.00330593	0.0410621	2.48071	1.38656	TRUE	ENSG00000251432.8	ENSG00000251432	4	LINC02615	lncRNA	2254	long intergenic non-protein coding RNA 2615 [Source:HGNC Symbol;Acc:HGNC:53402]	100507487	NA	NA
96.6746	1.21148	0.213385	2.93609	0.00332379	0.0412546	2.47837	1.38453	TRUE	ENSG00000106258.15	ENSG00000106258	7	CYP3A5	protein_coding	4473	cytochrome P450 family 3 subfamily A member 5 [Source:HGNC Symbol;Acc:HGNC:2638]	1577	P20815	P20815
69.0882	1.2869	0.239363	2.93252	0.00336225	0.0417024	2.47337	1.37984	TRUE	ENSG00000266904.8	ENSG00000266904	19	LINC00663	lncRNA	2546	long intergenic non-protein coding RNA 663 [Source:HGNC Symbol;Acc:HGNC:28609]	NA	NA	NA
97.5943	1.218	0.216004	2.93069	0.00338207	0.0419185	2.47082	1.37759	TRUE	ENSG00000134339.9	ENSG00000134339	11	SAA2	protein_coding	1022	serum amyloid A2 [Source:HGNC Symbol;Acc:HGNC:10514]	6289	P0DJI9	P0DJI9
96.6881	-1.18104	0.203666	-2.92674	0.0034253	0.0424242	2.4653	1.37239	TRUE	ENSG00000267751.6	ENSG00000267751	19	BSG-AS1	lncRNA	1042	BSG antisense RNA 1 [Source:HGNC Symbol;Acc:HGNC:55286]	105372233	NA	NA
362.115	-0.887906	0.103535	-2.92601	0.00343335	0.0424938	2.46428	1.37167	TRUE	ENSG00000164379.7	ENSG00000164379	6	FOXQ1	protein_coding	2661	forkhead box Q1 [Source:HGNC Symbol;Acc:HGNC:20951]	94234	Q9C009	Q9C009
8291.57	-0.671614	0.0296699	-2.92051	0.00349454	0.0432205	2.45661	1.36431	TRUE	ENSG00000172534.14	ENSG00000172534	X	HCFC1	protein_coding	8876	host cell factor C1 [Source:HGNC Symbol;Acc:HGNC:4839]	3054	P51610	P51610
8.68395	2.94997	0.810563	2.91773	0.0035259	0.0435776	2.45273	1.36074	TRUE	ENSG00000119715.15	ENSG00000119715	14	ESRRB	protein_coding	5009	estrogen related receptor beta [Source:HGNC Symbol;Acc:HGNC:3473]	2103	O95718	O95718
584.075	0.855828	0.0929803	2.91315	0.00357801	0.0441903	2.44636	1.35467	TRUE	ENSG00000101019.22	ENSG00000101019	20	UQCC1	protein_coding	3638	ubiquinol-cytochrome c reductase complex assembly factor 1 [Source:HGNC Symbol;Acc:HGNC:15891]	55245	Q9NVA1	Q9NVA1
21.8586	1.83769	0.430194	2.912	0.00359122	0.0443222	2.44476	1.35338	TRUE	ENSG00000291177.1	ENSG00000291177	19	ENSG00000291177	lncRNA	1886	novel transcript	NA	NA	NA
2405.39	-0.934753	0.120151	-2.91126	0.00359977	0.0443944	2.44372	1.35267	TRUE	ENSG00000277075.3	ENSG00000277075	6	H2AC8	protein_coding	517	H2A clustered histone 8 [Source:HGNC Symbol;Acc:HGNC:4724]	3012	P04908	P04908
12.3712	-2.51192	0.661947	-2.91105	0.00360215	0.0443944	2.44344	1.35267	TRUE	ENSG00000250073.4	ENSG00000250073	11	ESAM-AS1	lncRNA	1493	ESAM antisense RNA 1 [Source:HGNC Symbol;Acc:HGNC:55558]	101929340	NA	NA
57.2668	1.40922	0.283873	2.90361	0.00368887	0.0454311	2.43311	1.34265	TRUE	ENSG00000227308.2	ENSG00000227308	2	LINC02832	lncRNA	1965	long intergenic non-protein coding RNA 2832 [Source:HGNC Symbol;Acc:HGNC:54366]	NA	NA	NA
65.2588	1.35294	0.265498	2.89258	0.00382089	0.0470239	2.41784	1.32768	TRUE	ENSG00000266401.4	ENSG00000266401	18	ENSG00000266401	lncRNA	1455	novel transcript, antisense to DLGAP1	105371967	NA	NA
929.839	-0.775416	0.065858	-2.89187	0.00382951	0.0470968	2.41686	1.32701	TRUE	ENSG00000087269.16	ENSG00000087269	4	NOP14	protein_coding	3556	NOP14 nucleolar protein [Source:HGNC Symbol;Acc:HGNC:16821]	8602	A8KA74	A8KA74
2725.09	0.706301	0.0419857	2.88999	0.00385258	0.0473472	2.41425	1.32471	TRUE	ENSG00000168394.13	ENSG00000168394	6	TAP1	protein_coding	2793	transporter 1, ATP binding cassette subfamily B member [Source:HGNC Symbol;Acc:HGNC:43]	6890	A0A0S2Z5A6	A0A0S2Z5A6
60.7139	1.32392	0.255875	2.88797	0.00387736	0.0476182	2.41146	1.32223	TRUE	ENSG00000243155.1	ENSG00000243155	1	ENSG00000243155	lncRNA	2424	novel transcript	NA	NA	NA
806.477	-0.789207	0.0707826	-2.88551	0.00390777	0.0479505	2.40807	1.31921	TRUE	ENSG00000171792.11	ENSG00000171792	12	RHNO1	protein_coding	2070	RAD9-HUS1-RAD1 interacting nuclear orphan 1 [Source:HGNC Symbol;Acc:HGNC:28206]	83695	Q9BSD3	Q9BSD3
153.046	-1.04814	0.160529	-2.88534	0.0039099	0.0479505	2.40783	1.31921	TRUE	ENSG00000151715.8	ENSG00000151715	11	TMEM45B	protein_coding	2205	transmembrane protein 45B [Source:HGNC Symbol;Acc:HGNC:25194]	120224	Q96B21	Q96B21
1296.1	0.755193	0.0590218	2.88419	0.00392419	0.0480764	2.40625	1.31807	TRUE	ENSG00000135924.17	ENSG00000135924	2	DNAJB2	protein_coding	4487	DnaJ heat shock protein family _Hsp40_ member B2 [Source:HGNC Symbol;Acc:HGNC:5228]	3300	P25686	P25686
34.7981	-1.55384	0.335956	-2.88393	0.00392744	0.0480764	2.40589	1.31807	TRUE	ENSG00000288947.2	ENSG00000288947	7	ENSG00000288947	lncRNA	2206	novel transcript	NA	NA	NA
11.8781	2.46975	0.653565	2.88385	0.00392842	0.0480764	2.40578	1.31807	TRUE	ENSG00000144488.15	ENSG00000144488	2	ESPNL	protein_coding	4653	espin like [Source:HGNC Symbol;Acc:HGNC:27937]	339768	B3KXY4	B3KXY4
62.3932	-1.34269	0.263792	-2.87244	0.00407313	0.049791	2.39007	1.30285	TRUE	ENSG00000273373.1	ENSG00000273373	1	SLC16A4-AS1	lncRNA	2850	SLC16A4 antisense RNA 1 [Source:HGNC Symbol;Acc:HGNC:56051]	NA	NA	NA
90.3098	1.16728	0.202732	2.87236	0.00407422	0.049791	2.38996	1.30285	TRUE	ENSG00000153823.19	ENSG00000153823	2	PID1	protein_coding	2745	phosphotyrosine interaction domain containing 1 [Source:HGNC Symbol;Acc:HGNC:26084]	55022	Q7Z2X4	Q7Z2X4
1358.15	0.741326	0.0545436	2.86677	0.00414689	0.0506436	2.38228	1.29548	FALSE	ENSG00000165025.15	ENSG00000165025	9	SYK	protein_coding	4990	spleen associated tyrosine kinase [Source:HGNC Symbol;Acc:HGNC:11491]	6850	A0A024R273	A0A024R273
25.4575	1.81271	0.42957	2.85809	0.00426202	0.0520133	2.37038	1.28389	FALSE	ENSG00000234432.4	ENSG00000234432	7	LINC02983	lncRNA	2651	long intergenic non-protein coding RNA 2983 [Source:HGNC Symbol;Acc:HGNC:56060]	100129484	NA	NA
10.7359	2.66674	0.728743	2.85667	0.00428112	0.0522099	2.36844	1.28225	FALSE	ENSG00000137709.10	ENSG00000137709	11	POU2F3	protein_coding	3428	POU class 2 homeobox 3 [Source:HGNC Symbol;Acc:HGNC:19864]	25833	Q9UKI9	Q9UKI9
25.7742	1.76518	0.414086	2.85018	0.00436944	0.0532289	2.35957	1.27385	FALSE	ENSG00000198074.10	ENSG00000198074	7	AKR1B10	protein_coding	1619	aldo-keto reductase family 1 member B10 [Source:HGNC Symbol;Acc:HGNC:382]	57016	O60218	O60218
19.4391	1.90779	0.464138	2.85008	0.00437076	0.0532289	2.35944	1.27385	FALSE	ENSG00000248964.7	ENSG00000248964	8	ENSG00000248964	lncRNA	1867	novel transcript	101929470	NA	NA
12.915	-2.29668	0.601659	-2.84499	0.00444125	0.0540496	2.3525	1.26721	FALSE	ENSG00000279369.1	ENSG00000279369	17	ENSG00000279369	TEC	1824	TEC	NA	NA	NA
221.479	0.959916	0.131862	2.84353	0.00446171	0.0542609	2.3505	1.26551	FALSE	ENSG00000162892.16	ENSG00000162892	1	IL24	protein_coding	1976	interleukin 24 [Source:HGNC Symbol;Acc:HGNC:11346]	11009	Q13007	Q13007
201.632	0.979539	0.138791	2.84295	0.0044698	0.0543214	2.34971	1.26503	FALSE	ENSG00000076641.4	ENSG00000076641	8	PAG1	protein_coding	10744	phosphoprotein membrane anchor with glycosphingolipid microdomains 1 [Source:HGNC Symbol;Acc:HGNC:30043]	55824	Q9NWQ8	Q9NWQ8
807.354	-0.783408	0.0699729	-2.83603	0.00456776	0.0554408	2.3403	1.25617	FALSE	ENSG00000145990.11	ENSG00000145990	6	GFOD1	protein_coding	8796	glucose-fructose oxidoreductase domain containing 1 [Source:HGNC Symbol;Acc:HGNC:21096]	54438	Q9NXC2	Q9NXC2
44.202	-1.42245	0.295304	-2.836	0.00456825	0.0554408	2.34025	1.25617	FALSE	ENSG00000285043.3	ENSG00000285043	16	ENSG00000285043	protein_coding	2448	novel protein	112694756	NA	NA
11.624	-2.40113	0.641205	-2.83242	0.00461966	0.0560258	2.33539	1.25161	FALSE	ENSG00000272173.2	ENSG00000272173	12	ENSG00000272173	lncRNA	1123	novel transcript, antisense to C12orf57	NA	NA	NA
62.2399	-1.33058	0.263429	-2.83041	0.0046488	0.0563059	2.33266	1.24945	FALSE	ENSG00000125872.9	ENSG00000125872	20	LRRN4	protein_coding	3128	leucine rich repeat neuronal 4 [Source:HGNC Symbol;Acc:HGNC:16208]	164312	Q8WUT4	Q8WUT4
9.80555	2.68047	0.74036	2.83039	0.0046492	0.0563059	2.33262	1.24945	FALSE	ENSG00000154040.21	ENSG00000154040	18	CABYR	protein_coding	2252	calcium binding tyrosine phosphorylation regulated [Source:HGNC Symbol;Acc:HGNC:15569]	26256	A0A0D9SFQ2	A0A0D9SFQ2
28.1548	1.65911	0.379948	2.82709	0.00469734	0.0568496	2.32815	1.24527	FALSE	ENSG00000182782.8	ENSG00000182782	12	HCAR2	protein_coding	2065	hydroxycarboxylic acid receptor 2 [Source:HGNC Symbol;Acc:HGNC:24827]	338442	Q8TDS4	Q8TDS4
73.67	1.21419	0.222679	2.82571	0.0047176	0.0570552	2.32628	1.2437	FALSE	ENSG00000214652.6	ENSG00000214652	7	ZNF727	protein_coding	8478	zinc finger protein 727 [Source:HGNC Symbol;Acc:HGNC:22785]	442319	A8MUV8	A8MUV8
13.7405	-2.30193	0.607705	-2.82533	0.00472327	0.0570621	2.32576	1.24365	FALSE	ENSG00000207547.1	ENSG00000207547	7	MIR25	miRNA	84	microRNA 25 [Source:HGNC Symbol;Acc:HGNC:31609]	407014	NA	NA
46.4858	2.32158	0.614683	2.82523	0.0047247	0.0570621	2.32563	1.24365	FALSE	ENSG00000089356.19	ENSG00000089356	19	FXYD3	protein_coding	1467	FXYD domain containing ion transport regulator 3 [Source:HGNC Symbol;Acc:HGNC:4027]	5349	Q14802	Q14802
32.9579	1.66302	0.381729	2.82416	0.00474048	0.0572131	2.32418	1.2425	FALSE	ENSG00000268108.1	ENSG00000268108	19	ENSG00000268108	lncRNA	520	novel transcript, antisense to NTF4	NA	NA	NA
27.9255	1.75195	0.413338	2.82333	0.0047527	0.057321	2.32306	1.24169	FALSE	ENSG00000285018.1	ENSG00000285018	X	ENSG00000285018	lncRNA	680	novel transcript, antisense to FLNA	NA	NA	NA
10.2162	2.54477	0.695323	2.81855	0.00482413	0.0581424	2.31658	1.23551	FALSE	ENSG00000187013.4	ENSG00000187013	17	LINC02875	lncRNA	1530	long intergenic non-protein coding RNA 2875 [Source:HGNC Symbol;Acc:HGNC:32699]	388407	NA	NA
912.764	-0.787864	0.0719986	-2.81814	0.00483032	0.0581768	2.31602	1.23525	FALSE	ENSG00000140332.18	ENSG00000140332	15	TLE3	protein_coding	7809	TLE family member 3, transcriptional corepressor [Source:HGNC Symbol;Acc:HGNC:11839]	7090	Q04726	Q04726
23.5698	1.75084	0.4143	2.81408	0.00489173	0.058876	2.31054	1.23006	FALSE	ENSG00000279220.4	ENSG00000279220	2	CMKLR2-AS	lncRNA	2624	CMKLR2 antisense RNA [Source:HGNC Symbol;Acc:HGNC:48602]	NA	NA	NA
624.466	-0.816753	0.0824226	-2.81221	0.00492018	0.0591776	2.30802	1.22784	FALSE	ENSG00000115687.14	ENSG00000115687	2	PASK	protein_coding	5174	PAS domain containing serine/threonine kinase [Source:HGNC Symbol;Acc:HGNC:17270]	23178	Q96RG2	Q96RG2
35.3169	-1.55485	0.345085	-2.81059	0.00494511	0.0594366	2.30582	1.22595	FALSE	ENSG00000173825.7	ENSG00000173825	11	TIGD3	protein_coding	2028	tigger transposable element derived 3 [Source:HGNC Symbol;Acc:HGNC:18334]	220359	Q6B0B8	Q6B0B8
383.813	0.881717	0.105683	2.80796	0.00498561	0.0598822	2.30228	1.2227	FALSE	ENSG00000177000.13	ENSG00000177000	1	MTHFR	protein_coding	8378	methylenetetrahydrofolate reductase [Source:HGNC Symbol;Acc:HGNC:7436]	4524	P42898	P42898
16.0801	2.04872	0.522851	2.79956	0.00511723	0.0614208	2.29097	1.21168	FALSE	ENSG00000108849.8	ENSG00000108849	17	PPY	protein_coding	563	pancreatic polypeptide [Source:HGNC Symbol;Acc:HGNC:9327]	5539	P01298	P01298
183.145	-0.993444	0.146067	-2.79652	0.00516556	0.0619583	2.28688	1.2079	FALSE	ENSG00000116833.14	ENSG00000116833	1	NR5A2	protein_coding	4969	nuclear receptor subfamily 5 group A member 2 [Source:HGNC Symbol;Acc:HGNC:7984]	2494	O00482	O00482
35.1807	-1.53064	0.339094	-2.78883	0.00528995	0.0634068	2.27655	1.19786	FALSE	ENSG00000064195.7	ENSG00000064195	17	DLX3	protein_coding	2602	distal-less homeobox 3 [Source:HGNC Symbol;Acc:HGNC:2916]	1747	O60479	O60479
22.6049	1.77692	0.427559	2.78782	0.00530645	0.063561	2.2752	1.19681	FALSE	ENSG00000101842.14	ENSG00000101842	X	VSIG1	protein_coding	3236	V-set and immunoglobulin domain containing 1 [Source:HGNC Symbol;Acc:HGNC:28675]	340547	Q86XK7	Q86XK7
28.7859	-1.73934	0.414715	-2.78353	0.0053771	0.0643632	2.26945	1.19136	FALSE	ENSG00000164532.11	ENSG00000164532	7	TBX20	protein_coding	1824	T-box transcription factor 20 [Source:HGNC Symbol;Acc:HGNC:11598]	57057	Q9UMR3	Q9UMR3
2917.2	-0.700378	0.0414874	-2.78195	0.00540333	0.0646329	2.26734	1.18955	FALSE	ENSG00000196422.11	ENSG00000196422	9	PPP1R26	protein_coding	4951	protein phosphatase 1 regulatory subunit 26 [Source:HGNC Symbol;Acc:HGNC:29089]	9858	Q5T8A7	Q5T8A7
2464.09	-0.716365	0.0472431	-2.78141	0.0054123	0.0646958	2.26662	1.18912	FALSE	ENSG00000106144.20	ENSG00000106144	7	CASP2	protein_coding	5769	caspase 2 [Source:HGNC Symbol;Acc:HGNC:1503]	835	D3DXD9	D3DXD9
981.673	-0.769887	0.0665084	-2.78047	0.00542801	0.0648393	2.26536	1.18816	FALSE	ENSG00000133119.13	ENSG00000133119	13	RFC3	protein_coding	2306	replication factor C subunit 3 [Source:HGNC Symbol;Acc:HGNC:9971]	5983	A0A024RDQ8	A0A024RDQ8
275.878	0.924681	0.122264	2.77856	0.00546004	0.0651773	2.2628	1.1859	FALSE	ENSG00000140463.14	ENSG00000140463	15	BBS4	protein_coding	2467	Bardet-Biedl syndrome 4 [Source:HGNC Symbol;Acc:HGNC:969]	585	Q96RK4	Q96RK4
22.052	1.80508	0.439261	2.77765	0.00547534	0.0653154	2.26159	1.18498	FALSE	ENSG00000280032.1	ENSG00000280032	11	ENSG00000280032	TEC	2225	TEC	NA	NA	NA
1970.58	0.718141	0.047982	2.77558	0.0055103	0.0656875	2.25883	1.18252	FALSE	ENSG00000197070.14	ENSG00000197070	9	ARRDC1	protein_coding	3185	arrestin domain containing 1 [Source:HGNC Symbol;Acc:HGNC:28633]	92714	Q8N5I2	Q8N5I2
22.8208	-1.77516	0.428974	-2.77452	0.00552833	0.0658576	2.25741	1.18139	FALSE	ENSG00000286451.1	ENSG00000286451	9	ENSG00000286451	lncRNA	1262	novel transcript	NA	NA	NA
281.999	0.936238	0.1268	2.77031	0.00560023	0.0666686	2.25179	1.17608	FALSE	ENSG00000085871.9	ENSG00000085871	4	MGST2	protein_coding	1780	microsomal glutathione S-transferase 2 [Source:HGNC Symbol;Acc:HGNC:7063]	4258	Q99735	Q99735
2282.85	0.719584	0.048704	2.76407	0.00570845	0.0679108	2.24348	1.16806	FALSE	ENSG00000059728.11	ENSG00000059728	2	MXD1	protein_coding	5580	MAX dimerization protein 1 [Source:HGNC Symbol;Acc:HGNC:6761]	4084	B7ZLI7	B7ZLI7
210.246	-0.971124	0.139747	-2.76328	0.0057223	0.0680292	2.24243	1.1673	FALSE	ENSG00000111788.10	ENSG00000111788	12	ENSG00000111788	unprocessed_pseudogene	3158	DEAD/H _Asp-Glu-Ala-Asp/His_ box polypeptide like pseudogene	NA	NA	NA
10.2265	2.5947	0.729012	2.7568	0.00583703	0.0693459	2.23381	1.15898	FALSE	ENSG00000113578.18	ENSG00000113578	5	FGF1	protein_coding	4062	fibroblast growth factor 1 [Source:HGNC Symbol;Acc:HGNC:3665]	2246	P05230	P05230
47.9437	1.41099	0.299716	2.75604	0.00585064	0.0694605	2.2328	1.15826	FALSE	ENSG00000106992.19	ENSG00000106992	9	AK1	protein_coding	2192	adenylate kinase 1 [Source:HGNC Symbol;Acc:HGNC:361]	203	P00568	P00568
1622.69	-0.737004	0.0552403	-2.75236	0.00591672	0.0701973	2.22792	1.15368	FALSE	ENSG00000177733.7	ENSG00000177733	5	HNRNPA0	protein_coding	8713	heterogeneous nuclear ribonucleoprotein A0 [Source:HGNC Symbol;Acc:HGNC:5030]	10949	Q13151	Q13151
160.081	-1.02861	0.161324	-2.75005	0.00595866	0.070647	2.22485	1.15091	FALSE	ENSG00000267260.4	ENSG00000267260	19	ENSG00000267260	lncRNA	2069	novel transcript	728485	NA	NA
748.855	-0.789428	0.0744981	-2.74457	0.00605903	0.0717882	2.2176	1.14395	FALSE	ENSG00000100395.15	ENSG00000100395	22	L3MBTL2	protein_coding	5875	L3MBTL histone methyl-lysine binding protein 2 [Source:HGNC Symbol;Acc:HGNC:18594]	83746	A0A0S2Z5X6	A0A0S2Z5X6
500.846	0.820376	0.0857995	2.74377	0.00607383	0.0719148	2.21654	1.14318	FALSE	ENSG00000137449.17	ENSG00000137449	4	CPEB2	protein_coding	7069	cytoplasmic polyadenylation element binding protein 2 [Source:HGNC Symbol;Acc:HGNC:21745]	132864	Q7Z5Q1	Q7Z5Q1
2373.57	0.717837	0.0484446	2.74282	0.00609147	0.0720748	2.21528	1.14222	FALSE	ENSG00000101199.13	ENSG00000101199	20	ARFGAP1	protein_coding	3467	ADP ribosylation factor GTPase activating protein 1 [Source:HGNC Symbol;Acc:HGNC:15852]	55738	Q8N6T3	Q8N6T3
55.7924	-1.32141	0.268925	-2.73847	0.00617255	0.0729848	2.20954	1.13677	FALSE	ENSG00000258568.1	ENSG00000258568	14	RHOQP1	processed_pseudogene	579	ras homolog family member Q pseudogene 1 [Source:HGNC Symbol;Acc:HGNC:20003]	NA	NA	NA
113.903	1.12102	0.195896	2.73644	0.00621086	0.073388	2.20685	1.13437	FALSE	ENSG00000281406.2	ENSG00000281406	1	BLACAT1	protein_coding	6454	BLACAT1 overlapping LEMD1 locus [Source:HGNC Symbol;Acc:HGNC:48597]	101669762	NA	NA
1552.52	0.727094	0.0520102	2.73277	0.00628042	0.0741599	2.20201	1.12983	FALSE	ENSG00000119471.15	ENSG00000119471	9	HSDL2	protein_coding	3174	hydroxysteroid dehydrogenase like 2 [Source:HGNC Symbol;Acc:HGNC:18572]	84263	A0A024R159	A0A024R159
657.866	-0.794649	0.0769348	-2.72551	0.00642024	0.0757597	2.19245	1.12056	FALSE	ENSG00000160447.7	ENSG00000160447	9	PKN3	protein_coding	3393	protein kinase N3 [Source:HGNC Symbol;Acc:HGNC:17999]	29941	A0A024R8D6	A0A024R8D6
417.367	0.851156	0.0976904	2.72487	0.00643264	0.0758548	2.19161	1.12002	FALSE	ENSG00000065320.9	ENSG00000065320	17	NTN1	protein_coding	5986	netrin 1 [Source:HGNC Symbol;Acc:HGNC:8029]	9423	O95631	O95631
42.8875	-1.4442	0.316494	-2.71486	0.00663035	0.0781048	2.17846	1.10732	FALSE	ENSG00000272711.1	ENSG00000272711	2	HK2-DT	lncRNA	1333	HK2 divergent transcript [Source:HGNC Symbol;Acc:HGNC:55204]	NA	NA	NA
485.795	-0.833563	0.0915742	-2.71475	0.00663264	0.0781048	2.17831	1.10732	FALSE	ENSG00000231607.15	ENSG00000231607	13	DLEU2	lncRNA	3166	deleted in lymphocytic leukemia 2 [Source:HGNC Symbol;Acc:HGNC:13748]	8847	NA	NA
274.788	-0.906169	0.118328	-2.71454	0.00663685	0.0781048	2.17804	1.10732	FALSE	ENSG00000101695.9	ENSG00000101695	18	RNF125	protein_coding	5573	ring finger protein 125 [Source:HGNC Symbol;Acc:HGNC:21150]	54941	Q96EQ8	Q96EQ8
2988.29	-0.702316	0.0432665	-2.71233	0.00668112	0.0785728	2.17515	1.10473	FALSE	ENSG00000171456.21	ENSG00000171456	20	ASXL1	protein_coding	8056	ASXL transcriptional regulator 1 [Source:HGNC Symbol;Acc:HGNC:18318]	171023	Q498B9	Q498B9
9028.78	0.658427	0.0270886	2.712	0.00668786	0.0785992	2.17471	1.10458	FALSE	ENSG00000143322.22	ENSG00000143322	1	ABL2	protein_coding	12217	ABL proto-oncogene 2, non-receptor tyrosine kinase [Source:HGNC Symbol;Acc:HGNC:77]	27	P42684	P42684
889.659	-0.773374	0.0695492	-2.70904	0.00674783	0.0792508	2.17084	1.101	FALSE	ENSG00000164251.5	ENSG00000164251	5	F2RL1	protein_coding	2861	F2R like trypsin receptor 1 [Source:HGNC Symbol;Acc:HGNC:3538]	2150	P55085	P55085
121.578	1.06499	0.177347	2.70672	0.00679523	0.0797538	2.1678	1.09825	FALSE	ENSG00000232586.1	ENSG00000232586	1	KIAA1614-AS1	lncRNA	1440	KIAA1614 antisense RNA 1 [Source:HGNC Symbol;Acc:HGNC:50644]	103344928	NA	NA
1551.44	-0.734485	0.0553915	-2.69937	0.00694713	0.0814819	2.15819	1.08894	FALSE	ENSG00000087448.11	ENSG00000087448	12	KLHL42	protein_coding	6490	kelch like family member 42 [Source:HGNC Symbol;Acc:HGNC:29252]	57542	B2RNT7	B2RNT7
14.9124	2.10961	0.566074	2.69337	0.00707342	0.0828673	2.15037	1.08162	FALSE	ENSG00000188660.5	ENSG00000188660	21	LINC00319	lncRNA	3507	long intergenic non-protein coding RNA 319 [Source:HGNC Symbol;Acc:HGNC:19730]	284836	NA	NA
52.8058	1.35089	0.284381	2.69331	0.00707473	0.0828673	2.15029	1.08162	FALSE	ENSG00000112561.19	ENSG00000112561	6	TFEB	protein_coding	3605	transcription factor EB [Source:HGNC Symbol;Acc:HGNC:11753]	7942	B0QYS6	B0QYS6
74.481	-1.21229	0.233075	-2.69153	0.00711253	0.0832543	2.14798	1.07959	FALSE	ENSG00000181350.12	ENSG00000181350	17	LRRC75A	protein_coding	3249	leucine rich repeat containing 75A [Source:HGNC Symbol;Acc:HGNC:32403]	388341	B7ZMA3	B7ZMA3
2351.21	-0.707883	0.0457985	-2.68395	0.00727588	0.0851093	2.13811	1.07002	FALSE	ENSG00000132361.18	ENSG00000132361	17	CLUH	protein_coding	5357	clustered mitochondria homolog [Source:HGNC Symbol;Acc:HGNC:29094]	23277	O75153	O75153
853.773	-0.772739	0.0699812	-2.68324	0.00729136	0.0852333	2.13719	1.06939	FALSE	ENSG00000138439.12	ENSG00000138439	2	FAM117B	protein_coding	5982	family with sequence similarity 117 member B [Source:HGNC Symbol;Acc:HGNC:14440]	150864	Q6P1L5	Q6P1L5
427.901	-0.838341	0.0946472	-2.67709	0.00742656	0.0866909	2.12921	1.06203	FALSE	ENSG00000151491.14	ENSG00000151491	12	EPS8	protein_coding	5016	epidermal growth factor receptor pathway substrate 8 [Source:HGNC Symbol;Acc:HGNC:3420]	2059	B4E3T6	B4E3T6
15.4848	1.99712	0.527511	2.67702	0.00742796	0.0866909	2.12913	1.06203	FALSE	ENSG00000136274.9	ENSG00000136274	7	NACAD	protein_coding	4836	NAC alpha domain containing [Source:HGNC Symbol;Acc:HGNC:22196]	23148	O15069	O15069
258.219	0.922101	0.125944	2.67689	0.00743093	0.0866909	2.12896	1.06203	FALSE	ENSG00000116106.12	ENSG00000116106	2	EPHA4	protein_coding	6362	EPH receptor A4 [Source:HGNC Symbol;Acc:HGNC:3388]	2043	A0A024R452	A0A024R452
15.7563	2.09307	0.563582	2.67594	0.0074521	0.0868798	2.12772	1.06108	FALSE	ENSG00000158486.15	ENSG00000158486	16	DNAH3	protein_coding	12567	dynein axonemal heavy chain 3 [Source:HGNC Symbol;Acc:HGNC:2949]	55567	B4E1S1	B4E1S1
57.6417	-1.29779	0.266546	-2.67431	0.00748825	0.0872431	2.12562	1.05927	FALSE	ENSG00000117114.21	ENSG00000117114	1	ADGRL2	protein_coding	8764	adhesion G protein-coupled receptor L2 [Source:HGNC Symbol;Acc:HGNC:18582]	23266	O95490	O95490
9.97906	2.53908	0.731818	2.67023	0.00758002	0.0882535	2.12033	1.05427	FALSE	ENSG00000248290.1	ENSG00000248290	6	TNXA	unprocessed_pseudogene	2038	tenascin XA _pseudogene_ [Source:HGNC Symbol;Acc:HGNC:11975]	NA	NA	NA
2213.29	0.72882	0.0538794	2.66999	0.00758532	0.0882564	2.12003	1.05425	FALSE	ENSG00000130962.18	ENSG00000130962	X	PRRG1	protein_coding	4600	proline rich and Gla domain 1 [Source:HGNC Symbol;Acc:HGNC:9469]	5638	O14668	O14668
59.4224	1.2714	0.257318	2.66765	0.00763827	0.0888133	2.117	1.05152	FALSE	ENSG00000251381.8	ENSG00000251381	11	LINC00958	lncRNA	2013	long intergenic non-protein coding RNA 958 [Source:HGNC Symbol;Acc:HGNC:48671]	100506305	NA	NA
31.5785	1.56218	0.366539	2.66605	0.00767473	0.089178	2.11494	1.04974	FALSE	ENSG00000095587.9	ENSG00000095587	10	TLL2	protein_coding	6769	tolloid like 2 [Source:HGNC Symbol;Acc:HGNC:11844]	7093	Q9Y6L7	Q9Y6L7
20.8266	1.75349	0.438415	2.66535	0.00769091	0.0893066	2.11402	1.04912	FALSE	ENSG00000145506.14	ENSG00000145506	5	NKD2	protein_coding	2182	NKD inhibitor of WNT signaling pathway 2 [Source:HGNC Symbol;Acc:HGNC:17046]	85409	Q969F2	Q969F2
4013.6	-0.68113	0.0361103	-2.66317	0.00774094	0.0898278	2.11121	1.04659	FALSE	ENSG00000073111.14	ENSG00000073111	3	MCM2	protein_coding	3434	minichromosome maintenance complex component 2 [Source:HGNC Symbol;Acc:HGNC:6944]	4171	P49736	P49736
140.501	-1.01633	0.162021	-2.66241	0.00775837	0.0899704	2.11023	1.0459	FALSE	ENSG00000225684.4	ENSG00000225684	9	FAM225B	lncRNA	7380	family with sequence similarity 225 member B [Source:HGNC Symbol;Acc:HGNC:21865]	100128385	NA	NA
375.762	0.865332	0.105365	2.66095	0.007792	0.0903003	2.10835	1.04431	FALSE	ENSG00000105246.6	ENSG00000105246	19	EBI3	protein_coding	1158	Epstein-Barr virus induced 3 [Source:HGNC Symbol;Acc:HGNC:3129]	10148	Q14213	Q14213
902.434	-0.760053	0.0659546	-2.65471	0.00793757	0.0919264	2.10031	1.03656	FALSE	ENSG00000085999.13	ENSG00000085999	1	RAD54L	protein_coding	3114	RAD54 like [Source:HGNC Symbol;Acc:HGNC:9826]	8438	A8K996	A8K996
24.6386	-1.7495	0.4389	-2.65332	0.00797048	0.0922465	2.09852	1.03505	FALSE	ENSG00000176383.9	ENSG00000176383	12	B3GNT4	protein_coding	2938	UDP-GlcNAc:betaGal beta-1,3-N-acetylglucosaminyltransferase 4 [Source:HGNC Symbol;Acc:HGNC:15683]	79369	Q9C0J1	Q9C0J1
15.5548	-2.04783	0.552735	-2.64661	0.0081304	0.0940349	2.08989	1.02671	FALSE	ENSG00000277182.2	ENSG00000277182	17	ENSG00000277182	lncRNA	2414	novel transcript, antisense to PCGF2	100287808	NA	NA
120.297	1.05125	0.176235	2.64581	0.00814958	0.0941945	2.08886	1.02597	FALSE	ENSG00000258744.3	ENSG00000258744	14	ENSG00000258744	lncRNA	2712	novel transcript, antisense to CMA1	NA	NA	NA
375.301	-0.867016	0.106811	-2.64069	0.00827373	0.0955663	2.0823	1.0197	FALSE	ENSG00000185379.21	ENSG00000185379	17	RAD51D	protein_coding	9966	RAD51 paralog D [Source:HGNC Symbol;Acc:HGNC:9823]	5892	O75771	O75771
9.50109	2.43945	0.702496	2.63985	0.00829419	0.0957393	2.08123	1.01891	FALSE	ENSG00000288086.1	ENSG00000288086	20	ENSG00000288086	lncRNA	1256	novel transcript	NA	NA	NA
251.392	-0.914515	0.124912	-2.63829	0.00833261	0.0961132	2.07922	1.01722	FALSE	ENSG00000177042.16	ENSG00000177042	11	TMEM80	protein_coding	2047	transmembrane protein 80 [Source:HGNC Symbol;Acc:HGNC:27453]	283232	A0A0A0MS80	A0A0A0MS80
10.4346	2.39667	0.68675	2.63808	0.00833758	0.0961132	2.07896	1.01722	FALSE	ENSG00000100298.16	ENSG00000100298	22	APOBEC3H	protein_coding	1046	apolipoprotein B mRNA editing enzyme catalytic subunit 3H [Source:HGNC Symbol;Acc:HGNC:24100]	164668	B7TQM4	B7TQM4
81.2604	1.16275	0.219271	2.63505	0.00841251	0.096913	2.07507	1.01362	FALSE	ENSG00000176401.6	ENSG00000176401	19	EID2B	protein_coding	1866	EP300 interacting inhibitor of differentiation 2B [Source:HGNC Symbol;Acc:HGNC:26796]	126272	Q96D98	Q96D98
217.034	-0.938744	0.13439	-2.6325	0.00847599	0.0975799	2.07181	1.01064	FALSE	ENSG00000180035.13	ENSG00000180035	16	ZNF48	protein_coding	3234	zinc finger protein 48 [Source:HGNC Symbol;Acc:HGNC:13114]	197407	Q96MX3	Q96MX3
1482.02	-0.72878	0.0547144	-2.62852	0.00857578	0.0986638	2.06673	1.00584	FALSE	ENSG00000108312.16	ENSG00000108312	17	UBTF	protein_coding	4997	upstream binding transcription factor [Source:HGNC Symbol;Acc:HGNC:12511]	7343	P17480	P17480
9.7122	2.49245	0.726946	2.62398	0.00869096	0.0999232	2.06093	1.00033	FALSE	ENSG00000237529.2	ENSG00000237529	9	ENSG00000237529	lncRNA	1099	novel transcript	NA	NA	NA
194.19	0.98785	0.153835	2.61895	0.00882004	0.101341	2.05453	0.994217	FALSE	ENSG00000287424.1	ENSG00000287424	4	ENSG00000287424	lncRNA	8619	novel transcript	NA	NA	NA
10.1947	2.3935	0.692124	2.61302	0.00897464	0.103049	2.04698	0.986956	FALSE	ENSG00000183784.7	ENSG00000183784	9	DOCK8-AS1	lncRNA	2918	DOCK8 antisense RNA 1 [Source:HGNC Symbol;Acc:HGNC:26436]	157983	NA	NA
38.857	1.47308	0.340351	2.60943	0.00906927	0.104067	2.04243	0.982685	FALSE	ENSG00000266869.2	ENSG00000266869	14	ENSG00000266869	lncRNA	1391	novel transcript	NA	NA	NA
19.2131	1.8593	0.488566	2.60832	0.00909883	0.104338	2.04101	0.981557	FALSE	ENSG00000232938.2	ENSG00000232938	17	RPL23AP87	transcribed_processed_pseudogene	2256	ribosomal protein L23a pseudogene 87 [Source:HGNC Symbol;Acc:HGNC:51578]	388574	NA	NA
199.88	0.961376	0.144333	2.60795	0.00910853	0.104381	2.04055	0.98138	FALSE	ENSG00000119986.7	ENSG00000119986	10	AVPI1	protein_coding	1375	arginine vasopressin induced 1 [Source:HGNC Symbol;Acc:HGNC:30898]	60370	Q5T686	Q5T686
16.4159	1.90281	0.505414	2.60746	0.00912168	0.104463	2.03993	0.981038	FALSE	ENSG00000074410.14	ENSG00000074410	15	CA12	protein_coding	6098	carbonic anhydrase 12 [Source:HGNC Symbol;Acc:HGNC:1371]	771	O43570	O43570
188.744	-0.947603	0.139215	-2.60489	0.00919035	0.10518	2.03667	0.978065	FALSE	ENSG00000152147.11	ENSG00000152147	2	GEMIN6	protein_coding	3705	gem nuclear organelle associated protein 6 [Source:HGNC Symbol;Acc:HGNC:20044]	79833	Q8WXD5	Q8WXD5
27.6329	1.59854	0.38947	2.60247	0.00925562	0.105858	2.03359	0.975276	FALSE	ENSG00000099994.11	ENSG00000099994	22	SUSD2	protein_coding	4938	sushi domain containing 2 [Source:HGNC Symbol;Acc:HGNC:30667]	56241	A0A140VJW3	A0A140VJW3
498.746	-0.812734	0.0879043	-2.59113	0.00956622	0.109339	2.01926	0.961225	FALSE	ENSG00000185697.17	ENSG00000185697	8	MYBL1	protein_coding	5161	MYB proto-oncogene like 1 [Source:HGNC Symbol;Acc:HGNC:7547]	4603	P10243	P10243
5446.51	-0.675266	0.0348556	-2.59078	0.00957588	0.109378	2.01882	0.961071	FALSE	ENSG00000111206.13	ENSG00000111206	12	FOXM1	protein_coding	3552	forkhead box M1 [Source:HGNC Symbol;Acc:HGNC:3818]	2305	A0A0D9SFF0	A0A0D9SFF0
18.0465	1.837	0.484087	2.58639	0.00969866	0.110708	2.01329	0.955822	FALSE	ENSG00000149633.12	ENSG00000149633	20	KIAA1755	protein_coding	6377	KIAA1755 [Source:HGNC Symbol;Acc:HGNC:29372]	85449	Q5JYT7	Q5JYT7
156.134	1.01734	0.16731	2.58428	0.00975824	0.111315	2.01063	0.953445	FALSE	ENSG00000243810.1	ENSG00000243810	20	CFAP61-AS1	lncRNA	568	CFAP61 antisense RNA 1 [Source:HGNC Symbol;Acc:HGNC:40731]	NA	NA	NA
39.5809	1.40671	0.31825	2.58207	0.00982109	0.111959	2.00784	0.950941	FALSE	ENSG00000227076.1	ENSG00000227076	10	ENSG00000227076	lncRNA	371	novel transcript	NA	NA	NA
27.7802	1.59033	0.389452	2.58149	0.00983755	0.112074	2.00711	0.950496	FALSE	ENSG00000178568.15	ENSG00000178568	2	ERBB4	protein_coding	12097	erb-b2 receptor tyrosine kinase 4 [Source:HGNC Symbol;Acc:HGNC:3432]	2066	Q15303	Q15303
146.92	0.999312	0.160647	2.57926	0.00990121	0.112725	2.00431	0.947978	FALSE	ENSG00000181031.16	ENSG00000181031	17	RPH3AL	protein_coding	2809	rabphilin 3A like _without C2 domains_ [Source:HGNC Symbol;Acc:HGNC:10296]	9501	Q9UNE2	Q9UNE2
2451.45	0.708243	0.0478487	2.57647	0.00998153	0.113566	2.0008	0.944752	FALSE	ENSG00000031698.13	ENSG00000031698	1	SARS1	protein_coding	1914	seryl-tRNA synthetase 1 [Source:HGNC Symbol;Acc:HGNC:10537]	6301	Q5T5C7	Q5T5C7
13.7159	2.06131	0.573688	2.57343	0.0100697	0.114494	1.99698	0.941217	FALSE	ENSG00000103269.14	ENSG00000103269	16	RHBDL1	protein_coding	1566	rhomboid like 1 [Source:HGNC Symbol;Acc:HGNC:10007]	9028	O75783	O75783
21.9068	-1.76231	0.457954	-2.57087	0.0101442	0.115267	1.99378	0.938296	FALSE	ENSG00000205089.8	ENSG00000205089	5	CCNI2	protein_coding	2642	cyclin I family member 2 [Source:HGNC Symbol;Acc:HGNC:33869]	645121	Q6ZMN8	Q6ZMN8
9.89131	2.53198	0.75898	2.56531	0.0103084	0.117057	1.98681	0.931603	FALSE	ENSG00000152779.14	ENSG00000152779	10	SLC16A12	protein_coding	4655	solute carrier family 16 member 12 [Source:HGNC Symbol;Acc:HGNC:23094]	387700	E9PSF9	E9PSF9
250.514	0.895484	0.121194	2.56219	0.0104015	0.118037	1.9829	0.927983	FALSE	ENSG00000197019.5	ENSG00000197019	19	SERTAD1	protein_coding	2084	SERTA domain containing 1 [Source:HGNC Symbol;Acc:HGNC:17932]	29950	Q53GC0	Q53GC0
439.322	0.855108	0.105694	2.55593	0.0105905	0.120103	1.97509	0.920446	FALSE	ENSG00000197582.5	ENSG00000197582	X	GPX1P1	processed_pseudogene	606	glutathione peroxidase pseudogene 1 [Source:HGNC Symbol;Acc:HGNC:4560]	NA	NA	NA
28.434	1.55821	0.380917	2.55501	0.0106185	0.120343	1.97394	0.919578	FALSE	ENSG00000232859.10	ENSG00000232859	17	LYRM9	protein_coding	2824	LYR motif containing 9 [Source:HGNC Symbol;Acc:HGNC:27314]	201229	A8MSI8	A8MSI8
697.298	-0.777542	0.0754604	-2.55206	0.0107089	0.121289	1.97026	0.916179	FALSE	ENSG00000087494.16	ENSG00000087494	12	PTHLH	protein_coding	1891	parathyroid hormone like hormone [Source:HGNC Symbol;Acc:HGNC:9607]	5744	P12272	P12272
1105.63	0.743543	0.0621681	2.55083	0.0107467	0.121638	1.96873	0.914931	FALSE	ENSG00000188171.17	ENSG00000188171	19	ZNF626	protein_coding	6063	zinc finger protein 626 [Source:HGNC Symbol;Acc:HGNC:30461]	199777	Q68DY1	Q68DY1
197.794	-0.947824	0.142313	-2.54974	0.0107804	0.12194	1.96737	0.913853	FALSE	ENSG00000196517.13	ENSG00000196517	1	SLC6A9	protein_coding	3206	solute carrier family 6 member 9 [Source:HGNC Symbol;Acc:HGNC:11056]	6536	P48067	P48067
60.7163	1.22813	0.25255	2.54669	0.010875	0.122931	1.96357	0.910337	FALSE	ENSG00000234997.3	ENSG00000234997	2	LINC02966	lncRNA	1084	long intergenic non-protein coding RNA 2966 [Source:HGNC Symbol;Acc:HGNC:56006]	NA	NA	NA
202.92	-0.928049	0.134741	-2.54627	0.0108881	0.123	1.96305	0.910095	FALSE	ENSG00000154359.13	ENSG00000154359	8	LONRF1	protein_coding	3618	LON peptidase N-terminal domain and ring finger 1 [Source:HGNC Symbol;Acc:HGNC:26302]	91694	Q17RB8	Q17RB8
199.187	-0.944437	0.141886	-2.53354	0.0112918	0.127478	1.94724	0.894566	FALSE	ENSG00000278619.5	ENSG00000278619	17	MRM1	protein_coding	1839	mitochondrial rRNA methyltransferase 1 [Source:HGNC Symbol;Acc:HGNC:26202]	79922	Q6IN84	Q6IN84
134.192	1.06096	0.187915	2.53306	0.0113073	0.12757	1.94664	0.894252	FALSE	ENSG00000150281.7	ENSG00000150281	16	CTF1	protein_coding	1644	cardiotrophin 1 [Source:HGNC Symbol;Acc:HGNC:2499]	1489	Q16619	Q16619
26.7985	1.60898	0.404728	2.53013	0.011402	0.128555	1.94302	0.89091	FALSE	ENSG00000287759.1	ENSG00000287759	9	ENSG00000287759	lncRNA	1568	novel transcript, antisense to AK3	NA	NA	NA
1086.48	0.740847	0.0616475	2.52864	0.0114505	0.129019	1.94118	0.889346	FALSE	ENSG00000102743.16	ENSG00000102743	13	SLC25A15	protein_coding	3964	solute carrier family 25 member 15 [Source:HGNC Symbol;Acc:HGNC:10985]	10166	Q9Y619	Q9Y619
136.25	-1.04652	0.182723	-2.52599	0.0115374	0.129915	1.93789	0.886342	FALSE	ENSG00000120693.14	ENSG00000120693	13	SMAD9	protein_coding	5558	SMAD family member 9 [Source:HGNC Symbol;Acc:HGNC:6774]	4093	O15198	O15198
19.0362	1.80027	0.482309	2.51977	0.0117431	0.132146	1.93022	0.878947	FALSE	ENSG00000159337.7	ENSG00000159337	15	PLA2G4D	protein_coding	4266	phospholipase A2 group IVD [Source:HGNC Symbol;Acc:HGNC:30038]	283748	Q86XP0	Q86XP0
17.3254	1.82836	0.493589	2.51909	0.0117657	0.132315	1.92938	0.878391	FALSE	ENSG00000092068.21	ENSG00000092068	14	SLC7A8	protein_coding	4236	solute carrier family 7 member 8 [Source:HGNC Symbol;Acc:HGNC:11066]	23428	Q9UHI5	Q9UHI5
158.65	0.984829	0.158763	2.51863	0.0117812	0.132404	1.92881	0.8781	FALSE	ENSG00000171298.13	ENSG00000171298	17	GAA	protein_coding	3751	alpha glucosidase [Source:HGNC Symbol;Acc:HGNC:4065]	2548	P10253	P10253
1834.81	0.711957	0.0505503	2.51224	0.0119968	0.13474	1.92094	0.870503	FALSE	ENSG00000159256.13	ENSG00000159256	21	MORC3	protein_coding	4224	MORC family CW-type zinc finger 3 [Source:HGNC Symbol;Acc:HGNC:23572]	23515	B4DHJ4	B4DHJ4
38.1188	-1.39281	0.321872	-2.50984	0.0120785	0.135571	1.91799	0.867834	FALSE	ENSG00000167550.11	ENSG00000167550	12	RHEBL1	protein_coding	1261	RHEB like 1 [Source:HGNC Symbol;Acc:HGNC:21166]	121268	Q8TAI7	Q8TAI7
14.4934	-1.93171	0.537413	-2.50598	0.0122113	0.136973	1.91324	0.863365	FALSE	ENSG00000248774.1	ENSG00000248774	4	ENSG00000248774	lncRNA	521	novel transcript	NA	NA	NA
42.3861	1.35022	0.305886	2.50177	0.0123575	0.138524	1.90807	0.858475	FALSE	ENSG00000289857.1	ENSG00000289857	21	ENSG00000289857	lncRNA	355	novel transcript	NA	NA	NA
35.3136	-1.49045	0.362357	-2.49889	0.0124582	0.139564	1.90454	0.855227	FALSE	ENSG00000285730.1	ENSG00000285730	6	ENSG00000285730	lncRNA	1002	novel transcript	NA	NA	NA
62.5923	-1.22587	0.257335	-2.49056	0.0127543	0.142789	1.89434	0.845305	FALSE	ENSG00000180071.21	ENSG00000180071	9	ANKRD18A	protein_coding	3971	ankyrin repeat domain 18A [Source:HGNC Symbol;Acc:HGNC:23643]	253650	Q8IVF6	Q8IVF6
57.0726	-1.26012	0.271171	-2.48977	0.0127827	0.143015	1.89338	0.844618	FALSE	ENSG00000158050.5	ENSG00000158050	2	DUSP2	protein_coding	1685	dual specificity phosphatase 2 [Source:HGNC Symbol;Acc:HGNC:3068]	1844	Q05923	Q05923
117.278	-1.06006	0.190871	-2.48912	0.0128058	0.143183	1.89259	0.844109	FALSE	ENSG00000158691.15	ENSG00000158691	6	ZSCAN12	protein_coding	7711	zinc finger and SCAN domain containing 12 [Source:HGNC Symbol;Acc:HGNC:13172]	9753	NA	NA
12.9765	2.06756	0.596387	2.48597	0.0129199	0.144366	1.88874	0.840536	FALSE	ENSG00000197859.11	ENSG00000197859	9	ADAMTSL2	protein_coding	4270	ADAMTS like 2 [Source:HGNC Symbol;Acc:HGNC:14631]	9719	Q86TH1	Q86TH1
10.3397	2.24243	0.667773	2.48208	0.0130616	0.145856	1.884	0.836075	FALSE	ENSG00000163520.14	ENSG00000163520	3	FBLN2	protein_coding	4306	fibulin 2 [Source:HGNC Symbol;Acc:HGNC:3601]	2199	P98095	P98095
14.6268	2.11625	0.617552	2.4796	0.0131529	0.146781	1.88098	0.83333	FALSE	ENSG00000135905.21	ENSG00000135905	2	DOCK10	protein_coding	7320	dedicator of cytokinesis 10 [Source:HGNC Symbol;Acc:HGNC:23479]	55619	Q96BY6	Q96BY6
1312.78	0.727017	0.0573997	2.47483	0.0133299	0.148662	1.87517	0.827801	FALSE	ENSG00000106086.20	ENSG00000106086	7	PLEKHA8	protein_coding	7774	pleckstrin homology domain containing A8 [Source:HGNC Symbol;Acc:HGNC:30037]	84725	Q96JA3	Q96JA3
175.815	-0.941591	0.144373	-2.47018	0.0135044	0.150512	1.86953	0.82243	FALSE	ENSG00000189046.11	ENSG00000189046	12	ALKBH2	protein_coding	1180	alkB homolog 2, alpha-ketoglutarate dependent dioxygenase [Source:HGNC Symbol;Acc:HGNC:32487]	121642	Q6NS38	Q6NS38
763.248	0.761715	0.0716304	2.46756	0.0136037	0.151522	1.86634	0.819525	FALSE	ENSG00000256087.7	ENSG00000256087	19	ZNF432	protein_coding	4637	zinc finger protein 432 [Source:HGNC Symbol;Acc:HGNC:20810]	9668	A0A024R4I3	A0A024R4I3
9.07056	-2.33235	0.709311	-2.4635	0.0137589	0.153153	1.86142	0.814874	FALSE	ENSG00000234816.2	ENSG00000234816	6	H2AC5P	unprocessed_pseudogene	369	H2A clustered histone 5, pseudogene [Source:HGNC Symbol;Acc:HGNC:4728]	NA	NA	NA
37.4331	1.39816	0.330551	2.46012	0.013889	0.154503	1.85733	0.811063	FALSE	ENSG00000257038.1	ENSG00000257038	11	ARHGEF17-AS1	lncRNA	1695	ARHGEF17 antisense RNA 1 [Source:HGNC Symbol;Acc:HGNC:55485]	100287837	NA	NA
13.606	-2.01623	0.582162	-2.45853	0.0139507	0.155091	1.8554	0.809414	FALSE	ENSG00000234807.8	ENSG00000234807	1	LINC01135	lncRNA	2518	long intergenic non-protein coding RNA 1135 [Source:HGNC Symbol;Acc:HGNC:49450]	101926907	NA	NA
14.9052	1.92112	0.544195	2.4553	0.0140767	0.156392	1.8515	0.805786	FALSE	ENSG00000268964.3	ENSG00000268964	19	ERVV-2	protein_coding	3033	endogenous retrovirus group V member 2, envelope [Source:HGNC Symbol;Acc:HGNC:39051]	100271846	B6SEH9	B6SEH9
121.769	1.02862	0.180714	2.45502	0.0140877	0.156414	1.85116	0.805724	FALSE	ENSG00000225968.8	ENSG00000225968	7	ELFN1	protein_coding	4228	extracellular leucine rich repeat and fibronectin type III domain containing 1 [Source:HGNC Symbol;Acc:HGNC:33154]	392617	P0C7U0	P0C7U0
11.8855	2.05591	0.601908	2.44381	0.0145331	0.161226	1.83764	0.792565	FALSE	ENSG00000197959.15	ENSG00000197959	1	DNM3	protein_coding	7627	dynamin 3 [Source:HGNC Symbol;Acc:HGNC:29125]	26052	Q9UQ16	Q9UQ16
1441.09	-0.732582	0.0604096	-2.44365	0.0145395	0.161226	1.83745	0.792565	FALSE	ENSG00000082458.12	ENSG00000082458	X	DLG3	protein_coding	6112	discs large MAGUK scaffold protein 3 [Source:HGNC Symbol;Acc:HGNC:2902]	1741	Q92796	Q92796
93.5529	-1.09401	0.208336	-2.44337	0.0145508	0.161249	1.83711	0.792503	FALSE	ENSG00000105516.11	ENSG00000105516	19	DBP	protein_coding	5756	D-box binding PAR bZIP transcription factor [Source:HGNC Symbol;Acc:HGNC:2697]	1628	Q10586	Q10586
724.305	-0.765039	0.0737687	-2.44109	0.014643	0.162168	1.83437	0.790036	FALSE	ENSG00000213965.4	ENSG00000213965	19	NUDT19	protein_coding	3103	nudix hydrolase 19 [Source:HGNC Symbol;Acc:HGNC:32036]	390916	A8MXV4	A8MXV4
55.5701	1.26185	0.277632	2.43808	0.0147657	0.163423	1.83075	0.786686	FALSE	ENSG00000255521.3	ENSG00000255521	11	CD44-DT	lncRNA	3237	CD44 divergent transcript [Source:HGNC Symbol;Acc:HGNC:56175]	100507144	NA	NA
828.605	0.75959	0.0717794	2.43283	0.0149812	0.165704	1.82445	0.780667	FALSE	ENSG00000163932.16	ENSG00000163932	3	PRKCD	protein_coding	2869	protein kinase C delta [Source:HGNC Symbol;Acc:HGNC:9399]	5580	A0A024R328	A0A024R328
1008.25	-0.743792	0.0654113	-2.42817	0.015175	0.167741	1.81887	0.77536	FALSE	ENSG00000134758.14	ENSG00000134758	18	RNF138	protein_coding	3551	ring finger protein 138 [Source:HGNC Symbol;Acc:HGNC:17765]	51444	A0A140VJT9	A0A140VJT9
3465.18	-0.690259	0.0433769	-2.42748	0.015204	0.167955	1.81804	0.774807	FALSE	ENSG00000164484.12	ENSG00000164484	6	TMEM200A	protein_coding	5017	transmembrane protein 200A [Source:HGNC Symbol;Acc:HGNC:21075]	114801	A8K2A1	A8K2A1
1000.5	0.74481	0.0658813	2.42629	0.0152541	0.168402	1.81661	0.773652	FALSE	ENSG00000239713.9	ENSG00000239713	22	APOBEC3G	protein_coding	2775	apolipoprotein B mRNA editing enzyme catalytic subunit 3G [Source:HGNC Symbol;Acc:HGNC:17357]	60489	Q9HC16	Q9HC16
409.241	-0.840926	0.106007	-2.4146	0.0157524	0.173794	1.80265	0.759965	FALSE	ENSG00000109099.16	ENSG00000109099	17	PMP22	protein_coding	4161	peripheral myelin protein 22 [Source:HGNC Symbol;Acc:HGNC:9118]	5376	Q01453	Q01453
35.1587	-1.40108	0.338574	-2.41046	0.0159325	0.175638	1.79772	0.755381	FALSE	ENSG00000221116.1	ENSG00000221116	20	SNORD110	snoRNA	75	small nucleolar RNA, C/D box 110 [Source:HGNC Symbol;Acc:HGNC:32775]	692213	NA	NA
15.8236	-1.88509	0.539408	-2.41029	0.0159397	0.175638	1.79752	0.755381	FALSE	ENSG00000267395.5	ENSG00000267395	19	DM1-AS	lncRNA	730	DM1 locus antisense RNA [Source:HGNC Symbol;Acc:HGNC:53125]	109729182	NA	NA
214.542	0.940678	0.147597	2.41005	0.0159503	0.175644	1.79723	0.755366	FALSE	ENSG00000123358.20	ENSG00000123358	12	NR4A1	protein_coding	4837	nuclear receptor subfamily 4 group A member 1 [Source:HGNC Symbol;Acc:HGNC:7980]	3164	P22736	P22736
36.2831	1.40677	0.34145	2.4068	0.0160928	0.177102	1.79337	0.751776	FALSE	ENSG00000203926.5	ENSG00000203926	X	SPANXA2	protein_coding	408	SPANX family member A2 [Source:HGNC Symbol;Acc:HGNC:14328]	728712	Q9NS26	Q9NS26
32.1712	-1.43418	0.353284	-2.40377	0.0162269	0.178465	1.78976	0.748446	FALSE	ENSG00000273162.1	ENSG00000273162	10	ENSG00000273162	lncRNA	977	novel transcript	NA	NA	NA
197.428	-0.921738	0.140123	-2.40342	0.0162424	0.178524	1.78935	0.748304	FALSE	ENSG00000160298.18	ENSG00000160298	21	C21ORF58	protein_coding	2970	chromosome 21 open reading frame 58 [Source:HGNC Symbol;Acc:HGNC:1300]	54058	P58505	P58505
61.5384	1.18418	0.249737	2.39941	0.0164215	0.180378	1.78459	0.743817	FALSE	ENSG00000275198.1	ENSG00000275198	14	LINC02960	lncRNA	4609	long intergenic non-protein coding RNA 2960 [Source:HGNC Symbol;Acc:HGNC:55985]	NA	NA	NA
38.1262	1.36994	0.327406	2.39756	0.0165046	0.181177	1.78239	0.741896	FALSE	ENSG00000275395.7	ENSG00000275395	19	FCGBP	protein_coding	12787	Fc gamma binding protein [Source:HGNC Symbol;Acc:HGNC:13572]	8857	Q9Y6R7	Q9Y6R7
405.695	-0.81429	0.0957102	-2.39607	0.0165721	0.181804	1.78062	0.740396	FALSE	ENSG00000174669.12	ENSG00000174669	11	SLC29A2	protein_coding	2509	solute carrier family 29 member 2 [Source:HGNC Symbol;Acc:HGNC:11004]	3177	Q14542	Q14542
353.878	0.842867	0.107653	2.39571	0.0165883	0.181867	1.7802	0.740246	FALSE	ENSG00000086544.4	ENSG00000086544	19	ITPKC	protein_coding	3376	inositol-trisphosphate 3-kinase C [Source:HGNC Symbol;Acc:HGNC:14897]	80271	A0A024R0N8	A0A024R0N8
11.947	-2.03816	0.606861	-2.39462	0.0166376	0.182294	1.77891	0.739228	FALSE	ENSG00000140968.12	ENSG00000140968	16	IRF8	protein_coding	4742	interferon regulatory factor 8 [Source:HGNC Symbol;Acc:HGNC:5358]	3394	Q02556	Q02556
11.1163	2.08774	0.627764	2.39386	0.0166723	0.18256	1.778	0.738595	FALSE	ENSG00000026751.17	ENSG00000026751	1	SLAMF7	protein_coding	3542	SLAM family member 7 [Source:HGNC Symbol;Acc:HGNC:21394]	57823	Q9NQ25	Q9NQ25
78.1634	1.1114	0.219985	2.39304	0.0167094	0.182851	1.77704	0.737902	FALSE	ENSG00000138669.10	ENSG00000138669	4	PRKG2	protein_coding	4922	protein kinase cGMP-dependent 2 [Source:HGNC Symbol;Acc:HGNC:9416]	5593	B7ZA25	B7ZA25
13.4087	-2.00676	0.5943	-2.39238	0.0167394	0.183042	1.77626	0.73745	FALSE	ENSG00000257803.2	ENSG00000257803	12	PIGAP1	processed_pseudogene	1454	phosphatidylinositol glycan anchor biosynthesis class A pseudogene 1 [Source:HGNC Symbol;Acc:HGNC:8958]	NA	NA	NA
2460.06	0.694002	0.0455811	2.3922	0.0167478	0.183042	1.77604	0.73745	FALSE	ENSG00000091073.20	ENSG00000091073	7	DTX2	protein_coding	2769	deltex E3 ubiquitin ligase 2 [Source:HGNC Symbol;Acc:HGNC:15973]	113878	Q86UW9	Q86UW9
187.894	-0.927469	0.143277	-2.39051	0.0168248	0.183679	1.77405	0.73594	FALSE	ENSG00000131470.15	ENSG00000131470	17	PSMC3IP	protein_coding	1408	PSMC3 interacting protein [Source:HGNC Symbol;Acc:HGNC:17928]	29893	K7ERB6	K7ERB6
434.247	-0.813426	0.0955728	-2.39046	0.0168271	0.183679	1.77399	0.73594	FALSE	ENSG00000148835.12	ENSG00000148835	10	TAF5	protein_coding	4616	TATA-box binding protein associated factor 5 [Source:HGNC Symbol;Acc:HGNC:11539]	6877	Q15542	Q15542
17.4405	1.76303	0.494412	2.38277	0.0171831	0.187448	1.7649	0.72712	FALSE	ENSG00000174015.10	ENSG00000174015	13	CBY2	protein_coding	1842	chibby family member 2 [Source:HGNC Symbol;Acc:HGNC:30720]	220082	Q8NA61	Q8NA61
24.7206	1.57222	0.415185	2.37788	0.0174123	0.189776	1.75914	0.721759	FALSE	ENSG00000204099.12	ENSG00000204099	2	NEU4	protein_coding	3013	neuraminidase 4 [Source:HGNC Symbol;Acc:HGNC:21328]	129807	B3KR54	B3KR54
1449.27	-0.71379	0.0541803	-2.37776	0.0174182	0.189776	1.759	0.721759	FALSE	ENSG00000178074.6	ENSG00000178074	2	C2ORF69	protein_coding	3691	chromosome 2 open reading frame 69 [Source:HGNC Symbol;Acc:HGNC:26799]	205327	Q8N8R5	Q8N8R5
9.32996	2.22915	0.691875	2.37643	0.0174813	0.190344	1.75743	0.72046	FALSE	ENSG00000261996.1	ENSG00000261996	17	ENSG00000261996	lncRNA	879	novel transcript	NA	NA	NA
928.012	-0.749261	0.0692406	-2.37287	0.0176507	0.192069	1.75324	0.716542	FALSE	ENSG00000101773.19	ENSG00000101773	18	RBBP8	protein_coding	3293	RB binding protein 8, endonuclease [Source:HGNC Symbol;Acc:HGNC:9891]	5932	A0A024RC34	A0A024RC34
136.036	-0.998893	0.174654	-2.37001	0.0177878	0.193441	1.74988	0.713452	FALSE	ENSG00000291035.1	ENSG00000291035	22	RRP7BP	lncRNA	2387	ribosomal RNA processing 7 homolog B, pseudogene [Source:HGNC Symbol;Acc:HGNC:30454]	NA	NA	NA
18034.3	-0.643284	0.0246127	-2.36955	0.0178098	0.193559	1.74934	0.713186	FALSE	ENSG00000082898.19	ENSG00000082898	2	XPO1	protein_coding	8930	exportin 1 [Source:HGNC Symbol;Acc:HGNC:12825]	7514	B3KWD0	B3KWD0
26.5504	1.58497	0.422098	2.36913	0.0178302	0.193661	1.74884	0.712958	FALSE	ENSG00000273143.2	ENSG00000273143	10	DUSP5-DT	lncRNA	3011	DUSP5 divergent transcript [Source:HGNC Symbol;Acc:HGNC:55154]	NA	NA	NA
963.42	-0.744918	0.0675384	-2.36836	0.0178672	0.193943	1.74794	0.712327	FALSE	ENSG00000151576.10	ENSG00000151576	3	QTRT2	protein_coding	4023	queuine tRNA-ribosyltransferase accessory subunit 2 [Source:HGNC Symbol;Acc:HGNC:25771]	79691	Q9H974	Q9H974
1492.34	-0.712729	0.0542289	-2.35606	0.01847	0.200361	1.73353	0.698188	FALSE	ENSG00000178105.12	ENSG00000178105	11	DDX10	protein_coding	6887	DEAD-box helicase 10 [Source:HGNC Symbol;Acc:HGNC:2735]	1662	Q13206	Q13206
1723.13	-0.702925	0.0501923	-2.35021	0.0187627	0.20341	1.72671	0.691629	FALSE	ENSG00000035141.9	ENSG00000035141	2	FAM136A	protein_coding	2398	family with sequence similarity 136 member A [Source:HGNC Symbol;Acc:HGNC:25911]	84908	E7EQY1	E7EQY1
21.0882	1.72003	0.483044	2.34983	0.0187821	0.203495	1.72625	0.691447	FALSE	ENSG00000251429.1	ENSG00000251429	4	AIDAP2	transcribed_processed_pseudogene	3115	AIDA pseudogene 2 [Source:HGNC Symbol;Acc:HGNC:54664]	646890	NA	NA
19.8222	-1.62792	0.443972	-2.34914	0.0188167	0.203742	1.72546	0.690919	FALSE	ENSG00000186523.15	ENSG00000186523	8	FAM86B1	protein_coding	2403	family with sequence similarity 86 member B1 [Source:HGNC Symbol;Acc:HGNC:28268]	85002	Q4KMP3	Q4KMP3
469.789	0.802812	0.0928023	2.34746	0.0189017	0.204536	1.7235	0.68923	FALSE	ENSG00000051108.15	ENSG00000051108	16	HERPUD1	protein_coding	2853	homocysteine inducible ER protein with ubiquitin like domain 1 [Source:HGNC Symbol;Acc:HGNC:13744]	9709	Q15011	Q15011
522.433	-0.788925	0.0869557	-2.3456	0.0189967	0.205437	1.72132	0.687321	FALSE	ENSG00000166166.13	ENSG00000166166	14	TRMT61A	protein_coding	3217	tRNA methyltransferase 61A [Source:HGNC Symbol;Acc:HGNC:23790]	115708	A0A024R6Q2	A0A024R6Q2
2550.35	0.689037	0.0444523	2.34126	0.0192187	0.207709	1.71628	0.682544	FALSE	ENSG00000196110.8	ENSG00000196110	19	ZNF699	protein_coding	6758	zinc finger protein 699 [Source:HGNC Symbol;Acc:HGNC:24750]	374879	Q32M78	Q32M78
122.471	1.00494	0.179566	2.33883	0.0193442	0.208936	1.71345	0.679986	FALSE	ENSG00000238123.1	ENSG00000238123	X	MID1IP1-AS1	lncRNA	376	MID1IP1 antisense RNA 1 [Source:HGNC Symbol;Acc:HGNC:40932]	NA	NA	NA
30.6162	1.50371	0.393052	2.33748	0.0194143	0.209564	1.71188	0.678684	FALSE	ENSG00000120279.7	ENSG00000120279	6	MYCT1	protein_coding	3030	MYC target 1 [Source:HGNC Symbol;Acc:HGNC:23172]	80177	Q8N699	Q8N699
51.8262	1.25421	0.286877	2.33287	0.0196549	0.21203	1.70653	0.673603	FALSE	ENSG00000079308.21	ENSG00000079308	2	TNS1	protein_coding	10680	tensin 1 [Source:HGNC Symbol;Acc:HGNC:11973]	7145	B7Z6H8	B7Z6H8
598.115	-0.777259	0.0824559	-2.33211	0.0196948	0.212329	1.70565	0.67299	FALSE	ENSG00000171729.14	ENSG00000171729	1	TMEM51	protein_coding	1971	transmembrane protein 51 [Source:HGNC Symbol;Acc:HGNC:25488]	55092	A0A024QZ97	A0A024QZ97
28.6443	1.48537	0.3864	2.33025	0.0197929	0.213256	1.70349	0.671099	FALSE	ENSG00000286760.3	ENSG00000286760	6	ENSG00000286760	lncRNA	3910	novel transcript	100289495	NA	NA
11.1045	-2.02922	0.620564	-2.32734	0.0199473	0.214787	1.70012	0.667993	FALSE	ENSG00000121454.6	ENSG00000121454	1	LHX4	protein_coding	5844	LIM homeobox 4 [Source:HGNC Symbol;Acc:HGNC:21734]	89884	A0A0S2Z5S4	A0A0S2Z5S4
2594.84	0.682163	0.0417721	2.32692	0.0199696	0.214895	1.69963	0.667774	FALSE	ENSG00000110042.8	ENSG00000110042	11	DTX4	protein_coding	6003	deltex E3 ubiquitin ligase 4 [Source:HGNC Symbol;Acc:HGNC:29151]	23220	Q9Y2E6	Q9Y2E6
2270.65	-0.687345	0.0441303	-2.31999	0.0203413	0.21858	1.69162	0.66039	FALSE	ENSG00000188529.15	ENSG00000188529	1	SRSF10	protein_coding	7656	serine and arginine rich splicing factor 10 [Source:HGNC Symbol;Acc:HGNC:16713]	10772	O75494	O75494
686.71	-0.775332	0.0820573	-2.31995	0.0203434	0.21858	1.69158	0.66039	FALSE	ENSG00000051341.15	ENSG00000051341	3	POLQ	protein_coding	8757	DNA polymerase theta [Source:HGNC Symbol;Acc:HGNC:9186]	10721	O75417	O75417
154.475	1.29699	0.306929	2.31984	0.0203496	0.21858	1.69144	0.66039	FALSE	ENSG00000165171.11	ENSG00000165171	7	METTL27	protein_coding	922	methyltransferase like 27 [Source:HGNC Symbol;Acc:HGNC:19068]	155368	Q8N6F8	Q8N6F8
324.838	-0.849999	0.114398	-2.31678	0.0205157	0.220229	1.68791	0.657126	FALSE	ENSG00000068028.18	ENSG00000068028	3	RASSF1	protein_coding	2060	Ras association domain family member 1 [Source:HGNC Symbol;Acc:HGNC:9882]	11186	Q9NS23	Q9NS23
42.6978	-1.26854	0.295177	-2.31583	0.0205675	0.22065	1.68682	0.656297	FALSE	ENSG00000234996.4	ENSG00000234996	1	ACTG1P25	transcribed_processed_pseudogene	2321	actin gamma 1 pseudogene 25 [Source:HGNC Symbol;Acc:HGNC:54872]	148709	NA	NA
245.062	0.878503	0.127141	2.30878	0.0209556	0.224675	1.6787	0.648445	FALSE	ENSG00000146707.15	ENSG00000146707	7	POMZP3	protein_coding	1587	POM121 and ZP3 fusion [Source:HGNC Symbol;Acc:HGNC:9203]	22932	Q6PJE2	Q6PJE2
9.56889	2.25903	0.726119	2.3055	0.0211388	0.2265	1.67492	0.644932	FALSE	ENSG00000205488.9	ENSG00000205488	10	CALML3-AS1	lncRNA	8739	CALML3 antisense RNA 1 [Source:HGNC Symbol;Acc:HGNC:44682]	NA	NA	NA
22.9439	1.59703	0.439193	2.30439	0.021201	0.22695	1.67364	0.644069	FALSE	ENSG00000281376.1	ENSG00000281376	20	ABALON	lncRNA	1903	apoptotic BCL2L1-antisense long non-coding RNA [Source:HGNC Symbol;Acc:HGNC:49667]	103021294	NA	NA
854.506	0.741586	0.0679706	2.30428	0.0212068	0.22695	1.67352	0.644069	FALSE	ENSG00000169155.10	ENSG00000169155	9	ZBTB43	protein_coding	5940	zinc finger and BTB domain containing 43 [Source:HGNC Symbol;Acc:HGNC:17908]	23099	O43298	O43298
1398.61	0.73076	0.0634432	2.29807	0.0215577	0.230564	1.6664	0.637208	FALSE	ENSG00000160685.14	ENSG00000160685	1	ZBTB7B	protein_coding	4017	zinc finger and BTB domain containing 7B [Source:HGNC Symbol;Acc:HGNC:18668]	51043	O15156	O15156
65.0803	-1.13608	0.239933	-2.29698	0.02162	0.231089	1.66514	0.63622	FALSE	ENSG00000159231.6	ENSG00000159231	21	CBR3	protein_coding	998	carbonyl reductase 3 [Source:HGNC Symbol;Acc:HGNC:1549]	874	O75828	O75828
1724.19	-0.707121	0.0532055	-2.29597	0.0216775	0.231562	1.66399	0.635332	FALSE	ENSG00000063978.17	ENSG00000063978	4	RNF4	protein_coding	4123	ring finger protein 4 [Source:HGNC Symbol;Acc:HGNC:10067]	6047	P78317	P78317
1146.33	-0.734372	0.0651448	-2.2935	0.0218195	0.232937	1.66116	0.632762	FALSE	ENSG00000148082.10	ENSG00000148082	9	SHC3	protein_coding	9819	SHC adaptor protein 3 [Source:HGNC Symbol;Acc:HGNC:18181]	53358	Q92529	Q92529
4074.07	-0.681559	0.0423798	-2.27931	0.0226485	0.241639	1.64496	0.616832	FALSE	ENSG00000128245.15	ENSG00000128245	22	YWHAH	protein_coding	1879	tyrosine 3-monooxygenase/tryptophan 5-monooxygenase activation protein eta [Source:HGNC Symbol;Acc:HGNC:12853]	7533	A0A024R1K7	A0A024R1K7
10.8573	2.03207	0.635134	2.27844	0.0227007	0.242048	1.64396	0.616099	FALSE	ENSG00000259436.1	ENSG00000259436	19	ENSG00000259436	lncRNA	1955	novel transcript, antisense to POU2F2	NA	NA	NA
13.7264	1.94421	0.597838	2.2736	0.0229901	0.244915	1.63846	0.610985	FALSE	ENSG00000178662.16	ENSG00000178662	2	CSRNP3	protein_coding	11788	cysteine and serine rich nuclear protein 3 [Source:HGNC Symbol;Acc:HGNC:30729]	80034	Q8WYN3	Q8WYN3
3172.6	-0.674183	0.0392442	-2.27348	0.0229976	0.244915	1.63832	0.610985	FALSE	ENSG00000147548.17	ENSG00000147548	8	NSD3	protein_coding	10768	nuclear receptor binding SET domain protein 3 [Source:HGNC Symbol;Acc:HGNC:12767]	54904	Q9BZ95	Q9BZ95
8.4823	2.25822	0.73663	2.2715	0.0231165	0.246032	1.63608	0.609009	FALSE	ENSG00000189433.7	ENSG00000189433	1	GJB4	protein_coding	1444	gap junction protein beta 4 [Source:HGNC Symbol;Acc:HGNC:4286]	127534	Q9NTQ9	Q9NTQ9
504.638	0.800253	0.0948482	2.26984	0.0232173	0.246955	1.63419	0.607383	FALSE	ENSG00000130517.14	ENSG00000130517	19	PGPEP1	protein_coding	7081	pyroglutamyl-peptidase I [Source:HGNC Symbol;Acc:HGNC:13568]	54858	Q9NXJ5	Q9NXJ5
1325.19	-0.717872	0.0585913	-2.26842	0.0233037	0.247722	1.63258	0.606036	FALSE	ENSG00000198055.11	ENSG00000198055	5	GRK6	protein_coding	3002	G protein-coupled receptor kinase 6 [Source:HGNC Symbol;Acc:HGNC:4545]	2870	P43250	P43250
21.6642	1.5929	0.444534	2.2674	0.0233659	0.248232	1.63142	0.605142	FALSE	ENSG00000176771.18	ENSG00000176771	2	NCKAP5	protein_coding	7608	NCK associated protein 5 [Source:HGNC Symbol;Acc:HGNC:29847]	344148	O14513	O14513
1333.13	-0.730843	0.0646128	-2.25776	0.0239604	0.254394	1.62051	0.594493	FALSE	ENSG00000205476.9	ENSG00000205476	14	CCDC85C	protein_coding	16564	coiled-coil domain containing 85C [Source:HGNC Symbol;Acc:HGNC:35459]	317762	A6NKD9	A6NKD9
45.7648	1.25117	0.295418	2.25514	0.0241244	0.255979	1.61754	0.591795	FALSE	ENSG00000160886.13	ENSG00000160886	8	LY6K	protein_coding	2724	lymphocyte antigen 6 family member K [Source:HGNC Symbol;Acc:HGNC:24225]	54742	Q17RY6	Q17RY6
392.187	-0.809502	0.0998161	-2.24953	0.0244786	0.25958	1.61121	0.585729	FALSE	ENSG00000198890.9	ENSG00000198890	1	PRMT6	protein_coding	2715	protein arginine methyltransferase 6 [Source:HGNC Symbol;Acc:HGNC:18241]	55170	Q96LA8	Q96LA8
15.4039	-1.7483	0.51758	-2.24764	0.024599	0.260698	1.60908	0.583862	FALSE	ENSG00000135604.11	ENSG00000135604	6	STX11	protein_coding	5504	syntaxin 11 [Source:HGNC Symbol;Acc:HGNC:11429]	8676	O75558	O75558
16.0727	2.91789	1.04002	2.24316	0.0248864	0.263585	1.60404	0.57908	FALSE	ENSG00000289069.1	ENSG00000289069	3	ENSG00000289069	lncRNA	625	novel transcript	NA	NA	NA
18.6858	1.61711	0.460756	2.24012	0.0250831	0.265507	1.60062	0.575924	FALSE	ENSG00000260196.1	ENSG00000260196	11	ENSG00000260196	lncRNA	2883	antisense to KCNJ11 and overlapping to a novel gene	NA	NA	NA
26.8995	1.44377	0.38342	2.23987	0.0250994	0.265519	1.60034	0.575905	FALSE	ENSG00000198053.12	ENSG00000198053	20	SIRPA	protein_coding	4580	signal regulatory protein alpha [Source:HGNC Symbol;Acc:HGNC:9662]	140885	P78324	P78324
491.641	0.789165	0.0912417	2.23804	0.0252186	0.266618	1.59828	0.57411	FALSE	ENSG00000154719.14	ENSG00000154719	21	MRPL39	protein_coding	1199	mitochondrial ribosomal protein L39 [Source:HGNC Symbol;Acc:HGNC:14027]	54148	Q9NYK5	Q9NYK5
9.70656	2.1446	0.697409	2.23633	0.0253301	0.267635	1.59636	0.572457	FALSE	ENSG00000271788.1	ENSG00000271788	5	ENSG00000271788	lncRNA	811	novel transcript	NA	NA	NA
30.7115	1.50009	0.409715	2.23357	0.0255111	0.269311	1.59327	0.569745	FALSE	ENSG00000173110.8	ENSG00000173110	1	HSPA6	protein_coding	2355	heat shock protein family A _Hsp70_ member 6 [Source:HGNC Symbol;Acc:HGNC:5239]	3310	B3KSM6	B3KSM6
804.504	-0.74135	0.0700206	-2.23345	0.0255196	0.269311	1.59313	0.569745	FALSE	ENSG00000180011.7	ENSG00000180011	18	PTGR3	protein_coding	7518	prostaglandin reductase 3 [Source:HGNC Symbol;Acc:HGNC:28697]	284273	Q8N4Q0	Q8N4Q0
72.0723	-1.11342	0.236638	-2.23318	0.025537	0.269333	1.59283	0.56971	FALSE	ENSG00000234289.6	ENSG00000234289	21	H2BC12L	protein_coding	467	H2B clustered histone 12 like [Source:HGNC Symbol;Acc:HGNC:4762]	54145	NA	NA
17.7436	1.65105	0.477562	2.23235	0.0255918	0.269748	1.5919	0.569042	FALSE	ENSG00000262468.8	ENSG00000262468	16	LINC01569	lncRNA	3975	long intergenic non-protein coding RNA 1569 [Source:HGNC Symbol;Acc:HGNC:51380]	NA	NA	NA
14.5649	1.78365	0.537018	2.23211	0.0256077	0.269753	1.59163	0.569034	FALSE	ENSG00000136688.11	ENSG00000136688	2	IL36G	protein_coding	1211	interleukin 36 gamma [Source:HGNC Symbol;Acc:HGNC:15741]	56300	Q9NZH8	Q9NZH8
310.015	0.837154	0.113003	2.23173	0.0256327	0.269853	1.59121	0.568872	FALSE	ENSG00000146950.13	ENSG00000146950	X	SHROOM2	protein_coding	7474	shroom family member 2 [Source:HGNC Symbol;Acc:HGNC:630]	357	B7Z682	B7Z682
1041.34	0.729193	0.0646854	2.22973	0.0257657	0.27109	1.58896	0.566886	FALSE	ENSG00000078687.18	ENSG00000078687	17	TNRC6C	protein_coding	10391	trinucleotide repeat containing adaptor 6C [Source:HGNC Symbol;Acc:HGNC:29318]	57690	Q9HCJ0	Q9HCJ0
40.4672	-1.32528	0.332159	-2.22879	0.0258278	0.271581	1.58791	0.566101	FALSE	ENSG00000184986.11	ENSG00000184986	14	TMEM121	protein_coding	1548	transmembrane protein 121 [Source:HGNC Symbol;Acc:HGNC:20511]	80757	Q9BTD3	Q9BTD3
211.087	-0.884354	0.134391	-2.22776	0.0258964	0.272138	1.58676	0.565211	FALSE	ENSG00000105137.13	ENSG00000105137	19	SYDE1	protein_coding	3832	synapse defective Rho GTPase homolog 1 [Source:HGNC Symbol;Acc:HGNC:25824]	85360	Q6ZW31	Q6ZW31
12.1988	2.0202	0.64589	2.22211	0.0262757	0.275958	1.58045	0.559156	FALSE	ENSG00000216809.1	ENSG00000216809	6	ENSG00000216809	processed_pseudogene	2524	DEAD/H _Asp-Glu-Ala-Asp/His_ box polypeptide 24 _DDX24_ pseudogene	NA	NA	NA
728.826	0.74506	0.0721021	2.22042	0.0263901	0.276993	1.57856	0.557531	FALSE	ENSG00000143622.12	ENSG00000143622	1	RIT1	protein_coding	3390	Ras like without CAAX 1 [Source:HGNC Symbol;Acc:HGNC:10023]	6016	Q92963	Q92963
61.8107	1.13426	0.247649	2.21807	0.0265502	0.278507	1.57593	0.555165	FALSE	ENSG00000138622.4	ENSG00000138622	15	HCN4	protein_coding	6922	hyperpolarization activated cyclic nucleotide gated potassium channel 4 [Source:HGNC Symbol;Acc:HGNC:16882]	10021	Q9Y3Q4	Q9Y3Q4
10.8678	2.039	0.655849	2.21704	0.0266206	0.279078	1.57478	0.554275	FALSE	ENSG00000181790.12	ENSG00000181790	8	ADGRB1	protein_coding	6232	adhesion G protein-coupled receptor B1 [Source:HGNC Symbol;Acc:HGNC:943]	575	O14514	O14514
11.8765	1.91853	0.602198	2.21449	0.0267947	0.280734	1.57195	0.551704	FALSE	ENSG00000206989.1	ENSG00000206989	5	SNORD63	snoRNA	68	small nucleolar RNA, C/D box 63 [Source:HGNC Symbol;Acc:HGNC:10220]	26785	NA	NA
30.4298	-1.40522	0.371553	-2.20765	0.0272687	0.285528	1.56434	0.544351	FALSE	ENSG00000185052.13	ENSG00000185052	20	SLC24A3	protein_coding	3922	solute carrier family 24 member 3 [Source:HGNC Symbol;Acc:HGNC:10977]	57419	Q9HC58	Q9HC58
61.1396	1.14383	0.253605	2.2037	0.0275452	0.288252	1.55995	0.540228	FALSE	ENSG00000258733.7	ENSG00000258733	14	LINC02328	lncRNA	2706	long intergenic non-protein coding RNA 2328 [Source:HGNC Symbol;Acc:HGNC:53248]	101928767	NA	NA
14.5409	1.7702	0.538213	2.20217	0.0276536	0.289212	1.55825	0.538783	FALSE	ENSG00000162643.13	ENSG00000162643	1	DNAI3	protein_coding	3477	dynein axonemal intermediate chain 3 [Source:HGNC Symbol;Acc:HGNC:30711]	126820	Q8IWG1	Q8IWG1
16.1862	2.92869	1.06654	2.19752	0.0279837	0.29249	1.5531	0.53389	FALSE	ENSG00000229109.2	ENSG00000229109	9	FRMD3-AS1	lncRNA	4611	FRMD3 antisense RNA 1 [Source:HGNC Symbol;Acc:HGNC:55790]	NA	NA	NA
47.965	1.22521	0.291507	2.19634	0.0280674	0.293189	1.5518	0.532852	FALSE	ENSG00000184486.10	ENSG00000184486	6	POU3F2	protein_coding	4885	POU class 3 homeobox 2 [Source:HGNC Symbol;Acc:HGNC:9215]	5454	P20265	P20265
[truncated: 15,804 more rows]

## Sheet: G63_vs_G62
baseMean	log2FoldChange	lfcSE	stat	pvalue	padj	neg.log10p	neg.log10padj	is.significant	gene.id	ensembl.gene.id	chr	gene.symbol	gene.type	length	description	entrez.gene.id	uniprot.id	go.gene.id
[truncated: 18,549 more rows]

[truncated: 7 more sheets: G65_vs_G64, G67_vs_G66, G69_vs_G68, G71_vs_G70, G73_vs_G72, G75_vs_G74, Samples_Groups]
