# Supplementary material for: Restoration of the Tumor Suppressor Function of Y220C-Mutant p53 by Rezatapopt, a Small-Molecule Reactivator
Source: Cancer Discov. 2025 Feb 14;15(6):1159–79. doi: 10.1158/2159-8290.CD-24-1421 (PMC12130801; doi:10.1158/2159-8290.CD-24-1421)
Supplement: Supplementary File S11 — The restoration of WT p53 transcriptional responses by PC14586 in p53-Y220C–expressing cells (NUGC-3 and T3M-4) at 5 and 16 h was assessed through GSEA analysis for DEGs. [file cd-24-1421_supplementary_file_s11_suppsd11.xlsx]

## Sheet: NUGC-3_5h_Up
NAME	SIZE	ES	NES	NOM p-val	FDR q-val	FWER p-val	RANK AT MAX	LEADING EDGE
FISCHER_DIRECT_P53_TARGETS_META_ANALYSIS	178	0.733277	2.93104	0	0	0	230	tags=55%, list=16%, signal=57%
SMIRNOV_RESPONSE_TO_IR_6HR_UP	91	0.748718	2.78296	0	0	0	179	tags=56%, list=13%, signal=60%
WARTERS_RESPONSE_TO_IR_SKIN	48	0.797178	2.74046	0	0	0	155	tags=58%, list=11%, signal=63%
WARTERS_IR_RESPONSE_5GY	36	0.846045	2.72162	0	0	0	98	tags=67%, list=7%, signal=70%
PID_P53_DOWNSTREAM_PATHWAY	60	0.770328	2.68759	0	0	0	218	tags=65%, list=15%, signal=73%
MACAEVA_PBMC_RESPONSE_TO_IR	62	0.748377	2.66733	0	0	0	230	tags=66%, list=16%, signal=75%
KERLEY_RESPONSE_TO_CISPLATIN_UP	32	0.837229	2.66572	0	0	0	115	tags=69%, list=8%, signal=73%
GHANDHI_DIRECT_IRRADIATION_UP	28	0.85613	2.64516	0	0	0	94	tags=71%, list=7%, signal=75%
WP_P53_TRANSCRIPTIONAL_GENE_NETWORK	42	0.785199	2.56531	0	0	0	92	tags=57%, list=6%, signal=59%
SMIRNOV_RESPONSE_TO_IR_2HR_UP	26	0.816342	2.4804	0	0	0	152	tags=65%, list=11%, signal=72%
CONCANNON_APOPTOSIS_BY_EPOXOMICIN_UP	40	0.739207	2.45139	0	0	0	98	tags=38%, list=7%, signal=39%
ZHOU_INFLAMMATORY_RESPONSE_LIVE_UP	48	0.696206	2.37497	0	0	0	191	tags=50%, list=13%, signal=56%
MARTORIATI_MDM4_TARGETS_FETAL_LIVER_UP	43	0.708803	2.36191	0	0	0	94	tags=40%, list=7%, signal=41%
KANNAN_TP53_TARGETS_UP	25	0.771641	2.33538	0	5.59299e-05	0.001	132	tags=52%, list=9%, signal=56%
JINESH_BLEBBISHIELD_VS_LIVE_CONTROL_UP	63	0.658449	2.33106	0	5.22013e-05	0.001	95	tags=32%, list=7%, signal=33%
QUINTENS_EMBRYONIC_BRAIN_RESPONSE_TO_IR	35	0.719083	2.33061	0	4.89387e-05	0.001	155	tags=51%, list=11%, signal=56%
KEGG_P53_SIGNALING_PATHWAY	31	0.740452	2.3252	0	4.60599e-05	0.001	171	tags=61%, list=12%, signal=68%
AFFAR_YY1_TARGETS_UP	33	0.727626	2.3199	0	4.3501e-05	0.001	39	tags=27%, list=3%, signal=27%
KEGG_CYTOKINE_CYTOKINE_RECEPTOR_INTERACTION	26	0.743431	2.31397	0	4.12115e-05	0.001	91	tags=42%, list=6%, signal=44%
DELYS_THYROID_CANCER_UP	53	0.6671	2.30284	0	7.89455e-05	0.002	132	tags=38%, list=9%, signal=40%
NUYTTEN_EZH2_TARGETS_UP	94	0.608012	2.28352	0	0.00014936	0.004	250	tags=41%, list=17%, signal=47%
REACTOME_TRANSCRIPTIONAL_REGULATION_BY_TP53	70	0.62347	2.28307	0	0.000142571	0.004	92	tags=34%, list=6%, signal=35%
LI_INDUCED_T_TO_NATURAL_KILLER_UP	19	0.787412	2.25138	0	0.000238738	0.007	158	tags=58%, list=11%, signal=64%
ZHANG_RESPONSE_TO_IKK_INHIBITOR_AND_TNF_UP	39	0.686546	2.23623	0	0.00022879	0.007	132	tags=36%, list=9%, signal=38%
JINESH_BLEBBISHIELD_TO_IMMUNE_CELL_FUSION_PBSHMS_UP	58	0.632977	2.23516	0	0.000219639	0.007	252	tags=52%, list=18%, signal=60%
KEGG_APOPTOSIS	15	0.843103	2.23443	0	0.000211191	0.007	160	tags=73%, list=11%, signal=82%
ONDER_CDH1_TARGETS_1_UP	23	0.75362	2.23261	0	0.000203369	0.007	132	tags=48%, list=9%, signal=52%
GRAESSMANN_RESPONSE_TO_MC_AND_DOXORUBICIN_UP	87	0.591147	2.22343	0	0.00022381	0.008	170	tags=32%, list=12%, signal=34%
PASINI_SUZ12_TARGETS_DN	41	0.662711	2.21695	0	0.000243726	0.009	216	tags=49%, list=15%, signal=56%
WP_MIRNA_REGULATION_OF_DNA_DAMAGE_RESPONSE	27	0.709358	2.21648	0	0.000261287	0.01	155	tags=44%, list=11%, signal=49%
PEREZ_TP53_TARGETS	193	0.561215	2.21522	0	0.000278254	0.011	306	tags=42%, list=21%, signal=47%
WP_DNA_DAMAGE_RESPONSE	26	0.725377	2.20166	0	0.000293995	0.012	92	tags=38%, list=6%, signal=40%
ODONNELL_TFRC_TARGETS_UP	63	0.617695	2.19926	0	0.000285086	0.012	233	tags=41%, list=16%, signal=47%
BUYTAERT_PHOTODYNAMIC_THERAPY_STRESS_UP	73	0.599713	2.19201	0	0.000276701	0.012	336	tags=49%, list=24%, signal=61%
FOSTER_TOLERANT_MACROPHAGE_DN	55	0.640922	2.19176	0	0.000268795	0.012	174	tags=35%, list=12%, signal=38%
NABA_SECRETED_FACTORS	24	0.721116	2.18659	0	0.000261329	0.012	193	tags=50%, list=14%, signal=57%
RICKMAN_TUMOR_DIFFERENTIATED_WELL_VS_POORLY_DN	41	0.674083	2.18303	0	0.000275486	0.013	180	tags=39%, list=13%, signal=43%
REACTOME_TP53_REGULATES_TRANSCRIPTION_OF_CELL_DEATH_GENES	19	0.767917	2.17856	0	0.000309003	0.015	182	tags=68%, list=13%, signal=77%
BILD_HRAS_ONCOGENIC_SIGNATURE	50	0.641598	2.177	0	0.00030108	0.015	267	tags=48%, list=19%, signal=57%
DANG_REGULATED_BY_MYC_DN	34	0.677936	2.16799	0	0.000293553	0.015	246	tags=56%, list=17%, signal=66%
PETROVA_ENDOTHELIUM_LYMPHATIC_VS_BLOOD_DN	16	0.797995	2.16791	0	0.000286393	0.015	115	tags=50%, list=8%, signal=54%
PID_TAP63_PATHWAY	23	0.731281	2.16366	0	0.000298498	0.016	153	tags=48%, list=11%, signal=53%
NABA_MATRISOME_ASSOCIATED	52	0.629029	2.15145	0	0.000346593	0.019	256	tags=44%, list=18%, signal=52%
MISSIAGLIA_REGULATED_BY_METHYLATION_UP	20	0.766655	2.14891	0	0.000374843	0.021	151	tags=45%, list=11%, signal=50%
OSWALD_HEMATOPOIETIC_STEM_CELL_IN_COLLAGEN_GEL_UP	29	0.690655	2.14487	0	0.000366513	0.021	98	tags=24%, list=7%, signal=25%
SAUL_SEN_MAYO	15	0.808466	2.14329	0	0.000392914	0.023	81	tags=53%, list=6%, signal=56%
GRAESSMANN_APOPTOSIS_BY_DOXORUBICIN_UP	137	0.547848	2.13345	0	0.000484718	0.029	230	tags=35%, list=16%, signal=38%
DUTERTRE_ESTRADIOL_RESPONSE_24HR_DN	76	0.592474	2.1274	0	0.000506691	0.031	88	tags=22%, list=6%, signal=23%
CHEN_LVAD_SUPPORT_OF_FAILING_HEART_UP	19	0.75645	2.11727	0	0.000641065	0.039	202	tags=53%, list=14%, signal=60%
LIM_MAMMARY_STEM_CELL_UP	67	0.58629	2.11349	0	0.000643573	0.04	280	tags=42%, list=20%, signal=50%
TSAI_RESPONSE_TO_IONIZING_RADIATION	26	0.699908	2.11267	0	0.000646104	0.041	174	tags=46%, list=12%, signal=52%
ACEVEDO_LIVER_CANCER_DN	39	0.634616	2.11264	0	0.000633678	0.041	291	tags=49%, list=20%, signal=60%
MCBRYAN_PUBERTAL_TGFB1_TARGETS_UP	27	0.680171	2.11004	0	0.000621722	0.041	203	tags=41%, list=14%, signal=47%
SATO_SILENCED_BY_METHYLATION_IN_PANCREATIC_CANCER_1	42	0.605897	2.08006	0	0.00104447	0.07	178	tags=29%, list=12%, signal=32%
NAGASHIMA_EGF_SIGNALING_UP	17	0.750905	2.07617	0	0.00108257	0.073	218	tags=65%, list=15%, signal=75%
KAYO_AGING_MUSCLE_UP	19	0.721886	2.07574	0	0.00107785	0.074	1	tags=11%, list=0%, signal=10%
HUTTMANN_B_CLL_POOR_SURVIVAL_UP	24	0.693246	2.07499	0.00134409	0.00107283	0.075	138	tags=29%, list=10%, signal=32%
RASHI_RESPONSE_TO_IONIZING_RADIATION_2	19	0.719338	2.06849	0	0.00120267	0.085	144	tags=42%, list=10%, signal=46%
LIU_OVARIAN_CANCER_TUMORS_AND_XENOGRAFTS_XDGS_DN	134	0.530361	2.06241	0	0.00134287	0.097	373	tags=46%, list=26%, signal=57%
WP_APOPTOSIS_MODULATION_AND_SIGNALING	18	0.747327	2.05901	0	0.00142464	0.105	160	tags=56%, list=11%, signal=62%
ENK_UV_RESPONSE_KERATINOCYTE_UP	49	0.602738	2.05647	0	0.00149198	0.112	260	tags=45%, list=18%, signal=53%
WANG_CISPLATIN_RESPONSE_AND_XPC_DN	23	0.692065	2.05145	0	0.00167113	0.126	251	tags=52%, list=18%, signal=62%
ZHOU_INFLAMMATORY_RESPONSE_LPS_UP	34	0.639955	2.0513	0	0.0016446	0.126	263	tags=53%, list=18%, signal=63%
QI_HYPOXIA	19	0.725393	2.04899	0	0.00169224	0.131	191	tags=47%, list=13%, signal=54%
NABA_MATRISOME	76	0.555508	2.04718	0	0.00176246	0.137	256	tags=37%, list=18%, signal=42%
ZHOU_INFLAMMATORY_RESPONSE_FIMA_UP	52	0.588794	2.03768	0	0.00202227	0.158	191	tags=42%, list=13%, signal=47%
BLANCO_MELO_RESPIRATORY_SYNCYTIAL_VIRUS_INFECTION_A594_CELLS_UP	50	0.587872	2.02917	0	0.00223835	0.178	248	tags=46%, list=17%, signal=54%
LEE_NEURAL_CREST_STEM_CELL_DN	23	0.685447	2.02886	0	0.00222896	0.18	218	tags=48%, list=15%, signal=56%
MARTINEZ_RB1_TARGETS_DN	36	0.626357	2.02567	0	0.00226395	0.186	192	tags=33%, list=13%, signal=38%
NAGASHIMA_NRG1_SIGNALING_UP	39	0.616328	2.02284	0	0.00237676	0.198	218	tags=46%, list=15%, signal=53%
UDAYAKUMAR_MED1_TARGETS_DN	35	0.637416	2.02205	0.00124224	0.00235441	0.198	211	tags=40%, list=15%, signal=46%
HOELZEL_NF1_TARGETS_UP	18	0.720634	2.01944	0.00139082	0.0024311	0.207	69	tags=28%, list=5%, signal=29%
WP_CHOLESTEROL_METABOLISM	16	0.728961	2.0194	0.00287356	0.0023978	0.207	241	tags=69%, list=17%, signal=82%
KOKKINAKIS_METHIONINE_DEPRIVATION_96HR_UP	22	0.7017	2.01902	0	0.00238635	0.209	245	tags=59%, list=17%, signal=70%
BLANCO_MELO_BETA_INTERFERON_TREATED_BRONCHIAL_EPITHELIAL_CELLS_UP	47	0.592496	2.01361	0	0.0025963	0.227	263	tags=49%, list=18%, signal=58%
FOROUTAN_TGFB_EMT_UP	18	0.723025	2.01282	0	0.00262451	0.233	55	tags=33%, list=4%, signal=34%
REACTOME_DISEASES_OF_SIGNAL_TRANSDUCTION_BY_GROWTH_FACTOR_RECEPTORS_AND_SECOND_MESSENGERS	29	0.648296	2.00736	0.00129702	0.00282467	0.248	176	tags=34%, list=12%, signal=39%
WONG_ADULT_TISSUE_STEM_MODULE	76	0.547249	2.00486	0	0.00290914	0.256	216	tags=28%, list=15%, signal=31%
FEVR_CTNNB1_TARGETS_UP	58	0.570349	2.00146	0	0.00300151	0.266	128	tags=22%, list=9%, signal=24%
KOKKINAKIS_METHIONINE_DEPRIVATION_48HR_UP	29	0.654174	1.99855	0	0.00302316	0.269	245	tags=52%, list=17%, signal=61%
FOROUTAN_PRODRANK_TGFB_EMT_UP	18	0.723025	1.99567	0.00133156	0.00318963	0.284	55	tags=33%, list=4%, signal=34%
PID_P73PATHWAY	27	0.660817	1.99478	0	0.00319836	0.288	153	tags=41%, list=11%, signal=45%
WP_HEPATITIS_B_INFECTION	16	0.739909	1.99103	0	0.00329131	0.299	167	tags=44%, list=12%, signal=49%
GARY_CD5_TARGETS_UP	40	0.607833	1.98672	0	0.00346672	0.315	224	tags=40%, list=16%, signal=46%
REACTOME_INTRACELLULAR_SIGNALING_BY_SECOND_MESSENGERS	24	0.677463	1.9844	0	0.003582	0.321	114	tags=29%, list=8%, signal=31%
RICKMAN_METASTASIS_DN	32	0.6247	1.98105	0.001287	0.00370354	0.333	268	tags=47%, list=19%, signal=56%
BLUM_RESPONSE_TO_SALIRASIB_UP	24	0.666685	1.97881	0	0.00375224	0.341	286	tags=54%, list=20%, signal=67%
YOSHIMURA_MAPK8_TARGETS_UP	82	0.537027	1.97781	0	0.00378117	0.346	162	tags=26%, list=11%, signal=27%
ONDER_CDH1_TARGETS_2_DN	70	0.54922	1.97663	0	0.00382632	0.353	280	tags=44%, list=20%, signal=52%
ENK_UV_RESPONSE_EPIDERMIS_UP	32	0.629762	1.97472	0	0.00389724	0.362	203	tags=47%, list=14%, signal=53%
BLANCO_MELO_COVID19_SARS_COV_2_INFECTION_CALU3_CELLS_UP	50	0.578249	1.96627	0	0.00445838	0.409	248	tags=42%, list=17%, signal=49%
ZWANG_CLASS_3_TRANSIENTLY_INDUCED_BY_EGF	34	0.62356	1.96538	0	0.00446922	0.412	182	tags=35%, list=13%, signal=39%
RUTELLA_RESPONSE_TO_CSF2RB_AND_IL4_UP	27	0.637202	1.96235	0.00134953	0.00462293	0.425	126	tags=26%, list=9%, signal=28%
KRIGE_RESPONSE_TO_TOSEDOSTAT_24HR_UP	65	0.55318	1.96197	0	0.00460716	0.427	272	tags=38%, list=19%, signal=45%
HAN_SATB1_TARGETS_UP	49	0.584618	1.96145	0	0.00460031	0.428	235	tags=41%, list=16%, signal=47%
CHANDRAN_METASTASIS_DN	24	0.650217	1.95385	0.00137174	0.00505813	0.462	348	tags=63%, list=24%, signal=81%
ELVIDGE_HYPOXIA_BY_DMOG_UP	17	0.689644	1.94651	0.00281294	0.00553906	0.494	191	tags=41%, list=13%, signal=47%
CHEMNITZ_RESPONSE_TO_PROSTAGLANDIN_E2_DN	30	0.628864	1.94594	0	0.00550646	0.495	163	tags=27%, list=11%, signal=29%
WP_VEGFA_VEGFR2_SIGNALING	33	0.61395	1.94455	0	0.00553066	0.499	218	tags=42%, list=15%, signal=49%
WP_APOPTOSIS	16	0.712264	1.94348	0.001443	0.00557743	0.507	160	tags=50%, list=11%, signal=56%
KOINUMA_TARGETS_OF_SMAD2_OR_SMAD3	104	0.510607	1.93459	0	0.00612035	0.542	218	tags=33%, list=15%, signal=36%
RODWELL_AGING_KIDNEY_UP	41	0.585405	1.92654	0	0.00668427	0.585	192	tags=37%, list=13%, signal=41%
BRUINS_UVC_RESPONSE_VIA_TP53_GROUP_B	66	0.537508	1.92304	0	0.00692411	0.602	352	tags=52%, list=25%, signal=65%
MARTORIATI_MDM4_TARGETS_NEUROEPITHELIUM_UP	31	0.616822	1.92036	0.00259067	0.00707711	0.611	155	tags=39%, list=11%, signal=42%
ELVIDGE_HYPOXIA_UP	25	0.639917	1.91758	0.00280112	0.00729321	0.622	191	tags=40%, list=13%, signal=45%
JINESH_BLEBBISHIELD_TRANSFORMED_STEM_CELL_SPHERES_DN	58	0.545318	1.91495	0	0.00743076	0.631	184	tags=31%, list=13%, signal=34%
CREIGHTON_ENDOCRINE_THERAPY_RESISTANCE_3	69	0.521584	1.9132	0	0.00744211	0.632	224	tags=33%, list=16%, signal=38%
PLASARI_TGFB1_TARGETS_10HR_UP	34	0.598513	1.91244	0	0.0074242	0.634	198	tags=38%, list=14%, signal=43%
HAN_SATB1_TARGETS_DN	39	0.583786	1.91239	0	0.00735609	0.634	192	tags=31%, list=13%, signal=35%
RUTELLA_RESPONSE_TO_HGF_UP	24	0.644949	1.91039	0.00412088	0.0074461	0.64	126	tags=33%, list=9%, signal=36%
MANALO_HYPOXIA_UP	24	0.643939	1.90898	0	0.00751371	0.65	191	tags=42%, list=13%, signal=47%
WP_FOCAL_ADHESION_PI3K_AKT_MTOR_SIGNALING_PATHWAY	22	0.666401	1.9085	0	0.00752367	0.654	80	tags=23%, list=6%, signal=24%
KRIGE_RESPONSE_TO_TOSEDOSTAT_6HR_UP	78	0.520472	1.90662	0	0.00767253	0.662	272	tags=33%, list=19%, signal=39%
WINZEN_DEGRADED_VIA_KHSRP	15	0.708561	1.90283	0.00422535	0.00799029	0.676	184	tags=60%, list=13%, signal=68%
BROCKE_APOPTOSIS_REVERSED_BY_IL6	17	0.682059	1.88684	0.00581395	0.00975517	0.762	361	tags=76%, list=25%, signal=101%
SHEPARD_CRASH_AND_BURN_MUTANT_UP	26	0.6189	1.88494	0	0.0098668	0.766	269	tags=58%, list=19%, signal=70%
MITSIADES_RESPONSE_TO_APLIDIN_UP	50	0.542262	1.88313	0.00243013	0.00993642	0.769	323	tags=52%, list=23%, signal=65%
SWEET_LUNG_CANCER_KRAS_UP	31	0.598481	1.88178	0.00513479	0.0100054	0.774	81	tags=19%, list=6%, signal=20%
GROSS_HYPOXIA_VIA_ELK3_DN	24	0.620843	1.88101	0.00135135	0.0100072	0.78	211	tags=46%, list=15%, signal=53%
WP_CKAP4_SIGNALING_PATHWAY_MAP	21	0.6482	1.88046	0.00412655	0.010041	0.785	72	tags=29%, list=5%, signal=30%
SMIRNOV_CIRCULATING_ENDOTHELIOCYTES_IN_CANCER_UP	23	0.636901	1.87999	0.00133869	0.0100099	0.786	191	tags=35%, list=13%, signal=40%
LEI_MYB_TARGETS	45	0.558779	1.87861	0.00121951	0.0100948	0.789	249	tags=42%, list=17%, signal=50%
REACTOME_MAPK_FAMILY_SIGNALING_CASCADES	19	0.661206	1.87799	0.00542741	0.0100764	0.79	193	tags=53%, list=14%, signal=60%
WP_BREAST_CANCER_PATHWAY	17	0.682102	1.87741	0.00140252	0.0100517	0.792	35	tags=18%, list=2%, signal=18%
KOYAMA_SEMA3B_TARGETS_UP	27	0.619499	1.87523	0.00266312	0.0101975	0.802	165	tags=33%, list=12%, signal=37%
HIRSCH_CELLULAR_TRANSFORMATION_SIGNATURE_UP	34	0.571276	1.86519	0.00255428	0.0112832	0.837	429	tags=65%, list=30%, signal=90%
SMID_BREAST_CANCER_BASAL_DN	62	0.523759	1.84892	0	0.013214	0.895	302	tags=39%, list=21%, signal=47%
RUTELLA_RESPONSE_TO_HGF_VS_CSF2RB_AND_IL4_UP	25	0.615466	1.84441	0.00402685	0.01379	0.904	182	tags=32%, list=13%, signal=36%
WP_PLEURAL_MESOTHELIOMA	57	0.532169	1.84171	0.00239521	0.0141575	0.914	191	tags=28%, list=13%, signal=31%
LIM_MAMMARY_STEM_CELL_DN	22	0.622023	1.83999	0.00269542	0.014357	0.921	311	tags=50%, list=22%, signal=63%
WINTER_HYPOXIA_METAGENE	27	0.596576	1.83461	0.00675676	0.015218	0.925	191	tags=33%, list=13%, signal=38%
WP_GLIOBLASTOMA_SIGNALING_PATHWAYS	15	0.674749	1.82685	0.00286123	0.0163739	0.941	2	tags=13%, list=0%, signal=13%
CHIARADONNA_NEOPLASTIC_TRANSFORMATION_KRAS_DN	17	0.661349	1.82635	0.00707214	0.0163686	0.943	98	tags=29%, list=7%, signal=31%
MARTENS_BOUND_BY_PML_RARA_FUSION	37	0.557497	1.82362	0.00506971	0.0167857	0.947	328	tags=49%, list=23%, signal=62%
PHONG_TNF_TARGETS_UP	18	0.647638	1.82256	0.00273224	0.0167892	0.947	218	tags=50%, list=15%, signal=58%
CAIRO_HEPATOBLASTOMA_CLASSES_DN	20	0.63933	1.82177	0.00689655	0.0167924	0.95	349	tags=65%, list=24%, signal=85%
HUANG_GATA2_TARGETS_UP	18	0.642868	1.81513	0.0141243	0.0178493	0.96	18	tags=11%, list=1%, signal=11%
GAUSSMANN_MLL_AF4_FUSION_TARGETS_F_UP	18	0.646716	1.80423	0.0056899	0.0199016	0.97	277	tags=56%, list=19%, signal=68%
VART_KSHV_INFECTION_ANGIOGENIC_MARKERS_DN	24	0.606166	1.80242	0.00809717	0.0201716	0.972	91	tags=29%, list=6%, signal=31%
DELACROIX_RARG_BOUND_MEF	34	0.561087	1.80152	0.00757576	0.0201508	0.973	202	tags=32%, list=14%, signal=37%
PHONG_TNF_RESPONSE_NOT_VIA_P38	35	0.553501	1.79684	0.0064433	0.0208468	0.978	126	tags=23%, list=9%, signal=24%
ZHONG_RESPONSE_TO_AZACITIDINE_AND_TSA_UP	17	0.651518	1.79424	0.00992908	0.0213306	0.98	194	tags=35%, list=14%, signal=40%
GROSS_HYPOXIA_VIA_HIF1A_DN	15	0.6668	1.79055	0.00991501	0.0219823	0.981	198	tags=47%, list=14%, signal=54%
WP_NETWORK_MAP_OF_SARS_COV_2_SIGNALING_PATHWAY	19	0.625325	1.78923	0.011396	0.0220703	0.982	15	tags=21%, list=1%, signal=21%
GOTZMANN_EPITHELIAL_TO_MESENCHYMAL_TRANSITION_DN	16	0.653086	1.78661	0.0114449	0.0224768	0.985	339	tags=50%, list=24%, signal=65%
XIE_ST_HSC_S1PR3_OE_UP	15	0.662827	1.7779	0.00424328	0.0241032	0.99	369	tags=73%, list=26%, signal=98%
BASAKI_YBX1_TARGETS_DN	35	0.551597	1.77384	0.00767263	0.0249594	0.991	225	tags=37%, list=16%, signal=43%
KEGG_MAPK_SIGNALING_PATHWAY	24	0.597997	1.7719	0.00823045	0.0252103	0.991	211	tags=38%, list=15%, signal=43%
JECHLINGER_EPITHELIAL_TO_MESENCHYMAL_TRANSITION_DN	15	0.671713	1.77128	0.00726744	0.0252298	0.991	98	tags=33%, list=7%, signal=35%
COULOUARN_TEMPORAL_TGFB1_SIGNATURE_DN	15	0.676083	1.76967	0.00286533	0.0255322	0.992	225	tags=60%, list=16%, signal=70%
ALTEMEIER_RESPONSE_TO_LPS_WITH_MECHANICAL_VENTILATION	15	0.662168	1.76906	0.00972222	0.0255294	0.992	215	tags=47%, list=15%, signal=54%
SPIELMAN_LYMPHOBLAST_EUROPEAN_VS_ASIAN_DN	20	0.621857	1.76657	0.00432277	0.0259508	0.992	128	tags=30%, list=9%, signal=32%
WU_CELL_MIGRATION	17	0.620166	1.76499	0.0131387	0.0262058	0.992	65	tags=24%, list=5%, signal=24%
REACTOME_SARS_COV_INFECTIONS	24	0.577691	1.76207	0.00921053	0.026825	0.995	311	tags=50%, list=22%, signal=63%
BLANCO_MELO_COVID19_SARS_COV_2_POS_PATIENT_LUNG_TISSUE_DN	19	0.620599	1.76128	0.00807537	0.0268856	0.995	249	tags=47%, list=17%, signal=57%
FULCHER_INFLAMMATORY_RESPONSE_LECTIN_VS_LPS_UP	41	0.542409	1.7563	0.00123305	0.027935	0.995	182	tags=29%, list=13%, signal=33%
BLANCO_MELO_HUMAN_PARAINFLUENZA_VIRUS_3_INFECTION_A594_CELLS_UP	24	0.5998	1.75435	0.00796813	0.0283008	0.995	248	tags=46%, list=17%, signal=55%
DAZARD_RESPONSE_TO_UV_NHEK_UP	25	0.574078	1.75425	0.0078534	0.0281667	0.995	260	tags=44%, list=18%, signal=53%
MILI_PSEUDOPODIA_CHEMOTAXIS_DN	35	0.546996	1.75287	0.0103226	0.0282861	0.996	251	tags=43%, list=18%, signal=51%
PILON_KLF1_TARGETS_UP	33	0.551837	1.75276	0.0103627	0.0281291	0.996	217	tags=33%, list=15%, signal=38%
GROSS_HYPOXIA_VIA_ELK3_AND_HIF1A_UP	29	0.554282	1.75064	0.00528402	0.0284997	0.997	216	tags=41%, list=15%, signal=48%
WANG_CLIM2_TARGETS_DN	16	0.64373	1.75001	0.00884956	0.0284644	0.997	219	tags=44%, list=15%, signal=51%
KEGG_PATHWAYS_IN_CANCER	38	0.547925	1.74952	0.00629723	0.0283818	0.997	191	tags=26%, list=13%, signal=30%
GOZGIT_ESR1_TARGETS_DN	75	0.48232	1.74713	0.00342466	0.028787	0.998	385	tags=48%, list=27%, signal=62%
ONDER_CDH1_TARGETS_2_UP	29	0.566129	1.74665	0.00538358	0.0287364	0.998	86	tags=17%, list=6%, signal=18%
KAUFFMANN_DNA_REPAIR_GENES	46	0.51703	1.74573	0.00118906	0.0287855	0.998	76	tags=13%, list=5%, signal=13%
MIKKELSEN_ES_ICP_WITH_H3K4ME3	38	0.540277	1.74542	0.00878294	0.0286742	0.998	286	tags=39%, list=20%, signal=48%
REACTOME_METABOLISM_OF_LIPIDS	56	0.501072	1.74366	0.00476758	0.0289335	0.998	241	tags=36%, list=17%, signal=41%
LOPEZ_MBD_TARGETS	66	0.484861	1.74348	0.0045045	0.0288138	0.998	264	tags=30%, list=18%, signal=35%
PURBEY_TARGETS_OF_CTBP1_NOT_SATB1_UP	28	0.568606	1.7429	0.00524246	0.0287875	0.998	158	tags=39%, list=11%, signal=43%
SENESE_HDAC3_TARGETS_UP	45	0.513885	1.74158	0.00847458	0.0290878	0.998	486	tags=64%, list=34%, signal=95%
LIU_PROSTATE_CANCER_DN	56	0.499688	1.74141	0.00237812	0.0289553	0.998	339	tags=50%, list=24%, signal=63%
PASQUALUCCI_LYMPHOMA_BY_GC_STAGE_UP	36	0.538944	1.7403	0.0102433	0.0290184	0.998	409	tags=56%, list=29%, signal=76%
MARTINEZ_RB1_AND_TP53_TARGETS_UP	50	0.511358	1.73807	0.00607533	0.0293947	0.999	182	tags=26%, list=13%, signal=29%
GARGALOVIC_RESPONSE_TO_OXIDIZED_PHOSPHOLIPIDS_BLUE_UP	15	0.637686	1.73755	0.0156695	0.0293791	0.999	240	tags=47%, list=17%, signal=55%
SENESE_HDAC1_TARGETS_UP	38	0.534595	1.73742	0.00745342	0.0292166	0.999	191	tags=32%, list=13%, signal=35%
DOANE_RESPONSE_TO_ANDROGEN_DN	35	0.541959	1.73669	0.0075188	0.0292192	0.999	209	tags=34%, list=15%, signal=39%
AMBROSINI_FLAVOPIRIDOL_TREATMENT_TP53	18	0.620491	1.73625	0.0170213	0.0291831	0.999	82	tags=22%, list=6%, signal=23%
BROWNE_HCMV_INFECTION_24HR_DN	16	0.631353	1.73474	0.0172166	0.0293794	0.999	70	tags=19%, list=5%, signal=19%
BROWN_MYELOID_CELL_DEVELOPMENT_UP	15	0.659202	1.7335	0.0184922	0.0295483	0.999	369	tags=73%, list=26%, signal=98%
SWEET_LUNG_CANCER_KRAS_DN	41	0.515038	1.7304	0.0098401	0.030126	0.999	202	tags=29%, list=14%, signal=33%
WP_PANCREATIC_ADENOCARCINOMA_PATHWAY	15	0.64815	1.73027	0.0114449	0.0299866	0.999	211	tags=40%, list=15%, signal=46%
QI_PLASMACYTOMA_UP	22	0.596532	1.72836	0.0111266	0.0302727	0.999	351	tags=59%, list=25%, signal=77%
LEE_BMP2_TARGETS_UP	73	0.470426	1.72718	0.0011325	0.0304837	0.999	339	tags=41%, list=24%, signal=51%
RUTELLA_RESPONSE_TO_HGF_VS_CSF2RB_AND_IL4_DN	19	0.599089	1.72582	0.0206327	0.030663	0.999	126	tags=21%, list=9%, signal=23%
PHONG_TNF_RESPONSE_VIA_P38_PARTIAL	32	0.537829	1.7247	0.00396825	0.0307586	0.999	128	tags=22%, list=9%, signal=23%
BLANCO_MELO_BRONCHIAL_EPITHELIAL_CELLS_INFLUENZA_A_DEL_NS1_INFECTION_UP	68	0.481214	1.72456	0.00345622	0.0306234	0.999	402	tags=46%, list=28%, signal=60%
SANSOM_APC_TARGETS_DN	30	0.548787	1.72215	0.00932091	0.0311663	0.999	435	tags=60%, list=30%, signal=84%
ROZANOV_MMP14_TARGETS_UP	30	0.553175	1.72019	0.005148	0.0315609	0.999	331	tags=47%, list=23%, signal=59%
WP_NEUROINFLAMMATION_AND_GLUTAMATERGIC_SIGNALING	16	0.621126	1.71837	0.0210084	0.0319556	0.999	167	tags=31%, list=12%, signal=35%
FARMER_BREAST_CANCER_APOCRINE_VS_LUMINAL	31	0.547882	1.7171	0.0200267	0.0321512	1	286	tags=45%, list=20%, signal=55%
OISHI_CHOLANGIOMA_STEM_CELL_LIKE_DN	30	0.548688	1.71669	0.0113636	0.0321072	1	373	tags=60%, list=26%, signal=79%
TONKS_TARGETS_OF_RUNX1_RUNX1T1_FUSION_HSC_UP	18	0.617685	1.71594	0.00981767	0.0322052	1	202	tags=39%, list=14%, signal=45%
MASSARWEH_TAMOXIFEN_RESISTANCE_UP	57	0.48187	1.71592	0.00818713	0.0320433	1	355	tags=44%, list=25%, signal=56%
WP_SMALL_CELL_LUNG_CANCER	17	0.615193	1.71584	0.0172911	0.0318952	1	160	tags=35%, list=11%, signal=39%
MOOTHA_PGC	25	0.56573	1.71328	0.0134048	0.0323203	1	334	tags=56%, list=23%, signal=72%
SARRIO_EPITHELIAL_MESENCHYMAL_TRANSITION_DN	20	0.594779	1.70991	0.00804289	0.0330505	1	349	tags=60%, list=24%, signal=78%
REACTOME_METABOLISM_OF_STEROIDS	15	0.644572	1.70823	0.0201729	0.0333507	1	241	tags=67%, list=17%, signal=79%
CAIRO_HEPATOBLASTOMA_DN	18	0.606418	1.70808	0.0153203	0.0332184	1	267	tags=39%, list=19%, signal=47%
PID_E2F_PATHWAY	22	0.582198	1.7047	0.0123457	0.0340945	1	72	tags=18%, list=5%, signal=19%
GERY_CEBP_TARGETS	20	0.589122	1.70217	0.0162162	0.0347539	1	332	tags=50%, list=23%, signal=64%
WP_CHROMOSOMAL_AND_MICROSATELLITE_INSTABILITY_IN_COLORECTAL_CANCER	15	0.636401	1.69212	0.0243902	0.0377675	1	144	tags=27%, list=10%, signal=29%
HORIUCHI_WTAP_TARGETS_UP	27	0.552563	1.69031	0.0147849	0.0381307	1	366	tags=56%, list=26%, signal=73%
WP_CIRCADIAN_RHYTHM_GENES	20	0.584876	1.68617	0.0220083	0.0392869	1	30	tags=15%, list=2%, signal=15%
KIM_RESPONSE_TO_TSA_AND_DECITABINE_UP	21	0.581715	1.68564	0.0120643	0.039291	1	4	tags=10%, list=0%, signal=9%
ZWANG_EGF_INTERVAL_DN	25	0.553289	1.68526	0.0209699	0.0392369	1	170	tags=28%, list=12%, signal=31%
WIERENGA_STAT5A_TARGETS_UP	19	0.589948	1.68498	0.0155807	0.0391685	1	522	tags=84%, list=37%, signal=131%
DOANE_BREAST_CANCER_ESR1_UP	15	0.636946	1.67903	0.0222222	0.0408856	1	302	tags=60%, list=21%, signal=75%
DAVICIONI_MOLECULAR_ARMS_VS_ERMS_UP	20	0.600111	1.67718	0.0152778	0.0413575	1	283	tags=55%, list=20%, signal=68%
PEREZ_TP63_TARGETS	53	0.478063	1.67586	0.0121655	0.0416322	1	437	tags=55%, list=31%, signal=76%
CREIGHTON_ENDOCRINE_THERAPY_RESISTANCE_5	45	0.497095	1.67466	0.00606061	0.0418254	1	377	tags=47%, list=26%, signal=61%
TARTE_PLASMA_CELL_VS_PLASMABLAST_UP	24	0.557547	1.67399	0.0292943	0.0418727	1	270	tags=38%, list=19%, signal=45%
REACTOME_NEDDYLATION	20	0.587002	1.66972	0.0218579	0.043106	1	35	tags=15%, list=2%, signal=15%
REACTOME_SENSORY_PERCEPTION	21	0.581211	1.66516	0.0141935	0.0445192	1	254	tags=43%, list=18%, signal=51%
REACTOME_INNATE_IMMUNE_SYSTEM	45	0.489711	1.65804	0.0111111	0.046858	1	389	tags=44%, list=27%, signal=59%
CHIARADONNA_NEOPLASTIC_TRANSFORMATION_CDC25_DN	18	0.597537	1.65611	0.0241477	0.0473001	1	302	tags=50%, list=21%, signal=63%
WP_SUDDEN_INFANT_DEATH_SYNDROME_SIDS_SUSCEPTIBILITY_PATHWAYS	16	0.616366	1.65541	0.0335766	0.0473248	1	220	tags=44%, list=15%, signal=51%
TIEN_INTESTINE_PROBIOTICS_24HR_DN	16	0.606374	1.65486	0.0334728	0.0472911	1	340	tags=63%, list=24%, signal=81%
BLANCO_MELO_COVID19_SARS_COV_2_LOW_MOI_INFECTION_A594_ACE2_EXPRESSING_CELLS_UP	25	0.554153	1.64964	0.0189702	0.0489062	1	181	tags=32%, list=13%, signal=36%
RODWELL_AGING_KIDNEY_NO_BLOOD_UP	20	0.57215	1.64951	0.0300958	0.0487302	1	192	tags=35%, list=13%, signal=40%
KYNG_DNA_DAMAGE_DN	23	0.565011	1.64949	0.0321678	0.0485203	1	267	tags=48%, list=19%, signal=58%
REACTOME_CYTOKINE_SIGNALING_IN_IMMUNE_SYSTEM	63	0.46531	1.64931	0.00701754	0.0483656	1	115	tags=21%, list=8%, signal=21%
MARTINEZ_TP53_TARGETS_DN	41	0.491527	1.64651	0.0225282	0.0492069	1	192	tags=32%, list=13%, signal=36%
WP_PI3K_AKT_SIGNALING_PATHWAY	30	0.532713	1.64577	0.0201005	0.0492468	1	218	tags=27%, list=15%, signal=31%
BOSCO_ALLERGEN_INDUCED_TH2_ASSOCIATED_MODULE	17	0.586943	1.64492	0.0324401	0.0493688	1	160	tags=35%, list=11%, signal=39%
WP_EPITHELIAL_TO_MESENCHYMAL_TRANSITION_IN_COLORECTAL_CANCER	18	0.583996	1.64272	0.0356164	0.0499628	1	13	tags=11%, list=1%, signal=11%
WP_VITAMIN_D_RECEPTOR_PATHWAY	20	0.578693	1.64122	0.0151934	0.050272	1	211	tags=35%, list=15%, signal=40%
JIANG_HYPOXIA_NORMAL	19	0.579544	1.63434	0.0311231	0.0529964	1	270	tags=42%, list=19%, signal=51%
NAKAMURA_ADIPOGENESIS_LATE_UP	18	0.58148	1.63274	0.0233918	0.0533018	1	256	tags=50%, list=18%, signal=60%
IBRAHIM_NRF1_DOWN	27	0.535117	1.62878	0.0263505	0.0546006	1	54	tags=22%, list=4%, signal=23%
REACTOME_TRANSPORT_OF_SMALL_MOLECULES	35	0.508703	1.62877	0.0207065	0.0543642	1	316	tags=43%, list=22%, signal=54%
KIM_WT1_TARGETS_UP	34	0.513935	1.6286	0.0203822	0.0541702	1	246	tags=41%, list=17%, signal=49%
REACTOME_RNA_POLYMERASE_II_TRANSCRIPTION	178	0.411174	1.62789	0	0.0542205	1	92	tags=15%, list=6%, signal=14%
MIYAGAWA_TARGETS_OF_EWSR1_ETS_FUSIONS_UP	37	0.496443	1.62577	0.0141207	0.0547849	1	263	tags=35%, list=18%, signal=42%
HELLER_HDAC_TARGETS_SILENCED_BY_METHYLATION_DN	36	0.493687	1.62228	0.0166667	0.0559661	1	211	tags=31%, list=15%, signal=35%
MARTENS_TRETINOIN_RESPONSE_UP	53	0.464015	1.62184	0.0158343	0.0559324	1	470	tags=53%, list=33%, signal=76%
JOHNSTONE_PARVB_TARGETS_3_UP	36	0.498529	1.62161	0.0152091	0.055809	1	471	tags=67%, list=33%, signal=97%
MEISSNER_NPC_HCP_WITH_H3K4ME3_AND_H3K27ME3	21	0.556202	1.61407	0.0292072	0.0587595	1	218	tags=29%, list=15%, signal=33%
BHAT_ESR1_TARGETS_NOT_VIA_AKT1_DN	17	0.581763	1.61398	0.0269886	0.0585761	1	184	tags=35%, list=13%, signal=40%
GRAESSMANN_APOPTOSIS_BY_SERUM_DEPRIVATION_UP	38	0.496558	1.61395	0.0225	0.058368	1	211	tags=29%, list=15%, signal=33%
DEURIG_T_CELL_PROLYMPHOCYTIC_LEUKEMIA_DN	23	0.54057	1.61324	0.0338753	0.0584417	1	192	tags=35%, list=13%, signal=40%
WP_G1_TO_S_CELL_CYCLE_CONTROL	17	0.583889	1.6117	0.0318841	0.0587564	1	2	tags=12%, list=0%, signal=12%
MARTINEZ_TP53_TARGETS_UP	49	0.481134	1.61093	0.0131737	0.0588402	1	111	tags=18%, list=8%, signal=19%
DURAND_STROMA_NS_UP	21	0.555746	1.60991	0.0341997	0.0590462	1	363	tags=48%, list=25%, signal=63%
CHARAFE_BREAST_CANCER_LUMINAL_VS_MESENCHYMAL_UP	53	0.469883	1.60816	0.00959233	0.0595454	1	383	tags=49%, list=27%, signal=65%
PEREZ_TP53_AND_TP63_TARGETS	39	0.489939	1.60679	0.0229592	0.0598536	1	330	tags=46%, list=23%, signal=58%
REACTOME_SIGNALING_BY_INTERLEUKINS	41	0.487957	1.60403	0.028536	0.0607389	1	95	tags=20%, list=7%, signal=20%
WP_MAPK_SIGNALING_PATHWAY	21	0.548086	1.59525	0.0325203	0.064423	1	211	tags=29%, list=15%, signal=33%
WP_INTEGRATED_CANCER_PATHWAY	16	0.586215	1.59453	0.029703	0.064492	1	158	tags=31%, list=11%, signal=35%
HSIAO_HOUSEKEEPING_GENES	17	0.573437	1.59448	0.0409605	0.0642654	1	36	tags=18%, list=3%, signal=18%
RAY_TUMORIGENESIS_BY_ERBB2_CDC25A_DN	27	0.518772	1.5943	0.0343915	0.0640691	1	268	tags=37%, list=19%, signal=45%
WP_IL_24_SIGNALING_PATHWAY	36	0.499449	1.59305	0.0268886	0.0644224	1	211	tags=36%, list=15%, signal=41%
VART_KSHV_INFECTION_ANGIOGENIC_MARKERS_UP	21	0.558634	1.59287	0.0293725	0.0642479	1	537	tags=76%, list=38%, signal=120%
RIGGI_EWING_SARCOMA_PROGENITOR_UP	55	0.450823	1.58858	0.0271868	0.0661421	1	239	tags=27%, list=17%, signal=31%
KIM_WT1_TARGETS_12HR_UP	25	0.522114	1.58826	0.0299479	0.0660675	1	200	tags=28%, list=14%, signal=32%
KATSANOU_ELAVL1_TARGETS_UP	15	0.603927	1.5872	0.0392442	0.0663083	1	404	tags=60%, list=28%, signal=83%
RUTELLA_RESPONSE_TO_HGF_DN	20	0.552663	1.58691	0.0326975	0.0661696	1	0	tags=5%, list=0%, signal=5%
WEST_ADRENOCORTICAL_TUMOR_DN	42	0.484794	1.58648	0.0130641	0.0660958	1	389	tags=45%, list=27%, signal=60%
BOQUEST_STEM_CELL_DN	15	0.593896	1.58583	0.0395315	0.0661522	1	303	tags=53%, list=21%, signal=67%
MILI_PSEUDOPODIA_HAPTOTAXIS_DN	61	0.450085	1.58473	0.0212515	0.0664051	1	251	tags=44%, list=18%, signal=51%
REACTOME_TP53_REGULATES_TRANSCRIPTION_OF_CELL_CYCLE_GENES	20	0.546719	1.58116	0.0461957	0.0677455	1	54	tags=20%, list=4%, signal=20%
DODD_NASOPHARYNGEAL_CARCINOMA_UP	118	0.407898	1.57626	0.00757576	0.0698203	1	406	tags=39%, list=28%, signal=50%
REACTOME_METABOLISM_OF_VITAMINS_AND_COFACTORS	17	0.568056	1.57587	0.0452055	0.0697517	1	298	tags=59%, list=21%, signal=73%
MIKKELSEN_NPC_HCP_WITH_H3K4ME3_AND_H3K27ME3	26	0.524421	1.5748	0.044	0.0699844	1	193	tags=23%, list=14%, signal=26%
KIM_ALL_DISORDERS_CALB1_CORR_UP	24	0.53565	1.57419	0.0287278	0.0700427	1	260	tags=38%, list=18%, signal=45%
MARTINEZ_RB1_AND_TP53_TARGETS_DN	40	0.469419	1.57162	0.0362954	0.0710834	1	151	tags=25%, list=11%, signal=27%
TORCHIA_TARGETS_OF_EWSR1_FLI1_FUSION_UP	21	0.548292	1.56997	0.0415512	0.0716666	1	240	tags=43%, list=17%, signal=51%
HELLER_HDAC_TARGETS_SILENCED_BY_METHYLATION_UP	69	0.434985	1.56415	0.0195627	0.0741612	1	83	tags=14%, list=6%, signal=15%
CUI_TCF21_TARGETS_2_DN	89	0.419005	1.56376	0.0157127	0.0740897	1	440	tags=46%, list=31%, signal=62%
WANG_ESOPHAGUS_CANCER_VS_NORMAL_UP	15	0.583799	1.56212	0.0457143	0.0744983	1	98	tags=20%, list=7%, signal=21%
KIM_WT1_TARGETS_8HR_UP	20	0.552416	1.55832	0.0489796	0.0763023	1	482	tags=65%, list=34%, signal=97%
WANG_HCP_PROSTATE_CANCER	16	0.576376	1.55408	0.0624113	0.0783529	1	256	tags=44%, list=18%, signal=53%
FERNANDEZ_BOUND_BY_MYC	18	0.546641	1.54945	0.0496454	0.0804974	1	144	tags=22%, list=10%, signal=24%
LINDGREN_BLADDER_CANCER_CLUSTER_2B	34	0.483607	1.54761	0.0420382	0.0811507	1	183	tags=29%, list=13%, signal=33%
REACTOME_NERVOUS_SYSTEM_DEVELOPMENT	30	0.489118	1.54575	0.045977	0.0818994	1	367	tags=50%, list=26%, signal=66%
WP_TGF_BETA_SIGNALING_PATHWAY	18	0.546721	1.54036	0.0670471	0.0846023	1	158	tags=17%, list=11%, signal=19%
SCHAEFFER_PROSTATE_DEVELOPMENT_12HR_UP	18	0.559638	1.53871	0.0445063	0.0851383	1	101	tags=22%, list=7%, signal=24%
SMID_BREAST_CANCER_LUMINAL_B_UP	16	0.562423	1.53417	0.0593472	0.0874778	1	165	tags=25%, list=12%, signal=28%
YAMAZAKI_TCEB3_TARGETS_UP	16	0.563412	1.52917	0.0476879	0.0900066	1	239	tags=44%, list=17%, signal=52%
DELACROIX_RAR_BOUND_ES	46	0.452813	1.52615	0.03875	0.0914623	1	141	tags=22%, list=10%, signal=23%
WP_NUCLEAR_RECEPTORS_META_PATHWAY	28	0.490416	1.52174	0.0565276	0.0936098	1	316	tags=36%, list=22%, signal=45%
REACTOME_PROGRAMMED_CELL_DEATH	28	0.490311	1.52103	0.0545939	0.0937155	1	160	tags=29%, list=11%, signal=32%
AMIT_EGF_RESPONSE_480_HELA	18	0.533912	1.51859	0.055788	0.0948342	1	267	tags=39%, list=19%, signal=47%
LEE_DIFFERENTIATING_T_LYMPHOCYTE	18	0.548167	1.51771	0.0474198	0.0950184	1	456	tags=61%, list=32%, signal=89%
NABA_ECM_AFFILIATED	16	0.549875	1.5176	0.0753912	0.0947675	1	576	tags=88%, list=40%, signal=145%
DOUGLAS_BMI1_TARGETS_DN	17	0.546437	1.51174	0.0564175	0.098069	1	252	tags=47%, list=18%, signal=56%
BOQUEST_STEM_CELL_CULTURED_VS_FRESH_UP	41	0.456556	1.5093	0.0390921	0.0992135	1	194	tags=24%, list=14%, signal=27%
VERHAAK_AML_WITH_NPM1_MUTATED_UP	22	0.531714	1.50794	0.0551075	0.0997297	1	167	tags=27%, list=12%, signal=30%
WELCSH_BRCA1_TARGETS_UP	20	0.527751	1.50552	0.0677732	0.100859	1	70	tags=10%, list=5%, signal=10%
ZHENG_BOUND_BY_FOXP3	33	0.472885	1.50181	0.0439276	0.102874	1	131	tags=18%, list=9%, signal=20%
SCHUETZ_BREAST_CANCER_DUCTAL_INVASIVE_UP	28	0.48545	1.50098	0.0581867	0.103031	1	202	tags=25%, list=14%, signal=29%
SMID_BREAST_CANCER_NORMAL_LIKE_UP	32	0.474709	1.49941	0.0513834	0.103737	1	363	tags=50%, list=25%, signal=66%
ONKEN_UVEAL_MELANOMA_UP	62	0.427611	1.4991	0.034565	0.103573	1	246	tags=29%, list=17%, signal=34%
BAELDE_DIABETIC_NEPHROPATHY_DN	40	0.448414	1.4965	0.0557621	0.104855	1	211	tags=25%, list=15%, signal=29%
KINSEY_TARGETS_OF_EWSR1_FLII_FUSION_DN	39	0.453439	1.49586	0.0473815	0.104896	1	272	tags=36%, list=19%, signal=43%
KUMAR_TARGETS_OF_MLL_AF9_FUSION	25	0.493639	1.48839	0.0655738	0.10935	1	583	tags=76%, list=41%, signal=126%
REACTOME_NEURONAL_SYSTEM	25	0.486509	1.4869	0.0717185	0.110028	1	343	tags=40%, list=24%, signal=52%
KEGG_ENDOCYTOSIS	15	0.556724	1.48555	0.0676259	0.110658	1	537	tags=80%, list=38%, signal=127%
BLANCO_MELO_COVID19_SARS_COV_2_INFECTION_A594_ACE2_EXPRESSING_CELLS_UP	53	0.430807	1.48408	0.0430233	0.111283	1	248	tags=32%, list=17%, signal=37%
VERHAAK_GLIOBLASTOMA_MESENCHYMAL	20	0.521467	1.48166	0.0767123	0.1125	1	115	tags=25%, list=8%, signal=27%
BLALOCK_ALZHEIMERS_DISEASE_DN	53	0.427427	1.47936	0.051374	0.113615	1	205	tags=25%, list=14%, signal=28%
DUTERTRE_ESTRADIOL_RESPONSE_6HR_DN	24	0.504828	1.47813	0.0766129	0.114018	1	69	tags=21%, list=5%, signal=22%
GUO_TARGETS_OF_IRS1_AND_IRS2	16	0.539738	1.47611	0.0699301	0.115069	1	224	tags=44%, list=16%, signal=51%
BRUINS_UVC_RESPONSE_VIA_TP53_GROUP_A	54	0.424301	1.47431	0.0592503	0.11598	1	349	tags=39%, list=24%, signal=50%
REACTOME_TRANSMISSION_ACROSS_CHEMICAL_SYNAPSES	20	0.517169	1.47275	0.0861111	0.11662	1	343	tags=45%, list=24%, signal=58%
SENESE_HDAC1_AND_HDAC2_TARGETS_UP	30	0.474532	1.46595	0.0702211	0.121032	1	455	tags=57%, list=32%, signal=81%
CHARAFE_BREAST_CANCER_LUMINAL_VS_BASAL_DN	54	0.420859	1.46467	0.0614657	0.121559	1	372	tags=41%, list=26%, signal=53%
SMID_BREAST_CANCER_LUMINAL_B_DN	44	0.436255	1.46093	0.0621118	0.123738	1	404	tags=41%, list=28%, signal=55%
INGRAM_SHH_TARGETS_UP	15	0.538353	1.45971	0.0806916	0.124274	1	307	tags=47%, list=21%, signal=59%
WANG_SMARCE1_TARGETS_UP	40	0.441821	1.45576	0.0640394	0.126674	1	452	tags=50%, list=32%, signal=71%
AMUNDSON_RESPONSE_TO_ARSENITE	18	0.514163	1.44951	0.0959666	0.130758	1	222	tags=33%, list=16%, signal=39%
BRUINS_UVC_RESPONSE_LATE	76	0.390789	1.44816	0.048	0.131405	1	260	tags=33%, list=18%, signal=38%
MCBRYAN_PUBERTAL_BREAST_3_4WK_UP	25	0.482093	1.44348	0.0783533	0.134439	1	246	tags=40%, list=17%, signal=47%
ACEVEDO_LIVER_TUMOR_VS_NORMAL_ADJACENT_TISSUE_DN	30	0.470982	1.44245	0.0638021	0.134836	1	218	tags=23%, list=15%, signal=27%
KAN_RESPONSE_TO_ARSENIC_TRIOXIDE	25	0.489642	1.43394	0.0846561	0.141446	1	198	tags=32%, list=14%, signal=36%
KAAB_HEART_ATRIUM_VS_VENTRICLE_UP	22	0.485542	1.43356	0.0981675	0.141286	1	332	tags=45%, list=23%, signal=58%
RODRIGUES_THYROID_CARCINOMA_POORLY_DIFFERENTIATED_DN	61	0.4059	1.4331	0.0692042	0.141241	1	331	tags=36%, list=23%, signal=45%
LINSLEY_MIR16_TARGETS	25	0.471756	1.43231	0.0998668	0.141486	1	49	tags=20%, list=3%, signal=20%
LINDGREN_BLADDER_CANCER_CLUSTER_3_DN	24	0.467785	1.42504	0.0832197	0.147024	1	121	tags=21%, list=8%, signal=22%
KIM_ALL_DISORDERS_OLIGODENDROCYTE_NUMBER_CORR_UP	22	0.488875	1.42464	0.0876712	0.146877	1	270	tags=41%, list=19%, signal=50%
RODRIGUES_THYROID_CARCINOMA_ANAPLASTIC_DN	27	0.466241	1.42182	0.0892144	0.148751	1	322	tags=37%, list=23%, signal=47%
FORTSCHEGGER_PHF8_TARGETS_DN	62	0.399791	1.4205	0.0692841	0.14938	1	430	tags=47%, list=30%, signal=64%
KEGG_AXON_GUIDANCE	15	0.540451	1.42021	0.092827	0.149176	1	410	tags=60%, list=29%, signal=83%
CHARAFE_BREAST_CANCER_BASAL_VS_MESENCHYMAL_UP	19	0.507053	1.4199	0.0870166	0.148968	1	377	tags=58%, list=26%, signal=78%
DIAZ_CHRONIC_MYELOGENOUS_LEUKEMIA_UP	75	0.387138	1.41876	0.0612245	0.149452	1	224	tags=24%, list=16%, signal=27%
ACEVEDO_NORMAL_TISSUE_ADJACENT_TO_LIVER_TUMOR_DN	22	0.479679	1.41812	0.110957	0.149487	1	500	tags=64%, list=35%, signal=96%
MARTINEZ_RB1_TARGETS_UP	58	0.402396	1.41711	0.0490082	0.149822	1	192	tags=24%, list=13%, signal=27%
REN_ALVEOLAR_RHABDOMYOSARCOMA_DN	23	0.484406	1.40947	0.110215	0.15566	1	177	tags=26%, list=12%, signal=29%
RIEGE_DELTANP63_DIRECT_TARGETS_UP	41	0.421711	1.4086	0.0835381	0.155906	1	270	tags=37%, list=19%, signal=44%
YOSHIMURA_MAPK8_TARGETS_DN	28	0.460658	1.40827	0.0995962	0.155715	1	257	tags=43%, list=18%, signal=51%
REACTOME_NEUROTRANSMITTER_RECEPTORS_AND_POSTSYNAPTIC_SIGNAL_TRANSMISSION	15	0.533208	1.40583	0.111429	0.157388	1	343	tags=47%, list=24%, signal=61%
HOSHIDA_LIVER_CANCER_SUBCLASS_S1	25	0.473186	1.40138	0.112732	0.160851	1	373	tags=48%, list=26%, signal=64%
FISCHER_P53_LNCRNA_TARGETS	41	0.423963	1.39345	0.0892857	0.167334	1	462	tags=49%, list=32%, signal=70%
LI_WILMS_TUMOR_VS_FETAL_KIDNEY_1_UP	21	0.488438	1.39261	0.102069	0.167529	1	507	tags=67%, list=35%, signal=102%
COLDREN_GEFITINIB_RESISTANCE_DN	32	0.436667	1.39113	0.101412	0.168374	1	278	tags=38%, list=19%, signal=46%
REACTOME_EXTRACELLULAR_MATRIX_ORGANIZATION	18	0.49439	1.39046	0.11855	0.168469	1	357	tags=50%, list=25%, signal=66%
BERENJENO_TRANSFORMED_BY_RHOA_DN	27	0.451425	1.38319	0.100132	0.174431	1	591	tags=74%, list=41%, signal=124%
REACTOME_REGULATION_OF_TP53_ACTIVITY	28	0.446892	1.38281	0.126816	0.174252	1	155	tags=29%, list=11%, signal=31%
MARKEY_RB1_ACUTE_LOF_DN	23	0.468138	1.3814	0.137566	0.175063	1	373	tags=43%, list=26%, signal=58%
GROSS_HYPOXIA_VIA_ELK3_AND_HIF1A_DN	19	0.488746	1.37679	0.130674	0.178902	1	16	tags=16%, list=1%, signal=16%
REACTOME_SIGNALING_BY_RECEPTOR_TYROSINE_KINASES	34	0.435254	1.37229	0.111825	0.1826	1	191	tags=29%, list=13%, signal=33%
JOHNSTONE_PARVB_TARGETS_2_DN	21	0.478863	1.37026	0.113388	0.184077	1	6	tags=10%, list=0%, signal=9%
RAO_BOUND_BY_SALL4	20	0.478331	1.36851	0.131507	0.185373	1	138	tags=20%, list=10%, signal=22%
RUTELLA_RESPONSE_TO_CSF2RB_AND_IL4_DN	17	0.50432	1.36841	0.122682	0.18493	1	174	tags=24%, list=12%, signal=26%
TURASHVILI_BREAST_DUCTAL_CARCINOMA_VS_DUCTAL_NORMAL_DN	24	0.453614	1.36826	0.126667	0.18454	1	361	tags=38%, list=25%, signal=49%
DACOSTA_UV_RESPONSE_VIA_ERCC3_UP	33	0.430966	1.36734	0.12294	0.184874	1	98	tags=21%, list=7%, signal=22%
PODAR_RESPONSE_TO_ADAPHOSTIN_UP	26	0.453101	1.36728	0.119143	0.184409	1	332	tags=42%, list=23%, signal=54%
REACTOME_NEUTROPHIL_DEGRANULATION	20	0.475681	1.36222	0.133697	0.188648	1	419	tags=55%, list=29%, signal=77%
VANTVEER_BREAST_CANCER_ESR1_UP	21	0.47445	1.36107	0.135318	0.189225	1	113	tags=19%, list=8%, signal=20%
MULLIGHAN_MLL_SIGNATURE_2_DN	20	0.474939	1.35927	0.118402	0.190504	1	251	tags=35%, list=18%, signal=42%
WAMUNYOKOLI_OVARIAN_CANCER_LMP_UP	19	0.492772	1.35848	0.143448	0.190726	1	404	tags=53%, list=28%, signal=72%
MEISSNER_NPC_HCP_WITH_H3K4ME2	47	0.40118	1.35673	0.108043	0.19181	1	283	tags=32%, list=20%, signal=38%
GOBERT_OLIGODENDROCYTE_DIFFERENTIATION_DN	108	0.359791	1.35593	0.0625686	0.192047	1	336	tags=31%, list=24%, signal=38%
MOREAUX_MULTIPLE_MYELOMA_BY_TACI_UP	26	0.446214	1.35572	0.142282	0.191698	1	282	tags=35%, list=20%, signal=42%
ZWANG_CLASS_1_TRANSIENTLY_INDUCED_BY_EGF	61	0.382329	1.35385	0.104389	0.192924	1	263	tags=31%, list=18%, signal=37%
EBAUER_TARGETS_OF_PAX3_FOXO1_FUSION_UP	18	0.499209	1.3523	0.14986	0.19397	1	274	tags=44%, list=19%, signal=54%
PEDRIOLI_MIR31_TARGETS_DN	20	0.48155	1.35225	0.1375	0.193488	1	559	tags=70%, list=39%, signal=113%
JINESH_BLEBBISHIELD_TO_IMMUNE_CELL_FUSION_PBSHMS_DN	39	0.40417	1.34818	0.121604	0.196964	1	191	tags=28%, list=13%, signal=32%
STEIN_ESRRA_TARGETS_UP	18	0.482547	1.34594	0.155125	0.198602	1	215	tags=39%, list=15%, signal=45%
GRAESSMANN_APOPTOSIS_BY_SERUM_DEPRIVATION_DN	15	0.50483	1.34568	0.134181	0.198345	1	191	tags=33%, list=13%, signal=38%
DAVICIONI_TARGETS_OF_PAX_FOXO1_FUSIONS_UP	28	0.439906	1.34512	0.124031	0.198327	1	437	tags=64%, list=31%, signal=91%
REACTOME_SARS_COV_2_INFECTION	18	0.477766	1.34477	0.144663	0.198116	1	311	tags=44%, list=22%, signal=56%
WP_RAS_SIGNALING	15	0.50349	1.34147	0.145092	0.20092	1	218	tags=33%, list=15%, signal=39%
LU_EZH2_TARGETS_DN	48	0.393112	1.33938	0.137515	0.202298	1	256	tags=35%, list=18%, signal=42%
STEIN_ESRRA_TARGETS	36	0.413654	1.33194	0.12548	0.209442	1	215	tags=28%, list=15%, signal=32%
BLANCO_MELO_MERS_COV_INFECTION_MCR5_CELLS_UP	29	0.428233	1.3279	0.14249	0.213015	1	336	tags=34%, list=24%, signal=44%
WANG_RESPONSE_TO_GSK3_INHIBITOR_SB216763_UP	28	0.424171	1.31938	0.140604	0.221358	1	365	tags=39%, list=26%, signal=52%
FULCHER_INFLAMMATORY_RESPONSE_LECTIN_VS_LPS_DN	40	0.399071	1.31807	0.13198	0.222194	1	412	tags=45%, list=29%, signal=61%
HELLER_HDAC_TARGETS_UP	40	0.398772	1.31744	0.14742	0.222302	1	83	tags=13%, list=6%, signal=13%
SENGUPTA_NASOPHARYNGEAL_CARCINOMA_WITH_LMP1_UP	41	0.40254	1.31571	0.14944	0.22356	1	25	tags=10%, list=2%, signal=10%
PHONG_TNF_RESPONSE_VIA_P38_COMPLETE	29	0.424164	1.311	0.172142	0.2281	1	210	tags=31%, list=15%, signal=36%
WP_RETINOBLASTOMA_GENE_IN_CANCER	34	0.406502	1.30855	0.175867	0.230189	1	2	tags=6%, list=0%, signal=6%
MCLACHLAN_DENTAL_CARIES_UP	21	0.450968	1.30662	0.181446	0.231649	1	52	tags=14%, list=4%, signal=15%
SCHAEFFER_PROSTATE_DEVELOPMENT_48HR_UP	49	0.374531	1.30573	0.126965	0.232097	1	283	tags=33%, list=20%, signal=39%
PICCALUGA_ANGIOIMMUNOBLASTIC_LYMPHOMA_DN	16	0.483089	1.30503	0.18663	0.232232	1	456	tags=56%, list=32%, signal=82%
BENPORATH_SUZ12_TARGETS	72	0.358568	1.30374	0.122847	0.232921	1	301	tags=25%, list=21%, signal=30%
PID_ATF2_PATHWAY	16	0.473302	1.29995	0.179837	0.236393	1	211	tags=38%, list=15%, signal=44%
NUYTTEN_NIPP1_TARGETS_UP	65	0.36331	1.2974	0.115702	0.238494	1	115	tags=14%, list=8%, signal=14%
KIM_BIPOLAR_DISORDER_OLIGODENDROCYTE_DENSITY_CORR_UP	15	0.480277	1.29696	0.178771	0.238324	1	270	tags=33%, list=19%, signal=41%
THUM_SYSTOLIC_HEART_FAILURE_UP	26	0.423898	1.29608	0.186529	0.238679	1	375	tags=46%, list=26%, signal=61%
MEISSNER_NPC_HCP_WITH_H3_UNMETHYLATED	39	0.39557	1.29462	0.150318	0.239722	1	285	tags=28%, list=20%, signal=34%
OSMAN_BLADDER_CANCER_DN	17	0.478037	1.29451	0.176966	0.2392	1	151	tags=29%, list=11%, signal=32%
REACTOME_CELLULAR_RESPONSES_TO_STIMULI	100	0.339456	1.28763	0.109392	0.246564	1	100	tags=11%, list=7%, signal=11%
NAKAMURA_TUMOR_ZONE_PERIPHERAL_VS_CENTRAL_DN	48	0.369062	1.28386	0.157074	0.250393	1	349	tags=40%, list=24%, signal=51%
PARENT_MTOR_SIGNALING_UP	27	0.414376	1.2818	0.169811	0.25213	1	398	tags=44%, list=28%, signal=60%
BENPORATH_MYC_TARGETS_WITH_EBOX	21	0.442052	1.27984	0.193548	0.253636	1	144	tags=19%, list=10%, signal=21%
JAEGER_METASTASIS_DN	28	0.420508	1.27806	0.195214	0.255024	1	347	tags=39%, list=24%, signal=51%
WP_NUCLEOTIDE_EXCISION_REPAIR_IN_XERODERMA_PIGMENTOSUM	18	0.459049	1.2694	0.181944	0.264587	1	76	tags=17%, list=5%, signal=17%
MIYAGAWA_TARGETS_OF_EWSR1_ETS_FUSIONS_DN	18	0.458332	1.26903	0.178571	0.264366	1	206	tags=28%, list=14%, signal=32%
RODRIGUES_DCC_TARGETS_DN	15	0.479853	1.26881	0.202878	0.263972	1	369	tags=47%, list=26%, signal=62%
ONKEN_UVEAL_MELANOMA_DN	23	0.423945	1.26684	0.181946	0.2657	1	344	tags=39%, list=24%, signal=51%
WAKABAYASHI_ADIPOGENESIS_PPARG_RXRA_BOUND_8D	76	0.348637	1.26668	0.143672	0.265218	1	349	tags=32%, list=24%, signal=40%
RUIZ_TNC_TARGETS_UP	18	0.452456	1.26013	0.19888	0.272448	1	553	tags=61%, list=39%, signal=98%
MULLIGHAN_MLL_SIGNATURE_2_UP	29	0.403144	1.25474	0.189153	0.278316	1	111	tags=21%, list=8%, signal=22%
MEBARKI_HCC_PROGENITOR_FZD8CRD_DN	33	0.400166	1.25185	0.189586	0.281282	1	336	tags=36%, list=24%, signal=46%
CARRILLOREIXACH_HEPATOBLASTOMA_VS_NORMAL_DN	67	0.338465	1.2421	0.176471	0.292681	1	398	tags=36%, list=28%, signal=47%
CHYLA_CBFA2T3_TARGETS_DN	20	0.42882	1.24115	0.222069	0.293095	1	251	tags=30%, list=18%, signal=36%
KASLER_HDAC7_TARGETS_1_UP	16	0.453845	1.2409	0.221763	0.292694	1	94	tags=19%, list=7%, signal=20%
FORTSCHEGGER_PHF8_TARGETS_UP	28	0.399992	1.23992	0.209827	0.293163	1	300	tags=32%, list=21%, signal=40%
YAGI_AML_WITH_11Q23_REARRANGED	19	0.439669	1.2377	0.221763	0.295334	1	305	tags=32%, list=21%, signal=40%
ACEVEDO_LIVER_CANCER_WITH_H3K27ME3_UP	22	0.424146	1.23565	0.209677	0.297247	1	183	tags=23%, list=13%, signal=26%
BHAT_ESR1_TARGETS_VIA_AKT1_UP	41	0.367124	1.23279	0.203026	0.300211	1	113	tags=15%, list=8%, signal=15%
UEDA_PERIFERAL_CLOCK	19	0.432583	1.23271	0.231214	0.299585	1	268	tags=37%, list=19%, signal=45%
HATADA_METHYLATED_IN_LUNG_CANCER_UP	27	0.394478	1.2291	0.205619	0.303477	1	37	tags=11%, list=3%, signal=11%
BLALOCK_ALZHEIMERS_DISEASE_UP	138	0.312741	1.22275	0.162248	0.31066	1	379	tags=34%, list=27%, signal=42%
STARK_PREFRONTAL_CORTEX_22Q11_DELETION_UP	16	0.446363	1.22031	0.243516	0.313074	1	333	tags=38%, list=23%, signal=48%
VERHAAK_GLIOBLASTOMA_CLASSICAL	15	0.467707	1.21784	0.245562	0.315511	1	306	tags=40%, list=21%, signal=50%
AZARE_NEOPLASTIC_TRANSFORMATION_BY_STAT3_UP	16	0.448522	1.21449	0.233658	0.319213	1	280	tags=44%, list=20%, signal=54%
WP_PRIMARY_OVARIAN_INSUFFICIENCY	15	0.451897	1.20737	0.238701	0.327983	1	167	tags=20%, list=12%, signal=22%
MCBRYAN_PUBERTAL_BREAST_4_5WK_UP	39	0.368086	1.20536	0.22625	0.329845	1	349	tags=36%, list=24%, signal=46%
REACTOME_DISEASES_OF_METABOLISM	16	0.443321	1.20509	0.242468	0.329377	1	286	tags=44%, list=20%, signal=54%
PROVENZANI_METASTASIS_UP	21	0.414289	1.20438	0.238364	0.329508	1	165	tags=24%, list=12%, signal=27%
WP_CELL_CYCLE	35	0.376519	1.20361	0.236943	0.329624	1	2	tags=6%, list=0%, signal=6%
MARKEY_RB1_CHRONIC_LOF_UP	22	0.411766	1.20309	0.238032	0.329555	1	0	tags=5%, list=0%, signal=4%
NABA_ECM_GLYCOPROTEINS	17	0.439566	1.20246	0.254958	0.329608	1	233	tags=29%, list=16%, signal=35%
ALCALAY_AML_BY_NPM1_LOCALIZATION_UP	16	0.439588	1.19864	0.24435	0.33402	1	96	tags=19%, list=7%, signal=20%
MULLIGHAN_MLL_SIGNATURE_1_DN	16	0.435293	1.19719	0.247467	0.335105	1	437	tags=50%, list=31%, signal=71%
BLANCO_MELO_COVID19_SARS_COV_2_INFECTION_A594_ACE2_EXPRESSING_CELLS_RUXOLITINIB_UP	54	0.346065	1.1943	0.22973	0.338151	1	240	tags=22%, list=17%, signal=26%
KEGG_CELL_CYCLE	37	0.365682	1.19306	0.262829	0.339024	1	2	tags=5%, list=0%, signal=5%
CHIANG_LIVER_CANCER_SUBCLASS_CTNNB1_UP	18	0.417051	1.19113	0.26204	0.340986	1	30	tags=11%, list=2%, signal=11%
RIGGINS_TAMOXIFEN_RESISTANCE_DN	18	0.425042	1.18777	0.253237	0.344795	1	183	tags=28%, list=13%, signal=31%
SCHAEFFER_PROSTATE_DEVELOPMENT_6HR_DN	40	0.360999	1.18752	0.265838	0.344305	1	351	tags=43%, list=25%, signal=55%
REACTOME_METABOLISM_OF_CARBOHYDRATES	16	0.436944	1.18621	0.252226	0.345457	1	286	tags=31%, list=20%, signal=39%
GROSS_HYPOXIA_VIA_ELK3_UP	43	0.350694	1.17775	0.248166	0.355908	1	56	tags=14%, list=4%, signal=14%
MCBRYAN_PUBERTAL_BREAST_4_5WK_DN	22	0.399104	1.17227	0.268908	0.362704	1	336	tags=45%, list=24%, signal=59%
FLECHNER_BIOPSY_KIDNEY_TRANSPLANT_REJECTED_VS_OK_DN	23	0.403566	1.17105	0.264384	0.363536	1	412	tags=48%, list=29%, signal=66%
REACTOME_S_PHASE	29	0.381098	1.17058	0.27451	0.363366	1	0	tags=3%, list=0%, signal=3%
BENPORATH_ES_WITH_H3K27ME3	85	0.314458	1.16835	0.231638	0.365648	1	301	tags=26%, list=21%, signal=31%
MONNIER_POSTRADIATION_TUMOR_ESCAPE_DN	29	0.371663	1.16731	0.281879	0.366257	1	258	tags=34%, list=18%, signal=41%
HOLLERN_SQUAMOUS_BREAST_TUMOR	16	0.427364	1.16683	0.293103	0.366122	1	417	tags=50%, list=29%, signal=70%
BLANCO_MELO_BETA_INTERFERON_TREATED_BRONCHIAL_EPITHELIAL_CELLS_DN	28	0.381044	1.16456	0.291503	0.368534	1	299	tags=36%, list=21%, signal=44%
GAUSSMANN_MLL_AF4_FUSION_TARGETS_E_UP	17	0.425331	1.16409	0.289875	0.368427	1	239	tags=29%, list=17%, signal=35%
REACTOME_REGULATION_OF_TP53_ACTIVITY_THROUGH_PHOSPHORYLATION	22	0.397394	1.16275	0.289256	0.369452	1	73	tags=18%, list=5%, signal=19%
NABA_CORE_MATRISOME	24	0.384464	1.15952	0.280108	0.373112	1	636	tags=75%, list=45%, signal=133%
BROWNE_HCMV_INFECTION_14HR_DN	29	0.37378	1.15661	0.296061	0.376418	1	15	tags=10%, list=1%, signal=10%
GRESHOCK_CANCER_COPY_NUMBER_UP	28	0.375171	1.15632	0.284439	0.375932	1	76	tags=14%, list=5%, signal=15%
BROWNE_HCMV_INFECTION_48HR_UP	23	0.398757	1.15535	0.29533	0.376378	1	113	tags=22%, list=8%, signal=23%
MARZEC_IL2_SIGNALING_UP	19	0.412913	1.15129	0.297222	0.381011	1	216	tags=32%, list=15%, signal=37%
WP_DNA_IR_DOUBLE_STRAND_BREAKS_AND_CELLULAR_RESPONSE_VIA_ATM	16	0.419543	1.14802	0.294118	0.384765	1	144	tags=19%, list=10%, signal=21%
PEDERSEN_METASTASIS_BY_ERBB2_ISOFORM_7	51	0.333	1.14725	0.279904	0.385015	1	126	tags=10%, list=9%, signal=10%
ACEVEDO_METHYLATED_IN_LIVER_CANCER_DN	50	0.333871	1.13653	0.308057	0.399641	1	306	tags=26%, list=21%, signal=32%
SENESE_HDAC1_TARGETS_DN	27	0.371289	1.12143	0.338177	0.421065	1	414	tags=44%, list=29%, signal=61%
GOZGIT_ESR1_TARGETS_UP	19	0.401328	1.11888	0.342428	0.423802	1	149	tags=16%, list=10%, signal=17%
REACTOME_APOPTOSIS	26	0.36148	1.11212	0.331606	0.433273	1	160	tags=23%, list=11%, signal=26%
DURAND_STROMA_S_UP	28	0.36313	1.10877	0.334646	0.43733	1	528	tags=54%, list=37%, signal=83%
REACTOME_MITOTIC_G1_PHASE_AND_G1_S_TRANSITION	29	0.350675	1.10291	0.333766	0.444994	1	0	tags=3%, list=0%, signal=3%
SABATES_COLORECTAL_ADENOMA_DN	15	0.416533	1.10011	0.355337	0.448308	1	452	tags=47%, list=32%, signal=68%
LIU_CMYB_TARGETS_UP	22	0.376615	1.09919	0.342975	0.44869	1	416	tags=50%, list=29%, signal=69%
DEBIASI_APOPTOSIS_BY_REOVIRUS_INFECTION_UP	35	0.34428	1.09856	0.347015	0.448622	1	211	tags=20%, list=15%, signal=23%
WP_DNA_REPAIR_PATHWAYS_FULL_NETWORK	22	0.371656	1.09847	0.37395	0.447761	1	76	tags=14%, list=5%, signal=14%
MIKKELSEN_MCV6_HCP_WITH_H3K27ME3	25	0.369106	1.09577	0.356662	0.450885	1	645	tags=80%, list=45%, signal=143%
MULLIGHAN_MLL_SIGNATURE_1_UP	27	0.350912	1.09118	0.353018	0.456879	1	274	tags=33%, list=19%, signal=40%
REACTOME_G_ALPHA_I_SIGNALLING_EVENTS	17	0.401899	1.08822	0.385164	0.460358	1	97	tags=18%, list=7%, signal=19%
BOCHKIS_FOXA2_TARGETS	37	0.332703	1.08478	0.358612	0.464721	1	262	tags=30%, list=18%, signal=35%
SHETH_LIVER_CANCER_VS_TXNIP_LOSS_PAM2	20	0.377387	1.08477	0.366485	0.463707	1	297	tags=35%, list=21%, signal=44%
BENPORATH_PRC2_TARGETS	52	0.316051	1.08171	0.362864	0.467363	1	297	tags=23%, list=21%, signal=28%
CAIRO_LIVER_DEVELOPMENT_DN	19	0.386776	1.08018	0.356241	0.468704	1	678	tags=74%, list=47%, signal=138%
SENGUPTA_NASOPHARYNGEAL_CARCINOMA_DN	18	0.391649	1.07952	0.381944	0.468698	1	453	tags=44%, list=32%, signal=64%
BOYLAN_MULTIPLE_MYELOMA_C_D_DN	21	0.370546	1.07941	0.389877	0.467827	1	382	tags=43%, list=27%, signal=58%
WAKABAYASHI_ADIPOGENESIS_PPARG_RXRA_BOUND_WITH_H4K20ME1_MARK	17	0.388048	1.07645	0.382889	0.471437	1	556	tags=59%, list=39%, signal=95%
WANG_LMO4_TARGETS_DN	30	0.343941	1.07547	0.376302	0.471943	1	237	tags=27%, list=17%, signal=31%
OSMAN_BLADDER_CANCER_UP	23	0.360146	1.07064	0.373278	0.478448	1	222	tags=26%, list=16%, signal=30%
RATTENBACHER_BOUND_BY_CELF1	41	0.323727	1.06663	0.366915	0.483641	1	369	tags=37%, list=26%, signal=48%
MCBRYAN_PUBERTAL_BREAST_6_7WK_UP	16	0.383453	1.06587	0.389444	0.48383	1	53	tags=13%, list=4%, signal=13%
IWANAGA_CARCINOGENESIS_BY_KRAS_PTEN_DN	29	0.344133	1.06188	0.393421	0.489084	1	424	tags=38%, list=30%, signal=53%
HELLER_HDAC_TARGETS_DN	35	0.33351	1.06035	0.393273	0.490363	1	98	tags=14%, list=7%, signal=15%
HELLER_SILENCED_BY_METHYLATION_UP	32	0.338925	1.05092	0.402089	0.504082	1	126	tags=13%, list=9%, signal=13%
CHICAS_RB1_TARGETS_CONFLUENT	57	0.29721	1.04904	0.387213	0.505964	1	183	tags=18%, list=13%, signal=19%
AGUIRRE_PANCREATIC_CANCER_COPY_NUMBER_DN	17	0.383526	1.04577	0.44539	0.509992	1	286	tags=35%, list=20%, signal=44%
THUM_SYSTOLIC_HEART_FAILURE_DN	16	0.384653	1.04196	0.423513	0.514843	1	45	tags=13%, list=3%, signal=13%
CREIGHTON_ENDOCRINE_THERAPY_RESISTANCE_2	29	0.329375	1.0374	0.42328	0.521015	1	127	tags=14%, list=9%, signal=15%
PICCALUGA_ANGIOIMMUNOBLASTIC_LYMPHOMA_UP	24	0.339854	1.0339	0.416332	0.525602	1	116	tags=21%, list=8%, signal=22%
WIERENGA_STAT5A_TARGETS_DN	18	0.375132	1.03383	0.431655	0.524591	1	75	tags=17%, list=5%, signal=17%
BYSTRYKH_HEMATOPOIESIS_STEM_CELL_QTL_TRANS	38	0.312755	1.03091	0.4325	0.528221	1	347	tags=34%, list=24%, signal=44%
OSWALD_HEMATOPOIETIC_STEM_CELL_IN_COLLAGEN_GEL_DN	16	0.377706	1.02859	0.43224	0.530611	1	211	tags=31%, list=15%, signal=36%
WANG_CLIM2_TARGETS_UP	26	0.338968	1.02751	0.442077	0.531186	1	337	tags=35%, list=24%, signal=44%
MONNIER_POSTRADIATION_TUMOR_ESCAPE_UP	33	0.317286	1.02646	0.427441	0.531681	1	107	tags=15%, list=7%, signal=16%
WANG_MLL_TARGETS	25	0.344185	1.02536	0.435591	0.532314	1	184	tags=20%, list=13%, signal=23%
DURCHDEWALD_SKIN_CARCINOGENESIS_DN	28	0.333842	1.02067	0.429894	0.538416	1	247	tags=25%, list=17%, signal=30%
KIM_WT1_TARGETS_12HR_DN	28	0.33632	1.019	0.454422	0.539824	1	94	tags=14%, list=7%, signal=15%
DELYS_THYROID_CANCER_DN	22	0.343688	1.01577	0.456944	0.543831	1	363	tags=41%, list=25%, signal=54%
MILI_PSEUDOPODIA_HAPTOTAXIS_UP	29	0.326887	1.01319	0.453488	0.546823	1	183	tags=24%, list=13%, signal=27%
KRIEG_HYPOXIA_NOT_VIA_KDM3A	89	0.277307	1.01048	0.472379	0.549926	1	218	tags=22%, list=15%, signal=25%
PEART_HDAC_PROLIFERATION_CLUSTER_UP	18	0.366762	1.0058	0.454294	0.556173	1	155	tags=22%, list=11%, signal=25%
ENK_UV_RESPONSE_EPIDERMIS_DN	45	0.305053	1.00397	0.462668	0.557899	1	537	tags=53%, list=38%, signal=83%
IBRAHIM_NRF1_UP	16	0.374645	1.00014	0.473833	0.562728	1	182	tags=19%, list=13%, signal=21%
KARLSSON_TGFB1_TARGETS_DN	19	0.349012	0.996952	0.478142	0.566614	1	413	tags=42%, list=29%, signal=58%
GRUETZMANN_PANCREATIC_CANCER_UP	47	0.296606	0.995584	0.480198	0.567597	1	215	tags=26%, list=15%, signal=29%
REACTOME_RAC1_GTPASE_CYCLE	20	0.345908	0.992602	0.485557	0.571138	1	343	tags=35%, list=24%, signal=45%
MARSON_BOUND_BY_FOXP3_STIMULATED	108	0.260055	0.99252	0.486157	0.570105	1	108	tags=10%, list=8%, signal=10%
DOUGLAS_BMI1_TARGETS_UP	40	0.298732	0.991975	0.478098	0.569858	1	122	tags=15%, list=9%, signal=16%
THEILGAARD_NEUTROPHIL_AT_SKIN_WOUND_DN	21	0.34273	0.984324	0.475871	0.580417	1	76	tags=14%, list=5%, signal=15%
ENK_UV_RESPONSE_KERATINOCYTE_DN	36	0.302061	0.984	0.484395	0.579762	1	142	tags=17%, list=10%, signal=18%
VECCHI_GASTRIC_CANCER_EARLY_DN	26	0.327439	0.98361	0.491108	0.579211	1	582	tags=54%, list=41%, signal=89%
BLALOCK_ALZHEIMERS_DISEASE_INCIPIENT_UP	26	0.321755	0.982989	0.491803	0.579038	1	111	tags=15%, list=8%, signal=16%
WANG_SMARCE1_TARGETS_DN	31	0.31653	0.982885	0.482143	0.578038	1	96	tags=13%, list=7%, signal=14%
MIKKELSEN_NPC_ICP_WITH_H3K4ME3	31	0.315136	0.970479	0.508587	0.596381	1	227	tags=23%, list=16%, signal=26%
BENPORATH_SOX2_TARGETS	57	0.278833	0.969373	0.526005	0.596862	1	122	tags=12%, list=9%, signal=13%
DACOSTA_UV_RESPONSE_VIA_ERCC3_COMMON_DN	49	0.283086	0.969334	0.504843	0.595735	1	30	tags=6%, list=2%, signal=6%
REACTOME_INTERFERON_SIGNALING	16	0.353811	0.96655	0.518741	0.598706	1	115	tags=19%, list=8%, signal=20%
SENESE_HDAC1_AND_HDAC2_TARGETS_DN	40	0.290701	0.964929	0.536737	0.599986	1	350	tags=33%, list=24%, signal=42%
DEBIASI_APOPTOSIS_BY_REOVIRUS_INFECTION_DN	26	0.319436	0.958312	0.525965	0.609057	1	108	tags=19%, list=8%, signal=20%
MEISSNER_BRAIN_HCP_WITH_H3K4ME3_AND_H3K27ME3	148	0.241903	0.953184	0.575401	0.615815	1	264	tags=22%, list=18%, signal=25%
PANGAS_TUMOR_SUPPRESSION_BY_SMAD1_AND_SMAD5_DN	18	0.339967	0.952768	0.518518	0.615218	1	283	tags=33%, list=20%, signal=41%
SUNG_METASTASIS_STROMA_DN	15	0.358872	0.948678	0.510264	0.620334	1	1	tags=7%, list=0%, signal=7%
LANDIS_ERBB2_BREAST_TUMORS_324_UP	15	0.353436	0.939903	0.554252	0.632898	1	355	tags=40%, list=25%, signal=53%
NUYTTEN_NIPP1_TARGETS_DN	94	0.248345	0.93429	0.566038	0.640391	1	225	tags=21%, list=16%, signal=24%
PID_ATR_PATHWAY	15	0.350795	0.933766	0.55788	0.639906	1	2	tags=7%, list=0%, signal=7%
JAATINEN_HEMATOPOIETIC_STEM_CELL_DN	18	0.338692	0.933674	0.538142	0.638781	1	452	tags=50%, list=32%, signal=72%
REACTOME_HDR_THROUGH_HOMOLOGOUS_RECOMBINATION_HRR	21	0.317803	0.930123	0.556485	0.642974	1	6	tags=5%, list=0%, signal=5%
YAGI_AML_FAB_MARKERS	21	0.320299	0.923807	0.556911	0.651373	1	225	tags=19%, list=16%, signal=22%
ZHOU_INFLAMMATORY_RESPONSE_LIVE_DN	30	0.292069	0.922921	0.563399	0.65148	1	90	tags=13%, list=6%, signal=14%
MIKKELSEN_MEF_HCP_WITH_H3K27ME3	26	0.296425	0.91637	0.581301	0.659962	1	278	tags=27%, list=19%, signal=33%
MANNE_COVID19_NONICU_VS_HEALTHY_DONOR_PLATELETS_DN	16	0.335065	0.915029	0.558011	0.660686	1	55	tags=13%, list=4%, signal=13%
TORCHIA_TARGETS_OF_EWSR1_FLI1_FUSION_DN	23	0.307815	0.912581	0.568627	0.663145	1	23	tags=9%, list=2%, signal=9%
ONDER_CDH1_TARGETS_1_DN	24	0.312312	0.912426	0.566754	0.662094	1	96	tags=13%, list=7%, signal=13%
REACTOME_GPCR_LIGAND_BINDING	18	0.322586	0.904522	0.561605	0.672741	1	84	tags=11%, list=6%, signal=12%
BENPORATH_NOS_TARGETS	17	0.325254	0.900631	0.603399	0.677305	1	115	tags=12%, list=8%, signal=13%
LU_AGING_BRAIN_UP	29	0.289454	0.894531	0.592992	0.685312	1	369	tags=38%, list=26%, signal=50%
WANG_TUMOR_INVASIVENESS_DN	18	0.318569	0.890201	0.597297	0.690633	1	155	tags=17%, list=11%, signal=18%
SMID_BREAST_CANCER_RELAPSE_IN_BONE_DN	25	0.287772	0.887928	0.602347	0.692769	1	239	tags=20%, list=17%, signal=24%
VANOEVELEN_MYOGENESIS_SIN3A_TARGETS	18	0.31732	0.882989	0.597241	0.698803	1	182	tags=22%, list=13%, signal=25%
CHICAS_RB1_TARGETS_SENESCENT	87	0.236604	0.877402	0.679912	0.705927	1	220	tags=17%, list=15%, signal=19%
SCHLOSSER_SERUM_RESPONSE_DN	41	0.264613	0.872972	0.652761	0.711066	1	260	tags=24%, list=18%, signal=29%
GRYDER_PAX3FOXO1_ENHANCERS_IN_TADS	84	0.238056	0.872033	0.675676	0.71114	1	211	tags=18%, list=15%, signal=20%
BONOME_OVARIAN_CANCER_SURVIVAL_SUBOPTIMAL_DEBULKING	32	0.275858	0.871374	0.635678	0.710842	1	372	tags=34%, list=26%, signal=45%
CHYLA_CBFA2T3_TARGETS_UP	31	0.276105	0.865219	0.647668	0.718584	1	371	tags=32%, list=26%, signal=43%
GABRIELY_MIR21_TARGETS	26	0.28136	0.85954	0.637954	0.725708	1	183	tags=19%, list=13%, signal=22%
CHEN_METABOLIC_SYNDROM_NETWORK	106	0.224609	0.85614	0.732673	0.729198	1	492	tags=43%, list=34%, signal=61%
STARK_PREFRONTAL_CORTEX_22Q11_DELETION_DN	17	0.30804	0.849827	0.637155	0.737035	1	259	tags=35%, list=18%, signal=43%
IVANOVA_HEMATOPOIESIS_STEM_CELL_AND_PROGENITOR	41	0.255495	0.845773	0.675577	0.741504	1	363	tags=32%, list=25%, signal=41%
BERTUCCI_MEDULLARY_VS_DUCTAL_BREAST_CANCER_DN	21	0.289503	0.832955	0.650418	0.758652	1	206	tags=19%, list=14%, signal=22%
RIZKI_TUMOR_INVASIVENESS_3D_DN	23	0.279466	0.830901	0.669799	0.760079	1	258	tags=30%, list=18%, signal=37%
GRYDER_PAX3FOXO1_ENHANCERS_KO_DOWN	38	0.255229	0.830216	0.710859	0.759621	1	211	tags=18%, list=15%, signal=21%
SANSOM_APC_MYC_TARGETS	28	0.270205	0.828392	0.679637	0.760851	1	274	tags=32%, list=19%, signal=39%
KAAB_HEART_ATRIUM_VS_VENTRICLE_DN	19	0.297648	0.828176	0.687675	0.759732	1	260	tags=26%, list=18%, signal=32%
HADDAD_B_LYMPHOCYTE_PROGENITOR	42	0.245596	0.823712	0.713927	0.764617	1	121	tags=10%, list=8%, signal=10%
IBRAHIM_NRF2_DOWN	30	0.266048	0.820555	0.702128	0.767601	1	361	tags=33%, list=25%, signal=44%
REACTOME_SIGNALING_BY_GPCR	41	0.247919	0.81825	0.715924	0.769421	1	97	tags=10%, list=7%, signal=10%
FRASOR_RESPONSE_TO_ESTRADIOL_DN	17	0.291808	0.816798	0.679654	0.769955	1	182	tags=18%, list=13%, signal=20%
ACEVEDO_LIVER_CANCER_UP	73	0.222049	0.811479	0.767734	0.775897	1	155	tags=14%, list=11%, signal=15%
CREIGHTON_ENDOCRINE_THERAPY_RESISTANCE_4	34	0.255906	0.810612	0.714464	0.775682	1	113	tags=9%, list=8%, signal=9%
MASSARWEH_TAMOXIFEN_RESISTANCE_DN	29	0.255649	0.803958	0.70648	0.783365	1	283	tags=24%, list=20%, signal=29%
FLECHNER_BIOPSY_KIDNEY_TRANSPLANT_OK_VS_DONOR_UP	25	0.265668	0.802824	0.704918	0.783457	1	260	tags=24%, list=18%, signal=29%
BROWNE_HCMV_INFECTION_16HR_UP	26	0.267535	0.798649	0.708895	0.787729	1	340	tags=31%, list=24%, signal=40%
MULLIGHAN_NPM1_SIGNATURE_3_UP	33	0.252483	0.798648	0.737387	0.786287	1	144	tags=18%, list=10%, signal=20%
BROWNE_HCMV_INFECTION_20HR_UP	18	0.285919	0.798445	0.715493	0.785128	1	267	tags=28%, list=19%, signal=34%
ZHOU_INFLAMMATORY_RESPONSE_FIMA_DN	25	0.260756	0.79648	0.727642	0.786361	1	76	tags=12%, list=5%, signal=12%
CASORELLI_ACUTE_PROMYELOCYTIC_LEUKEMIA_UP	18	0.277398	0.792594	0.701149	0.789994	1	862	tags=83%, list=60%, signal=207%
LASTOWSKA_NEUROBLASTOMA_COPY_NUMBER_DN	50	0.229135	0.792063	0.76942	0.789238	1	286	tags=26%, list=20%, signal=31%
MOHANKUMAR_HOXA1_TARGETS_UP	48	0.23546	0.788912	0.772215	0.791921	1	52	tags=8%, list=4%, signal=8%
BROWNE_HCMV_INFECTION_18HR_UP	16	0.285462	0.781695	0.721519	0.799836	1	142	tags=13%, list=10%, signal=14%
CHARAFE_BREAST_CANCER_LUMINAL_VS_BASAL_UP	35	0.239863	0.778953	0.744924	0.801914	1	482	tags=40%, list=34%, signal=59%
REACTOME_RHO_GTPASE_CYCLE	40	0.233243	0.777134	0.77335	0.802697	1	343	tags=30%, list=24%, signal=38%
YAGI_AML_WITH_INV_16_TRANSLOCATION	31	0.246972	0.771934	0.750323	0.807766	1	312	tags=32%, list=22%, signal=40%
MCCABE_BOUND_BY_HOXC6	34	0.236558	0.770934	0.773196	0.807531	1	397	tags=38%, list=28%, signal=52%
WALLACE_PROSTATE_CANCER_RACE_UP	20	0.262567	0.762374	0.752394	0.816586	1	371	tags=40%, list=26%, signal=53%
SANSOM_APC_TARGETS	23	0.25248	0.747004	0.760638	0.8341	1	285	tags=30%, list=20%, signal=37%
KUMAR_PATHOGEN_LOAD_BY_MACROPHAGES	21	0.261436	0.745054	0.781944	0.834869	1	165	tags=19%, list=12%, signal=21%
VERHAAK_AML_WITH_NPM1_MUTATED_DN	18	0.269471	0.743875	0.782107	0.834777	1	507	tags=50%, list=35%, signal=77%
BENPORATH_OCT4_TARGETS	27	0.241213	0.742022	0.810484	0.835459	1	200	tags=15%, list=14%, signal=17%
JINESH_BLEBBISHIELD_VS_LIVE_CONTROL_DN	20	0.259863	0.737984	0.763661	0.838658	1	372	tags=40%, list=26%, signal=53%
ALFANO_MYC_TARGETS	26	0.241359	0.733528	0.809587	0.842148	1	369	tags=35%, list=26%, signal=46%
CERVERA_SDHB_TARGETS_2	16	0.253063	0.678581	0.836879	0.899035	1	334	tags=31%, list=23%, signal=40%
NIKOLSKY_BREAST_CANCER_17Q21_Q25_AMPLICON	16	0.249789	0.673396	0.861823	0.902261	1	150	tags=13%, list=10%, signal=14%
REACTOME_CDC42_GTPASE_CYCLE	21	0.227983	0.663435	0.8687	0.909769	1	343	tags=29%, list=24%, signal=37%
GAUSSMANN_MLL_AF4_FUSION_TARGETS_G_UP	26	0.216817	0.661422	0.864641	0.909993	1	375	tags=31%, list=26%, signal=41%
SCHAEFFER_PROSTATE_DEVELOPMENT_48HR_DN	39	0.196638	0.645531	0.90544	0.922084	1	274	tags=21%, list=19%, signal=25%
HOLLMANN_APOPTOSIS_VIA_CD40_DN	16	0.235959	0.64098	0.853372	0.924163	1	596	tags=56%, list=42%, signal=95%
IBRAHIM_NRF2_UP	20	0.224687	0.638374	0.878224	0.924672	1	143	tags=15%, list=10%, signal=16%
WAKABAYASHI_ADIPOGENESIS_PPARG_BOUND_8D	45	0.190484	0.637165	0.937352	0.924024	1	392	tags=33%, list=27%, signal=44%
BROWNE_HCMV_INFECTION_48HR_DN	31	0.201858	0.637023	0.901266	0.922512	1	302	tags=23%, list=21%, signal=28%
BOQUEST_STEM_CELL_UP	22	0.215981	0.63239	0.896792	0.924486	1	389	tags=32%, list=27%, signal=43%
REACTOME_ANTIGEN_PROCESSING_UBIQUITINATION_PROTEASOME_DEGRADATION	16	0.235349	0.630578	0.883171	0.924257	1	431	tags=44%, list=30%, signal=62%
MIKKELSEN_NPC_HCP_WITH_H3K27ME3	20	0.217109	0.612563	0.898716	0.935626	1	533	tags=45%, list=37%, signal=71%
MEISSNER_BRAIN_HCP_WITH_H3K27ME3	15	0.232714	0.60483	0.911765	0.939098	1	293	tags=27%, list=21%, signal=33%
PASQUALUCCI_LYMPHOMA_BY_GC_STAGE_DN	24	0.19923	0.589618	0.921647	0.946789	1	351	tags=25%, list=25%, signal=33%
REACTOME_CLASS_I_MHC_MEDIATED_ANTIGEN_PROCESSING_PRESENTATION	19	0.205205	0.570353	0.928977	0.95595	1	296	tags=26%, list=21%, signal=33%
ZWANG_TRANSIENTLY_UP_BY_2ND_EGF_PULSE_ONLY	94	0.138604	0.520842	0.991266	0.975604	1	640	tags=49%, list=45%, signal=83%
HOUNKPE_HOUSEKEEPING_GENES	25	0.157925	0.471881	0.97903	0.987494	1	205	tags=12%, list=14%, signal=14%
MEISSNER_NPC_HCP_WITH_H3K4ME2_AND_H3K27ME3	25	0.14245	0.423409	0.984911	0.993538	1	1228	tags=100%, list=86%, signal=699%

## Sheet: NUGC-3_5h_Dn
NAME	SIZE	ES	NES	NOM p-val	FDR q-val	FWER p-val	RANK AT MAX	LEADING EDGE
FISCHER_DREAM_TARGETS	295	-0.767206	-4.39827	0	0	0	367	tags=79%, list=26%, signal=84%
GOBERT_OLIGODENDROCYTE_DIFFERENTIATION_UP	183	-0.750667	-4.34297	0	0	0	361	tags=86%, list=25%, signal=100%
FLORIO_NEOCORTEX_BASAL_RADIAL_GLIA_DN	95	-0.776227	-4.10598	0	0	0	175	tags=75%, list=12%, signal=80%
KINSEY_TARGETS_OF_EWSR1_FLII_FUSION_UP	223	-0.681666	-4.05563	0	0	0	363	tags=75%, list=25%, signal=85%
SHEDDEN_LUNG_CANCER_POOR_SURVIVAL_A6	114	-0.754516	-4.03302	0	0	0	244	tags=69%, list=17%, signal=77%
ROSTY_CERVICAL_CANCER_PROLIFERATION_CLUSTER	76	-0.806019	-4.02571	0	0	0	157	tags=68%, list=11%, signal=73%
SOTIRIOU_BREAST_CANCER_GRADE_1_VS_3_UP	72	-0.80831	-4.01824	0	0	0	201	tags=75%, list=14%, signal=83%
REACTOME_M_PHASE	93	-0.761051	-3.99643	0	0	0	284	tags=80%, list=20%, signal=93%
DUTERTRE_ESTRADIOL_RESPONSE_24HR_UP	122	-0.736681	-3.9611	0	0	0	328	tags=81%, list=23%, signal=96%
FISCHER_G2_M_CELL_CYCLE	106	-0.754169	-3.94806	0	0	0	168	tags=60%, list=12%, signal=63%
MARSON_BOUND_BY_E2F4_UNSTIMULATED	186	-0.699767	-3.93963	0	0	0	348	tags=77%, list=24%, signal=89%
MEBARKI_HCC_PROGENITOR_FZD8CRD_UP	187	-0.66675	-3.88632	0	0	0	259	tags=64%, list=18%, signal=68%
KOBAYASHI_EGFR_SIGNALING_24HR_DN	107	-0.723203	-3.87534	0	0	0	192	tags=63%, list=13%, signal=67%
CHIANG_LIVER_CANCER_SUBCLASS_PROLIFERATION_UP	62	-0.772271	-3.85023	0	0	0	155	tags=61%, list=11%, signal=66%
TOYOTA_TARGETS_OF_MIR34B_AND_MIR34C	84	-0.748172	-3.83426	0	0	0	330	tags=85%, list=23%, signal=103%
CAIRO_HEPATOBLASTOMA_CLASSES_UP	91	-0.725007	-3.72633	0	0	0	348	tags=78%, list=24%, signal=97%
WHITFIELD_CELL_CYCLE_G2	51	-0.788752	-3.71403	0	0	0	210	tags=75%, list=15%, signal=84%
HORIUCHI_WTAP_TARGETS_DN	79	-0.737012	-3.69637	0	0	0	201	tags=63%, list=14%, signal=70%
ODONNELL_TFRC_TARGETS_DN	56	-0.780572	-3.66132	0	0	0	215	tags=73%, list=15%, signal=83%
BLANCO_MELO_BRONCHIAL_EPITHELIAL_CELLS_INFLUENZA_A_DEL_NS1_INFECTION_DN	95	-0.7114	-3.61592	0	0	0	317	tags=76%, list=22%, signal=91%
REACTOME_DNA_REPLICATION_PRE_INITIATION	51	-0.763357	-3.5943	0	0	0	297	tags=86%, list=21%, signal=105%
REACTOME_DNA_REPLICATION	61	-0.744342	-3.57885	0	0	0	297	tags=82%, list=21%, signal=99%
GEORGES_TARGETS_OF_MIR192_AND_MIR215	153	-0.622601	-3.55579	0	0	0	395	tags=76%, list=28%, signal=94%
NUYTTEN_EZH2_TARGETS_DN	173	-0.596541	-3.55115	0	0	0	357	tags=69%, list=25%, signal=81%
REACTOME_HATS_ACETYLATE_HISTONES	51	-0.761015	-3.54424	0	0	0	284	tags=84%, list=20%, signal=101%
REACTOME_DISEASES_OF_PROGRAMMED_CELL_DEATH	46	-0.771764	-3.54363	0	0	0	288	tags=87%, list=20%, signal=105%
GRAHAM_CML_DIVIDING_VS_NORMAL_QUIESCENT_UP	55	-0.732191	-3.54008	0	0	0	244	tags=67%, list=17%, signal=78%
REACTOME_MATERNAL_TO_ZYGOTIC_TRANSITION_MZT	44	-0.783536	-3.53064	0	0	0	284	tags=89%, list=20%, signal=107%
REACTOME_HCMV_EARLY_EVENTS	53	-0.75127	-3.52477	0	0	0	284	tags=83%, list=20%, signal=100%
REACTOME_NEGATIVE_EPIGENETIC_REGULATION_OF_RRNA_EXPRESSION	45	-0.774953	-3.52146	0	0	0	284	tags=87%, list=20%, signal=105%
CROONQUIST_IL6_DEPRIVATION_DN	44	-0.756784	-3.5165	0	0	0	185	tags=66%, list=13%, signal=73%
REACTOME_HCMV_LATE_EVENTS	53	-0.750112	-3.51203	0	0	0	284	tags=83%, list=20%, signal=100%
BLUM_RESPONSE_TO_SALIRASIB_DN	89	-0.685449	-3.5097	0	0	0	244	tags=58%, list=17%, signal=66%
REACTOME_CELL_CYCLE_MITOTIC	135	-0.648374	-3.50922	0	0	0	297	tags=76%, list=21%, signal=86%
LEE_EARLY_T_LYMPHOCYTE_UP	46	-0.773429	-3.50121	0	0	0	201	tags=76%, list=14%, signal=86%
REACTOME_CONDENSATION_OF_PROPHASE_CHROMOSOMES	44	-0.772461	-3.50052	0	0	0	284	tags=86%, list=20%, signal=104%
REACTOME_TRANSCRIPTIONAL_REGULATION_BY_SMALL_RNAS	45	-0.762838	-3.47129	0	0	0	284	tags=84%, list=20%, signal=102%
KONG_E2F3_TARGETS	56	-0.751238	-3.47034	0	0	0	297	tags=79%, list=21%, signal=95%
REACTOME_CHROMATIN_MODIFICATIONS_DURING_THE_MATERNAL_TO_ZYGOTIC_TRANSITION_MZT	43	-0.781982	-3.46892	0	0	0	284	tags=88%, list=20%, signal=107%
KEGG_SYSTEMIC_LUPUS_ERYTHEMATOSUS	54	-0.716966	-3.46715	0	0	0	284	tags=78%, list=20%, signal=93%
WHITEFORD_PEDIATRIC_CANCER_MARKERS	44	-0.785454	-3.4668	0	0	0	189	tags=70%, list=13%, signal=79%
VILLANUEVA_LIVER_CANCER_KRT19_UP	48	-0.769875	-3.44809	0	0	0	218	tags=73%, list=15%, signal=83%
REACTOME_DNA_METHYLATION	42	-0.780718	-3.43183	0	0	0	284	tags=88%, list=20%, signal=107%
REACTOME_MEIOTIC_RECOMBINATION	46	-0.744395	-3.42815	0	0	0	284	tags=80%, list=20%, signal=97%
REACTOME_ASSEMBLY_OF_THE_ORC_COMPLEX_AT_THE_ORIGIN_OF_REPLICATION	42	-0.778888	-3.4203	0	0	0	284	tags=88%, list=20%, signal=107%
VECCHI_GASTRIC_CANCER_EARLY_UP	92	-0.649653	-3.41849	0	0	0	247	tags=65%, list=17%, signal=74%
BENPORATH_CYCLING_GENES	159	-0.622938	-3.4183	0	0	0	311	tags=66%, list=22%, signal=75%
REACTOME_GENE_SILENCING_BY_RNA	45	-0.762838	-3.41152	0	0	0	284	tags=84%, list=20%, signal=102%
REACTOME_SIRT1_NEGATIVELY_REGULATES_RRNA_EXPRESSION	42	-0.779133	-3.40751	0	0	0	284	tags=88%, list=20%, signal=107%
REACTOME_HCMV_INFECTION	54	-0.740825	-3.4057	0	0	0	284	tags=81%, list=20%, signal=98%
WINNEPENNINCKX_MELANOMA_METASTASIS_UP	43	-0.779287	-3.40521	0	0	0	253	tags=81%, list=18%, signal=96%
WHITFIELD_CELL_CYCLE_G2_M	58	-0.708565	-3.40199	0	0	0	253	tags=66%, list=18%, signal=76%
WONG_EMBRYONIC_STEM_CELL_CORE	58	-0.72378	-3.39529	0	0	0	245	tags=71%, list=17%, signal=82%
FERREIRA_EWINGS_SARCOMA_UNSTABLE_VS_STABLE_UP	43	-0.753731	-3.39145	0	0	0	201	tags=67%, list=14%, signal=76%
JOHNSTONE_PARVB_TARGETS_3_DN	119	-0.616768	-3.39059	0	0	0	351	tags=71%, list=25%, signal=87%
REACTOME_HDACS_DEACETYLATE_HISTONES	50	-0.73164	-3.38848	0	0	0	284	tags=84%, list=20%, signal=101%
REACTOME_ACTIVATED_PKN1_STIMULATES_TRANSCRIPTION_OF_AR_ANDROGEN_RECEPTOR_REGULATED_GENES_KLK2_AND_KLK3	41	-0.777536	-3.38471	0	0	0	284	tags=88%, list=20%, signal=106%
MITSIADES_RESPONSE_TO_APLIDIN_DN	58	-0.722525	-3.3799	0	0	0	215	tags=60%, list=15%, signal=68%
REACTOME_RHO_GTPASE_EFFECTORS	76	-0.705324	-3.37529	0	0	0	288	tags=80%, list=20%, signal=95%
REACTOME_EPIGENETIC_REGULATION_OF_GENE_EXPRESSION	53	-0.718932	-3.36441	0	0	0	284	tags=79%, list=20%, signal=95%
REACTOME_CELL_CYCLE	157	-0.601823	-3.36202	0	0	0	297	tags=71%, list=21%, signal=80%
REACTOME_RUNX1_REGULATES_TRANSCRIPTION_OF_GENES_INVOLVED_IN_DIFFERENTIATION_OF_HSCS	44	-0.735892	-3.34807	0	0	0	284	tags=84%, list=20%, signal=102%
REACTOME_MITOTIC_METAPHASE_AND_ANAPHASE	40	-0.765557	-3.34684	0	0	0	182	tags=68%, list=13%, signal=75%
REACTOME_RNA_POLYMERASE_I_PROMOTER_ESCAPE	43	-0.770839	-3.34418	0	0	0	284	tags=86%, list=20%, signal=104%
REACTOME_ACTIVATION_OF_ANTERIOR_HOX_GENES_IN_HINDBRAIN_DEVELOPMENT_DURING_EARLY_EMBRYOGENESIS	43	-0.758482	-3.34122	0	0	0	284	tags=84%, list=20%, signal=101%
REACTOME_RUNX1_REGULATES_GENES_INVOLVED_IN_MEGAKARYOCYTE_DIFFERENTIATION_AND_PLATELET_FUNCTION	44	-0.760748	-3.33994	0	0	0	284	tags=86%, list=20%, signal=104%
REACTOME_MITOTIC_PROMETAPHASE	39	-0.778802	-3.33559	0	0	0	201	tags=74%, list=14%, signal=84%
REACTOME_B_WICH_COMPLEX_POSITIVELY_REGULATES_RRNA_EXPRESSION	43	-0.780473	-3.3351	0	0	0	284	tags=88%, list=20%, signal=107%
REACTOME_RHO_GTPASES_ACTIVATE_PKNS	43	-0.760217	-3.32402	0	0	0	288	tags=86%, list=20%, signal=105%
REACTOME_PRC2_METHYLATES_HISTONES_AND_DNA	43	-0.768275	-3.31915	0	0	0	284	tags=86%, list=20%, signal=104%
REACTOME_DEPOSITION_OF_NEW_CENPA_CONTAINING_NUCLEOSOMES_AT_THE_CENTROMERE	38	-0.757252	-3.31412	0	0	0	284	tags=84%, list=20%, signal=102%
REACTOME_MEIOSIS	49	-0.739272	-3.31	0	0	0	284	tags=80%, list=20%, signal=96%
ZHOU_CELL_CYCLE_GENES_IN_IR_RESPONSE_24HR	57	-0.703194	-3.30964	0	0	0	147	tags=60%, list=10%, signal=64%
SARRIO_EPITHELIAL_MESENCHYMAL_TRANSITION_UP	58	-0.693927	-3.30953	0	0	0	329	tags=76%, list=23%, signal=95%
SHEPARD_CRASH_AND_BURN_MUTANT_DN	45	-0.719247	-3.30816	0	0	0	189	tags=67%, list=13%, signal=74%
KIM_WT1_TARGETS_DN	72	-0.663863	-3.29815	0	0	0	201	tags=60%, list=14%, signal=66%
REACTOME_MITOTIC_PROPHASE	52	-0.730649	-3.29814	0	0	0	284	tags=81%, list=20%, signal=97%
REACTOME_FORMATION_OF_THE_BETA_CATENIN_TCF_TRANSACTIVATING_COMPLEX	42	-0.759824	-3.29529	0	0	0	284	tags=86%, list=20%, signal=104%
REACTOME_TCF_DEPENDENT_SIGNALING_IN_RESPONSE_TO_WNT	49	-0.731588	-3.29092	0	0	0	284	tags=80%, list=20%, signal=96%
BURTON_ADIPOGENESIS_3	48	-0.713489	-3.2873	0	0	0	195	tags=65%, list=14%, signal=72%
REACTOME_CHROMOSOME_MAINTENANCE	46	-0.734517	-3.27751	0	0	0	284	tags=80%, list=20%, signal=97%
NAKAYAMA_SOFT_TISSUE_TUMORS_PCA2_UP	32	-0.795385	-3.27429	0	0	0	189	tags=72%, list=13%, signal=81%
PUJANA_CHEK2_PCC_NETWORK	114	-0.61607	-3.26883	0	0	0	355	tags=69%, list=25%, signal=85%
GARGALOVIC_RESPONSE_TO_OXIDIZED_PHOSPHOLIPIDS_TURQUOISE_DN	22	-0.858458	-3.26218	0	0	0	191	tags=91%, list=13%, signal=103%
REACTOME_RNA_POLYMERASE_I_TRANSCRIPTION	44	-0.731179	-3.26062	0	0	0	284	tags=84%, list=20%, signal=102%
GOLDRATH_ANTIGEN_RESPONSE	82	-0.64727	-3.25978	0	0	0	179	tags=54%, list=13%, signal=58%
REACTOME_POSITIVE_EPIGENETIC_REGULATION_OF_RRNA_EXPRESSION	45	-0.733839	-3.25859	0	0	0	284	tags=84%, list=20%, signal=102%
REACTOME_RESOLUTION_OF_SISTER_CHROMATID_COHESION	32	-0.795337	-3.2535	0	0	0	182	tags=75%, list=13%, signal=84%
REACTOME_AMYLOID_FIBER_FORMATION	45	-0.727432	-3.23255	0	0	0	284	tags=80%, list=20%, signal=97%
REACTOME_MITOTIC_SPINDLE_CHECKPOINT	28	-0.804987	-3.2309	0	0	0	173	tags=75%, list=12%, signal=84%
REACTOME_ESTROGEN_DEPENDENT_GENE_EXPRESSION	49	-0.711449	-3.22035	0	0	0	284	tags=80%, list=20%, signal=96%
REACTOME_SEPARATION_OF_SISTER_CHROMATIDS	33	-0.790688	-3.21443	0	0	0	182	tags=73%, list=13%, signal=81%
TANG_SENESCENCE_TP53_TARGETS_DN	29	-0.774353	-3.21152	0	0	0	204	tags=72%, list=14%, signal=83%
ZHANG_BREAST_CANCER_PROGENITORS_UP	69	-0.641944	-3.20966	0	0	0	358	tags=77%, list=25%, signal=98%
LINDGREN_BLADDER_CANCER_CLUSTER_3_UP	79	-0.642714	-3.20912	0	0	0	192	tags=53%, list=13%, signal=58%
BIDUS_METASTASIS_UP	41	-0.721806	-3.20349	0	0	0	341	tags=83%, list=24%, signal=106%
REACTOME_RMTS_METHYLATE_HISTONE_ARGININES	35	-0.757907	-3.20102	0	0	0	307	tags=89%, list=21%, signal=110%
FUJII_YBX1_TARGETS_DN	56	-0.682994	-3.19988	0	0	0	327	tags=75%, list=23%, signal=93%
REACTOME_G2_M_CHECKPOINTS	51	-0.684014	-3.18723	0	0	0	297	tags=73%, list=21%, signal=88%
REACTOME_TRANSCRIPTIONAL_REGULATION_BY_RUNX1	51	-0.697145	-3.18222	0	0	0	284	tags=80%, list=20%, signal=97%
ZHENG_GLIOBLASTOMA_PLASTICITY_UP	62	-0.652977	-3.17607	0	0	0	219	tags=60%, list=15%, signal=67%
LE_EGR2_TARGETS_UP	42	-0.715958	-3.17518	0	0	0	168	tags=57%, list=12%, signal=63%
SHEPARD_BMYB_MORPHOLINO_DN	39	-0.717284	-3.16144	0	0	0	126	tags=54%, list=9%, signal=57%
REACTOME_CHROMATIN_MODIFYING_ENZYMES	61	-0.654102	-3.15494	0	0	0	308	tags=75%, list=22%, signal=92%
MISSIAGLIA_REGULATED_BY_METHYLATION_DN	31	-0.761087	-3.15375	0	0	0	366	tags=100%, list=26%, signal=132%
REACTOME_FACTORS_INVOLVED_IN_MEGAKARYOCYTE_DEVELOPMENT_AND_PLATELET_PRODUCTION	32	-0.780826	-3.15082	0	0	0	164	tags=78%, list=11%, signal=86%
MOLENAAR_TARGETS_OF_CCND1_AND_CDK4_DN	25	-0.808637	-3.14708	0	0	0	260	tags=92%, list=18%, signal=110%
REACTOME_ERCC6_CSB_AND_EHMT2_G9A_POSITIVELY_REGULATE_RRNA_EXPRESSION	43	-0.729186	-3.14673	0	0	0	284	tags=84%, list=20%, signal=101%
REICHERT_MITOSIS_LIN9_TARGETS	19	-0.890719	-3.1397	0	0	0	63	tags=74%, list=4%, signal=76%
GRAHAM_NORMAL_QUIESCENT_VS_NORMAL_DIVIDING_DN	34	-0.722795	-3.13824	0	0	0	327	tags=82%, list=23%, signal=104%
REACTOME_SIGNALING_BY_WNT	55	-0.660877	-3.13778	0	0	0	284	tags=71%, list=20%, signal=85%
REACTOME_REPRODUCTION	53	-0.670544	-3.10614	0	0	0	284	tags=74%, list=20%, signal=88%
FEVR_CTNNB1_TARGETS_DN	95	-0.609225	-3.09946	0	0	0	354	tags=76%, list=25%, signal=94%
KANG_DOXORUBICIN_RESISTANCE_UP	28	-0.783801	-3.09741	0	0	0	106	tags=57%, list=7%, signal=61%
CHICAS_RB1_TARGETS_GROWING	65	-0.617516	-3.09334	0	0	0	245	tags=58%, list=17%, signal=67%
MANALO_HYPOXIA_DN	55	-0.664069	-3.09149	0	0	0	413	tags=84%, list=29%, signal=113%
GAVIN_FOXP3_TARGETS_CLUSTER_P6	35	-0.748087	-3.08317	0	0	0	136	tags=63%, list=10%, signal=68%
FURUKAWA_DUSP6_TARGETS_PCI35_DN	30	-0.765013	-3.08168	0	0	0	144	tags=63%, list=10%, signal=69%
RUIZ_TNC_TARGETS_DN	47	-0.686754	-3.0731	0	0	0	328	tags=77%, list=23%, signal=96%
REACTOME_SIGNALING_BY_RHO_GTPASES_MIRO_GTPASES_AND_RHOBTB3	114	-0.572822	-3.06877	0	0	0	288	tags=62%, list=20%, signal=72%
REACTOME_BASE_EXCISION_REPAIR_AP_SITE_FORMATION	32	-0.74792	-3.06713	0	0	0	284	tags=84%, list=20%, signal=103%
PUJANA_BRCA2_PCC_NETWORK	97	-0.575434	-3.05416	0	0	0	361	tags=74%, list=25%, signal=93%
LY_AGING_OLD_DN	17	-0.885739	-3.04603	0	0	0	106	tags=82%, list=7%, signal=88%
REACTOME_RHO_GTPASES_ACTIVATE_FORMINS	29	-0.763372	-3.04578	0	0	0	173	tags=72%, list=12%, signal=81%
SMIRNOV_RESPONSE_TO_IR_6HR_DN	30	-0.732	-3.0432	0	0	0	199	tags=70%, list=14%, signal=80%
PID_PLK1_PATHWAY	20	-0.850991	-3.0421	0	0	0	145	tags=85%, list=10%, signal=93%
REACTOME_BASE_EXCISION_REPAIR	37	-0.706719	-3.03536	0	0	0	284	tags=78%, list=20%, signal=95%
HOFFMANN_LARGE_TO_SMALL_PRE_BII_LYMPHOCYTE_UP	59	-0.628454	-3.03473	0	0	0	192	tags=71%, list=13%, signal=79%
REACTOME_RECOGNITION_AND_ASSOCIATION_OF_DNA_GLYCOSYLASE_WITH_SITE_CONTAINING_AN_AFFECTED_PURINE	31	-0.745447	-3.03437	0	0	0	284	tags=84%, list=20%, signal=102%
REACTOME_MEIOTIC_SYNAPSIS	34	-0.7151	-3.03008	0	0	0	284	tags=79%, list=20%, signal=97%
REACTOME_PRE_NOTCH_EXPRESSION_AND_PROCESSING	44	-0.682312	-3.01914	0	0	0	284	tags=84%, list=20%, signal=102%
CROONQUIST_NRAS_SIGNALING_DN	35	-0.718771	-3.01407	0	0	0	138	tags=54%, list=10%, signal=59%
DESERT_STEM_CELL_HEPATOCELLULAR_CARCINOMA_SUBCLASS_UP	42	-0.681701	-3.00874	0	0	0	176	tags=57%, list=12%, signal=63%
SHEPARD_BMYB_TARGETS	25	-0.800895	-3.00071	0	0	0	106	tags=68%, list=7%, signal=72%
PUJANA_XPRSS_INT_NETWORK	47	-0.669682	-2.99107	0	0	0	466	tags=94%, list=33%, signal=134%
WP_NF1_COPY_NUMBER_VARIATION_SYNDROME	31	-0.723739	-2.98699	0	0	0	327	tags=84%, list=23%, signal=106%
REACTOME_TELOMERE_MAINTENANCE	38	-0.712462	-2.98564	0	0	0	284	tags=79%, list=20%, signal=96%
GLASS_IGF2BP1_CLIP_TARGETS_KNOCKDOWN_DN	19	-0.835186	-2.98544	0	0	0	145	tags=74%, list=10%, signal=81%
FOURNIER_ACINAR_DEVELOPMENT_LATE_2	53	-0.64181	-2.97466	0	0	0	192	tags=55%, list=13%, signal=61%
ZHAN_MULTIPLE_MYELOMA_PR_UP	25	-0.766534	-2.96006	0	0	0	199	tags=72%, list=14%, signal=82%
CHEMNITZ_RESPONSE_TO_PROSTAGLANDIN_E2_UP	45	-0.666156	-2.95776	0	0	0	175	tags=56%, list=12%, signal=61%
BASAKI_YBX1_TARGETS_UP	78	-0.589174	-2.95375	0	0	0	144	tags=50%, list=10%, signal=53%
DODD_NASOPHARYNGEAL_CARCINOMA_DN	209	-0.494577	-2.9441	0	0	0	362	tags=63%, list=25%, signal=72%
REACTOME_INHIBITION_OF_DNA_RECOMBINATION_AT_TELOMERE	30	-0.740963	-2.92725	0	0	0	284	tags=83%, list=20%, signal=102%
ZHOU_CELL_CYCLE_GENES_IN_IR_RESPONSE_6HR	44	-0.664599	-2.92563	0	0	0	197	tags=61%, list=14%, signal=69%
VANTVEER_BREAST_CANCER_METASTASIS_DN	32	-0.71044	-2.92521	0	0	0	243	tags=72%, list=17%, signal=85%
ODONNELL_TARGETS_OF_MYC_AND_TFRC_DN	19	-0.828072	-2.91676	0	0	0	124	tags=74%, list=9%, signal=80%
ISHIDA_E2F_TARGETS	31	-0.705599	-2.91368	0	0	0	245	tags=68%, list=17%, signal=80%
MUELLER_PLURINET	57	-0.600507	-2.91135	0	0	0	329	tags=67%, list=23%, signal=83%
LI_WILMS_TUMOR_VS_FETAL_KIDNEY_1_DN	50	-0.639982	-2.90058	0	0	0	190	tags=52%, list=13%, signal=58%
BENPORATH_PROLIFERATION	43	-0.67714	-2.89346	0	0	0	354	tags=81%, list=25%, signal=105%
REACTOME_DNA_DOUBLE_STRAND_BREAK_RESPONSE	28	-0.722425	-2.87751	0	0	0	276	tags=79%, list=19%, signal=95%
LINDGREN_BLADDER_CANCER_CLUSTER_1_DN	82	-0.558803	-2.84482	0	0	0	192	tags=51%, list=13%, signal=56%
YU_MYC_TARGETS_UP	21	-0.754739	-2.84298	0	0	0	156	tags=67%, list=11%, signal=74%
TIEN_INTESTINE_PROBIOTICS_24HR_UP	68	-0.573536	-2.84144	0	0	0	195	tags=50%, list=14%, signal=55%
REACTOME_PROCESSING_OF_DNA_DOUBLE_STRAND_BREAK_ENDS	38	-0.664025	-2.83722	0	0	0	415	tags=84%, list=29%, signal=116%
FARMER_BREAST_CANCER_CLUSTER_2	19	-0.810621	-2.83669	0	0	0	201	tags=84%, list=14%, signal=97%
PAL_PRMT5_TARGETS_UP	27	-0.712686	-2.83622	0	0	0	404	tags=93%, list=28%, signal=127%
REACTOME_NONHOMOLOGOUS_END_JOINING_NHEJ	27	-0.719036	-2.81709	0	0	0	276	tags=78%, list=19%, signal=95%
REACTOME_SIGNALING_BY_NOTCH	51	-0.603446	-2.81033	0	0	0	284	tags=76%, list=20%, signal=92%
RHODES_UNDIFFERENTIATED_CANCER	27	-0.702299	-2.80145	0	0	0	218	tags=63%, list=15%, signal=73%
REACTOME_REPLACEMENT_OF_PROTAMINES_BY_NUCLEOSOMES_IN_THE_MALE_PRONUCLEUS	23	-0.74038	-2.78598	0	0	0	276	tags=83%, list=19%, signal=101%
REACTOME_PKMTS_METHYLATE_HISTONE_LYSINES	24	-0.731889	-2.77398	0	0	0	276	tags=83%, list=19%, signal=102%
BOYAULT_LIVER_CANCER_SUBCLASS_G23_UP	15	-0.826664	-2.77301	0	0	0	215	tags=93%, list=15%, signal=109%
PID_AURORA_B_PATHWAY	16	-0.829009	-2.77112	0	0	0	145	tags=81%, list=10%, signal=89%
EGUCHI_CELL_CYCLE_RB1_TARGETS	16	-0.812794	-2.7592	0	0	0	215	tags=88%, list=15%, signal=102%
FRASOR_RESPONSE_TO_SERM_OR_FULVESTRANT_DN	18	-0.802009	-2.75763	0	0	0	190	tags=78%, list=13%, signal=89%
REACTOME_OXIDATIVE_STRESS_INDUCED_SENESCENCE	52	-0.601378	-2.75176	0	0	0	284	tags=77%, list=20%, signal=93%
ACEVEDO_LIVER_CANCER_WITH_H3K27ME3_DN	32	-0.672637	-2.75102	0	0	0	303	tags=75%, list=21%, signal=93%
PUJANA_BRCA_CENTERED_NETWORK	34	-0.6599	-2.73863	0	0	0	465	tags=94%, list=33%, signal=136%
REACTOME_G2_M_DNA_DAMAGE_CHECKPOINT	39	-0.644695	-2.72093	0	0	0	373	tags=77%, list=26%, signal=101%
REN_BOUND_BY_E2F	28	-0.675158	-2.71988	0	0	0	434	tags=93%, list=30%, signal=131%
WEST_ADRENOCORTICAL_TUMOR_UP	47	-0.585066	-2.71249	0	0	0	97	tags=40%, list=7%, signal=42%
CUI_TCF21_TARGETS_2_UP	62	-0.545926	-2.71057	0	0	0	173	tags=39%, list=12%, signal=42%
WHITFIELD_CELL_CYCLE_G1_S	37	-0.627745	-2.69128	0	0	0	340	tags=70%, list=24%, signal=90%
REACTOME_ESR_MEDIATED_SIGNALING	56	-0.57876	-2.68685	0	0	0	284	tags=70%, list=20%, signal=84%
RODRIGUES_THYROID_CARCINOMA_POORLY_DIFFERENTIATED_UP	113	-0.483631	-2.68052	0	0	0	223	tags=47%, list=16%, signal=51%
REACTOME_HDMS_DEMETHYLATE_HISTONES	22	-0.751371	-2.67379	0	0	0	276	tags=86%, list=19%, signal=105%
GREENBAUM_E2A_TARGETS_UP	19	-0.755746	-2.66625	0	0	0	242	tags=74%, list=17%, signal=88%
WANG_RESPONSE_TO_GSK3_INHIBITOR_SB216763_DN	88	-0.522629	-2.65468	0	0	0	253	tags=57%, list=18%, signal=65%
BENPORATH_ES_1	60	-0.546229	-2.65264	0	0	0	329	tags=68%, list=23%, signal=85%
PATIL_LIVER_CANCER	88	-0.523558	-2.65237	0	0	0	190	tags=40%, list=13%, signal=43%
REACTOME_CELL_CYCLE_CHECKPOINTS	86	-0.51448	-2.63173	0	0	0	279	tags=71%, list=20%, signal=83%
PETROVA_ENDOTHELIUM_LYMPHATIC_VS_BLOOD_UP	32	-0.621926	-2.62656	0	0	0	88	tags=44%, list=6%, signal=46%
WP_HISTONE_MODIFICATIONS	20	-0.714025	-2.60738	0	0	0	308	tags=85%, list=22%, signal=107%
GARY_CD5_TARGETS_DN	43	-0.57802	-2.60405	0	0	0	313	tags=63%, list=22%, signal=78%
WP_EFFECT_OF_PROGERIN_ON_GENES_INVOLVED_IN_HUTCHINSON_GILFORD_PROGERIA_SYNDROME	15	-0.798493	-2.59507	0	0	0	151	tags=87%, list=11%, signal=96%
MARKEY_RB1_ACUTE_LOF_UP	67	-0.526413	-2.58312	0	0	0	358	tags=76%, list=25%, signal=97%
SASAKI_ADULT_T_CELL_LEUKEMIA	25	-0.66509	-2.57026	0	0	0	96	tags=52%, list=7%, signal=55%
SU_TESTIS	18	-0.730234	-2.56827	0	0	0	74	tags=50%, list=5%, signal=52%
AFFAR_YY1_TARGETS_DN	64	-0.549916	-2.56703	0	0	0	144	tags=48%, list=10%, signal=51%
GEORGES_CELL_CYCLE_MIR192_TARGETS	22	-0.669591	-2.56623	0	0	0	125	tags=41%, list=9%, signal=44%
REACTOME_DNA_REPAIR	73	-0.506618	-2.56537	0	0	0	330	tags=67%, list=23%, signal=83%
LEE_LIVER_CANCER_SURVIVAL_DN	28	-0.642382	-2.56524	0	0	0	306	tags=75%, list=21%, signal=94%
REACTOME_DNA_DOUBLE_STRAND_BREAK_REPAIR	52	-0.538821	-2.55419	0	0	0	415	tags=81%, list=29%, signal=110%
CASORELLI_ACUTE_PROMYELOCYTIC_LEUKEMIA_DN	88	-0.501096	-2.54483	0	0	0	244	tags=50%, list=17%, signal=57%
KAMMINGA_EZH2_TARGETS	18	-0.730314	-2.53623	0	0	0	110	tags=50%, list=8%, signal=53%
BURTON_ADIPOGENESIS_PEAK_AT_24HR	17	-0.726707	-2.51979	0	0	0	189	tags=65%, list=13%, signal=74%
REACTOME_SIGNALING_BY_NUCLEAR_RECEPTORS	57	-0.539475	-2.51599	0	0	0	284	tags=68%, list=20%, signal=82%
DAZARD_RESPONSE_TO_UV_NHEK_DN	40	-0.563399	-2.50567	0	0	0	345	tags=70%, list=24%, signal=90%
PUJANA_BRCA1_PCC_NETWORK	166	-0.433493	-2.50067	0	0	0	200	tags=39%, list=14%, signal=40%
REACTOME_METALLOPROTEASE_DUBS	18	-0.709633	-2.49571	0	0	0	352	tags=89%, list=25%, signal=116%
HU_GENOTOXIC_DAMAGE_4HR	16	-0.752484	-2.4936	0	0	0	303	tags=88%, list=21%, signal=110%
SCIBETTA_KDM5B_TARGETS_DN	17	-0.69183	-2.46737	0.00380228	9.34674e-06	0.001	97	tags=53%, list=7%, signal=56%
KAUFFMANN_MELANOMA_RELAPSE_UP	22	-0.65766	-2.44251	0	9.30115e-06	0.001	434	tags=91%, list=30%, signal=129%
WP_FBXL10_ENHANCEMENT_OF_MAP_ERK_SIGNALING_IN_DIFFUSE_LARGE_B_CELL_LYMPHOMA	15	-0.732393	-2.44227	0	9.256e-06	0.001	128	tags=60%, list=9%, signal=65%
SONG_TARGETS_OF_IE86_CMV_PROTEIN	19	-0.658275	-2.44155	0	9.21128e-06	0.001	429	tags=89%, list=30%, signal=126%
CONCANNON_APOPTOSIS_BY_EPOXOMICIN_DN	35	-0.57213	-2.43967	0	9.167e-06	0.001	178	tags=51%, list=12%, signal=57%
BOYAULT_LIVER_CANCER_SUBCLASS_G3_UP	26	-0.633347	-2.42331	0	9.12314e-06	0.001	211	tags=50%, list=15%, signal=58%
KEGG_OOCYTE_MEIOSIS	16	-0.717158	-2.41886	0	9.07969e-06	0.001	242	tags=81%, list=17%, signal=97%
MORI_IMMATURE_B_LYMPHOCYTE_DN	41	-0.543969	-2.41447	0	1.71865e-05	0.002	195	tags=66%, list=14%, signal=74%
PYEON_CANCER_HEAD_AND_NECK_VS_CERVICAL_UP	40	-0.540528	-2.41037	0	1.71055e-05	0.002	358	tags=73%, list=25%, signal=94%
GARCIA_TARGETS_OF_FLI1_AND_DAX1_DN	33	-0.573794	-2.4041	0	1.70252e-05	0.002	321	tags=70%, list=22%, signal=88%
REACTOME_HOMOLOGY_DIRECTED_REPAIR	49	-0.521125	-2.40093	0	1.69456e-05	0.002	415	tags=80%, list=29%, signal=108%
GRAHAM_CML_QUIESCENT_VS_NORMAL_QUIESCENT_UP	17	-0.682815	-2.37447	0	3.23009e-05	0.004	435	tags=94%, list=30%, signal=134%
VANTVEER_BREAST_CANCER_ESR1_DN	31	-0.563614	-2.37234	0	3.21514e-05	0.004	243	tags=58%, list=17%, signal=68%
PUJANA_BREAST_CANCER_WITH_BRCA1_MUTATED_UP	17	-0.680909	-2.36391	0	3.20032e-05	0.004	361	tags=82%, list=25%, signal=109%
FISCHER_G1_S_CELL_CYCLE	78	-0.472278	-2.35679	0	3.18564e-05	0.004	367	tags=73%, list=26%, signal=93%
MORI_LARGE_PRE_BII_LYMPHOCYTE_UP	36	-0.569975	-2.35579	0	3.1711e-05	0.004	195	tags=72%, list=14%, signal=82%
REACTOME_INTRA_GOLGI_AND_RETROGRADE_GOLGI_TO_ER_TRAFFIC	17	-0.680907	-2.35237	0	3.15668e-05	0.004	192	tags=65%, list=13%, signal=74%
GAL_LEUKEMIC_STEM_CELL_DN	42	-0.532752	-2.35014	0	3.1424e-05	0.004	144	tags=48%, list=10%, signal=51%
ZHANG_RESPONSE_TO_IKK_INHIBITOR_AND_TNF_DN	26	-0.603609	-2.34061	0	3.92904e-05	0.005	331	tags=73%, list=23%, signal=93%
SERVITJA_LIVER_HNF1A_TARGETS_UP	29	-0.560817	-2.3341	0	3.91143e-05	0.005	142	tags=52%, list=10%, signal=56%
BUYTAERT_PHOTODYNAMIC_THERAPY_STRESS_DN	92	-0.445362	-2.31317	0	4.62412e-05	0.006	157	tags=36%, list=11%, signal=38%
LEE_BMP2_TARGETS_DN	127	-0.420579	-2.30697	0	4.60357e-05	0.006	452	tags=72%, list=32%, signal=97%
MARTENS_TRETINOIN_RESPONSE_DN	69	-0.465803	-2.30308	0	4.5832e-05	0.006	433	tags=75%, list=30%, signal=103%
REACTOME_SYNTHESIS_OF_DNA	17	-0.664665	-2.30278	0	4.56301e-05	0.006	328	tags=76%, list=23%, signal=98%
RIZ_ERYTHROID_DIFFERENTIATION	19	-0.627397	-2.28241	0	7.5625e-05	0.01	361	tags=79%, list=25%, signal=104%
DUTERTRE_ESTRADIOL_RESPONSE_6HR_UP	50	-0.490489	-2.28056	0	7.52947e-05	0.01	322	tags=60%, list=23%, signal=75%
REACTOME_TRANSCRIPTIONAL_REGULATION_OF_GRANULOPOIESIS	45	-0.511233	-2.27084	0	7.49673e-05	0.01	284	tags=84%, list=20%, signal=102%
REACTOME_PROTEIN_UBIQUITINATION	15	-0.65743	-2.26896	0	8.25686e-05	0.011	328	tags=80%, list=23%, signal=103%
YANG_BCL3_TARGETS_UP	60	-0.467654	-2.22442	0	0.000179899	0.023	179	tags=45%, list=13%, signal=49%
KATSANOU_ELAVL1_TARGETS_DN	19	-0.607131	-2.22216	0	0.000202957	0.026	199	tags=47%, list=14%, signal=54%
REACTOME_DISEASES_OF_DNA_REPAIR	17	-0.632436	-2.22083	0	0.000209018	0.027	537	tags=100%, list=38%, signal=158%
COLINA_TARGETS_OF_4EBP1_AND_4EBP2	53	-0.479558	-2.2205	0	0.000208128	0.027	138	tags=36%, list=10%, signal=38%
CHICAS_RB1_TARGETS_LOW_SERUM	15	-0.676686	-2.21417	0	0.000207246	0.027	88	tags=53%, list=6%, signal=56%
TARTE_PLASMA_CELL_VS_PLASMABLAST_DN	56	-0.468205	-2.17597	0	0.000325123	0.042	176	tags=52%, list=12%, signal=57%
ALCALAY_AML_BY_NPM1_LOCALIZATION_DN	42	-0.491923	-2.17133	0	0.000330599	0.043	192	tags=43%, list=13%, signal=48%
RODRIGUES_THYROID_CARCINOMA_ANAPLASTIC_UP	108	-0.396377	-2.16019	0	0.000373171	0.049	189	tags=44%, list=13%, signal=46%
REACTOME_HOMOLOGOUS_DNA_PAIRING_AND_STRAND_EXCHANGE	16	-0.631989	-2.15747	0	0.000391995	0.051	537	tags=100%, list=38%, signal=158%
WHITFIELD_CELL_CYCLE_S	35	-0.498728	-2.15728	0	0.000390369	0.051	434	tags=69%, list=30%, signal=96%
POOLA_INVASIVE_BREAST_CANCER_UP	40	-0.493011	-2.14512	0	0.000448053	0.059	218	tags=58%, list=15%, signal=66%
SMID_BREAST_CANCER_BASAL_UP	89	-0.413194	-2.13476	0	0.000489679	0.065	244	tags=45%, list=17%, signal=51%
PUJANA_BREAST_CANCER_LIT_INT_NETWORK	23	-0.562664	-2.12876	0	0.000501868	0.067	124	tags=61%, list=9%, signal=66%
WEI_MYCN_TARGETS_WITH_E_BOX	88	-0.40572	-2.1277	0	0.000507146	0.068	347	tags=56%, list=24%, signal=69%
DAZARD_UV_RESPONSE_CLUSTER_G6	24	-0.557478	-2.12436	0	0.000534294	0.072	306	tags=67%, list=21%, signal=83%
BERENJENO_TRANSFORMED_BY_RHOA_UP	120	-0.390464	-2.12385	0	0.000532131	0.072	176	tags=40%, list=12%, signal=42%
REACTOME_VIRAL_INFECTION_PATHWAYS	79	-0.418071	-2.11993	0	0.000550708	0.074	284	tags=62%, list=20%, signal=73%
REACTOME_CELLULAR_SENESCENCE	65	-0.421836	-2.09636	0	0.000691182	0.094	284	tags=71%, list=20%, signal=84%
WHITFIELD_CELL_CYCLE_LITERATURE	32	-0.509322	-2.08838	0	0.00076626	0.103	195	tags=69%, list=14%, signal=78%
LIAO_METASTASIS	48	-0.463972	-2.08733	0	0.00077009	0.104	245	tags=50%, list=17%, signal=58%
ANDERSEN_CHOLANGIOCARCINOMA_CLASS2	34	-0.506585	-2.08495	0	0.000809182	0.109	175	tags=44%, list=12%, signal=49%
MORI_EMU_MYC_LYMPHOMA_BY_ONSET_TIME_UP	17	-0.602117	-2.06724	0	0.0010145	0.132	191	tags=59%, list=13%, signal=67%
ACEVEDO_LIVER_CANCER_WITH_H3K9ME3_DN	33	-0.493974	-2.0665	0	0.0010105	0.132	298	tags=64%, list=21%, signal=79%
REACTOME_UB_SPECIFIC_PROCESSING_PROTEASES	39	-0.458992	-2.04478	0	0.00123616	0.164	284	tags=69%, list=20%, signal=84%
BORCZUK_MALIGNANT_MESOTHELIOMA_UP	35	-0.47821	-2.03642	0	0.00134687	0.177	190	tags=43%, list=13%, signal=48%
CROONQUIST_NRAS_VS_STROMAL_STIMULATION_DN	37	-0.472181	-2.02857	0	0.00148423	0.193	136	tags=41%, list=10%, signal=44%
RIGGI_EWING_SARCOMA_PROGENITOR_DN	23	-0.541135	-2.01816	0.0118577	0.00166312	0.214	218	tags=48%, list=15%, signal=56%
REACTOME_UCH_PROTEINASES	20	-0.554494	-1.98969	0	0.00209966	0.267	349	tags=70%, list=24%, signal=91%
REACTOME_SENESCENCE_ASSOCIATED_SECRETORY_PHENOTYPE_SASP	50	-0.435163	-1.98902	0	0.00210394	0.269	284	tags=76%, list=20%, signal=92%
REACTOME_DEUBIQUITINATION	46	-0.440385	-1.9881	0	0.00210938	0.27	284	tags=63%, list=20%, signal=76%
REACTOME_DNA_DAMAGE_TELOMERE_STRESS_INDUCED_SENESCENCE	38	-0.458976	-1.97915	0	0.0022496	0.287	284	tags=82%, list=20%, signal=99%
STEIN_ESR1_TARGETS	17	-0.568045	-1.96344	0.00341297	0.00256405	0.317	190	tags=53%, list=13%, signal=60%
SENGUPTA_NASOPHARYNGEAL_CARCINOMA_UP	76	-0.40194	-1.96042	0	0.00263306	0.328	245	tags=45%, list=17%, signal=51%
WU_APOPTOSIS_BY_CDKN1A_VIA_TP53	26	-0.515115	-1.95808	0	0.00266305	0.334	87	tags=58%, list=6%, signal=60%
HAMAI_APOPTOSIS_VIA_TRAIL_UP	73	-0.392811	-1.9564	0	0.00271311	0.34	182	tags=33%, list=13%, signal=36%
PID_FANCONI_PATHWAY	15	-0.569948	-1.93551	0	0.00320056	0.386	526	tags=93%, list=37%, signal=146%
BENPORATH_MYC_MAX_TARGETS	66	-0.405333	-1.93427	0	0.00322846	0.392	297	tags=50%, list=21%, signal=60%
YAMAZAKI_TCEB3_TARGETS_DN	30	-0.483733	-1.93101	0.00458716	0.00329625	0.4	172	tags=50%, list=12%, signal=56%
CARRILLOREIXACH_HEPATOBLASTOMA_VS_NORMAL_HYPOMETHYLATED_AND_UP	22	-0.513386	-1.91812	0.00361011	0.00356041	0.425	226	tags=55%, list=16%, signal=64%
REACTOME_HEMOSTASIS	61	-0.393514	-1.90692	0	0.00386045	0.455	164	tags=43%, list=11%, signal=46%
NAKAMURA_TUMOR_ZONE_PERIPHERAL_VS_CENTRAL_UP	24	-0.491351	-1.88155	0.0165975	0.00478265	0.534	253	tags=58%, list=18%, signal=70%
LIU_OVARIAN_CANCER_TUMORS_AND_XENOGRAFTS_XDGS_UP	21	-0.536885	-1.8778	0	0.00492901	0.547	162	tags=52%, list=11%, signal=58%
BHATI_G2M_ARREST_BY_2METHOXYESTRADIOL_UP	25	-0.493179	-1.86505	0.00793651	0.00542864	0.581	175	tags=36%, list=12%, signal=40%
PYEON_HPV_POSITIVE_TUMORS_UP	24	-0.478637	-1.85509	0.00392157	0.00581114	0.61	179	tags=50%, list=13%, signal=56%
BROWNE_HCMV_INFECTION_14HR_UP	15	-0.571082	-1.85389	0.00369004	0.00584279	0.614	185	tags=47%, list=13%, signal=53%
RICKMAN_TUMOR_DIFFERENTIATED_WELL_VS_POORLY_UP	20	-0.509582	-1.8528	0.00735294	0.0058528	0.615	517	tags=80%, list=36%, signal=124%
MORI_PRE_BI_LYMPHOCYTE_UP	30	-0.46308	-1.84529	0.00833333	0.00619765	0.635	125	tags=47%, list=9%, signal=50%
REACTOME_MITOTIC_G2_G2_M_PHASES	24	-0.469195	-1.82233	0.0119522	0.0074418	0.704	122	tags=54%, list=9%, signal=58%
ACEVEDO_LIVER_TUMOR_VS_NORMAL_ADJACENT_TISSUE_UP	58	-0.381937	-1.81451	0	0.00779091	0.723	282	tags=43%, list=20%, signal=52%
ZWANG_DOWN_BY_2ND_EGF_PULSE	54	-0.367672	-1.78155	0	0.00978791	0.789	158	tags=41%, list=11%, signal=44%
RHEIN_ALL_GLUCOCORTICOID_THERAPY_DN	43	-0.404111	-1.7785	0.00558659	0.00996634	0.798	244	tags=53%, list=17%, signal=63%
DANG_MYC_TARGETS_UP	17	-0.51071	-1.77633	0.00949367	0.0100916	0.802	328	tags=65%, list=23%, signal=83%
VERNELL_RETINOBLASTOMA_PATHWAY_UP	36	-0.429787	-1.77158	0.00537634	0.0104908	0.812	361	tags=92%, list=25%, signal=120%
TURASHVILI_BREAST_DUCTAL_CARCINOMA_VS_LOBULAR_NORMAL_UP	16	-0.523714	-1.76358	0.00694444	0.0110278	0.828	338	tags=69%, list=24%, signal=89%
CHIARADONNA_NEOPLASTIC_TRANSFORMATION_KRAS_UP	23	-0.447999	-1.72132	0.0112782	0.0145262	0.902	311	tags=52%, list=22%, signal=66%
REACTOME_SUMOYLATION	32	-0.412617	-1.70732	0.0132743	0.0160436	0.925	282	tags=56%, list=20%, signal=69%
GRADE_COLON_AND_RECTAL_CANCER_UP	30	-0.436133	-1.70425	0.0135135	0.0162889	0.93	245	tags=57%, list=17%, signal=67%
WILCOX_RESPONSE_TO_PROGESTERONE_UP	34	-0.395601	-1.69758	0.0143541	0.0169601	0.942	201	tags=41%, list=14%, signal=47%
RAO_BOUND_BY_SALL4_ISOFORM_B	49	-0.362394	-1.69185	0.00534759	0.0176189	0.947	310	tags=45%, list=22%, signal=55%
MARTINEZ_RESPONSE_TO_TRABECTEDIN_DN	32	-0.405846	-1.68963	0.0125523	0.017759	0.948	303	tags=59%, list=21%, signal=74%
MARSON_BOUND_BY_FOXP3_UNSTIMULATED	129	-0.314198	-1.68486	0	0.0183297	0.951	284	tags=38%, list=20%, signal=43%
DEURIG_T_CELL_PROLYMPHOCYTIC_LEUKEMIA_UP	36	-0.401786	-1.68113	0	0.0187957	0.953	296	tags=50%, list=21%, signal=61%
GRAESSMANN_APOPTOSIS_BY_DOXORUBICIN_DN	126	-0.30877	-1.67148	0	0.0199705	0.965	367	tags=50%, list=26%, signal=61%
REACTOME_POST_TRANSLATIONAL_PROTEIN_MODIFICATION	124	-0.288555	-1.63394	0	0.0255744	0.987	284	tags=44%, list=20%, signal=50%
CARRILLOREIXACH_HEPATOBLASTOMA_VS_NORMAL_UP	96	-0.313005	-1.61267	0	0.0289768	0.993	144	tags=26%, list=10%, signal=27%
MORI_MATURE_B_LYMPHOCYTE_DN	16	-0.46966	-1.61202	0.0460526	0.0290016	0.993	352	tags=81%, list=25%, signal=107%
BILD_E2F3_ONCOGENIC_SIGNATURE	44	-0.361269	-1.60004	0.0102564	0.031132	0.994	186	tags=34%, list=13%, signal=38%
BERTUCCI_MEDULLARY_VS_DUCTAL_BREAST_CANCER_UP	29	-0.396515	-1.58327	0.0128755	0.0342223	0.999	152	tags=31%, list=11%, signal=34%
SENESE_HDAC3_TARGETS_DN	51	-0.341917	-1.57791	0.0122699	0.0352567	1	151	tags=33%, list=11%, signal=36%
KAUFFMANN_DNA_REPLICATION_GENES	27	-0.361792	-1.51892	0.0426357	0.0501374	1	361	tags=67%, list=25%, signal=88%
PUJANA_ATM_PCC_NETWORK	126	-0.275505	-1.51785	0	0.0503266	1	208	tags=29%, list=15%, signal=30%
REACTOME_INFECTIOUS_DISEASE	94	-0.282555	-1.50866	0	0.0527338	1	284	tags=52%, list=20%, signal=61%
DANG_BOUND_BY_MYC	99	-0.283423	-1.49716	0	0.0561135	1	288	tags=45%, list=20%, signal=53%
DACOSTA_UV_RESPONSE_VIA_ERCC3_DN	81	-0.299475	-1.4784	0.0265487	0.0620554	1	198	tags=30%, list=14%, signal=32%
LASTOWSKA_NEUROBLASTOMA_COPY_NUMBER_UP	17	-0.42095	-1.47618	0.0601266	0.0626535	1	434	tags=71%, list=30%, signal=100%
BILD_MYC_ONCOGENIC_SIGNATURE	20	-0.410102	-1.4737	0.0658915	0.0631508	1	263	tags=40%, list=18%, signal=48%
FARMER_BREAST_CANCER_BASAL_VS_LULMINAL	50	-0.311477	-1.45308	0.045977	0.0704382	1	286	tags=48%, list=20%, signal=58%
WP_DNA_IR_DAMAGE_AND_CELLULAR_RESPONSE_VIA_ATR	24	-0.373092	-1.43314	0.06639	0.0786144	1	139	tags=38%, list=10%, signal=41%
WANG_CISPLATIN_RESPONSE_AND_XPC_UP	35	-0.336149	-1.43149	0.0637255	0.0791007	1	73	tags=23%, list=5%, signal=23%
IVANOVA_HEMATOPOIESIS_MATURE_CELL	24	-0.370789	-1.41653	0.113821	0.0855366	1	186	tags=38%, list=13%, signal=42%
FARMER_BREAST_CANCER_APOCRINE_VS_BASAL	38	-0.321303	-1.41495	0.0694445	0.086097	1	62	tags=18%, list=4%, signal=19%
REACTOME_METABOLISM_OF_RNA	24	-0.359045	-1.39306	0.0754717	0.0963561	1	470	tags=79%, list=33%, signal=116%
MANNE_COVID19_ICU_VS_HEALTHY_DONOR_PLATELETS_DN	20	-0.383952	-1.38313	0.0985402	0.10125	1	240	tags=45%, list=17%, signal=53%
RICKMAN_METASTASIS_UP	20	-0.380261	-1.38245	0.108303	0.101276	1	237	tags=35%, list=17%, signal=41%
BROWNE_HCMV_INFECTION_4HR_DN	20	-0.372041	-1.36943	0.100694	0.108036	1	118	tags=25%, list=8%, signal=27%
REACTOME_DEVELOPMENTAL_BIOLOGY	96	-0.258235	-1.36251	0	0.111455	1	284	tags=48%, list=20%, signal=56%
BHAT_ESR1_TARGETS_NOT_VIA_AKT1_UP	33	-0.322773	-1.36091	0.0927419	0.11213	1	297	tags=52%, list=21%, signal=64%
CREIGHTON_ENDOCRINE_THERAPY_RESISTANCE_1	69	-0.282126	-1.35794	0.0509554	0.113472	1	258	tags=35%, list=18%, signal=40%
RAY_TUMORIGENESIS_BY_ERBB2_CDC25A_UP	22	-0.35505	-1.34064	0.119835	0.123334	1	242	tags=41%, list=17%, signal=48%
FLORIO_NEOCORTEX_BASAL_RADIAL_GLIA_UP	32	-0.321028	-1.33904	0.127359	0.123975	1	104	tags=25%, list=7%, signal=26%
LIU_SOX4_TARGETS_DN	18	-0.368913	-1.33012	0.131313	0.128945	1	118	tags=28%, list=8%, signal=30%
MATSUDA_NATURAL_KILLER_DIFFERENTIATION	36	-0.306975	-1.32268	0.110497	0.133369	1	155	tags=31%, list=11%, signal=33%
REACTOME_MEMBRANE_TRAFFICKING	42	-0.298498	-1.31829	0.0673575	0.136093	1	157	tags=26%, list=11%, signal=29%
DAZARD_RESPONSE_TO_UV_SCC_DN	18	-0.372018	-1.31501	0.125	0.137879	1	112	tags=28%, list=8%, signal=30%
PLASARI_TGFB1_TARGETS_10HR_DN	31	-0.325995	-1.31447	0.130081	0.13781	1	56	tags=16%, list=4%, signal=16%
SPIELMAN_LYMPHOBLAST_EUROPEAN_VS_ASIAN_UP	39	-0.292925	-1.3105	0.0794393	0.140073	1	156	tags=28%, list=11%, signal=31%
CHARAFE_BREAST_CANCER_LUMINAL_VS_MESENCHYMAL_DN	63	-0.270954	-1.29279	0.0974026	0.151824	1	73	tags=16%, list=5%, signal=16%
REACTOME_VESICLE_MEDIATED_TRANSPORT	44	-0.280602	-1.25	0.139535	0.185908	1	157	tags=25%, list=11%, signal=27%
REACTOME_ADAPTIVE_IMMUNE_SYSTEM	42	-0.281655	-1.2429	0.142222	0.191291	1	157	tags=24%, list=11%, signal=26%
KOYAMA_SEMA3B_TARGETS_DN	41	-0.272466	-1.23448	0.137056	0.198193	1	145	tags=24%, list=10%, signal=26%
SHEN_SMARCA2_TARGETS_DN	22	-0.331772	-1.23224	0.167969	0.199505	1	123	tags=27%, list=9%, signal=29%
SHETH_LIVER_CANCER_VS_TXNIP_LOSS_PAM1	23	-0.331977	-1.2042	0.212598	0.225809	1	106	tags=26%, list=7%, signal=28%
WP_ANDROGEN_RECEPTOR_NETWORK_IN_PROSTATE_CANCER	17	-0.328588	-1.17966	0.245161	0.250745	1	122	tags=35%, list=9%, signal=38%
KYNG_DNA_DAMAGE_UP	17	-0.340763	-1.1684	0.258993	0.262479	1	156	tags=29%, list=11%, signal=33%
GAZDA_DIAMOND_BLACKFAN_ANEMIA_ERYTHROID_DN	33	-0.280037	-1.15742	0.251046	0.274678	1	158	tags=30%, list=11%, signal=33%
WANG_TUMOR_INVASIVENESS_UP	20	-0.325404	-1.14436	0.275194	0.289665	1	110	tags=25%, list=8%, signal=27%
PURBEY_TARGETS_OF_CTBP1_NOT_SATB1_DN	31	-0.27479	-1.14425	0.28821	0.288892	1	174	tags=29%, list=12%, signal=32%
WP_MECP2_AND_ASSOCIATED_RETT_SYNDROME	15	-0.340282	-1.14054	0.285714	0.292683	1	258	tags=40%, list=18%, signal=48%
MARTORIATI_MDM4_TARGETS_FETAL_LIVER_DN	41	-0.265482	-1.1376	0.276923	0.295602	1	38	tags=12%, list=3%, signal=12%
BENPORATH_EED_TARGETS	108	-0.209958	-1.1339	0.197531	0.299516	1	305	tags=35%, list=21%, signal=41%
GRAESSMANN_RESPONSE_TO_MC_AND_DOXORUBICIN_DN	46	-0.250816	-1.12129	0.248521	0.315007	1	413	tags=59%, list=29%, signal=80%
IVANOVA_HEMATOPOIESIS_LATE_PROGENITOR	43	-0.249118	-1.11165	0.274611	0.32679	1	219	tags=28%, list=15%, signal=32%
CHIANG_LIVER_CANCER_SUBCLASS_UNANNOTATED_DN	15	-0.332445	-1.11081	0.333333	0.326852	1	327	tags=53%, list=23%, signal=68%
GENTILE_UV_HIGH_DOSE_DN	52	-0.245614	-1.10606	0.301282	0.332405	1	282	tags=38%, list=20%, signal=46%
BASSO_B_LYMPHOCYTE_NETWORK	19	-0.313054	-1.10107	0.343137	0.338435	1	56	tags=21%, list=4%, signal=22%
BRUINS_UVC_RESPONSE_EARLY_LATE	26	-0.277372	-1.10071	0.258475	0.337889	1	338	tags=46%, list=24%, signal=59%
YAGI_AML_WITH_T_8_21_TRANSLOCATION	26	-0.277115	-1.08597	0.324444	0.357001	1	71	tags=12%, list=5%, signal=12%
JAATINEN_HEMATOPOIETIC_STEM_CELL_UP	23	-0.284184	-1.08422	0.353846	0.358351	1	245	tags=35%, list=17%, signal=41%
KRIGE_RESPONSE_TO_TOSEDOSTAT_6HR_DN	72	-0.220766	-1.083	0.325397	0.359037	1	454	tags=63%, list=32%, signal=87%
SANSOM_APC_TARGETS_REQUIRE_MYC	23	-0.282327	-1.07441	0.332031	0.370592	1	169	tags=30%, list=12%, signal=34%
KRIGE_RESPONSE_TO_TOSEDOSTAT_24HR_DN	78	-0.216047	-1.07352	0.293103	0.370785	1	445	tags=63%, list=31%, signal=86%
BENPORATH_NANOG_TARGETS	76	-0.210454	-1.04629	0.378641	0.409876	1	301	tags=34%, list=21%, signal=41%
GRYDER_PAX3FOXO1_TOP_ENHANCERS	40	-0.239734	-1.02368	0.433333	0.443403	1	80	tags=18%, list=6%, signal=18%
WANG_LMO4_TARGETS_UP	26	-0.275352	-1.0187	0.399194	0.449983	1	223	tags=27%, list=16%, signal=31%
GAUSSMANN_MLL_AF4_FUSION_TARGETS_A_UP	18	-0.276127	-0.955661	0.496296	0.550261	1	136	tags=22%, list=10%, signal=24%
IVANOVA_HEMATOPOIESIS_EARLY_PROGENITOR	42	-0.209092	-0.944481	0.61413	0.566721	1	453	tags=57%, list=32%, signal=81%
PEDRIOLI_MIR31_TARGETS_UP	21	-0.242249	-0.881301	0.644195	0.668259	1	116	tags=24%, list=8%, signal=26%
BAKKER_FOXO3_TARGETS_DN	20	-0.239777	-0.869482	0.684746	0.68445	1	2	tags=5%, list=0%, signal=5%
MULLIGHAN_NPM1_MUTATED_SIGNATURE_1_UP	26	-0.220254	-0.848988	0.716738	0.713985	1	270	tags=31%, list=19%, signal=37%
CHANDRAN_METASTASIS_UP	15	-0.247772	-0.822343	0.703333	0.751245	1	77	tags=13%, list=5%, signal=14%
RYAN_MANTLE_CELL_LYMPHOMA_NOTCH_DIRECT_UP	15	-0.2342	-0.792492	0.726073	0.78954	1	228	tags=27%, list=16%, signal=31%
GINESTIER_BREAST_CANCER_ZNF217_AMPLIFIED_DN	32	-0.194833	-0.79179	0.780488	0.78836	1	440	tags=53%, list=31%, signal=75%
WP_ECTODERM_DIFFERENTIATION	16	-0.232965	-0.779853	0.749064	0.801915	1	294	tags=38%, list=21%, signal=47%
SENESE_HDAC2_TARGETS_DN	17	-0.217172	-0.761062	0.785953	0.82319	1	54	tags=12%, list=4%, signal=12%
MANNE_COVID19_COMBINED_COHORT_VS_HEALTHY_DONOR_PLATELETS_DN	19	-0.217316	-0.753057	0.805243	0.830011	1	61	tags=11%, list=4%, signal=11%
LEE_RECENT_THYMIC_EMIGRANT	19	-0.204962	-0.711202	0.816327	0.871691	1	341	tags=47%, list=24%, signal=61%
FOSTER_KDM1A_TARGETS_DN	16	-0.151782	-0.512669	0.967105	0.983636	1	175	tags=19%, list=12%, signal=21%

## Sheet: T3M-4_5h_Up
NAME	SIZE	ES	NES	NOM p-val	FDR q-val	FWER p-val	RANK AT MAX	LEADING EDGE
MACAEVA_PBMC_RESPONSE_TO_IR	40	0.729222	2.26508	0	0	0	56	tags=68%, list=22%, signal=73%
WARTERS_IR_RESPONSE_5GY	30	0.703593	2.12026	0	0	0	49	tags=57%, list=19%, signal=62%
DELYS_THYROID_CANCER_UP	16	0.78087	2.09541	0	0	0	44	tags=75%, list=17%, signal=85%
WP_P53_TRANSCRIPTIONAL_GENE_NETWORK	25	0.720329	2.09189	0	0	0	38	tags=56%, list=15%, signal=59%
FISCHER_DIRECT_P53_TARGETS_META_ANALYSIS	80	0.647649	2.08773	0	0	0	60	tags=49%, list=23%, signal=44%
GHANDHI_DIRECT_IRRADIATION_UP	23	0.70969	2.05535	0	0.000564102	0.004	49	tags=61%, list=19%, signal=68%
SMIRNOV_RESPONSE_TO_IR_2HR_UP	19	0.743376	2.04384	0	0.000483516	0.004	41	tags=58%, list=16%, signal=64%
KERLEY_RESPONSE_TO_CISPLATIN_UP	21	0.723188	2.03644	0	0.000423077	0.004	56	tags=71%, list=22%, signal=84%
REACTOME_TRANSCRIPTIONAL_REGULATION_BY_TP53	29	0.684048	2.02574	0	0.000376068	0.004	42	tags=52%, list=16%, signal=55%
WARTERS_RESPONSE_TO_IR_SKIN	34	0.67782	2.01675	0	0.000509933	0.006	49	tags=53%, list=19%, signal=57%
PID_P53_DOWNSTREAM_PATHWAY	30	0.67033	1.99464	0	0.0007789	0.01	42	tags=50%, list=16%, signal=53%
JINESH_BLEBBISHIELD_VS_LIVE_CONTROL_UP	26	0.683438	1.99371	0	0.000784304	0.011	66	tags=69%, list=26%, signal=84%
SMIRNOV_RESPONSE_TO_IR_6HR_UP	50	0.619549	1.96895	0	0.00110816	0.017	56	tags=48%, list=22%, signal=49%
KEGG_P53_SIGNALING_PATHWAY	16	0.735841	1.9598	0	0.00121114	0.02	38	tags=56%, list=15%, signal=62%
ODONNELL_TFRC_TARGETS_UP	24	0.657151	1.88498	0.00105597	0.00356181	0.062	51	tags=54%, list=20%, signal=61%
JINESH_BLEBBISHIELD_TO_IMMUNE_CELL_FUSION_PBSHMS_UP	26	0.644282	1.88212	0	0.00359867	0.067	44	tags=54%, list=17%, signal=58%
REACTOME_POST_TRANSLATIONAL_PROTEIN_MODIFICATION	16	0.685785	1.87735	0.00223964	0.00348423	0.069	35	tags=44%, list=14%, signal=47%
QUINTENS_EMBRYONIC_BRAIN_RESPONSE_TO_IR	20	0.67691	1.86732	0.00106045	0.00404101	0.083	49	tags=60%, list=19%, signal=68%
CONCANNON_APOPTOSIS_BY_EPOXOMICIN_UP	16	0.683298	1.84438	0.0010989	0.0058061	0.124	45	tags=50%, list=18%, signal=57%
RODRIGUES_THYROID_CARCINOMA_ANAPLASTIC_UP	18	0.65992	1.84036	0.00215054	0.00602183	0.135	39	tags=56%, list=15%, signal=61%
DUTERTRE_ESTRADIOL_RESPONSE_24HR_DN	18	0.671039	1.83509	0.00322928	0.00634349	0.148	20	tags=28%, list=8%, signal=28%
WP_MIRNA_REGULATION_OF_DNA_DAMAGE_RESPONSE	15	0.685577	1.81823	0.00223464	0.00748005	0.179	38	tags=47%, list=15%, signal=52%
SMID_BREAST_CANCER_BASAL_DN	16	0.676252	1.81465	0.00333704	0.00741063	0.186	10	tags=25%, list=4%, signal=24%
REACTOME_RNA_POLYMERASE_II_TRANSCRIPTION	40	0.588478	1.7998	0	0.00880214	0.223	65	tags=52%, list=25%, signal=59%
KANNAN_TP53_TARGETS_UP	15	0.656939	1.75098	0.00548246	0.0159436	0.372	38	tags=40%, list=15%, signal=44%
GARY_CD5_TARGETS_UP	15	0.65527	1.73862	0.00446429	0.017876	0.418	62	tags=67%, list=24%, signal=83%
GRAESSMANN_APOPTOSIS_BY_DOXORUBICIN_UP	41	0.554531	1.72735	0	0.0194884	0.459	48	tags=37%, list=19%, signal=38%
GRAESSMANN_RESPONSE_TO_MC_AND_DOXORUBICIN_UP	31	0.578746	1.7256	0.00311203	0.0190664	0.467	20	tags=26%, list=8%, signal=25%
ZWANG_DOWN_BY_2ND_EGF_PULSE	16	0.630164	1.69018	0.00664452	0.0271897	0.591	45	tags=50%, list=18%, signal=57%
REACTOME_CELLULAR_RESPONSES_TO_STIMULI	15	0.628114	1.65665	0.0156076	0.0378836	0.723	20	tags=33%, list=8%, signal=34%
LIU_OVARIAN_CANCER_TUMORS_AND_XENOGRAFTS_XDGS_DN	28	0.558994	1.61832	0.0124481	0.0523751	0.839	87	tags=64%, list=34%, signal=87%
PEREZ_TP53_TARGETS	51	0.512849	1.61338	0.00603015	0.053645	0.853	12	tags=18%, list=5%, signal=15%
LOPEZ_MBD_TARGETS	15	0.60272	1.60055	0.0336323	0.057464	0.871	73	tags=60%, list=28%, signal=79%
YOSHIMURA_MAPK8_TARGETS_UP	17	0.586217	1.58059	0.0289855	0.0663088	0.919	88	tags=71%, list=34%, signal=100%
LIM_MAMMARY_STEM_CELL_UP	19	0.56367	1.55195	0.0317287	0.0824178	0.959	87	tags=68%, list=34%, signal=96%
KOKKINAKIS_METHIONINE_DEPRIVATION_48HR_UP	15	0.580569	1.54022	0.0476191	0.0872757	0.971	38	tags=33%, list=15%, signal=37%
BUYTAERT_PHOTODYNAMIC_THERAPY_STRESS_UP	21	0.541843	1.53363	0.0344456	0.0895253	0.976	45	tags=33%, list=18%, signal=37%
REACTOME_CELL_CYCLE	19	0.538368	1.46136	0.0701187	0.145253	0.996	2	tags=11%, list=1%, signal=10%
BLANCO_MELO_COVID19_SARS_COV_2_INFECTION_A594_ACE2_EXPRESSING_CELLS_UP	16	0.532338	1.45906	0.0899123	0.143997	0.996	41	tags=31%, list=16%, signal=35%
NUYTTEN_EZH2_TARGETS_UP	19	0.530099	1.45473	0.0659459	0.144169	0.996	76	tags=47%, list=30%, signal=62%
NABA_MATRISOME	15	0.541233	1.45158	0.108889	0.143523	0.997	95	tags=73%, list=37%, signal=110%
GOZGIT_ESR1_TARGETS_DN	18	0.525121	1.45138	0.0905077	0.140205	0.997	10	tags=17%, list=4%, signal=16%
BERENJENO_TRANSFORMED_BY_RHOA_UP	20	0.515923	1.43806	0.0938166	0.148282	0.998	2	tags=10%, list=1%, signal=9%
CREIGHTON_ENDOCRINE_THERAPY_RESISTANCE_3	18	0.516101	1.43029	0.0942982	0.151652	0.998	115	tags=83%, list=45%, signal=140%
DANG_BOUND_BY_MYC	19	0.51204	1.42244	0.0935484	0.155515	0.999	7	tags=16%, list=3%, signal=15%
FEVR_CTNNB1_TARGETS_UP	18	0.514587	1.38946	0.112299	0.186219	1	64	tags=39%, list=25%, signal=48%
ZHOU_INFLAMMATORY_RESPONSE_FIMA_UP	15	0.509418	1.36176	0.120044	0.213231	1	85	tags=60%, list=33%, signal=84%
BENPORATH_CYCLING_GENES	21	0.469407	1.33775	0.138298	0.236449	1	2	tags=10%, list=1%, signal=9%
FOSTER_TOLERANT_MACROPHAGE_DN	18	0.476567	1.33607	0.143488	0.233676	1	89	tags=50%, list=35%, signal=71%
PUJANA_ATM_PCC_NETWORK	20	0.467158	1.31234	0.141489	0.259024	1	38	tags=30%, list=15%, signal=32%
MILI_PSEUDOPODIA_HAPTOTAXIS_DN	15	0.498816	1.31109	0.169791	0.255308	1	86	tags=67%, list=33%, signal=94%
BLALOCK_ALZHEIMERS_DISEASE_UP	27	0.445126	1.29766	0.173502	0.266989	1	84	tags=48%, list=33%, signal=64%
MARSON_BOUND_BY_FOXP3_STIMULATED	16	0.481455	1.29652	0.18453	0.263284	1	57	tags=38%, list=22%, signal=45%
REACTOME_METABOLISM_OF_LIPIDS	19	0.461837	1.28753	0.190889	0.270327	1	113	tags=74%, list=44%, signal=122%
GOBERT_OLIGODENDROCYTE_DIFFERENTIATION_DN	19	0.456835	1.26862	0.218543	0.290186	1	106	tags=68%, list=41%, signal=108%
REACTOME_CELL_CYCLE_MITOTIC	15	0.45803	1.23374	0.239326	0.332358	1	0	tags=7%, list=0%, signal=6%
KOINUMA_TARGETS_OF_SMAD2_OR_SMAD3	23	0.423678	1.21703	0.257721	0.350633	1	79	tags=43%, list=31%, signal=57%
BENPORATH_SUZ12_TARGETS	15	0.457882	1.20656	0.259218	0.359901	1	27	tags=20%, list=11%, signal=21%
ZHOU_INFLAMMATORY_RESPONSE_LIVE_UP	15	0.460423	1.20114	0.263041	0.36105	1	86	tags=53%, list=33%, signal=75%
REACTOME_DEVELOPMENTAL_BIOLOGY	15	0.456718	1.19958	0.271812	0.35727	1	0	tags=7%, list=0%, signal=6%
BRUINS_UVC_RESPONSE_VIA_TP53_GROUP_A	15	0.435908	1.15298	0.319599	0.417591	1	102	tags=67%, list=40%, signal=104%
DACOSTA_UV_RESPONSE_VIA_ERCC3_UP	17	0.422891	1.13342	0.351974	0.439478	1	48	tags=35%, list=19%, signal=41%
RODRIGUES_THYROID_CARCINOMA_POORLY_DIFFERENTIATED_UP	19	0.405413	1.12047	0.354526	0.451719	1	39	tags=32%, list=15%, signal=34%
CASORELLI_ACUTE_PROMYELOCYTIC_LEUKEMIA_DN	17	0.404083	1.10685	0.388828	0.465129	1	113	tags=71%, list=44%, signal=118%
CHEN_METABOLIC_SYNDROM_NETWORK	24	0.381644	1.09503	0.372385	0.475134	1	34	tags=21%, list=13%, signal=22%
DIAZ_CHRONIC_MYELOGENOUS_LEUKEMIA_UP	17	0.394045	1.08039	0.406522	0.489065	1	59	tags=41%, list=23%, signal=50%
MITSIADES_RESPONSE_TO_APLIDIN_UP	17	0.392044	1.07678	0.395628	0.486973	1	62	tags=35%, list=24%, signal=43%
DODD_NASOPHARYNGEAL_CARCINOMA_UP	18	0.380091	1.03549	0.446486	0.536904	1	57	tags=28%, list=22%, signal=33%
PUJANA_BRCA1_PCC_NETWORK	32	0.333547	0.998554	0.498969	0.580779	1	43	tags=25%, list=17%, signal=26%
DODD_NASOPHARYNGEAL_CARCINOMA_DN	36	0.327837	0.98476	0.528513	0.592201	1	42	tags=28%, list=16%, signal=29%
GRYDER_PAX3FOXO1_ENHANCERS_IN_TADS	18	0.359637	0.973449	0.514786	0.599513	1	45	tags=22%, list=18%, signal=25%
BENPORATH_ES_WITH_H3K27ME3	16	0.367382	0.969523	0.533632	0.596721	1	39	tags=19%, list=15%, signal=21%
BRUINS_UVC_RESPONSE_LATE	20	0.344744	0.95572	0.557713	0.607108	1	62	tags=30%, list=24%, signal=36%
VECCHI_GASTRIC_CANCER_EARLY_UP	17	0.346591	0.941031	0.562293	0.618518	1	1	tags=6%, list=0%, signal=6%
RODRIGUES_THYROID_CARCINOMA_POORLY_DIFFERENTIATED_DN	15	0.348075	0.929172	0.576027	0.626017	1	115	tags=60%, list=45%, signal=102%
GRAESSMANN_APOPTOSIS_BY_DOXORUBICIN_DN	20	0.327152	0.910343	0.608649	0.641986	1	75	tags=40%, list=29%, signal=52%
MEISSNER_BRAIN_HCP_WITH_H3K4ME3_AND_H3K27ME3	25	0.310897	0.897201	0.637029	0.650504	1	75	tags=40%, list=29%, signal=51%
KRIGE_RESPONSE_TO_TOSEDOSTAT_24HR_DN	15	0.336759	0.888924	0.62	0.652503	1	75	tags=47%, list=29%, signal=62%
MARSON_BOUND_BY_FOXP3_UNSTIMULATED	17	0.317332	0.873551	0.622538	0.66248	1	43	tags=24%, list=17%, signal=26%
KRIGE_RESPONSE_TO_TOSEDOSTAT_6HR_DN	16	0.317061	0.845814	0.663355	0.685759	1	75	tags=44%, list=29%, signal=58%
KRIEG_HYPOXIA_NOT_VIA_KDM3A	23	0.252301	0.717592	0.80625	0.807204	1	47	tags=26%, list=18%, signal=29%

## Sheet: T3M-4_5h_Dn
NAME	SIZE	ES	NES	NOM p-val	FDR q-val	FWER p-val	RANK AT MAX	LEADING EDGE
WHITFIELD_CELL_CYCLE_G1_S	18	-0.912134	-4.64114	0	0	0	40	tags=100%, list=16%, signal=110%
FISCHER_DREAM_TARGETS	34	-0.702676	-4.63552	0	0	0	44	tags=85%, list=17%, signal=89%
GOBERT_OLIGODENDROCYTE_DIFFERENTIATION_UP	26	-0.744175	-4.31368	0	0	0	44	tags=88%, list=17%, signal=96%
DUTERTRE_ESTRADIOL_RESPONSE_24HR_UP	22	-0.796297	-4.25173	0	0	0	38	tags=95%, list=15%, signal=102%
KINSEY_TARGETS_OF_EWSR1_FLII_FUSION_UP	33	-0.64789	-4.0973	0	0	0	44	tags=82%, list=17%, signal=86%
FISCHER_G1_S_CELL_CYCLE	26	-0.700127	-3.95529	0	0	0	38	tags=81%, list=15%, signal=85%
BLANCO_MELO_BRONCHIAL_EPITHELIAL_CELLS_INFLUENZA_A_DEL_NS1_INFECTION_DN	17	-0.820121	-3.83168	0	0	0	38	tags=88%, list=15%, signal=97%
MARSON_BOUND_BY_E2F4_UNSTIMULATED	22	-0.687935	-3.60461	0	0	0	44	tags=86%, list=17%, signal=95%
RUIZ_TNC_TARGETS_DN	15	-0.685355	-3.0147	0	0	0	44	tags=87%, list=17%, signal=98%
KOBAYASHI_EGFR_SIGNALING_24HR_DN	17	-0.618925	-2.93512	0	0	0	44	tags=82%, list=17%, signal=93%
LEE_BMP2_TARGETS_DN	30	-0.48019	-2.84346	0	0	0	44	tags=63%, list=17%, signal=67%
DUTERTRE_ESTRADIOL_RESPONSE_6HR_UP	15	-0.60224	-2.76432	0	0	0	37	tags=87%, list=14%, signal=95%
MEBARKI_HCC_PROGENITOR_FZD8CRD_UP	19	-0.527611	-2.7216	0	0	0	41	tags=89%, list=16%, signal=99%
CHICAS_RB1_TARGETS_SENESCENT	26	-0.435073	-2.55881	0	0	0	44	tags=65%, list=17%, signal=71%
GEORGES_TARGETS_OF_MIR192_AND_MIR215	20	-0.475509	-2.51809	0	0	0	44	tags=75%, list=17%, signal=83%
WANG_RESPONSE_TO_GSK3_INHIBITOR_SB216763_DN	24	-0.440185	-2.48636	0	0	0	41	tags=63%, list=16%, signal=67%
NUYTTEN_EZH2_TARGETS_DN	24	-0.427832	-2.43657	0	0	0	41	tags=67%, list=16%, signal=72%
JOHNSTONE_PARVB_TARGETS_3_DN	15	-0.48618	-2.17454	0	0.000875529	0.006	31	tags=67%, list=12%, signal=71%
MARTENS_TRETINOIN_RESPONSE_DN	17	-0.386526	-1.7629	0.025974	0.0132597	0.082	44	tags=65%, list=17%, signal=73%
NUYTTEN_NIPP1_TARGETS_DN	18	-0.327485	-1.6191	0.0352941	0.0261096	0.158	52	tags=56%, list=20%, signal=65%
PUJANA_CHEK2_PCC_NETWORK	16	-0.317721	-1.412	0.0744681	0.0784729	0.416	44	tags=56%, list=17%, signal=64%
CARRILLOREIXACH_HEPATOBLASTOMA_VS_NORMAL_DN	16	-0.141079	-0.679108	0.911392	0.917177	1	224	tags=100%, list=87%, signal=730%

## Sheet: NUGC-3_16h_Up
NAME	SIZE	ES	NES	NOM p-val	FDR q-val	FWER p-val	RANK AT MAX	LEADING EDGE
FISCHER_DIRECT_P53_TARGETS_META_ANALYSIS	137	0.736639	3.82067	0	0	0	263	tags=61%, list=15%, signal=66%
SMIRNOV_RESPONSE_TO_IR_6HR_UP	70	0.776507	3.53457	0	0	0	263	tags=71%, list=15%, signal=81%
WARTERS_RESPONSE_TO_IR_SKIN	41	0.784314	3.36809	0	0	0	141	tags=51%, list=8%, signal=54%
MACAEVA_PBMC_RESPONSE_TO_IR	54	0.770806	3.35124	0	0	0	313	tags=78%, list=18%, signal=92%
WARTERS_IR_RESPONSE_5GY	32	0.834273	3.31654	0	0	0	111	tags=59%, list=7%, signal=62%
KERLEY_RESPONSE_TO_CISPLATIN_UP	33	0.81963	3.25354	0	0	0	163	tags=70%, list=10%, signal=76%
CONCANNON_APOPTOSIS_BY_EPOXOMICIN_UP	34	0.769712	3.01733	0	0	0	173	tags=56%, list=10%, signal=61%
PETROVA_ENDOTHELIUM_LYMPHATIC_VS_BLOOD_DN	25	0.790575	2.95955	0	0	0	69	tags=40%, list=4%, signal=41%
PID_P53_DOWNSTREAM_PATHWAY	55	0.670962	2.90689	0	0	0	173	tags=49%, list=10%, signal=53%
GHANDHI_DIRECT_IRRADIATION_UP	29	0.770692	2.8866	0	0	0	126	tags=52%, list=7%, signal=55%
LIU_OVARIAN_CANCER_TUMORS_AND_XENOGRAFTS_XDGS_DN	121	0.573427	2.83639	0	0	0	402	tags=54%, list=24%, signal=65%
LIM_MAMMARY_STEM_CELL_UP	64	0.596229	2.81385	0	0	0	168	tags=34%, list=10%, signal=37%
ODONNELL_TFRC_TARGETS_UP	69	0.619822	2.80287	0	0	0	309	tags=51%, list=18%, signal=59%
PASINI_SUZ12_TARGETS_DN	34	0.677559	2.78535	0	0	0	259	tags=59%, list=15%, signal=68%
NUYTTEN_EZH2_TARGETS_UP	96	0.574687	2.77893	0	0	0	284	tags=47%, list=17%, signal=53%
QI_HYPOXIA	28	0.734704	2.75784	0	0	0	290	tags=64%, list=17%, signal=76%
SMIRNOV_RESPONSE_TO_IR_2HR_UP	23	0.769279	2.75487	0	0	0	173	tags=57%, list=10%, signal=62%
NABA_MATRISOME_ASSOCIATED	60	0.632611	2.74901	0	0	0	232	tags=45%, list=14%, signal=50%
BLANCO_MELO_BETA_INTERFERON_TREATED_BRONCHIAL_EPITHELIAL_CELLS_UP	44	0.636153	2.73547	0	0	0	260	tags=52%, list=15%, signal=60%
KANNAN_TP53_TARGETS_UP	20	0.773178	2.71874	0	0	0	88	tags=45%, list=5%, signal=47%
DUTERTRE_ESTRADIOL_RESPONSE_24HR_DN	58	0.645409	2.71271	0	0	0	352	tags=60%, list=21%, signal=73%
BLANCO_MELO_RESPIRATORY_SYNCYTIAL_VIRUS_INFECTION_A594_CELLS_UP	37	0.658004	2.68652	0	0	0	209	tags=51%, list=12%, signal=57%
RICKMAN_TUMOR_DIFFERENTIATED_WELL_VS_POORLY_DN	45	0.634812	2.6837	0	0	0	246	tags=42%, list=14%, signal=48%
SMID_BREAST_CANCER_BASAL_DN	64	0.604582	2.67028	0	0	0	400	tags=61%, list=23%, signal=77%
NABA_MATRISOME	82	0.601745	2.64187	0	0	0	438	tags=65%, list=26%, signal=83%
HAN_SATB1_TARGETS_UP	50	0.615998	2.63587	0	0	0	287	tags=56%, list=17%, signal=65%
PID_TAP63_PATHWAY	17	0.807758	2.61768	0	0	0	111	tags=71%, list=7%, signal=75%
ONDER_CDH1_TARGETS_2_DN	78	0.548162	2.61165	0	0	0	474	tags=64%, list=28%, signal=85%
WONG_ADULT_TISSUE_STEM_MODULE	72	0.564349	2.59684	0	0	0	280	tags=43%, list=16%, signal=49%
ZHANG_RESPONSE_TO_IKK_INHIBITOR_AND_TNF_UP	37	0.640589	2.59237	0	0	0	279	tags=51%, list=16%, signal=60%
JOHNSTONE_PARVB_TARGETS_3_UP	51	0.60597	2.57396	0	0	0	319	tags=51%, list=19%, signal=61%
DELYS_THYROID_CANCER_UP	69	0.563108	2.56413	0	0	0	88	tags=28%, list=5%, signal=28%
RASHI_RESPONSE_TO_IONIZING_RADIATION_2	20	0.736942	2.53847	0	0	0	61	tags=40%, list=4%, signal=41%
MCBRYAN_PUBERTAL_TGFB1_TARGETS_UP	28	0.675266	2.53795	0	0	0	168	tags=43%, list=10%, signal=47%
WP_FOCAL_ADHESION_PI3K_AKT_MTOR_SIGNALING_PATHWAY	22	0.727707	2.53787	0	0	0	163	tags=36%, list=10%, signal=40%
RICKMAN_METASTASIS_DN	28	0.703633	2.53433	0	0	0	342	tags=64%, list=20%, signal=79%
WEST_ADRENOCORTICAL_TUMOR_DN	31	0.611793	2.51529	0	0	0	255	tags=58%, list=15%, signal=67%
CHEN_LVAD_SUPPORT_OF_FAILING_HEART_UP	21	0.723237	2.50847	0	0	0	255	tags=62%, list=15%, signal=72%
CREIGHTON_ENDOCRINE_THERAPY_RESISTANCE_3	68	0.549554	2.49631	0	0	0	233	tags=44%, list=14%, signal=49%
REACTOME_DISEASES_OF_SIGNAL_TRANSDUCTION_BY_GROWTH_FACTOR_RECEPTORS_AND_SECOND_MESSENGERS	25	0.662803	2.49079	0	0	0	311	tags=52%, list=18%, signal=63%
ELVIDGE_HYPOXIA_BY_DMOG_UP	22	0.688642	2.48219	0	0	0	192	tags=50%, list=11%, signal=56%
HOELZEL_NF1_TARGETS_UP	15	0.771292	2.47953	0	0	0	206	tags=60%, list=12%, signal=68%
ONDER_CDH1_TARGETS_1_UP	32	0.629624	2.47771	0	0	0	218	tags=38%, list=13%, signal=42%
KEGG_CYTOKINE_CYTOKINE_RECEPTOR_INTERACTION	19	0.725546	2.47411	0	0	0	171	tags=58%, list=10%, signal=64%
REACTOME_METABOLISM_OF_STEROIDS	23	0.680337	2.47203	0	0	0	207	tags=57%, list=12%, signal=63%
WP_CHOLESTEROL_METABOLISM	20	0.721027	2.47099	0	0	0	194	tags=60%, list=11%, signal=67%
WP_CHOLESTEROL_METABOLISM_WITH_BLOCH_AND_KANDUTSCH_RUSSELL_PATHWAYS	16	0.749228	2.46201	0	0	0	194	tags=69%, list=11%, signal=77%
ZHOU_INFLAMMATORY_RESPONSE_LIVE_UP	35	0.635138	2.44957	0	0	0	279	tags=60%, list=16%, signal=70%
FISCHER_P53_LNCRNA_TARGETS	28	0.659666	2.44803	0	0	0	467	tags=82%, list=27%, signal=111%
ELVIDGE_HYPOXIA_UP	26	0.65772	2.44322	0	0	0	339	tags=62%, list=20%, signal=76%
WP_ENTEROCYTE_CHOLESTEROL_METABOLISM	15	0.743365	2.44119	0	0	0	194	tags=67%, list=11%, signal=75%
PEREZ_TP53_TARGETS	142	0.494685	2.4374	0	0	0	326	tags=45%, list=19%, signal=51%
WP_P53_TRANSCRIPTIONAL_GENE_NETWORK	40	0.635451	2.43114	0	0	0	181	tags=52%, list=11%, signal=57%
FRIDMAN_SENESCENCE_UP	17	0.735837	2.42483	0	0	0	68	tags=29%, list=4%, signal=30%
SANSOM_APC_TARGETS_DN	37	0.603976	2.41633	0	0	0	193	tags=41%, list=11%, signal=45%
CHANDRAN_METASTASIS_DN	22	0.679174	2.41536	0	0	0	224	tags=45%, list=13%, signal=52%
SEAVEY_EPITHELIOID_HEMANGIOENDOTHELIOMA	16	0.732794	2.40583	0	0	0	72	tags=38%, list=4%, signal=39%
REACTOME_METABOLISM_OF_LIPIDS	57	0.540132	2.40199	0	5.41706e-05	0.001	218	tags=39%, list=13%, signal=43%
LE_EGR2_TARGETS_DN	18	0.712285	2.39943	0	5.32524e-05	0.001	290	tags=67%, list=17%, signal=79%
BERENJENO_TRANSFORMED_BY_RHOA_DN	48	0.562725	2.39937	0	5.23649e-05	0.001	309	tags=50%, list=18%, signal=59%
SCHUETZ_BREAST_CANCER_DUCTAL_INVASIVE_UP	31	0.608986	2.3887	0	0.000140667	0.003	284	tags=42%, list=17%, signal=49%
NABA_SECRETED_FACTORS	27	0.631604	2.36373	0	0.000186169	0.004	199	tags=41%, list=12%, signal=45%
AFFAR_YY1_TARGETS_UP	25	0.656309	2.34073	0	0.000274785	0.006	127	tags=48%, list=7%, signal=51%
SAUL_SEN_MAYO	21	0.668016	2.33612	0	0.000270492	0.006	206	tags=62%, list=12%, signal=70%
QUINTENS_EMBRYONIC_BRAIN_RESPONSE_TO_IR	29	0.604889	2.3297	0	0.000307922	0.007	191	tags=48%, list=11%, signal=53%
REN_ALVEOLAR_RHABDOMYOSARCOMA_DN	32	0.58326	2.32771	0	0.000303257	0.007	184	tags=38%, list=11%, signal=41%
NABA_ECM_REGULATORS	19	0.684271	2.32544	0	0.00034054	0.008	232	tags=53%, list=14%, signal=60%
WP_DNA_DAMAGE_RESPONSE_ONLY_ATM_DEPENDENT	15	0.732318	2.32281	0	0.000335532	0.008	135	tags=40%, list=8%, signal=43%
CREIGHTON_ENDOCRINE_THERAPY_RESISTANCE_5	45	0.569873	2.31757	0	0.000330669	0.008	294	tags=49%, list=17%, signal=58%
KOYAMA_SEMA3B_TARGETS_UP	23	0.641663	2.31388	0	0.00036645	0.009	163	tags=39%, list=10%, signal=43%
VERHAAK_GLIOBLASTOMA_MESENCHYMAL	24	0.633658	2.30456	0	0.000518167	0.013	284	tags=58%, list=17%, signal=69%
HINATA_NFKB_TARGETS_KERATINOCYTE_UP	19	0.696908	2.3044	0	0.00051097	0.013	58	tags=32%, list=3%, signal=32%
WANG_CISPLATIN_RESPONSE_AND_XPC_DN	21	0.64736	2.28846	0	0.000692476	0.018	188	tags=38%, list=11%, signal=42%
HUANG_GATA2_TARGETS_UP	19	0.677605	2.28608	0	0.000683118	0.018	192	tags=37%, list=11%, signal=41%
DANG_REGULATED_BY_MYC_DN	41	0.569111	2.28593	0	0.00067401	0.018	74	tags=24%, list=4%, signal=25%
MARTORIATI_MDM4_TARGETS_FETAL_LIVER_UP	40	0.557504	2.28588	0	0.000665142	0.018	192	tags=43%, list=11%, signal=47%
HIRSCH_CELLULAR_TRANSFORMATION_SIGNATURE_UP	27	0.619826	2.2781	0	0.000730284	0.02	280	tags=56%, list=16%, signal=65%
ODONNELL_TARGETS_OF_MYC_AND_TFRC_UP	19	0.673936	2.27166	0	0.000755581	0.021	309	tags=63%, list=18%, signal=76%
BROWN_MYELOID_CELL_DEVELOPMENT_UP	20	0.680895	2.26941	0	0.000746017	0.021	203	tags=55%, list=12%, signal=62%
FEVR_CTNNB1_TARGETS_UP	76	0.487777	2.26745	0	0.000736691	0.021	245	tags=36%, list=14%, signal=40%
RODWELL_AGING_KIDNEY_UP	36	0.571209	2.25709	0	0.000798603	0.023	171	tags=36%, list=10%, signal=39%
MANALO_HYPOXIA_UP	18	0.647533	2.25449	0	0.000788863	0.023	467	tags=83%, list=27%, signal=114%
LEE_NEURAL_CREST_STEM_CELL_DN	19	0.681951	2.24993	0	0.00084747	0.025	162	tags=53%, list=10%, signal=58%
CHEMNITZ_RESPONSE_TO_PROSTAGLANDIN_E2_DN	33	0.574964	2.24583	0	0.000941702	0.028	216	tags=42%, list=13%, signal=48%
WINTER_HYPOXIA_METAGENE	42	0.533196	2.23004	0	0.00123088	0.037	208	tags=33%, list=12%, signal=37%
MEBARKI_HCC_PROGENITOR_FZD8CRD_DN	29	0.591618	2.22421	0	0.00124711	0.038	537	tags=79%, list=31%, signal=114%
MARTENS_TRETINOIN_RESPONSE_UP	57	0.496791	2.2165	0	0.0012644	0.039	482	tags=61%, list=28%, signal=83%
MENSE_HYPOXIA_UP	16	0.667322	2.21569	0.00473934	0.00125004	0.039	447	tags=81%, list=26%, signal=109%
TSAI_RESPONSE_TO_IONIZING_RADIATION	32	0.570601	2.20109	0	0.00136048	0.043	86	tags=34%, list=5%, signal=36%
CAIRO_HEPATOBLASTOMA_CLASSES_DN	25	0.601534	2.20015	0	0.00137725	0.044	294	tags=48%, list=17%, signal=57%
VART_KSHV_INFECTION_ANGIOGENIC_MARKERS_DN	16	0.676588	2.18109	0	0.00166515	0.053	103	tags=38%, list=6%, signal=40%
LEE_BMP2_TARGETS_UP	96	0.445098	2.17909	0	0.00173304	0.055	482	tags=57%, list=28%, signal=75%
SMID_BREAST_CANCER_NORMAL_LIKE_UP	29	0.565972	2.16094	0	0.00186456	0.06	542	tags=72%, list=32%, signal=104%
LI_WILMS_TUMOR_VS_FETAL_KIDNEY_1_UP	21	0.586633	2.15818	0	0.00191078	0.062	551	tags=81%, list=32%, signal=118%
LIU_PROSTATE_CANCER_DN	57	0.478464	2.15081	0	0.00201027	0.066	350	tags=47%, list=21%, signal=58%
RUIZ_TNC_TARGETS_UP	22	0.610176	2.14996	0	0.00198933	0.066	496	tags=82%, list=29%, signal=114%
SATO_SILENCED_BY_METHYLATION_IN_PANCREATIC_CANCER_1	47	0.508638	2.14685	0	0.00199669	0.067	257	tags=45%, list=15%, signal=51%
LI_INDUCED_T_TO_NATURAL_KILLER_UP	33	0.558606	2.14683	0	0.00197632	0.067	171	tags=33%, list=10%, signal=36%
FOROUTAN_PRODRANK_TGFB_EMT_UP	21	0.59218	2.14168	0.00534759	0.00200915	0.069	52	tags=29%, list=3%, signal=29%
JINESH_BLEBBISHIELD_TO_IMMUNE_CELL_FUSION_PBSHMS_UP	69	0.471935	2.12845	0	0.00221152	0.076	228	tags=41%, list=13%, signal=45%
HUTTMANN_B_CLL_POOR_SURVIVAL_UP	28	0.547997	2.12642	0	0.00218963	0.076	47	tags=18%, list=3%, signal=18%
DURAND_STROMA_S_UP	31	0.556236	2.12611	0	0.00216816	0.076	312	tags=55%, list=18%, signal=66%
TORCHIA_TARGETS_OF_EWSR1_FLI1_FUSION_UP	25	0.581991	2.1205	0	0.00225063	0.08	398	tags=64%, list=23%, signal=82%
WANG_SMARCE1_TARGETS_UP	37	0.523903	2.12022	0	0.00222899	0.08	367	tags=46%, list=22%, signal=57%
BENPORATH_SUZ12_TARGETS	53	0.484923	2.11732	0	0.00225817	0.082	299	tags=40%, list=18%, signal=47%
NABA_CORE_MATRISOME	22	0.587594	2.11059	0	0.00241916	0.087	565	tags=91%, list=33%, signal=134%
BLANCO_MELO_HUMAN_PARAINFLUENZA_VIRUS_3_INFECTION_A594_CELLS_UP	19	0.608695	2.10709	0	0.00242289	0.088	257	tags=53%, list=15%, signal=61%
WP_VITAMIN_D_RECEPTOR_PATHWAY	23	0.58534	2.09818	0	0.00255617	0.094	300	tags=48%, list=18%, signal=57%
GARY_CD5_TARGETS_UP	55	0.487163	2.0889	0	0.00276197	0.102	294	tags=44%, list=17%, signal=51%
PASQUALUCCI_LYMPHOMA_BY_GC_STAGE_UP	27	0.568979	2.08023	0	0.00314833	0.116	444	tags=67%, list=26%, signal=89%
REACTOME_TP53_REGULATES_TRANSCRIPTION_OF_CELL_DEATH_GENES	16	0.608883	2.07682	0	0.00319527	0.118	192	tags=56%, list=11%, signal=63%
SENESE_HDAC3_TARGETS_UP	69	0.447578	2.07677	0	0.00316674	0.118	277	tags=41%, list=16%, signal=46%
BUYTAERT_PHOTODYNAMIC_THERAPY_STRESS_UP	80	0.440108	2.07171	0	0.00326306	0.122	311	tags=39%, list=18%, signal=45%
TONKS_TARGETS_OF_RUNX1_RUNX1T1_FUSION_HSC_UP	23	0.595964	2.06332	0	0.00359737	0.13	279	tags=48%, list=16%, signal=56%
JIANG_HYPOXIA_NORMAL	22	0.563674	2.05917	0	0.0038122	0.139	194	tags=55%, list=11%, signal=61%
FARMER_BREAST_CANCER_APOCRINE_VS_LUMINAL	40	0.493654	2.05871	0	0.00380455	0.14	241	tags=38%, list=14%, signal=43%
KATSANOU_ELAVL1_TARGETS_UP	19	0.617849	2.05854	0	0.00377203	0.14	78	tags=26%, list=5%, signal=27%
COULOUARN_TEMPORAL_TGFB1_SIGNATURE_DN	15	0.679951	2.05333	0.00456621	0.00397534	0.149	164	tags=60%, list=10%, signal=66%
FOROUTAN_TGFB_EMT_UP	21	0.59218	2.0464	0	0.00428339	0.163	52	tags=29%, list=3%, signal=29%
LIM_MAMMARY_STEM_CELL_DN	40	0.509016	2.04493	0	0.00429552	0.164	344	tags=50%, list=20%, signal=61%
WP_PI3K_AKT_SIGNALING_PATHWAY	32	0.547521	2.03095	0	0.00482805	0.185	163	tags=28%, list=10%, signal=31%
BLUM_RESPONSE_TO_SALIRASIB_UP	25	0.565739	2.01277	0	0.00546598	0.204	173	tags=28%, list=10%, signal=31%
NAGASHIMA_NRG1_SIGNALING_UP	27	0.534096	2.00954	0.00628931	0.00556791	0.209	257	tags=44%, list=15%, signal=52%
BLANCO_MELO_COVID19_SARS_COV_2_INFECTION_CALU3_CELLS_UP	40	0.50039	2.00705	0	0.00565339	0.215	264	tags=50%, list=15%, signal=58%
REACTOME_DISEASES_OF_METABOLISM	18	0.589374	1.99213	0.00520833	0.00658266	0.249	145	tags=39%, list=9%, signal=42%
WU_CELL_MIGRATION	33	0.525375	1.99003	0	0.00670589	0.255	340	tags=45%, list=20%, signal=56%
FOSTER_TOLERANT_MACROPHAGE_DN	54	0.444183	1.98645	0	0.00682835	0.259	128	tags=20%, list=8%, signal=21%
SWEET_LUNG_CANCER_KRAS_UP	41	0.487985	1.97181	0	0.00759063	0.285	236	tags=37%, list=14%, signal=41%
OISHI_CHOLANGIOMA_STEM_CELL_LIKE_DN	29	0.495798	1.97057	0.00662252	0.00772431	0.289	345	tags=59%, list=20%, signal=72%
EBAUER_TARGETS_OF_PAX3_FOXO1_FUSION_UP	17	0.586925	1.9675	0	0.00784599	0.295	357	tags=59%, list=21%, signal=74%
GERY_CEBP_TARGETS	21	0.551165	1.96429	0	0.00812112	0.301	174	tags=43%, list=10%, signal=47%
MISSIAGLIA_REGULATED_BY_METHYLATION_UP	23	0.540173	1.95982	0	0.00854968	0.319	190	tags=43%, list=11%, signal=48%
CUI_TCF21_TARGETS_2_DN	77	0.439888	1.95778	0	0.00865384	0.322	394	tags=55%, list=23%, signal=68%
BLANCO_MELO_COVID19_BRONCHIAL_EPITHELIAL_CELLS_SARS_COV_2_INFECTION_UP	18	0.587389	1.95729	0.00480769	0.00863333	0.324	244	tags=50%, list=14%, signal=58%
JOHNSTONE_PARVB_TARGETS_2_UP	19	0.568716	1.95624	0	0.00861273	0.326	356	tags=58%, list=21%, signal=72%
RICKMAN_TUMOR_DIFFERENTIATED_WELL_VS_MODERATELY_DN	19	0.575694	1.95478	0	0.00871435	0.331	65	tags=21%, list=4%, signal=22%
SCHUETZ_BREAST_CANCER_DUCTAL_INVASIVE_DN	15	0.606454	1.95077	0	0.00898844	0.343	283	tags=53%, list=17%, signal=63%
GAJATE_RESPONSE_TO_TRABECTEDIN_UP	15	0.597125	1.94784	0.00454545	0.0091056	0.347	375	tags=67%, list=22%, signal=85%
GRAESSMANN_APOPTOSIS_BY_DOXORUBICIN_UP	146	0.370125	1.93966	0	0.00968585	0.368	263	tags=36%, list=15%, signal=39%
RUTELLA_RESPONSE_TO_HGF_VS_CSF2RB_AND_IL4_UP	35	0.49988	1.93839	0.00666667	0.00971765	0.371	449	tags=57%, list=26%, signal=76%
CHARAFE_BREAST_CANCER_LUMINAL_VS_BASAL_DN	62	0.433817	1.93672	0	0.0097067	0.373	347	tags=45%, list=20%, signal=55%
KEGG_P53_SIGNALING_PATHWAY	35	0.499086	1.93573	0	0.00971794	0.376	86	tags=34%, list=5%, signal=35%
CHARAFE_BREAST_CANCER_LUMINAL_VS_MESENCHYMAL_UP	49	0.444085	1.93136	0	0.0100039	0.384	469	tags=63%, list=28%, signal=85%
UDAYAKUMAR_MED1_TARGETS_DN	40	0.483272	1.93003	0	0.0099746	0.386	234	tags=38%, list=14%, signal=42%
JAEGER_METASTASIS_DN	36	0.480573	1.9264	0	0.0102883	0.397	475	tags=61%, list=28%, signal=83%
SARRIO_EPITHELIAL_MESENCHYMAL_TRANSITION_DN	26	0.537935	1.9227	0.00653595	0.0105376	0.406	344	tags=69%, list=20%, signal=85%
CHARAFE_BREAST_CANCER_BASAL_VS_MESENCHYMAL_UP	18	0.569349	1.91966	0.00995025	0.0107131	0.414	497	tags=72%, list=29%, signal=101%
SENGUPTA_NASOPHARYNGEAL_CARCINOMA_WITH_LMP1_DN	16	0.590165	1.91807	0	0.0107004	0.415	116	tags=31%, list=7%, signal=33%
RAMALHO_STEMNESS_UP	19	0.554892	1.91776	0	0.0106286	0.415	17	tags=11%, list=1%, signal=11%
BENPORATH_ES_WITH_H3K27ME3	59	0.427073	1.91688	0	0.0106574	0.416	237	tags=29%, list=14%, signal=32%
SCHAEFFER_PROSTATE_DEVELOPMENT_48HR_UP	47	0.444567	1.91221	0	0.0111256	0.432	392	tags=53%, list=23%, signal=67%
KOKKINAKIS_METHIONINE_DEPRIVATION_96HR_UP	25	0.531878	1.90793	0	0.0114948	0.443	77	tags=28%, list=5%, signal=29%
WIERENGA_STAT5A_TARGETS_UP	32	0.501259	1.90179	0	0.012018	0.46	201	tags=31%, list=12%, signal=35%
MILI_PSEUDOPODIA_CHEMOTAXIS_DN	48	0.453599	1.89143	0	0.0127414	0.481	320	tags=44%, list=19%, signal=52%
DODD_NASOPHARYNGEAL_CARCINOMA_UP	119	0.389741	1.88926	0	0.0128932	0.486	471	tags=54%, list=28%, signal=69%
BENPORATH_PRC2_TARGETS	36	0.491059	1.88909	0	0.012831	0.486	267	tags=36%, list=16%, signal=42%
GRAESSMANN_RESPONSE_TO_MC_AND_DOXORUBICIN_UP	91	0.397566	1.88812	0	0.0127997	0.488	184	tags=30%, list=11%, signal=31%
SMIRNOV_CIRCULATING_ENDOTHELIOCYTES_IN_CANCER_UP	24	0.54206	1.88477	0.0108696	0.0130608	0.499	29	tags=21%, list=2%, signal=21%
ZHOU_INFLAMMATORY_RESPONSE_LPS_UP	32	0.512862	1.88383	0	0.0129951	0.499	257	tags=47%, list=15%, signal=54%
JINESH_BLEBBISHIELD_TO_IMMUNE_CELL_FUSION_PBSHMS_DN	49	0.447269	1.88372	0	0.0129521	0.501	317	tags=47%, list=19%, signal=56%
FOROUTAN_INTEGRATED_TGFB_EMT_UP	16	0.584012	1.86336	0.00512821	0.0148106	0.545	130	tags=31%, list=8%, signal=34%
PID_P73PATHWAY	31	0.487926	1.8624	0	0.0148279	0.549	111	tags=39%, list=7%, signal=41%
THUM_SYSTOLIC_HEART_FAILURE_UP	38	0.456885	1.85947	0	0.0151128	0.561	300	tags=50%, list=18%, signal=59%
TAKEDA_TARGETS_OF_NUP98_HOXA9_FUSION_3D_UP	17	0.564007	1.85938	0.00452489	0.0150206	0.561	209	tags=41%, list=12%, signal=46%
REACTOME_INTRACELLULAR_SIGNALING_BY_SECOND_MESSENGERS	22	0.541326	1.85572	0.00537634	0.0152599	0.571	1	tags=9%, list=0%, signal=9%
REACTOME_EXTRACELLULAR_MATRIX_ORGANIZATION	20	0.540791	1.85205	0.00625	0.0155558	0.583	565	tags=85%, list=33%, signal=126%
DOANE_BREAST_CANCER_ESR1_UP	20	0.520772	1.84352	0	0.0164067	0.594	416	tags=55%, list=24%, signal=72%
NABA_ECM_GLYCOPROTEINS	16	0.57502	1.83124	0.0266667	0.0175684	0.625	565	tags=94%, list=33%, signal=139%
KIM_WT1_TARGETS_12HR_UP	23	0.529349	1.82973	0	0.0177337	0.628	228	tags=39%, list=13%, signal=45%
WINZEN_DEGRADED_VIA_KHSRP	15	0.569322	1.82902	0.00490196	0.0176632	0.629	261	tags=47%, list=15%, signal=55%
TURASHVILI_BREAST_DUCTAL_CARCINOMA_VS_DUCTAL_NORMAL_DN	28	0.496964	1.82531	0.0124224	0.0180919	0.638	468	tags=61%, list=27%, signal=82%
CHIARADONNA_NEOPLASTIC_TRANSFORMATION_CDC25_DN	18	0.554202	1.82178	0.0267857	0.0183048	0.646	228	tags=56%, list=13%, signal=63%
KIM_RESPONSE_TO_TSA_AND_DECITABINE_UP	22	0.523382	1.82024	0	0.0183422	0.648	173	tags=41%, list=10%, signal=45%
CHIARADONNA_NEOPLASTIC_TRANSFORMATION_KRAS_DN	18	0.548049	1.81541	0.0147783	0.0188879	0.664	228	tags=61%, list=13%, signal=70%
PHONG_TNF_RESPONSE_VIA_P38_PARTIAL	23	0.520574	1.8139	0.00526316	0.0189864	0.668	244	tags=39%, list=14%, signal=45%
GROSS_HYPOXIA_VIA_ELK3_AND_HIF1A_UP	18	0.527341	1.81356	0.00961539	0.0189263	0.67	532	tags=78%, list=31%, signal=112%
VANTVEER_BREAST_CANCER_ESR1_UP	15	0.562119	1.81079	0.00858369	0.0190276	0.67	272	tags=47%, list=16%, signal=55%
WP_PLEURAL_MESOTHELIOMA	50	0.426415	1.80954	0	0.0191232	0.675	192	tags=36%, list=11%, signal=39%
FULCHER_INFLAMMATORY_RESPONSE_LECTIN_VS_LPS_UP	58	0.410897	1.80932	0	0.0190767	0.676	192	tags=24%, list=11%, signal=26%
KEGG_PATHWAYS_IN_CANCER	36	0.461404	1.80922	0.00826446	0.0189708	0.676	135	tags=28%, list=8%, signal=30%
ZWANG_EGF_INTERVAL_DN	25	0.509636	1.80889	0.0131579	0.0188976	0.677	520	tags=68%, list=30%, signal=96%
MEISSNER_NPC_HCP_WITH_H3K4ME3_AND_H3K27ME3	17	0.546938	1.80776	0.0138249	0.0189091	0.678	291	tags=35%, list=17%, signal=42%
PLASARI_TGFB1_TARGETS_10HR_UP	32	0.48255	1.8072	0	0.0188787	0.681	453	tags=56%, list=27%, signal=75%
RODRIGUES_THYROID_CARCINOMA_ANAPLASTIC_DN	35	0.433839	1.80372	0.0143885	0.019225	0.692	384	tags=46%, list=23%, signal=58%
BILD_HRAS_ONCOGENIC_SIGNATURE	43	0.432986	1.8035	0	0.019136	0.692	257	tags=37%, list=15%, signal=43%
MIKKELSEN_MCV6_HCP_WITH_H3K27ME3	17	0.547678	1.80279	0.0146341	0.0191065	0.694	334	tags=47%, list=20%, signal=58%
GOZGIT_ESR1_TARGETS_DN	83	0.395324	1.79807	0	0.0196518	0.707	268	tags=41%, list=16%, signal=46%
TARTE_PLASMA_CELL_VS_PLASMABLAST_UP	27	0.497411	1.79763	0	0.0196474	0.709	270	tags=44%, list=16%, signal=52%
BLANCO_MELO_BRONCHIAL_EPITHELIAL_CELLS_INFLUENZA_A_DEL_NS1_INFECTION_UP	57	0.417651	1.79474	0	0.0200038	0.719	257	tags=37%, list=15%, signal=42%
BASAKI_YBX1_TARGETS_DN	41	0.447737	1.78637	0.0102041	0.0210747	0.739	475	tags=66%, list=28%, signal=89%
MARTORIATI_MDM4_TARGETS_NEUROEPITHELIUM_UP	30	0.503614	1.78288	0	0.021398	0.746	181	tags=40%, list=11%, signal=44%
BRUINS_UVC_RESPONSE_VIA_TP53_GROUP_A	55	0.411524	1.77801	0	0.0220932	0.761	329	tags=45%, list=19%, signal=55%
NAKAMURA_ADIPOGENESIS_LATE_UP	19	0.520983	1.77739	0.0216216	0.0220494	0.764	220	tags=42%, list=13%, signal=48%
QI_PLASMACYTOMA_UP	18	0.512292	1.75817	0.0104167	0.0249197	0.804	240	tags=50%, list=14%, signal=58%
BROWNE_HCMV_INFECTION_24HR_DN	15	0.555561	1.75656	0.0144231	0.025082	0.811	127	tags=40%, list=7%, signal=43%
REACTOME_SIGNALING_BY_RECEPTOR_TYROSINE_KINASES	33	0.446743	1.751	0.00662252	0.025914	0.822	280	tags=42%, list=16%, signal=50%
LINDGREN_BLADDER_CANCER_CLUSTER_3_DN	18	0.5393	1.7496	0.00473934	0.0260503	0.825	558	tags=83%, list=33%, signal=123%
ACEVEDO_LIVER_TUMOR_VS_NORMAL_ADJACENT_TISSUE_DN	22	0.489836	1.74941	0.010989	0.0259634	0.825	297	tags=41%, list=17%, signal=49%
WP_NUCLEAR_RECEPTORS_META_PATHWAY	33	0.446204	1.74891	0	0.0259009	0.826	127	tags=30%, list=7%, signal=32%
SHEPARD_CRASH_AND_BURN_MUTANT_UP	30	0.466256	1.74293	0.0125786	0.0266882	0.837	124	tags=23%, list=7%, signal=25%
MIKKELSEN_NPC_HCP_WITH_H3K4ME3_AND_H3K27ME3	16	0.554272	1.74142	0.0139535	0.026815	0.842	291	tags=38%, list=17%, signal=45%
MOHANKUMAR_HOXA1_TARGETS_DN	17	0.520428	1.73999	0.0215054	0.0269742	0.844	375	tags=59%, list=22%, signal=75%
SMITH_TERT_TARGETS_DN	17	0.541825	1.7399	0.021164	0.0268697	0.844	385	tags=65%, list=23%, signal=83%
WP_SMALL_CELL_LUNG_CANCER	21	0.52793	1.73848	0.0215054	0.026929	0.845	109	tags=33%, list=6%, signal=35%
SHEDDEN_LUNG_CANCER_GOOD_SURVIVAL_A12	24	0.47938	1.73254	0.0182927	0.0278244	0.854	53	tags=17%, list=3%, signal=17%
SHEPARD_BMYB_MORPHOLINO_UP	17	0.514888	1.7323	0.0240385	0.0277301	0.854	125	tags=29%, list=7%, signal=31%
ACEVEDO_LIVER_CANCER_DN	42	0.413081	1.72827	0	0.028335	0.863	288	tags=38%, list=17%, signal=45%
MEISSNER_NPC_HCP_WITH_H3_UNMETHYLATED	33	0.454762	1.72547	0.0150376	0.0288627	0.871	598	tags=70%, list=35%, signal=105%
HAN_SATB1_TARGETS_DN	58	0.39554	1.72053	0	0.0296408	0.882	298	tags=36%, list=17%, signal=42%
WP_MEASLES_VIRUS_INFECTION	18	0.514179	1.7183	0.00507614	0.0299462	0.887	100	tags=33%, list=6%, signal=35%
RUTELLA_RESPONSE_TO_CSF2RB_AND_IL4_UP	34	0.4412	1.71658	0.00628931	0.0301327	0.89	257	tags=32%, list=15%, signal=37%
ACOSTA_PROLIFERATION_INDEPENDENT_MYC_TARGETS_DN	18	0.5106	1.70507	0.0138249	0.0325073	0.908	471	tags=61%, list=28%, signal=84%
MCBRYAN_PUBERTAL_BREAST_3_4WK_UP	34	0.434206	1.69754	0.0264901	0.0337321	0.919	468	tags=62%, list=27%, signal=83%
KOKKINAKIS_METHIONINE_DEPRIVATION_48HR_UP	36	0.422286	1.6964	0.0078125	0.0338387	0.922	77	tags=28%, list=5%, signal=28%
JINESH_BLEBBISHIELD_VS_LIVE_CONTROL_UP	81	0.363572	1.69602	0	0.0337349	0.922	129	tags=22%, list=8%, signal=23%
PHONG_TNF_RESPONSE_NOT_VIA_P38	36	0.428702	1.69424	0.008	0.0338845	0.922	300	tags=36%, list=18%, signal=43%
RODRIGUES_THYROID_CARCINOMA_POORLY_DIFFERENTIATED_DN	60	0.386849	1.6895	0	0.0347935	0.926	294	tags=38%, list=17%, signal=45%
SENESE_HDAC1_AND_HDAC2_TARGETS_UP	34	0.428894	1.68881	0.00740741	0.0348197	0.927	227	tags=38%, list=13%, signal=43%
HOLLERN_SQUAMOUS_BREAST_TUMOR	17	0.523886	1.68798	0.0334928	0.0348241	0.928	615	tags=82%, list=36%, signal=128%
SHAFFER_IRF4_TARGETS_IN_ACTIVATED_B_LYMPHOCYTE	16	0.508048	1.68462	0.0233645	0.0352677	0.937	207	tags=56%, list=12%, signal=63%
GOTZMANN_EPITHELIAL_TO_MESENCHYMAL_TRANSITION_DN	23	0.478368	1.68285	0	0.0354853	0.942	147	tags=35%, list=9%, signal=38%
WP_VEGFA_VEGFR2_SIGNALING	38	0.415085	1.67884	0.0175439	0.0362365	0.948	100	tags=18%, list=6%, signal=19%
ROZANOV_MMP14_TARGETS_UP	31	0.442745	1.67862	0.00740741	0.0361366	0.948	291	tags=45%, list=17%, signal=53%
MANNE_COVID19_NONICU_VS_HEALTHY_DONOR_PLATELETS_UP	18	0.498017	1.66779	0.016129	0.038268	0.954	125	tags=22%, list=7%, signal=24%
PEDRIOLI_MIR31_TARGETS_DN	27	0.445999	1.6675	0.0128205	0.0381972	0.954	228	tags=37%, list=13%, signal=42%
REACTOME_INNATE_IMMUNE_SYSTEM	71	0.362335	1.66034	0	0.040058	0.955	293	tags=34%, list=17%, signal=39%
WP_DNA_DAMAGE_RESPONSE	36	0.412165	1.66022	0.0266667	0.0399068	0.955	44	tags=19%, list=3%, signal=20%
MCBRYAN_PUBERTAL_BREAST_4_5WK_UP	31	0.434252	1.65638	0.0153846	0.0407371	0.958	255	tags=45%, list=15%, signal=52%
NAKAMURA_TUMOR_ZONE_PERIPHERAL_VS_CENTRAL_DN	59	0.380432	1.65532	0	0.0407284	0.959	236	tags=31%, list=14%, signal=34%
MIKKELSEN_MEF_HCP_WITH_H3K27ME3	18	0.506745	1.65304	0.0140187	0.0411406	0.96	81	tags=22%, list=5%, signal=23%
MCLACHLAN_DENTAL_CARIES_UP	22	0.471711	1.63824	0.0276243	0.0446867	0.967	254	tags=41%, list=15%, signal=47%
MANNE_COVID19_COMBINED_COHORT_VS_HEALTHY_DONOR_PLATELETS_UP	20	0.479853	1.63237	0.0343137	0.046061	0.968	333	tags=40%, list=20%, signal=49%
WP_MIRNA_REGULATION_OF_DNA_DAMAGE_RESPONSE	37	0.408771	1.63152	0.015748	0.0461528	0.969	44	tags=19%, list=3%, signal=19%
GRUETZMANN_PANCREATIC_CANCER_DN	18	0.463601	1.62663	0.0193237	0.0475333	0.973	287	tags=44%, list=17%, signal=53%
SMID_BREAST_CANCER_LUMINAL_B_UP	15	0.504027	1.62386	0.0465116	0.0482211	0.976	664	tags=87%, list=39%, signal=141%
RUTELLA_RESPONSE_TO_HGF_UP	37	0.41361	1.61947	0	0.0493286	0.981	257	tags=35%, list=15%, signal=40%
PEDERSEN_METASTASIS_BY_ERBB2_ISOFORM_4	20	0.484502	1.61095	0.025641	0.0518201	0.984	236	tags=45%, list=14%, signal=52%
BOQUEST_STEM_CELL_UP	19	0.473554	1.60586	0.0263158	0.0534593	0.986	259	tags=37%, list=15%, signal=43%
SUNG_METASTASIS_STROMA_UP	18	0.474542	1.60186	0.0512821	0.0543265	0.987	260	tags=39%, list=15%, signal=45%
XIE_ST_HSC_S1PR3_OE_UP	19	0.46478	1.59863	0.03125	0.0551491	0.988	439	tags=63%, list=26%, signal=84%
WAMUNYOKOLI_OVARIAN_CANCER_LMP_UP	23	0.455156	1.59577	0.0181818	0.0557904	0.988	316	tags=48%, list=19%, signal=58%
DEURIG_T_CELL_PROLYMPHOCYTIC_LEUKEMIA_DN	29	0.420529	1.59483	0.0137931	0.0558112	0.988	77	tags=21%, list=5%, signal=21%
VECCHI_GASTRIC_CANCER_EARLY_DN	21	0.4412	1.59173	0.0377359	0.0566319	0.989	673	tags=86%, list=39%, signal=140%
HOSHIDA_LIVER_CANCER_SUBCLASS_S3	20	0.450261	1.59148	0.0265957	0.0564357	0.989	127	tags=25%, list=7%, signal=27%
MIYAGAWA_TARGETS_OF_EWSR1_ETS_FUSIONS_DN	17	0.46665	1.59131	0.0430622	0.0562845	0.989	53	tags=18%, list=3%, signal=18%
WP_GLIOBLASTOMA_SIGNALING_PATHWAYS	15	0.52118	1.58246	0.0380952	0.0587597	0.992	68	tags=20%, list=4%, signal=21%
BROCKE_APOPTOSIS_REVERSED_BY_IL6	17	0.482461	1.57929	0.0420168	0.0593909	0.993	300	tags=41%, list=18%, signal=49%
WP_APOPTOSIS	16	0.490445	1.57671	0.027027	0.0600127	0.993	162	tags=38%, list=10%, signal=41%
GROSS_HYPOXIA_VIA_ELK3_DN	19	0.464384	1.57455	0.0295567	0.0604027	0.993	376	tags=53%, list=22%, signal=67%
MASSARWEH_TAMOXIFEN_RESISTANCE_UP	67	0.346117	1.57441	0	0.0602162	0.993	331	tags=39%, list=19%, signal=46%
COULOUARN_TEMPORAL_TGFB1_SIGNATURE_UP	19	0.467148	1.57439	0.0199005	0.0599975	0.994	244	tags=42%, list=14%, signal=49%
HSIAO_LIVER_SPECIFIC_GENES	15	0.49225	1.57291	0.0394089	0.0603446	0.994	121	tags=33%, list=7%, signal=36%
BRUINS_UVC_RESPONSE_VIA_TP53_GROUP_B	64	0.350213	1.56466	0.0149254	0.063199	0.997	224	tags=38%, list=13%, signal=42%
LENAOUR_DENDRITIC_CELL_MATURATION_DN	17	0.478114	1.56206	0.0495495	0.0637463	0.997	459	tags=65%, list=27%, signal=88%
DURAND_STROMA_NS_UP	22	0.442754	1.56153	0.0289017	0.0636511	0.997	430	tags=50%, list=25%, signal=66%
REACTOME_TRANSPORT_OF_SMALL_MOLECULES	40	0.386054	1.55166	0.0322581	0.0669958	0.997	385	tags=40%, list=23%, signal=50%
PICCALUGA_ANGIOIMMUNOBLASTIC_LYMPHOMA_UP	21	0.44048	1.54903	0.0162162	0.0678886	0.997	255	tags=48%, list=15%, signal=55%
CHIANG_LIVER_CANCER_SUBCLASS_CTNNB1_DN	22	0.429335	1.54658	0.0268817	0.0685205	0.997	292	tags=32%, list=17%, signal=38%
LEE_DIFFERENTIATING_T_LYMPHOCYTE	21	0.446254	1.54471	0.0366972	0.068868	0.997	348	tags=38%, list=20%, signal=47%
PID_RB_1PATHWAY	18	0.45987	1.53796	0.078125	0.0711118	0.998	1	tags=11%, list=0%, signal=11%
ZWANG_CLASS_3_TRANSIENTLY_INDUCED_BY_EGF	25	0.41907	1.53708	0.0387097	0.0712791	0.998	358	tags=52%, list=21%, signal=65%
LEI_MYB_TARGETS	65	0.345555	1.53652	0	0.0711793	0.998	77	tags=18%, list=5%, signal=19%
ZHOU_INFLAMMATORY_RESPONSE_FIMA_UP	47	0.36811	1.53642	0	0.0709412	0.998	154	tags=30%, list=9%, signal=32%
GAUSSMANN_MLL_AF4_FUSION_TARGETS_F_UP	30	0.411162	1.53613	0.0258065	0.0707459	0.998	155	tags=27%, list=9%, signal=29%
RAY_TUMORIGENESIS_BY_ERBB2_CDC25A_DN	19	0.465496	1.52347	0.0432432	0.0759283	0.999	281	tags=37%, list=16%, signal=44%
WP_BREAST_CANCER_PATHWAY	18	0.45432	1.52267	0.0533981	0.0760439	0.999	103	tags=22%, list=6%, signal=23%
KRIGE_RESPONSE_TO_TOSEDOSTAT_24HR_UP	83	0.323332	1.52063	0	0.0765385	0.999	529	tags=54%, list=31%, signal=75%
WP_APOPTOSIS_MODULATION_AND_SIGNALING	15	0.485734	1.51543	0.0530973	0.0783071	0.999	162	tags=40%, list=10%, signal=44%
HELLER_HDAC_TARGETS_SILENCED_BY_METHYLATION_DN	34	0.388905	1.51399	0.032	0.0785203	0.999	173	tags=26%, list=10%, signal=29%
KUMAR_TARGETS_OF_MLL_AF9_FUSION	34	0.392555	1.50799	0.0225564	0.0808497	0.999	341	tags=41%, list=20%, signal=50%
MOREAUX_MULTIPLE_MYELOMA_BY_TACI_UP	21	0.435362	1.50652	0.043956	0.0812388	0.999	350	tags=52%, list=21%, signal=65%
ALONSO_METASTASIS_UP	19	0.447984	1.49896	0.0491803	0.0844268	1	16	tags=16%, list=1%, signal=16%
DELACROIX_RARG_BOUND_MEF	37	0.385616	1.49781	0.0275229	0.084744	1	352	tags=54%, list=21%, signal=67%
LU_AGING_BRAIN_UP	25	0.408882	1.49406	0.0333333	0.0861092	1	280	tags=48%, list=16%, signal=57%
REACTOME_NEDDYLATION	18	0.44439	1.494	0.0541872	0.0858348	1	61	tags=22%, list=4%, signal=23%
MCBRYAN_PUBERTAL_BREAST_6_7WK_UP	17	0.467038	1.49354	0.0533333	0.0856719	1	118	tags=29%, list=7%, signal=31%
COLDREN_GEFITINIB_RESISTANCE_DN	35	0.382585	1.49216	0.0238095	0.0859643	1	358	tags=46%, list=21%, signal=57%
RIGGI_EWING_SARCOMA_PROGENITOR_UP	47	0.35753	1.49183	0.0315789	0.0857958	1	264	tags=30%, list=15%, signal=34%
MIKKELSEN_ES_ICP_WITH_H3K4ME3	64	0.337277	1.48608	0.0136986	0.0883144	1	337	tags=39%, list=20%, signal=47%
MARKEY_RB1_ACUTE_LOF_DN	21	0.415532	1.48189	0.0769231	0.0900333	1	245	tags=48%, list=14%, signal=55%
ACEVEDO_METHYLATED_IN_LIVER_CANCER_DN	48	0.342553	1.47914	0	0.0910053	1	242	tags=29%, list=14%, signal=33%
SMID_BREAST_CANCER_LUMINAL_B_DN	56	0.334608	1.47823	0.025	0.0910074	1	453	tags=46%, list=27%, signal=61%
ONDER_CDH1_TARGETS_2_UP	26	0.392753	1.47062	0.0535714	0.0943612	1	52	tags=15%, list=3%, signal=16%
WP_CKAP4_SIGNALING_PATHWAY_MAP	22	0.417776	1.4637	0.0505618	0.0973123	1	52	tags=27%, list=3%, signal=28%
AMIT_EGF_RESPONSE_480_HELA	19	0.434575	1.46272	0.0841584	0.0974932	1	351	tags=53%, list=21%, signal=66%
GAVIN_FOXP3_TARGETS_CLUSTER_P3	16	0.452832	1.45493	0.0969388	0.101065	1	264	tags=38%, list=15%, signal=44%
WP_FOLATE_METABOLISM	16	0.454429	1.44977	0.0788177	0.103111	1	58	tags=25%, list=3%, signal=26%
PODAR_RESPONSE_TO_ADAPHOSTIN_UP	24	0.417791	1.44579	0.0374332	0.104934	1	300	tags=46%, list=18%, signal=55%
KIM_WT1_TARGETS_UP	24	0.417613	1.44577	0.0597826	0.1046	1	257	tags=42%, list=15%, signal=48%
STEIN_ESRRA_TARGETS_UP	30	0.38118	1.44434	0.0731707	0.104961	1	184	tags=20%, list=11%, signal=22%
WP_INTEGRATED_CANCER_PATHWAY	22	0.400375	1.43753	0.0621469	0.108243	1	86	tags=23%, list=5%, signal=24%
PILON_KLF1_TARGETS_UP	42	0.338506	1.43298	0.036036	0.110609	1	132	tags=19%, list=8%, signal=20%
PURBEY_TARGETS_OF_CTBP1_NOT_SATB1_UP	34	0.359432	1.42364	0.0746269	0.115143	1	244	tags=41%, list=14%, signal=47%
BIOCARTA_G2_PATHWAY	15	0.437653	1.41895	0.115741	0.117405	1	1	tags=13%, list=0%, signal=13%
WP_TGF_BETA_SIGNALING_PATHWAY	16	0.413173	1.4189	0.0969163	0.117026	1	68	tags=13%, list=4%, signal=13%
TIEN_INTESTINE_PROBIOTICS_24HR_DN	19	0.434622	1.41683	0.0753769	0.118092	1	475	tags=68%, list=28%, signal=94%
OSWALD_HEMATOPOIETIC_STEM_CELL_IN_COLLAGEN_GEL_UP	30	0.382054	1.41266	0.0828026	0.119958	1	58	tags=10%, list=3%, signal=10%
SENESE_HDAC1_AND_HDAC2_TARGETS_DN	40	0.349728	1.40819	0.0833333	0.12218	1	393	tags=58%, list=23%, signal=73%
MANNE_COVID19_ICU_VS_HEALTHY_DONOR_PLATELETS_UP	19	0.390248	1.40791	0.0892857	0.122036	1	333	tags=37%, list=20%, signal=45%
KINSEY_TARGETS_OF_EWSR1_FLII_FUSION_DN	45	0.345006	1.40772	0.0421053	0.121752	1	604	tags=82%, list=35%, signal=124%
LIN_SILENCED_BY_TUMOR_MICROENVIRONMENT	16	0.434655	1.40641	0.100503	0.122211	1	414	tags=50%, list=24%, signal=65%
IBRAHIM_NRF1_DOWN	32	0.362441	1.40412	0.0666667	0.123116	1	163	tags=25%, list=10%, signal=27%
MIKKELSEN_MCV6_LCP_WITH_H3K4ME3	17	0.413136	1.4014	0.107143	0.124426	1	214	tags=35%, list=13%, signal=40%
BOYLAN_MULTIPLE_MYELOMA_C_D_DN	25	0.393361	1.39674	0.0778443	0.126975	1	240	tags=32%, list=14%, signal=37%
BOSCO_ALLERGEN_INDUCED_TH2_ASSOCIATED_MODULE	20	0.398967	1.39314	0.0969388	0.128936	1	123	tags=25%, list=7%, signal=27%
HATADA_METHYLATED_IN_LUNG_CANCER_UP	18	0.426714	1.38898	0.110577	0.131138	1	155	tags=28%, list=9%, signal=30%
AZARE_NEOPLASTIC_TRANSFORMATION_BY_STAT3_UP	15	0.430666	1.3872	0.073913	0.132024	1	351	tags=47%, list=21%, signal=58%
ZHONG_RESPONSE_TO_AZACITIDINE_AND_TSA_UP	20	0.4191	1.38718	0.112426	0.131614	1	270	tags=45%, list=16%, signal=53%
WAKABAYASHI_ADIPOGENESIS_PPARG_RXRA_BOUND_WITH_H4K20ME1_MARK	17	0.427836	1.38561	0.115385	0.132085	1	145	tags=35%, list=9%, signal=38%
DOANE_RESPONSE_TO_ANDROGEN_UP	17	0.422156	1.38189	0.0989011	0.134175	1	466	tags=71%, list=27%, signal=96%
MARTINEZ_RB1_TARGETS_DN	52	0.320174	1.38036	0.0408163	0.134657	1	192	tags=23%, list=11%, signal=25%
KAYO_AGING_MUSCLE_UP	20	0.40563	1.37928	0.0828729	0.13501	1	267	tags=40%, list=16%, signal=47%
ALTEMEIER_RESPONSE_TO_LPS_WITH_MECHANICAL_VENTILATION	17	0.413258	1.37257	0.107623	0.139208	1	58	tags=18%, list=3%, signal=18%
SASSON_RESPONSE_TO_FORSKOLIN_DN	15	0.425529	1.3708	0.123711	0.139847	1	275	tags=40%, list=16%, signal=47%
JISON_SICKLE_CELL_DISEASE_UP	23	0.397898	1.36952	0.0918919	0.140178	1	227	tags=26%, list=13%, signal=30%
SERVITJA_ISLET_HNF1A_TARGETS_UP	16	0.419298	1.36871	0.131868	0.140239	1	520	tags=63%, list=30%, signal=89%
RODRIGUES_NTN1_TARGETS_DN	21	0.394414	1.36738	0.109375	0.140679	1	612	tags=67%, list=36%, signal=103%
SENESE_HDAC1_TARGETS_UP	54	0.313157	1.36502	0.0421053	0.141743	1	264	tags=39%, list=15%, signal=45%
FORTSCHEGGER_PHF8_TARGETS_DN	108	0.281132	1.363	0	0.142434	1	256	tags=30%, list=15%, signal=33%
LINDGREN_BLADDER_CANCER_CLUSTER_2B	30	0.359775	1.36032	0.0735294	0.144032	1	76	tags=17%, list=4%, signal=17%
MOOTHA_HUMAN_MITODB_6_2002	22	0.390635	1.35885	0.109195	0.144547	1	100	tags=23%, list=6%, signal=24%
MIKKELSEN_IPS_LCP_WITH_H3K4ME3	16	0.4288	1.35196	0.164319	0.14894	1	205	tags=38%, list=12%, signal=42%
SWEET_LUNG_CANCER_KRAS_DN	40	0.345499	1.3473	0.115385	0.15163	1	72	tags=23%, list=4%, signal=23%
RUTELLA_RESPONSE_TO_HGF_DN	21	0.390195	1.3465	0.0955056	0.151739	1	0	tags=5%, list=0%, signal=5%
KRIGE_RESPONSE_TO_TOSEDOSTAT_6HR_UP	99	0.268599	1.33713	0.0238095	0.158681	1	264	tags=24%, list=15%, signal=27%
WP_ATM_SIGNALING_PATHWAY	23	0.381347	1.33476	0.109195	0.160172	1	1	tags=9%, list=0%, signal=9%
BOYLAN_MULTIPLE_MYELOMA_C_D_UP	19	0.388053	1.33328	0.114583	0.160839	1	100	tags=21%, list=6%, signal=22%
HAMAI_APOPTOSIS_VIA_TRAIL_DN	23	0.360994	1.33218	0.143646	0.161226	1	236	tags=30%, list=14%, signal=35%
CAIRO_HEPATOBLASTOMA_DN	17	0.393353	1.31259	0.173709	0.175967	1	640	tags=71%, list=38%, signal=112%
REACTOME_NERVOUS_SYSTEM_DEVELOPMENT	33	0.325113	1.31227	0.125	0.175685	1	236	tags=33%, list=14%, signal=38%
YOSHIMURA_MAPK8_TARGETS_UP	96	0.267983	1.30935	0	0.177623	1	117	tags=15%, list=7%, signal=15%
MARTENS_BOUND_BY_PML_RARA_FUSION	54	0.311975	1.30324	0.0266667	0.182288	1	198	tags=24%, list=12%, signal=26%
TONKS_TARGETS_OF_RUNX1_RUNX1T1_FUSION_ERYTHROCYTE_UP	17	0.389746	1.3011	0.174129	0.183754	1	35	tags=12%, list=2%, signal=12%
JAATINEN_HEMATOPOIETIC_STEM_CELL_DN	22	0.372656	1.29571	0.152174	0.187996	1	348	tags=45%, list=20%, signal=56%
JINESH_BLEBBISHIELD_TRANSFORMED_STEM_CELL_SPHERES_DN	59	0.298197	1.29295	0.107692	0.189968	1	202	tags=32%, list=12%, signal=35%
KAAB_HEART_ATRIUM_VS_VENTRICLE_UP	24	0.365613	1.29159	0.150943	0.190488	1	312	tags=46%, list=18%, signal=55%
CARRILLOREIXACH_HEPATOBLASTOMA_VS_NORMAL_DN	66	0.286069	1.29107	0.0684932	0.19038	1	657	tags=68%, list=39%, signal=107%
REACTOME_NEUTROPHIL_DEGRANULATION	45	0.309634	1.28934	0.10101	0.191372	1	293	tags=33%, list=17%, signal=39%
ZWANG_CLASS_1_TRANSIENTLY_INDUCED_BY_EGF	50	0.293743	1.28488	0.104167	0.194924	1	359	tags=42%, list=21%, signal=52%
MOOTHA_MITOCHONDRIA	18	0.383953	1.27707	0.170507	0.201654	1	100	tags=22%, list=6%, signal=23%
RUTELLA_RESPONSE_TO_HGF_VS_CSF2RB_AND_IL4_DN	23	0.358631	1.27437	0.147651	0.203308	1	0	tags=4%, list=0%, signal=4%
CHUNG_BLISTER_CYTOTOXICITY_UP	19	0.374203	1.27312	0.185	0.204041	1	67	tags=16%, list=4%, signal=16%
DESERT_PERIPORTAL_HEPATOCELLULAR_CARCINOMA_SUBCLASS_UP	15	0.39291	1.26855	0.186047	0.207776	1	92	tags=13%, list=5%, signal=14%
KIM_ALL_DISORDERS_CALB1_CORR_UP	36	0.328647	1.26714	0.133333	0.208481	1	124	tags=14%, list=7%, signal=15%
JACKSON_DNMT1_TARGETS_UP	15	0.391402	1.26553	0.173729	0.209531	1	0	tags=7%, list=0%, signal=7%
BRUINS_UVC_RESPONSE_VIA_TP53_GROUP_D	15	0.400472	1.26059	0.189516	0.213491	1	125	tags=27%, list=7%, signal=29%
REACTOME_PLATELET_ACTIVATION_SIGNALING_AND_AGGREGATION	16	0.387193	1.26008	0.15814	0.213424	1	459	tags=56%, list=27%, signal=76%
MEISSNER_NPC_HCP_WITH_H3K4ME2	30	0.3262	1.25005	0.181818	0.222727	1	157	tags=23%, list=9%, signal=25%
BROWNE_HCMV_INFECTION_6HR_DN	16	0.374084	1.24374	0.18932	0.228211	1	21	tags=13%, list=1%, signal=13%
GUO_TARGETS_OF_IRS1_AND_IRS2	21	0.351229	1.23837	0.21229	0.233437	1	196	tags=33%, list=11%, signal=37%
MULLIGHAN_MLL_SIGNATURE_2_DN	22	0.347741	1.23795	0.182353	0.233174	1	241	tags=32%, list=14%, signal=37%
REACTOME_CYCLIN_D_ASSOCIATED_EVENTS_IN_G1	16	0.378647	1.23598	0.190265	0.234453	1	68	tags=13%, list=4%, signal=13%
BLANCO_MELO_BRONCHIAL_EPITHELIAL_CELLS_INFLUENZA_A_INFECTION_UP	16	0.373167	1.23298	0.193548	0.236982	1	171	tags=31%, list=10%, signal=34%
REACTOME_MAPK_FAMILY_SIGNALING_CASCADES	22	0.340204	1.22856	0.171123	0.241279	1	280	tags=41%, list=16%, signal=48%
GRAESSMANN_APOPTOSIS_BY_SERUM_DEPRIVATION_DN	25	0.331359	1.22727	0.191781	0.241844	1	232	tags=36%, list=14%, signal=41%
WANG_RESPONSE_TO_GSK3_INHIBITOR_SB216763_UP	23	0.336958	1.22277	0.208092	0.245904	1	235	tags=30%, list=14%, signal=35%
SENGUPTA_NASOPHARYNGEAL_CARCINOMA_DN	23	0.351429	1.21911	0.222222	0.249417	1	158	tags=22%, list=9%, signal=24%
TAKEDA_TARGETS_OF_NUP98_HOXA9_FUSION_10D_UP	20	0.348223	1.21845	0.217617	0.249506	1	228	tags=30%, list=13%, signal=34%
BONOME_OVARIAN_CANCER_SURVIVAL_OPTIMAL_DEBULKING	20	0.34362	1.21715	0.195122	0.250123	1	1125	tags=100%, list=66%, signal=291%
KIM_ALL_DISORDERS_OLIGODENDROCYTE_NUMBER_CORR_UP	51	0.281086	1.21274	0.12987	0.254279	1	456	tags=37%, list=27%, signal=49%
WANG_HCP_PROSTATE_CANCER	16	0.365415	1.21095	0.19457	0.255547	1	173	tags=31%, list=10%, signal=34%
WP_MALE_INFERTILITY	18	0.362499	1.20917	0.232673	0.256836	1	46	tags=17%, list=3%, signal=17%
BROWNE_HCMV_INFECTION_48HR_DN	40	0.300142	1.20625	0.134615	0.259605	1	318	tags=43%, list=19%, signal=51%
MIYAGAWA_TARGETS_OF_EWSR1_ETS_FUSIONS_UP	34	0.310623	1.20291	0.201493	0.262817	1	280	tags=32%, list=16%, signal=38%
KEGG_UBIQUITIN_MEDIATED_PROTEOLYSIS	17	0.355082	1.19914	0.267606	0.266332	1	20	tags=12%, list=1%, signal=12%
KIM_MYCN_AMPLIFICATION_TARGETS_DN	15	0.37421	1.19718	0.222222	0.267975	1	192	tags=33%, list=11%, signal=37%
HORIUCHI_WTAP_TARGETS_UP	31	0.307636	1.18741	0.225166	0.279121	1	257	tags=29%, list=15%, signal=34%
DELYS_THYROID_CANCER_DN	20	0.35549	1.18535	0.258064	0.280671	1	1105	tags=100%, list=65%, signal=281%
KRIEG_KDM3A_TARGETS_NOT_HYPOXIA	16	0.371848	1.17977	0.264069	0.286852	1	26	tags=13%, list=2%, signal=13%
CAIRO_LIVER_DEVELOPMENT_DN	24	0.33609	1.17643	0.22293	0.290184	1	220	tags=33%, list=13%, signal=38%
TONKS_TARGETS_OF_RUNX1_RUNX1T1_FUSION_MONOCYTE_UP	25	0.322589	1.17257	0.2	0.294326	1	16	tags=8%, list=1%, signal=8%
BLANCO_MELO_MERS_COV_INFECTION_MCR5_CELLS_UP	26	0.328801	1.17033	0.236025	0.296443	1	266	tags=35%, list=16%, signal=40%
FLECHNER_BIOPSY_KIDNEY_TRANSPLANT_REJECTED_VS_OK_DN	33	0.289277	1.16425	0.251701	0.303044	1	481	tags=52%, list=28%, signal=70%
ZHU_CMV_ALL_DN	16	0.36451	1.15865	0.261682	0.309299	1	228	tags=31%, list=13%, signal=36%
WALLACE_PROSTATE_CANCER_RACE_UP	27	0.301451	1.15489	0.275	0.313514	1	220	tags=22%, list=13%, signal=25%
DURCHDEWALD_SKIN_CARCINOGENESIS_DN	31	0.298642	1.14935	0.309091	0.320083	1	513	tags=55%, list=30%, signal=77%
ZHENG_BOUND_BY_FOXP3	43	0.27281	1.14086	0.238095	0.330187	1	53	tags=12%, list=3%, signal=12%
DOUGLAS_BMI1_TARGETS_DN	33	0.285173	1.12538	0.298611	0.350682	1	367	tags=45%, list=22%, signal=57%
RUTELLA_RESPONSE_TO_CSF2RB_AND_IL4_DN	24	0.302666	1.12504	0.255952	0.350277	1	430	tags=46%, list=25%, signal=60%
KOINUMA_TARGETS_OF_SMAD2_OR_SMAD3	124	0.218455	1.12233	0.115385	0.35303	1	275	tags=27%, list=16%, signal=30%
REACTOME_METABOLISM_OF_AMINO_ACIDS_AND_DERIVATIVES	16	0.343717	1.12147	0.271028	0.353349	1	482	tags=56%, list=28%, signal=78%
BOUDOUKHA_BOUND_BY_IGF2BP2	18	0.338454	1.11982	0.3	0.354839	1	259	tags=39%, list=15%, signal=45%
MULLIGHAN_MLL_SIGNATURE_1_DN	18	0.339911	1.11636	0.291262	0.359328	1	228	tags=33%, list=13%, signal=38%
REACTOME_NEURONAL_SYSTEM	19	0.32737	1.10586	0.308989	0.373384	1	92	tags=11%, list=5%, signal=11%
CHARAFE_BREAST_CANCER_LUMINAL_VS_BASAL_UP	30	0.288526	1.10457	0.303704	0.374431	1	484	tags=50%, list=28%, signal=69%
ONKEN_UVEAL_MELANOMA_UP	98	0.229635	1.1015	0.225806	0.378276	1	194	tags=19%, list=11%, signal=21%
XU_GH1_AUTOCRINE_TARGETS_UP	17	0.327617	1.09854	0.298077	0.381684	1	51	tags=18%, list=3%, signal=18%
REACTOME_METABOLISM_OF_VITAMINS_AND_COFACTORS	29	0.290215	1.09646	0.311111	0.383569	1	332	tags=31%, list=19%, signal=38%
WP_FOCAL_ADHESION	15	0.351243	1.09249	0.328571	0.388349	1	318	tags=47%, list=19%, signal=57%
SENGUPTA_NASOPHARYNGEAL_CARCINOMA_WITH_LMP1_UP	52	0.252406	1.08931	0.321101	0.392416	1	105	tags=13%, list=6%, signal=14%
ENK_UV_RESPONSE_EPIDERMIS_UP	54	0.249283	1.0877	0.329412	0.393822	1	245	tags=28%, list=14%, signal=31%
ACEVEDO_LIVER_CANCER_WITH_H3K27ME3_UP	17	0.3303	1.08688	0.35122	0.394028	1	304	tags=41%, list=18%, signal=50%
ZWANG_TRANSIENTLY_UP_BY_2ND_EGF_PULSE_ONLY	65	0.242098	1.08535	0.298507	0.395311	1	408	tags=40%, list=24%, signal=51%
REACTOME_SUMOYLATION_OF_UBIQUITINYLATION_PROTEINS	15	0.336996	1.08463	0.336788	0.395425	1	1	tags=7%, list=0%, signal=7%
DELACROIX_RAR_BOUND_ES	52	0.258387	1.08345	0.325581	0.396024	1	187	tags=23%, list=11%, signal=25%
WAKABAYASHI_ADIPOGENESIS_PPARG_RXRA_BOUND_36HR	15	0.32808	1.08155	0.373333	0.397926	1	279	tags=47%, list=16%, signal=55%
MIKKELSEN_NPC_ICP_WITH_H3K4ME3	47	0.247973	1.06673	0.37	0.420187	1	134	tags=17%, list=8%, signal=18%
BLANCO_MELO_COVID19_SARS_COV_2_POS_PATIENT_LUNG_TISSUE_DN	19	0.323451	1.06018	0.393617	0.429468	1	159	tags=26%, list=9%, signal=29%
MCBRYAN_PUBERTAL_BREAST_4_5WK_DN	18	0.326178	1.05892	0.37799	0.43051	1	265	tags=39%, list=16%, signal=46%
MCBRYAN_PUBERTAL_BREAST_5_6WK_UP	17	0.323261	1.05861	0.360406	0.429798	1	192	tags=29%, list=11%, signal=33%
WP_EPITHELIAL_TO_MESENCHYMAL_TRANSITION_IN_COLORECTAL_CANCER	17	0.324753	1.05362	0.39267	0.436698	1	109	tags=18%, list=6%, signal=19%
HELLER_SILENCED_BY_METHYLATION_DN	18	0.312504	1.04919	0.391892	0.443009	1	203	tags=33%, list=12%, signal=37%
BAELDE_DIABETIC_NEPHROPATHY_DN	38	0.265591	1.04575	0.412281	0.447411	1	300	tags=34%, list=18%, signal=41%
MONNIER_POSTRADIATION_TUMOR_ESCAPE_DN	50	0.245667	1.04537	0.35	0.44694	1	249	tags=30%, list=15%, signal=34%
MARTINEZ_RB1_AND_TP53_TARGETS_UP	66	0.239582	1.04431	0.478261	0.447484	1	128	tags=17%, list=8%, signal=17%
PEREZ_TP63_TARGETS	30	0.27702	1.04356	0.366013	0.447596	1	526	tags=47%, list=31%, signal=66%
KEGG_LYSOSOME	17	0.332346	1.03804	0.404762	0.455558	1	1143	tags=100%, list=67%, signal=300%
BERTUCCI_MEDULLARY_VS_DUCTAL_BREAST_CANCER_DN	25	0.282392	1.03451	0.427632	0.460593	1	284	tags=36%, list=17%, signal=43%
PHONG_TNF_RESPONSE_VIA_P38_COMPLETE	33	0.2639	1.01888	0.446154	0.486009	1	264	tags=36%, list=15%, signal=42%
DEBIASI_APOPTOSIS_BY_REOVIRUS_INFECTION_DN	38	0.250983	1.01746	0.461538	0.487444	1	224	tags=34%, list=13%, signal=39%
REACTOME_AUTOPHAGY	16	0.318134	1.0155	0.432161	0.489242	1	61	tags=13%, list=4%, signal=13%
PUIFFE_INVASION_INHIBITED_BY_ASCITES_DN	15	0.324491	1.01286	0.441176	0.49292	1	255	tags=33%, list=15%, signal=39%
KRIEG_HYPOXIA_VIA_KDM3A	16	0.308966	1.00831	0.441964	0.499887	1	125	tags=19%, list=7%, signal=20%
MITSIADES_RESPONSE_TO_APLIDIN_UP	58	0.23547	1.008	0.45	0.499242	1	309	tags=31%, list=18%, signal=37%
PICCALUGA_ANGIOIMMUNOBLASTIC_LYMPHOMA_DN	19	0.288731	1.00694	0.436548	0.499924	1	533	tags=63%, list=31%, signal=91%
DAVICIONI_TARGETS_OF_PAX_FOXO1_FUSIONS_UP	32	0.26674	1.0057	0.457516	0.500824	1	580	tags=66%, list=34%, signal=98%
KONDO_EZH2_TARGETS	22	0.279141	1.00547	0.45625	0.500084	1	52	tags=9%, list=3%, signal=9%
MEBARKI_HCC_PROGENITOR_WNT_UP	17	0.30844	1.00117	0.410714	0.50623	1	490	tags=47%, list=29%, signal=65%
GRAESSMANN_RESPONSE_TO_MC_AND_SERUM_DEPRIVATION_UP	21	0.289129	1.00049	0.434146	0.506247	1	119	tags=19%, list=7%, signal=20%
FULCHER_INFLAMMATORY_RESPONSE_LECTIN_VS_LPS_DN	43	0.249619	0.984613	0.45	0.531533	1	240	tags=28%, list=14%, signal=32%
STEIN_ESRRA_TARGETS	51	0.22529	0.978918	0.4875	0.540067	1	29	tags=8%, list=2%, signal=8%
UEDA_PERIFERAL_CLOCK	24	0.271498	0.954402	0.518518	0.580154	1	192	tags=29%, list=11%, signal=32%
MARTORIATI_MDM4_TARGETS_NEUROEPITHELIUM_DN	16	0.284256	0.952534	0.519651	0.582125	1	338	tags=44%, list=20%, signal=54%
REACTOME_GPCR_LIGAND_BINDING	18	0.275637	0.950927	0.533019	0.583393	1	1239	tags=100%, list=73%, signal=362%
CAIRO_HEPATOBLASTOMA_UP	28	0.2452	0.931845	0.605405	0.615706	1	194	tags=29%, list=11%, signal=32%
WP_MESODERMAL_COMMITMENT_PATHWAY	17	0.284967	0.928901	0.514563	0.619407	1	40	tags=12%, list=2%, signal=12%
ACEVEDO_NORMAL_TISSUE_ADJACENT_TO_LIVER_TUMOR_DN	34	0.236561	0.923239	0.572414	0.627293	1	377	tags=35%, list=22%, signal=44%
KIM_ALL_DISORDERS_DURATION_CORR_DN	18	0.283343	0.922569	0.507772	0.626959	1	1226	tags=100%, list=72%, signal=352%
WP_2Q37_COPY_NUMBER_VARIATION_SYNDROME	16	0.27612	0.911497	0.555556	0.645509	1	74	tags=19%, list=4%, signal=19%
CREIGHTON_ENDOCRINE_THERAPY_RESISTANCE_4	38	0.227381	0.907179	0.609375	0.651381	1	193	tags=24%, list=11%, signal=26%
VECCHI_GASTRIC_CANCER_ADVANCED_VS_EARLY_DN	17	0.276322	0.895896	0.556757	0.668978	1	237	tags=29%, list=14%, signal=34%
SENESE_HDAC1_TARGETS_DN	26	0.244603	0.892227	0.6625	0.67379	1	174	tags=19%, list=10%, signal=21%
PEREZ_TP53_AND_TP63_TARGETS	20	0.262725	0.886935	0.636872	0.681523	1	1101	tags=95%, list=65%, signal=265%
GRAESSMANN_APOPTOSIS_BY_SERUM_DEPRIVATION_UP	63	0.198769	0.88641	0.693182	0.680971	1	174	tags=19%, list=10%, signal=20%
SPIELMAN_LYMPHOBLAST_EUROPEAN_VS_ASIAN_DN	35	0.215555	0.884554	0.651786	0.682521	1	61	tags=9%, list=4%, signal=9%
HOSHIDA_LIVER_CANCER_SUBCLASS_S1	32	0.221989	0.878914	0.706767	0.690428	1	257	tags=28%, list=15%, signal=32%
KARLSSON_TGFB1_TARGETS_DN	22	0.249985	0.877688	0.623595	0.690917	1	203	tags=27%, list=12%, signal=31%
LIM_MAMMARY_LUMINAL_MATURE_UP	16	0.276777	0.869074	0.608295	0.704295	1	154	tags=19%, list=9%, signal=20%
WP_SPINAL_CORD_INJURY	15	0.274671	0.868757	0.59	0.703294	1	58	tags=13%, list=3%, signal=14%
CHYLA_CBFA2T3_TARGETS_DN	20	0.248822	0.867834	0.608696	0.703063	1	213	tags=30%, list=12%, signal=34%
YAGI_AML_WITH_11Q23_REARRANGED	27	0.230741	0.866768	0.755396	0.70324	1	264	tags=19%, list=15%, signal=22%
GOZGIT_ESR1_TARGETS_UP	23	0.246642	0.862767	0.681564	0.708016	1	104	tags=17%, list=6%, signal=18%
BLANCO_MELO_COVID19_SARS_COV_2_INFECTION_A594_ACE2_EXPRESSING_CELLS_UP	51	0.191741	0.830384	0.755814	0.756602	1	173	tags=18%, list=10%, signal=19%
KIM_BIPOLAR_DISORDER_OLIGODENDROCYTE_DENSITY_CORR_UP	36	0.204223	0.820975	0.758621	0.769377	1	501	tags=44%, list=29%, signal=62%
LU_EZH2_TARGETS_UP	29	0.225006	0.820183	0.746667	0.768764	1	244	tags=24%, list=14%, signal=28%
KEGG_MAPK_SIGNALING_PATHWAY	19	0.248048	0.817727	0.701493	0.770894	1	366	tags=42%, list=21%, signal=53%
PARENT_MTOR_SIGNALING_UP	59	0.187611	0.815598	0.84507	0.772443	1	338	tags=36%, list=20%, signal=43%
ENK_UV_RESPONSE_EPIDERMIS_DN	59	0.178055	0.80498	0.840909	0.78588	1	350	tags=31%, list=21%, signal=37%
WIERENGA_STAT5A_TARGETS_GROUP1	18	0.234643	0.77681	0.754491	0.822589	1	257	tags=28%, list=15%, signal=32%
WP_SUDDEN_INFANT_DEATH_SYNDROME_SIDS_SUSCEPTIBILITY_PATHWAYS	15	0.239446	0.772981	0.742105	0.825663	1	58	tags=13%, list=3%, signal=14%
KIM_MYC_AMPLIFICATION_TARGETS_UP	25	0.211561	0.769265	0.775281	0.828556	1	292	tags=24%, list=17%, signal=29%
BLANCO_MELO_BETA_INTERFERON_TREATED_BRONCHIAL_EPITHELIAL_CELLS_DN	36	0.1952	0.767573	0.85124	0.828759	1	273	tags=28%, list=16%, signal=32%
ZHOU_INFLAMMATORY_RESPONSE_FIMA_DN	31	0.189343	0.740646	0.845588	0.859789	1	208	tags=23%, list=12%, signal=25%
REACTOME_SLC_MEDIATED_TRANSMEMBRANE_TRANSPORT	16	0.223451	0.727818	0.80543	0.872128	1	633	tags=69%, list=37%, signal=108%
WP_MAPK_SIGNALING_PATHWAY	16	0.224361	0.72275	0.823529	0.87587	1	157	tags=19%, list=9%, signal=20%
ZHOU_INFLAMMATORY_RESPONSE_LIVE_DN	38	0.176323	0.717519	0.87234	0.879625	1	126	tags=16%, list=7%, signal=17%
IVANOVA_HEMATOPOIESIS_STEM_CELL_AND_PROGENITOR	41	0.166932	0.676166	0.908257	0.917137	1	328	tags=22%, list=19%, signal=27%
WAMUNYOKOLI_OVARIAN_CANCER_LMP_DN	17	0.198764	0.650039	0.897059	0.935935	1	374	tags=41%, list=22%, signal=52%
TORCHIA_TARGETS_OF_EWSR1_FLI1_FUSION_DN	30	0.167185	0.645331	0.941176	0.937372	1	3	tags=3%, list=0%, signal=3%
JINESH_BLEBBISHIELD_TRANSFORMED_STEM_CELL_SPHERES_UP	26	0.180776	0.642857	0.944444	0.937065	1	453	tags=38%, list=27%, signal=52%
IBRAHIM_NRF1_UP	24	0.169542	0.636384	0.942197	0.939714	1	1419	tags=100%, list=83%, signal=588%
TONKS_TARGETS_OF_RUNX1_RUNX1T1_FUSION_HSC_DN	15	0.199589	0.625843	0.894977	0.944516	1	341	tags=33%, list=20%, signal=41%
OUELLET_CULTURED_OVARIAN_CANCER_INVASIVE_VS_LMP_UP	15	0.195858	0.611804	0.937799	0.950845	1	1373	tags=100%, list=81%, signal=509%
REACTOME_SIGNALING_BY_GPCR	38	0.146069	0.601807	0.975	0.954378	1	236	tags=21%, list=14%, signal=24%
BILD_MYC_ONCOGENIC_SIGNATURE	26	0.159624	0.590511	0.970414	0.958473	1	324	tags=27%, list=19%, signal=33%

## Sheet: NUGC-3_16h_Dn
NAME	SIZE	ES	NES	NOM p-val	FDR q-val	FWER p-val	RANK AT MAX	LEADING EDGE
FISCHER_DREAM_TARGETS	595	-0.822777	-2.89529	0	0	0	529	tags=72%, list=31%, signal=68%
GOBERT_OLIGODENDROCYTE_DIFFERENTIATION_UP	332	-0.802397	-2.79117	0	0	0	413	tags=76%, list=24%, signal=80%
ROSTY_CERVICAL_CANCER_PROLIFERATION_CLUSTER	113	-0.837996	-2.77612	0	0	0	256	tags=82%, list=15%, signal=90%
DUTERTRE_ESTRADIOL_RESPONSE_24HR_UP	231	-0.798381	-2.76566	0	0	0	391	tags=80%, list=23%, signal=90%
FLORIO_NEOCORTEX_BASAL_RADIAL_GLIA_DN	138	-0.809807	-2.75503	0	0	0	333	tags=85%, list=20%, signal=97%
KOBAYASHI_EGFR_SIGNALING_24HR_DN	183	-0.798025	-2.73813	0	0	0	382	tags=82%, list=22%, signal=94%
SOTIRIOU_BREAST_CANCER_GRADE_1_VS_3_UP	110	-0.812163	-2.69805	0	0	0	283	tags=82%, list=17%, signal=92%
MEBARKI_HCC_PROGENITOR_FZD8CRD_UP	311	-0.765688	-2.67899	0	0	0	383	tags=69%, list=22%, signal=73%
MARSON_BOUND_BY_E2F4_UNSTIMULATED	324	-0.773579	-2.67355	0	0	0	406	tags=70%, list=24%, signal=75%
BLANCO_MELO_BRONCHIAL_EPITHELIAL_CELLS_INFLUENZA_A_DEL_NS1_INFECTION_DN	132	-0.783514	-2.63591	0	0	0	308	tags=77%, list=18%, signal=86%
CHIANG_LIVER_CANCER_SUBCLASS_PROLIFERATION_UP	84	-0.803161	-2.62733	0	0	0	232	tags=74%, list=14%, signal=81%
SHEDDEN_LUNG_CANCER_POOR_SURVIVAL_A6	191	-0.752012	-2.60316	0	0	0	382	tags=74%, list=22%, signal=84%
REACTOME_CELL_CYCLE_MITOTIC	259	-0.749123	-2.58138	0	0	0	381	tags=70%, list=22%, signal=77%
ODONNELL_TFRC_TARGETS_DN	72	-0.79409	-2.57885	0	0	0	258	tags=78%, list=15%, signal=88%
REACTOME_DNA_REPLICATION	99	-0.772996	-2.57872	0	0	0	379	tags=85%, list=22%, signal=103%
REACTOME_CELL_CYCLE	303	-0.732998	-2.56236	0	0	0	423	tags=71%, list=25%, signal=78%
GRAHAM_CML_DIVIDING_VS_NORMAL_QUIESCENT_UP	101	-0.76711	-2.55978	0	0	0	313	tags=74%, list=18%, signal=86%
KINSEY_TARGETS_OF_EWSR1_FLII_FUSION_UP	404	-0.724851	-2.54928	0	0	0	487	tags=67%, list=29%, signal=72%
CROONQUIST_IL6_DEPRIVATION_DN	77	-0.791944	-2.54709	0	0	0	383	tags=92%, list=22%, signal=114%
SARRIO_EPITHELIAL_MESENCHYMAL_TRANSITION_UP	102	-0.765176	-2.54577	0	0	0	349	tags=78%, list=20%, signal=93%
FISCHER_G2_M_CELL_CYCLE	137	-0.75498	-2.53884	0	0	0	322	tags=69%, list=19%, signal=79%
LEE_EARLY_T_LYMPHOCYTE_UP	71	-0.787249	-2.53823	0	0	0	359	tags=87%, list=21%, signal=106%
KONG_E2F3_TARGETS	79	-0.779931	-2.53639	0	0	0	388	tags=91%, list=23%, signal=113%
HORIUCHI_WTAP_TARGETS_DN	122	-0.751448	-2.5232	0	0	0	299	tags=71%, list=18%, signal=80%
WHITEFORD_PEDIATRIC_CANCER_MARKERS	81	-0.778375	-2.51938	0	0	0	349	tags=84%, list=20%, signal=101%
REACTOME_DNA_REPLICATION_PRE_INITIATION	81	-0.773688	-2.51665	0	0	0	379	tags=86%, list=22%, signal=106%
BLUM_RESPONSE_TO_SALIRASIB_DN	163	-0.738089	-2.51336	0	0	0	384	tags=72%, list=23%, signal=85%
BENPORATH_CYCLING_GENES	250	-0.722357	-2.51266	0	0	0	401	tags=69%, list=24%, signal=77%
GOLDRATH_ANTIGEN_RESPONSE	127	-0.748679	-2.51175	0	0	0	307	tags=69%, list=18%, signal=78%
VECCHI_GASTRIC_CANCER_EARLY_UP	153	-0.73595	-2.51119	0	0	0	340	tags=68%, list=20%, signal=77%
REACTOME_M_PHASE	178	-0.729138	-2.50318	0	0	0	413	tags=71%, list=24%, signal=84%
FUJII_YBX1_TARGETS_DN	108	-0.745049	-2.50239	0	0	0	384	tags=78%, list=23%, signal=94%
VILLANUEVA_LIVER_CANCER_KRT19_UP	73	-0.782926	-2.49975	0	0	0	266	tags=74%, list=16%, signal=84%
LE_EGR2_TARGETS_UP	58	-0.802727	-2.49519	0	0	0	289	tags=83%, list=17%, signal=96%
WINNEPENNINCKX_MELANOMA_METASTASIS_UP	86	-0.760095	-2.48804	0	0	0	377	tags=81%, list=22%, signal=99%
HOFFMANN_LARGE_TO_SMALL_PRE_BII_LYMPHOCYTE_UP	102	-0.750291	-2.4847	0	0	0	318	tags=80%, list=19%, signal=93%
NUYTTEN_EZH2_TARGETS_DN	309	-0.711558	-2.48413	0	0	0	445	tags=67%, list=26%, signal=74%
BURTON_ADIPOGENESIS_3	76	-0.771067	-2.47251	0	0	0	226	tags=71%, list=13%, signal=78%
ZHENG_GLIOBLASTOMA_PLASTICITY_UP	91	-0.753813	-2.46986	0	0	0	381	tags=78%, list=22%, signal=95%
REACTOME_RHO_GTPASE_EFFECTORS	118	-0.740469	-2.46561	0	0	0	381	tags=77%, list=22%, signal=92%
GAVIN_FOXP3_TARGETS_CLUSTER_P6	51	-0.794457	-2.46451	0	0	0	272	tags=78%, list=16%, signal=91%
REACTOME_CONDENSATION_OF_PROPHASE_CHROMOSOMES	58	-0.78614	-2.45589	0	0	0	379	tags=91%, list=22%, signal=114%
CROONQUIST_NRAS_SIGNALING_DN	58	-0.787278	-2.44502	0	0	0	383	tags=93%, list=22%, signal=116%
CAIRO_HEPATOBLASTOMA_CLASSES_UP	156	-0.71946	-2.44169	0	0	0	272	tags=57%, list=16%, signal=62%
BENPORATH_PROLIFERATION	75	-0.749644	-2.43522	0	0	0	400	tags=83%, list=23%, signal=103%
GRAHAM_NORMAL_QUIESCENT_VS_NORMAL_DIVIDING_DN	65	-0.769714	-2.43304	0	0	0	349	tags=83%, list=20%, signal=100%
FERREIRA_EWINGS_SARCOMA_UNSTABLE_VS_STABLE_UP	74	-0.755461	-2.42976	0	0	0	332	tags=77%, list=19%, signal=92%
CHEMNITZ_RESPONSE_TO_PROSTAGLANDIN_E2_UP	65	-0.766443	-2.42973	0	0	0	245	tags=66%, list=14%, signal=74%
BASAKI_YBX1_TARGETS_UP	137	-0.719416	-2.42684	0	0	0	369	tags=74%, list=22%, signal=87%
WONG_EMBRYONIC_STEM_CELL_CORE	123	-0.723439	-2.42231	0	0	0	342	tags=64%, list=20%, signal=75%
KANG_DOXORUBICIN_RESISTANCE_UP	48	-0.796596	-2.42117	0	0	0	256	tags=81%, list=15%, signal=93%
REACTOME_FACTORS_INVOLVED_IN_MEGAKARYOCYTE_DEVELOPMENT_AND_PLATELET_PRODUCTION	38	-0.80958	-2.4206	0	0	0	257	tags=76%, list=15%, signal=88%
NAKAYAMA_SOFT_TISSUE_TUMORS_PCA2_UP	40	-0.81557	-2.42032	0	0	0	255	tags=88%, list=15%, signal=100%
LINDGREN_BLADDER_CANCER_CLUSTER_3_UP	138	-0.720358	-2.41926	0	0	0	389	tags=70%, list=23%, signal=83%
REACTOME_G2_M_CHECKPOINTS	85	-0.741316	-2.41903	0	0	0	391	tags=80%, list=23%, signal=99%
REACTOME_CHROMATIN_MODIFICATIONS_DURING_THE_MATERNAL_TO_ZYGOTIC_TRANSITION_MZT	51	-0.783493	-2.41378	0	0	0	379	tags=92%, list=22%, signal=115%
REACTOME_DISEASES_OF_PROGRAMMED_CELL_DEATH	67	-0.757237	-2.4073	0	0	0	379	tags=81%, list=22%, signal=100%
REACTOME_RUNX1_REGULATES_GENES_INVOLVED_IN_MEGAKARYOCYTE_DIFFERENTIATION_AND_PLATELET_FUNCTION	51	-0.778761	-2.40707	0	0	0	379	tags=90%, list=22%, signal=113%
REACTOME_RHO_GTPASES_ACTIVATE_PKNS	53	-0.767633	-2.40523	0	0	0	379	tags=87%, list=22%, signal=108%
REACTOME_MITOTIC_PROPHASE	80	-0.739821	-2.40451	0	0	0	379	tags=78%, list=22%, signal=95%
REACTOME_DNA_METHYLATION	52	-0.77916	-2.40196	0	0	0	265	tags=77%, list=16%, signal=88%
REACTOME_EPIGENETIC_REGULATION_OF_GENE_EXPRESSION	66	-0.755546	-2.40134	0	0	0	379	tags=80%, list=22%, signal=99%
REACTOME_MATERNAL_TO_ZYGOTIC_TRANSITION_MZT	54	-0.771955	-2.40102	0	0	0	265	tags=74%, list=16%, signal=85%
REACTOME_SIRT1_NEGATIVELY_REGULATES_RRNA_EXPRESSION	50	-0.782593	-2.40023	0	0	0	379	tags=92%, list=22%, signal=115%
FEVR_CTNNB1_TARGETS_DN	187	-0.701763	-2.39788	0	0	0	393	tags=65%, list=23%, signal=75%
KEGG_SYSTEMIC_LUPUS_ERYTHEMATOSUS	63	-0.755854	-2.39445	0	0	0	379	tags=84%, list=22%, signal=104%
WHITFIELD_CELL_CYCLE_G2	71	-0.748584	-2.3939	0	0	0	309	tags=70%, list=18%, signal=82%
RHODES_UNDIFFERENTIATED_CANCER	42	-0.796542	-2.39361	0	0	0	258	tags=79%, list=15%, signal=90%
MITSIADES_RESPONSE_TO_APLIDIN_DN	96	-0.72769	-2.39297	0	0	0	373	tags=72%, list=22%, signal=87%
PUJANA_XPRSS_INT_NETWORK	109	-0.712575	-2.39231	0	0	0	393	tags=70%, list=23%, signal=85%
REACTOME_RUNX1_REGULATES_TRANSCRIPTION_OF_GENES_INVOLVED_IN_DIFFERENTIATION_OF_HSCS	51	-0.771814	-2.39057	0	0	0	379	tags=88%, list=22%, signal=110%
REACTOME_HATS_ACETYLATE_HISTONES	62	-0.756995	-2.39026	0	0	0	379	tags=82%, list=22%, signal=102%
REACTOME_ERCC6_CSB_AND_EHMT2_G9A_POSITIVELY_REGULATE_RRNA_EXPRESSION	52	-0.768449	-2.38916	0	0	0	379	tags=87%, list=22%, signal=108%
WANG_RESPONSE_TO_GSK3_INHIBITOR_SB216763_DN	155	-0.696639	-2.38889	0	0	0	384	tags=68%, list=23%, signal=79%
JOHNSTONE_PARVB_TARGETS_3_DN	222	-0.690512	-2.38672	0	0	0	440	tags=66%, list=26%, signal=78%
REACTOME_HDACS_DEACETYLATE_HISTONES	57	-0.769414	-2.38653	0	0	0	379	tags=88%, list=22%, signal=109%
REACTOME_FORMATION_OF_THE_BETA_CATENIN_TCF_TRANSACTIVATING_COMPLEX	51	-0.775408	-2.38552	0	0	0	379	tags=88%, list=22%, signal=110%
RUIZ_TNC_TARGETS_DN	87	-0.740995	-2.38501	0	0	0	382	tags=79%, list=22%, signal=97%
REACTOME_PRE_NOTCH_EXPRESSION_AND_PROCESSING	55	-0.766079	-2.38487	0	0	0	379	tags=85%, list=22%, signal=106%
REACTOME_TCF_DEPENDENT_SIGNALING_IN_RESPONSE_TO_WNT	56	-0.757795	-2.38438	0	0	0	379	tags=80%, list=22%, signal=100%
REN_BOUND_BY_E2F	52	-0.768514	-2.38431	0	0	0	384	tags=87%, list=23%, signal=108%
REACTOME_MEIOTIC_RECOMBINATION	62	-0.749762	-2.37893	0	0	0	391	tags=84%, list=23%, signal=105%
REACTOME_B_WICH_COMPLEX_POSITIVELY_REGULATES_RRNA_EXPRESSION	53	-0.773316	-2.37675	0	0	0	379	tags=89%, list=22%, signal=110%
REACTOME_NEGATIVE_EPIGENETIC_REGULATION_OF_RRNA_EXPRESSION	54	-0.768979	-2.37393	0	0	0	265	tags=74%, list=16%, signal=85%
REACTOME_ACTIVATED_PKN1_STIMULATES_TRANSCRIPTION_OF_AR_ANDROGEN_RECEPTOR_REGULATED_GENES_KLK2_AND_KLK3	49	-0.781844	-2.37219	0	0	0	379	tags=92%, list=22%, signal=115%
REACTOME_CHROMATIN_MODIFYING_ENZYMES	75	-0.734596	-2.37137	0	0	0	379	tags=75%, list=22%, signal=92%
ZHOU_CELL_CYCLE_GENES_IN_IR_RESPONSE_24HR	106	-0.717956	-2.37088	0	0	0	393	tags=76%, list=23%, signal=93%
SHEPARD_BMYB_TARGETS	32	-0.828018	-2.369	0	0	0	186	tags=75%, list=11%, signal=83%
REACTOME_AMYLOID_FIBER_FORMATION	52	-0.76978	-2.368	0	0	0	265	tags=75%, list=16%, signal=86%
ISHIDA_E2F_TARGETS	48	-0.771333	-2.36639	0	0	0	252	tags=73%, list=15%, signal=83%
REACTOME_ACTIVATION_OF_ANTERIOR_HOX_GENES_IN_HINDBRAIN_DEVELOPMENT_DURING_EARLY_EMBRYOGENESIS	56	-0.758481	-2.36613	0	0	0	379	tags=82%, list=22%, signal=102%
REACTOME_MEIOSIS	70	-0.737678	-2.3661	0	0	0	391	tags=80%, list=23%, signal=100%
REACTOME_PRC2_METHYLATES_HISTONES_AND_DNA	57	-0.766071	-2.36445	0	0	0	265	tags=72%, list=16%, signal=82%
REACTOME_RNA_POLYMERASE_I_PROMOTER_ESCAPE	52	-0.769177	-2.36272	0	0	0	379	tags=87%, list=22%, signal=108%
LINDGREN_BLADDER_CANCER_CLUSTER_1_DN	112	-0.706163	-2.36201	0	0	0	322	tags=65%, list=19%, signal=75%
REICHERT_MITOSIS_LIN9_TARGETS	22	-0.875261	-2.36003	0	0	0	120	tags=82%, list=7%, signal=87%
REACTOME_RNA_POLYMERASE_I_TRANSCRIPTION	54	-0.758305	-2.35379	0	0	0	379	tags=83%, list=22%, signal=104%
REACTOME_TRANSCRIPTIONAL_REGULATION_BY_RUNX1	56	-0.757653	-2.35277	0	0	0	379	tags=82%, list=22%, signal=102%
REACTOME_ASSEMBLY_OF_THE_ORC_COMPLEX_AT_THE_ORIGIN_OF_REPLICATION	53	-0.769999	-2.35231	0	0	0	379	tags=89%, list=22%, signal=110%
DODD_NASOPHARYNGEAL_CARCINOMA_DN	371	-0.676231	-2.35218	0	0	0	459	tags=62%, list=27%, signal=66%
REACTOME_HCMV_INFECTION	79	-0.722986	-2.35113	0	0	0	423	tags=78%, list=25%, signal=100%
REACTOME_SIGNALING_BY_WNT	60	-0.741936	-2.34806	0	0	0	379	tags=75%, list=22%, signal=93%
REACTOME_POSITIVE_EPIGENETIC_REGULATION_OF_RRNA_EXPRESSION	56	-0.760599	-2.34713	0	0	0	379	tags=84%, list=22%, signal=104%
SHEPARD_CRASH_AND_BURN_MUTANT_DN	57	-0.74132	-2.33993	0	0	0	231	tags=63%, list=14%, signal=71%
REACTOME_SIGNALING_BY_RHO_GTPASES_MIRO_GTPASES_AND_RHOBTB3	158	-0.689457	-2.33926	0	0	0	381	tags=63%, list=22%, signal=74%
MISSIAGLIA_REGULATED_BY_METHYLATION_DN	81	-0.722438	-2.33785	0	0	0	400	tags=78%, list=23%, signal=97%
REACTOME_ESTROGEN_DEPENDENT_GENE_EXPRESSION	63	-0.740533	-2.33598	0	0	0	265	tags=65%, list=16%, signal=74%
LI_WILMS_TUMOR_VS_FETAL_KIDNEY_1_DN	81	-0.712644	-2.33529	0	0	0	374	tags=72%, list=22%, signal=87%
PUJANA_BRCA_CENTERED_NETWORK	79	-0.723244	-2.32875	0	0	0	393	tags=75%, list=23%, signal=93%
REACTOME_REPRODUCTION	71	-0.727232	-2.328	0	0	0	391	tags=79%, list=23%, signal=98%
REACTOME_HCMV_LATE_EVENTS	70	-0.735886	-2.32775	0	0	0	379	tags=79%, list=22%, signal=97%
TANG_SENESCENCE_TP53_TARGETS_DN	38	-0.790332	-2.32701	0	0	0	255	tags=79%, list=15%, signal=91%
REACTOME_HCMV_EARLY_EVENTS	78	-0.72484	-2.32479	0	0	0	423	tags=79%, list=25%, signal=101%
FARMER_BREAST_CANCER_CLUSTER_2	23	-0.843646	-2.32326	0	0	0	157	tags=83%, list=9%, signal=90%
WHITFIELD_CELL_CYCLE_G2_M	84	-0.708891	-2.32295	0	0	0	353	tags=64%, list=21%, signal=77%
REACTOME_TRANSCRIPTIONAL_REGULATION_BY_SMALL_RNAS	63	-0.735001	-2.32273	0	0	0	379	tags=79%, list=22%, signal=98%
FURUKAWA_DUSP6_TARGETS_PCI35_DN	39	-0.786998	-2.32087	0	0	0	323	tags=85%, list=19%, signal=102%
REACTOME_CELL_CYCLE_CHECKPOINTS	148	-0.688131	-2.31926	0	0	0	416	tags=78%, list=24%, signal=94%
ZHAN_MULTIPLE_MYELOMA_PR_UP	39	-0.784841	-2.3184	0	0	0	309	tags=85%, list=18%, signal=101%
MARKEY_RB1_ACUTE_LOF_UP	124	-0.694123	-2.3127	0	0	0	391	tags=74%, list=23%, signal=89%
REACTOME_BASE_EXCISION_REPAIR	60	-0.731268	-2.31239	0	0	0	379	tags=78%, list=22%, signal=97%
MORI_LARGE_PRE_BII_LYMPHOCYTE_UP	65	-0.729553	-2.3114	0	0	0	258	tags=74%, list=15%, signal=84%
SERVITJA_LIVER_HNF1A_TARGETS_UP	36	-0.782205	-2.30994	0	0	0	225	tags=64%, list=13%, signal=72%
MORI_IMMATURE_B_LYMPHOCYTE_DN	70	-0.728311	-2.30914	0	0	0	318	tags=80%, list=19%, signal=94%
FRASOR_RESPONSE_TO_SERM_OR_FULVESTRANT_DN	35	-0.788693	-2.30707	0	0	0	307	tags=86%, list=18%, signal=102%
REACTOME_DEPOSITION_OF_NEW_CENPA_CONTAINING_NUCLEOSOMES_AT_THE_CENTROMERE	60	-0.728195	-2.3013	0	0	0	423	tags=85%, list=25%, signal=109%
EGUCHI_CELL_CYCLE_RB1_TARGETS	22	-0.865507	-2.30115	0	0	0	219	tags=95%, list=13%, signal=108%
AFFAR_YY1_TARGETS_DN	94	-0.696555	-2.30101	0	0	0	255	tags=60%, list=15%, signal=66%
PUJANA_BRCA2_PCC_NETWORK	199	-0.672908	-2.30075	0	0	0	394	tags=65%, list=23%, signal=74%
REACTOME_SIGNALING_BY_NOTCH	64	-0.729148	-2.29747	0	0	0	379	tags=77%, list=22%, signal=95%
BIDUS_METASTASIS_UP	73	-0.723114	-2.29697	0	0	0	411	tags=77%, list=24%, signal=97%
TOYOTA_TARGETS_OF_MIR34B_AND_MIR34C	154	-0.681087	-2.29686	0	0	0	458	tags=69%, list=27%, signal=86%
REACTOME_BASE_EXCISION_REPAIR_AP_SITE_FORMATION	42	-0.756193	-2.29657	0	0	0	379	tags=86%, list=22%, signal=107%
PUJANA_CHEK2_PCC_NETWORK	236	-0.667549	-2.29462	0	0	0	396	tags=58%, list=23%, signal=65%
CUI_TCF21_TARGETS_2_UP	103	-0.685927	-2.29058	0	0	0	384	tags=64%, list=23%, signal=78%
CROONQUIST_NRAS_VS_STROMAL_STIMULATION_DN	44	-0.745159	-2.29052	0	0	0	322	tags=82%, list=19%, signal=98%
RODRIGUES_THYROID_CARCINOMA_POORLY_DIFFERENTIATED_UP	194	-0.666567	-2.29022	0	0	0	412	tags=63%, list=24%, signal=73%
REACTOME_GENE_SILENCING_BY_RNA	66	-0.730272	-2.28872	0	0	0	379	tags=77%, list=22%, signal=96%
REACTOME_TELOMERE_MAINTENANCE	65	-0.720675	-2.285	0	0	0	379	tags=75%, list=22%, signal=93%
REACTOME_ESR_MEDIATED_SIGNALING	68	-0.720029	-2.28471	0	0	0	379	tags=72%, list=22%, signal=89%
REACTOME_HOMOLOGY_DIRECTED_REPAIR	83	-0.706071	-2.28226	0	0	0	391	tags=75%, list=23%, signal=92%
REACTOME_MEIOTIC_SYNAPSIS	47	-0.746645	-2.27926	0	0	0	379	tags=83%, list=22%, signal=104%
FOURNIER_ACINAR_DEVELOPMENT_LATE_2	114	-0.685053	-2.2778	0	0	0	395	tags=69%, list=23%, signal=84%
ZHANG_BREAST_CANCER_PROGENITORS_UP	107	-0.682065	-2.27568	0	0	0	344	tags=60%, list=20%, signal=70%
REACTOME_RMTS_METHYLATE_HISTONE_ARGININES	45	-0.747734	-2.27435	0	0	0	379	tags=82%, list=22%, signal=103%
REACTOME_PROCESSING_OF_DNA_DOUBLE_STRAND_BREAK_ENDS	61	-0.723935	-2.27128	0	0	0	391	tags=79%, list=23%, signal=98%
PID_AURORA_B_PATHWAY	22	-0.848934	-2.26925	0	0	0	257	tags=91%, list=15%, signal=106%
SHEPARD_BMYB_MORPHOLINO_DN	59	-0.726317	-2.26851	0	0	0	186	tags=59%, list=11%, signal=64%
REACTOME_G2_M_DNA_DAMAGE_CHECKPOINT	64	-0.710833	-2.26662	0	0	0	391	tags=75%, list=23%, signal=94%
KAMMINGA_EZH2_TARGETS	31	-0.79372	-2.26613	0	0	0	331	tags=87%, list=19%, signal=106%
CHICAS_RB1_TARGETS_GROWING	105	-0.684254	-2.26538	0	0	0	345	tags=62%, list=20%, signal=73%
KIM_WT1_TARGETS_DN	103	-0.680696	-2.26504	0	0	0	338	tags=57%, list=20%, signal=67%
REACTOME_RECOGNITION_AND_ASSOCIATION_OF_DNA_GLYCOSYLASE_WITH_SITE_CONTAINING_AN_AFFECTED_PURINE	40	-0.760979	-2.26502	0	0	0	379	tags=88%, list=22%, signal=110%
REACTOME_SEPARATION_OF_SISTER_CHROMATIDS	67	-0.71218	-2.26435	0	0	0	412	tags=76%, list=24%, signal=96%
PATIL_LIVER_CANCER	174	-0.66061	-2.26159	0	0	0	393	tags=60%, list=23%, signal=70%
GRAHAM_CML_QUIESCENT_VS_NORMAL_QUIESCENT_UP	32	-0.781722	-2.26012	0	0	0	251	tags=72%, list=15%, signal=83%
REACTOME_CHROMOSOME_MAINTENANCE	87	-0.697397	-2.25475	0	0	0	423	tags=76%, list=25%, signal=96%
REACTOME_DNA_REPAIR	128	-0.664866	-2.25383	0	0	0	391	tags=67%, list=23%, signal=81%
WP_NF1_COPY_NUMBER_VARIATION_SYNDROME	40	-0.765773	-2.25336	0	0	0	220	tags=68%, list=13%, signal=76%
REACTOME_INHIBITION_OF_DNA_RECOMBINATION_AT_TELOMERE	39	-0.759642	-2.25281	0	0	0	379	tags=87%, list=22%, signal=110%
REACTOME_MITOTIC_METAPHASE_AND_ANAPHASE	84	-0.696333	-2.2526	0	0	0	412	tags=73%, list=24%, signal=91%
REACTOME_RESOLUTION_OF_SISTER_CHROMATID_COHESION	65	-0.71397	-2.24591	0	0	0	412	tags=77%, list=24%, signal=98%
ZHOU_CELL_CYCLE_GENES_IN_IR_RESPONSE_6HR	78	-0.699641	-2.24374	0	0	0	413	tags=79%, list=24%, signal=100%
REACTOME_PKMTS_METHYLATE_HISTONE_LYSINES	34	-0.772687	-2.24123	0	0	0	220	tags=65%, list=13%, signal=73%
REACTOME_GOLGI_TO_ER_RETROGRADE_TRANSPORT	22	-0.82826	-2.2402	0	0	0	200	tags=68%, list=12%, signal=76%
YU_MYC_TARGETS_UP	33	-0.778293	-2.23873	0	0	0	173	tags=67%, list=10%, signal=73%
LY_AGING_OLD_DN	34	-0.759247	-2.23853	0	0	0	349	tags=79%, list=20%, signal=98%
KAUFFMANN_MELANOMA_RELAPSE_UP	45	-0.738561	-2.23816	0	0	0	380	tags=82%, list=22%, signal=103%
PAL_PRMT5_TARGETS_UP	55	-0.715642	-2.23792	0	0	0	368	tags=75%, list=22%, signal=92%
REACTOME_DNA_DOUBLE_STRAND_BREAK_REPAIR	91	-0.683906	-2.23783	0	0	0	391	tags=70%, list=23%, signal=86%
POOLA_INVASIVE_BREAST_CANCER_UP	58	-0.723133	-2.23726	0	0	0	349	tags=74%, list=20%, signal=90%
BENPORATH_ES_1	119	-0.671245	-2.23608	0	0	0	403	tags=65%, list=24%, signal=79%
SONG_TARGETS_OF_IE86_CMV_PROTEIN	44	-0.744073	-2.23174	0	0	0	349	tags=77%, list=20%, signal=95%
MANALO_HYPOXIA_DN	113	-0.663255	-2.2317	0	0	0	348	tags=58%, list=20%, signal=69%
GLASS_IGF2BP1_CLIP_TARGETS_KNOCKDOWN_DN	35	-0.764257	-2.2314	0	0	0	287	tags=74%, list=17%, signal=87%
VANTVEER_BREAST_CANCER_METASTASIS_DN	49	-0.722506	-2.22956	0	0	0	384	tags=71%, list=23%, signal=90%
REACTOME_MITOTIC_SPINDLE_CHECKPOINT	56	-0.715041	-2.22872	0	0	0	412	tags=79%, list=24%, signal=100%
PUJANA_BREAST_CANCER_WITH_BRCA1_MUTATED_UP	43	-0.739802	-2.22641	0	0	0	393	tags=81%, list=23%, signal=103%
REACTOME_RHO_GTPASES_ACTIVATE_FORMINS	58	-0.712827	-2.22427	0	0	0	412	tags=78%, list=24%, signal=99%
FISCHER_G1_S_CELL_CYCLE	107	-0.667414	-2.22408	0	0	0	401	tags=70%, list=24%, signal=86%
BURTON_ADIPOGENESIS_PEAK_AT_24HR	25	-0.798922	-2.21934	0	0	0	145	tags=72%, list=9%, signal=78%
REACTOME_COPI_DEPENDENT_GOLGI_TO_ER_RETROGRADE_TRAFFIC	21	-0.834449	-2.21651	0	0	0	200	tags=71%, list=12%, signal=80%
REACTOME_MITOTIC_PROMETAPHASE	97	-0.669723	-2.21473	0	0	0	422	tags=66%, list=25%, signal=83%
REACTOME_SIGNALING_BY_NUCLEAR_RECEPTORS	74	-0.685643	-2.21319	0	0	0	379	tags=66%, list=22%, signal=81%
WU_APOPTOSIS_BY_CDKN1A_VIA_TP53	37	-0.749672	-2.20671	0	0	0	205	tags=81%, list=12%, signal=90%
GREENBAUM_E2A_TARGETS_UP	19	-0.844209	-2.20608	0	0	0	236	tags=89%, list=14%, signal=103%
GEORGES_TARGETS_OF_MIR192_AND_MIR215	198	-0.641726	-2.2055	0	0	0	430	tags=61%, list=25%, signal=72%
MOLENAAR_TARGETS_OF_CCND1_AND_CDK4_DN	43	-0.736763	-2.20478	0	0	0	409	tags=84%, list=24%, signal=107%
PID_PLK1_PATHWAY	26	-0.790518	-2.20328	0	0	0	313	tags=85%, list=18%, signal=102%
DESERT_STEM_CELL_HEPATOCELLULAR_CARCINOMA_SUBCLASS_UP	64	-0.693607	-2.2027	0	0	0	335	tags=61%, list=20%, signal=73%
REACTOME_TRANSCRIPTIONAL_REGULATION_OF_GRANULOPOIESIS	56	-0.706872	-2.19599	0	0	0	379	tags=88%, list=22%, signal=109%
REACTOME_INTRA_GOLGI_AND_RETROGRADE_GOLGI_TO_ER_TRAFFIC	23	-0.804785	-2.19459	0	0	0	200	tags=65%, list=12%, signal=73%
SENGUPTA_NASOPHARYNGEAL_CARCINOMA_UP	117	-0.65323	-2.19422	0	0	0	313	tags=59%, list=18%, signal=67%
REACTOME_HDMS_DEMETHYLATE_HISTONES	25	-0.805686	-2.19396	0	0	0	220	tags=76%, list=13%, signal=86%
REACTOME_KINESINS	20	-0.840589	-2.19102	0	0	0	200	tags=75%, list=12%, signal=84%
ODONNELL_TARGETS_OF_MYC_AND_TFRC_DN	32	-0.759478	-2.18364	0	0	0	310	tags=81%, list=18%, signal=97%
REACTOME_OXIDATIVE_STRESS_INDUCED_SENESCENCE	65	-0.691134	-2.18202	0	0	0	379	tags=75%, list=22%, signal=93%
REACTOME_SENESCENCE_ASSOCIATED_SECRETORY_PHENOTYPE_SASP	60	-0.701489	-2.18012	0	0	0	265	tags=70%, list=16%, signal=80%
REACTOME_SYNTHESIS_OF_DNA	46	-0.719067	-2.17783	0	0	0	376	tags=78%, list=22%, signal=98%
LY_AGING_MIDDLE_DN	15	-0.867961	-2.17754	0	0	0	120	tags=87%, list=7%, signal=92%
BERENJENO_TRANSFORMED_BY_RHOA_UP	208	-0.631529	-2.17527	0	0	0	384	tags=59%, list=23%, signal=67%
REACTOME_DNA_DOUBLE_STRAND_BREAK_RESPONSE	41	-0.733636	-2.17016	0	0	0	391	tags=80%, list=23%, signal=102%
PETROVA_ENDOTHELIUM_LYMPHATIC_VS_BLOOD_UP	42	-0.71821	-2.16918	0	0	0	173	tags=60%, list=10%, signal=65%
MUELLER_PLURINET	109	-0.64637	-2.1681	0	0	0	462	tags=64%, list=27%, signal=82%
SMIRNOV_RESPONSE_TO_IR_6HR_DN	36	-0.732006	-2.16682	0	0	0	284	tags=61%, list=17%, signal=72%
KAUFFMANN_DNA_REPLICATION_GENES	63	-0.687046	-2.16028	0	0	0	376	tags=70%, list=22%, signal=86%
MORI_PRE_BI_LYMPHOCYTE_UP	49	-0.704721	-2.15917	0	0	0	198	tags=67%, list=12%, signal=74%
BOYAULT_LIVER_CANCER_SUBCLASS_G23_UP	28	-0.757539	-2.15476	0	0	0	349	tags=75%, list=20%, signal=93%
REACTOME_MHC_CLASS_II_ANTIGEN_PRESENTATION	18	-0.824479	-2.1544	0	0	0	198	tags=67%, list=12%, signal=75%
GARGALOVIC_RESPONSE_TO_OXIDIZED_PHOSPHOLIPIDS_TURQUOISE_DN	27	-0.770213	-2.15314	0	0	0	239	tags=74%, list=14%, signal=85%
REACTOME_REPLACEMENT_OF_PROTAMINES_BY_NUCLEOSOMES_IN_THE_MALE_PRONUCLEUS	30	-0.756904	-2.15186	0	0	0	379	tags=87%, list=22%, signal=109%
REACTOME_NONHOMOLOGOUS_END_JOINING_NHEJ	39	-0.718849	-2.15029	0	0	0	391	tags=79%, list=23%, signal=101%
BOYAULT_LIVER_CANCER_SUBCLASS_G3_UP	45	-0.716417	-2.14608	0	0	0	328	tags=67%, list=19%, signal=80%
RIZ_ERYTHROID_DIFFERENTIATION	33	-0.748949	-2.1418	0	0	0	331	tags=76%, list=19%, signal=92%
BURTON_ADIPOGENESIS_PEAK_AT_16HR	28	-0.742995	-2.13812	0	0	0	273	tags=68%, list=16%, signal=79%
STEIN_ESRRA_TARGETS_RESPONSIVE_TO_ESTROGEN_DN	25	-0.764852	-2.12517	0	0	0	375	tags=88%, list=22%, signal=111%
REACTOME_CELLULAR_SENESCENCE	82	-0.655395	-2.12169	0	0	0	265	tags=61%, list=16%, signal=69%
WP_HISTONE_MODIFICATIONS	25	-0.769998	-2.11991	0	0	0	220	tags=68%, list=13%, signal=77%
WP_DNA_REPLICATION	34	-0.724479	-2.1199	0	0	0	376	tags=79%, list=22%, signal=100%
WP_EFFECT_OF_PROGERIN_ON_GENES_INVOLVED_IN_HUTCHINSON_GILFORD_PROGERIA_SYNDROME	19	-0.807974	-2.1179	0	0	0	257	tags=74%, list=15%, signal=86%
PUJANA_BRCA1_PCC_NETWORK	328	-0.606145	-2.11782	0	0	0	545	tags=63%, list=32%, signal=75%
WHITFIELD_CELL_CYCLE_S	68	-0.66623	-2.11573	0	0	0	400	tags=69%, list=23%, signal=87%
CASORELLI_ACUTE_PROMYELOCYTIC_LEUKEMIA_DN	159	-0.618918	-2.11279	0	0	0	373	tags=57%, list=22%, signal=66%
GAL_LEUKEMIC_STEM_CELL_DN	59	-0.681273	-2.11176	0	0	0	255	tags=59%, list=15%, signal=67%
DUTERTRE_ESTRADIOL_RESPONSE_6HR_UP	68	-0.658542	-2.10781	0	0	0	388	tags=63%, list=23%, signal=79%
TIEN_INTESTINE_PROBIOTICS_24HR_UP	135	-0.627056	-2.1075	0	0	0	377	tags=54%, list=22%, signal=64%
SU_TESTIS	20	-0.784024	-2.10624	0	0	0	308	tags=85%, list=18%, signal=103%
ACEVEDO_LIVER_CANCER_WITH_H3K27ME3_DN	41	-0.710484	-2.09991	0	0	0	379	tags=76%, list=22%, signal=95%
CARRILLOREIXACH_HEPATOBLASTOMA_VS_NORMAL_HYPOMETHYLATED_AND_UP	28	-0.738537	-2.09606	0	0	0	183	tags=57%, list=11%, signal=63%
RODRIGUES_THYROID_CARCINOMA_ANAPLASTIC_UP	158	-0.614603	-2.09339	0	0	0	344	tags=53%, list=20%, signal=60%
REACTOME_DNA_DAMAGE_TELOMERE_STRESS_INDUCED_SENESCENCE	52	-0.671596	-2.09207	0	0	0	391	tags=83%, list=23%, signal=104%
RHEIN_ALL_GLUCOCORTICOID_THERAPY_DN	99	-0.631449	-2.07821	0	0	0	386	tags=58%, list=23%, signal=70%
COLINA_TARGETS_OF_4EBP1_AND_4EBP2	73	-0.642794	-2.0776	0	0	0	341	tags=58%, list=20%, signal=69%
ALCALAY_AML_BY_NPM1_LOCALIZATION_DN	59	-0.66386	-2.07603	0	0	0	258	tags=58%, list=15%, signal=66%
REACTOME_SWITCHING_OF_ORIGINS_TO_A_POST_REPLICATIVE_STATE	21	-0.770239	-2.07029	0	0	0	338	tags=86%, list=20%, signal=106%
KEGG_MEDICUS_REFERENCE_DNA_REPLICATION_LICENSING	20	-0.785513	-2.06625	0	3.00634e-06	0.001	323	tags=90%, list=19%, signal=110%
REACTOME_ACTIVATION_OF_THE_PRE_REPLICATIVE_COMPLEX	28	-0.738313	-2.0659	0	2.99366e-06	0.001	323	tags=79%, list=19%, signal=95%
SASAKI_ADULT_T_CELL_LEUKEMIA	46	-0.679675	-2.06419	0	2.98108e-06	0.001	232	tags=48%, list=14%, signal=54%
PYEON_CANCER_HEAD_AND_NECK_VS_CERVICAL_UP	73	-0.640774	-2.06123	0	2.96861e-06	0.001	386	tags=63%, list=23%, signal=78%
YANG_BCL3_TARGETS_UP	71	-0.641705	-2.05928	0	2.95624e-06	0.001	226	tags=51%, list=13%, signal=56%
NADERI_BREAST_CANCER_PROGNOSIS_UP	24	-0.764038	-2.05863	0	2.94397e-06	0.001	322	tags=79%, list=19%, signal=96%
SCIBETTA_KDM5B_TARGETS_DN	31	-0.719358	-2.05836	0	2.93181e-06	0.001	345	tags=68%, list=20%, signal=83%
SCIAN_CELL_CYCLE_TARGETS_OF_TP53_AND_TP73_DN	18	-0.77706	-2.05665	0	2.91974e-06	0.001	362	tags=94%, list=21%, signal=119%
RIGGI_EWING_SARCOMA_PROGENITOR_DN	22	-0.779127	-2.05305	0	5.84841e-06	0.002	233	tags=64%, list=14%, signal=73%
REACTOME_ACTIVATION_OF_ATR_IN_RESPONSE_TO_REPLICATION_STRESS	29	-0.728458	-2.05206	0	5.82454e-06	0.002	389	tags=83%, list=23%, signal=105%
SMID_BREAST_CANCER_BASAL_UP	124	-0.611	-2.04997	0	5.80086e-06	0.002	351	tags=49%, list=21%, signal=57%
VANTVEER_BREAST_CANCER_ESR1_DN	46	-0.671548	-2.04764	0	5.77737e-06	0.002	314	tags=54%, list=18%, signal=65%
KEGG_MEDICUS_REFERENCE_PRE_IC_FORMATION	23	-0.754628	-2.04563	0	5.75408e-06	0.002	375	tags=91%, list=22%, signal=115%
REACTOME_MITOTIC_G1_PHASE_AND_G1_S_TRANSITION	59	-0.655612	-2.04524	0	5.73097e-06	0.002	360	tags=75%, list=21%, signal=91%
ANDERSEN_CHOLANGIOCARCINOMA_CLASS2	40	-0.685184	-2.04287	0	5.70805e-06	0.002	186	tags=43%, list=11%, signal=47%
REACTOME_VIRAL_INFECTION_PATHWAYS	117	-0.607919	-2.036	0	5.6853e-06	0.002	447	tags=61%, list=26%, signal=77%
WHITFIELD_CELL_CYCLE_LITERATURE	41	-0.680982	-2.03244	0	5.66274e-06	0.002	362	tags=85%, list=21%, signal=106%
TARTE_PLASMA_CELL_VS_PLASMABLAST_DN	89	-0.614799	-2.02305	0	8.46574e-06	0.003	258	tags=53%, list=15%, signal=59%
REACTOME_METALLOPROTEASE_DUBS	17	-0.781468	-2.02275	0	8.43241e-06	0.003	319	tags=88%, list=19%, signal=107%
REACTOME_APC_C_MEDIATED_DEGRADATION_OF_CELL_CYCLE_PROTEINS	18	-0.79149	-2.02023	0	1.12562e-05	0.004	338	tags=89%, list=20%, signal=110%
WHITFIELD_CELL_CYCLE_G1_S	58	-0.645403	-2.01816	0	1.40282e-05	0.005	475	tags=72%, list=28%, signal=97%
STEIN_ESR1_TARGETS	34	-0.693254	-2.01537	0	1.39737e-05	0.005	375	tags=68%, list=22%, signal=85%
REACTOME_PROTEIN_UBIQUITINATION	21	-0.753317	-2.01116	0	1.66979e-05	0.006	366	tags=81%, list=21%, signal=102%
REACTOME_G1_S_SPECIFIC_TRANSCRIPTION	20	-0.763085	-2.00991	0	1.66335e-05	0.006	349	tags=85%, list=20%, signal=106%
REACTOME_S_PHASE	65	-0.639754	-2.00918	0	1.65695e-05	0.006	376	tags=74%, list=22%, signal=91%
NAKAMURA_CANCER_MICROENVIRONMENT_DN	17	-0.793326	-2.00901	0	1.6506e-05	0.006	251	tags=82%, list=15%, signal=96%
ACEVEDO_LIVER_CANCER_WITH_H3K9ME3_DN	43	-0.669388	-2.00812	0	1.6443e-05	0.006	379	tags=72%, list=22%, signal=90%
KEGG_MEDICUS_REFERENCE_ORIGIN_UNWINDING_AND_ELONGATION	29	-0.707491	-2.00773	0	1.63805e-05	0.006	375	tags=76%, list=22%, signal=96%
REACTOME_DEUBIQUITINATION	49	-0.648819	-2.00608	0	1.63184e-05	0.006	366	tags=73%, list=21%, signal=91%
PID_FOXM1_PATHWAY	20	-0.753209	-2.00168	0	1.62569e-05	0.006	338	tags=80%, list=20%, signal=99%
JAEGER_METASTASIS_UP	15	-0.801789	-2.00005	0	1.61958e-05	0.006	56	tags=53%, list=3%, signal=55%
REACTOME_DNA_STRAND_ELONGATION	29	-0.705714	-1.99994	0	1.61351e-05	0.006	376	tags=76%, list=22%, signal=96%
LEE_BMP2_TARGETS_DN	228	-0.577677	-1.99246	0	2.14448e-05	0.008	494	tags=56%, list=29%, signal=68%
HU_GENOTOXIC_DAMAGE_4HR	16	-0.782468	-1.98629	0	2.40026e-05	0.009	362	tags=94%, list=21%, signal=118%
BHATI_G2M_ARREST_BY_2METHOXYESTRADIOL_UP	36	-0.68981	-1.98492	0	2.39137e-05	0.009	194	tags=44%, list=11%, signal=49%
GARY_CD5_TARGETS_DN	59	-0.630823	-1.98107	0	2.38254e-05	0.009	338	tags=49%, list=20%, signal=59%
REACTOME_ORC1_REMOVAL_FROM_CHROMATIN	15	-0.788671	-1.97773	0	2.37378e-05	0.009	338	tags=93%, list=20%, signal=115%
MORI_MATURE_B_LYMPHOCYTE_DN	26	-0.718917	-1.97573	0	2.36509e-05	0.009	382	tags=77%, list=22%, signal=98%
MARSON_BOUND_BY_FOXP3_UNSTIMULATED	168	-0.578478	-1.97336	0	2.35646e-05	0.009	412	tags=51%, list=24%, signal=61%
REACTOME_E3_UBIQUITIN_LIGASES_UBIQUITINATE_TARGET_PROTEINS	17	-0.760242	-1.97057	0	2.86776e-05	0.011	366	tags=82%, list=21%, signal=104%
REACTOME_UCH_PROTEINASES	18	-0.753134	-1.96964	0	3.11301e-05	0.012	319	tags=78%, list=19%, signal=95%
WP_GASTRIC_CANCER_NETWORK_1	18	-0.760799	-1.96314	0	4.13696e-05	0.016	240	tags=61%, list=14%, signal=70%
KEGG_OOCYTE_MEIOSIS	24	-0.716986	-1.95658	0	5.41382e-05	0.021	247	tags=63%, list=14%, signal=72%
REACTOME_DISEASES_OF_DNA_REPAIR	30	-0.682005	-1.95388	0	5.39442e-05	0.021	507	tags=87%, list=30%, signal=121%
TURASHVILI_BREAST_DUCTAL_CARCINOMA_VS_LOBULAR_NORMAL_UP	17	-0.762099	-1.95023	0	5.63434e-05	0.022	263	tags=65%, list=15%, signal=76%
WP_RETINOBLASTOMA_GENE_IN_CANCER	65	-0.617573	-1.9459	0	6.63542e-05	0.026	374	tags=75%, list=22%, signal=93%
WEST_ADRENOCORTICAL_TUMOR_UP	86	-0.602952	-1.94573	0	6.6119e-05	0.026	237	tags=45%, list=14%, signal=50%
PEART_HDAC_PROLIFERATION_CLUSTER_DN	22	-0.724198	-1.93989	0	8.11244e-05	0.031	310	tags=68%, list=18%, signal=82%
YU_BAP1_TARGETS	16	-0.76724	-1.93821	0	8.84253e-05	0.033	338	tags=88%, list=20%, signal=108%
WILCOX_RESPONSE_TO_PROGESTERONE_UP	56	-0.617507	-1.93784	0	8.81151e-05	0.033	225	tags=45%, list=13%, signal=50%
PYEON_HPV_POSITIVE_TUMORS_UP	44	-0.642661	-1.93589	0	8.7807e-05	0.033	473	tags=75%, list=28%, signal=101%
KEGG_DNA_REPLICATION	29	-0.681441	-1.9311	0	9.74693e-05	0.037	376	tags=69%, list=22%, signal=87%
VERNELL_RETINOBLASTOMA_PATHWAY_UP	56	-0.619188	-1.92704	0	9.9634e-05	0.038	409	tags=73%, list=24%, signal=93%
REACTOME_HDR_THROUGH_HOMOLOGOUS_RECOMBINATION_HRR	40	-0.645557	-1.9196	0	0.000106731	0.041	425	tags=73%, list=25%, signal=94%
CONCANNON_APOPTOSIS_BY_EPOXOMICIN_DN	51	-0.627318	-1.91808	0	0.000113721	0.044	257	tags=47%, list=15%, signal=54%
GARCIA_TARGETS_OF_FLI1_AND_DAX1_DN	60	-0.605621	-1.91782	0	0.00011333	0.044	486	tags=68%, list=29%, signal=92%
DAZARD_RESPONSE_TO_UV_NHEK_DN	42	-0.633976	-1.91761	0	0.000112942	0.044	399	tags=60%, list=23%, signal=76%
LEE_LIVER_CANCER_SURVIVAL_DN	61	-0.601757	-1.91592	0	0.000114985	0.045	378	tags=51%, list=22%, signal=63%
REACTOME_UB_SPECIFIC_PROCESSING_PROTEASES	44	-0.644823	-1.91309	0	0.000121891	0.048	366	tags=75%, list=21%, signal=93%
REACTOME_HOMOLOGOUS_DNA_PAIRING_AND_STRAND_EXCHANGE	29	-0.680523	-1.91004	0	0.000131152	0.052	507	tags=86%, list=30%, signal=121%
GEORGES_CELL_CYCLE_MIR192_TARGETS	27	-0.691228	-1.90918	0	0.000135585	0.054	411	tags=81%, list=24%, signal=106%
CHIARADONNA_NEOPLASTIC_TRANSFORMATION_KRAS_UP	39	-0.650257	-1.90792	0	0.000139927	0.056	414	tags=67%, list=24%, signal=86%
LY_AGING_PREMATURE_DN	20	-0.723086	-1.90398	0	0.000161091	0.065	349	tags=75%, list=20%, signal=93%
REACTOME_G0_AND_EARLY_G1	16	-0.762864	-1.90385	0	0.000160552	0.065	331	tags=81%, list=19%, signal=100%
REACTOME_INFECTIOUS_DISEASE	127	-0.566303	-1.90171	0	0.000169604	0.069	423	tags=54%, list=25%, signal=66%
CHICAS_RB1_TARGETS_LOW_SERUM	29	-0.671133	-1.89605	0	0.000183362	0.075	228	tags=48%, list=13%, signal=55%
REACTOME_HEMOSTASIS	68	-0.591642	-1.88955	0	0.000206375	0.084	208	tags=40%, list=12%, signal=43%
DELPUECH_FOXO3_TARGETS_DN	16	-0.740514	-1.87392	0.00382166	0.000260122	0.105	213	tags=56%, list=12%, signal=64%
PID_FANCONI_PATHWAY	31	-0.655576	-1.87207	0	0.000261663	0.106	507	tags=84%, list=30%, signal=117%
WEI_MYCN_TARGETS_WITH_E_BOX	160	-0.546666	-1.87133	0	0.000265521	0.108	573	tags=61%, list=34%, signal=84%
BENPORATH_ES_CORE_NINE_CORRELATED	22	-0.693324	-1.86988	0	0.000274082	0.112	414	tags=77%, list=24%, signal=101%
DAZARD_UV_RESPONSE_CLUSTER_G6	21	-0.700033	-1.86938	0	0.000273189	0.112	354	tags=67%, list=21%, signal=83%
REACTOME_RESOLUTION_OF_D_LOOP_STRUCTURES	20	-0.711709	-1.86824	0	0.000283999	0.116	425	tags=85%, list=25%, signal=112%
REACTOME_DEVELOPMENTAL_BIOLOGY	115	-0.559517	-1.86504	0	0.000304006	0.123	265	tags=41%, list=16%, signal=45%
GRADE_COLON_AND_RECTAL_CANCER_UP	62	-0.595254	-1.85885	0	0.000342343	0.138	305	tags=48%, list=18%, signal=57%
REACTOME_RESOLUTION_OF_D_LOOP_STRUCTURES_THROUGH_SYNTHESIS_DEPENDENT_STRAND_ANNEALING_SDSA	17	-0.722146	-1.85644	0	0.000359699	0.144	416	tags=88%, list=24%, signal=116%
GROSS_HYPOXIA_VIA_ELK3_UP	50	-0.6091	-1.85181	0	0.000390766	0.157	255	tags=50%, list=15%, signal=57%
JOHANSSON_GLIOMAGENESIS_BY_PDGFB_UP	20	-0.707867	-1.8517	0	0.000389518	0.157	170	tags=50%, list=10%, signal=55%
BUYTAERT_PHOTODYNAMIC_THERAPY_STRESS_DN	131	-0.545113	-1.84946	0	0.000406585	0.164	340	tags=41%, list=20%, signal=48%
CHIANG_LIVER_CANCER_SUBCLASS_UNANNOTATED_DN	40	-0.630499	-1.84707	0	0.00042134	0.171	433	tags=65%, list=25%, signal=85%
REACTOME_HDR_THROUGH_SINGLE_STRAND_ANNEALING_SSA	23	-0.679584	-1.83998	0	0.000488114	0.196	507	tags=87%, list=30%, signal=122%
EPPERT_PROGENITOR	40	-0.616685	-1.83903	0	0.000493354	0.199	391	tags=60%, list=23%, signal=76%
MATSUDA_NATURAL_KILLER_DIFFERENTIATION	58	-0.577701	-1.83666	0	0.000507616	0.205	174	tags=34%, list=10%, signal=37%
KEGG_PROGESTERONE_MEDIATED_OOCYTE_MATURATION	19	-0.694494	-1.83462	0	0.000528417	0.214	299	tags=58%, list=18%, signal=69%
KOKKINAKIS_METHIONINE_DEPRIVATION_96HR_DN	20	-0.695114	-1.834	0	0.000537968	0.218	256	tags=70%, list=15%, signal=81%
BENPORATH_MYC_MAX_TARGETS	112	-0.551311	-1.83028	0	0.000585566	0.235	366	tags=46%, list=21%, signal=54%
HAMAI_APOPTOSIS_VIA_TRAIL_UP	121	-0.551657	-1.82618	0	0.000637273	0.253	497	tags=56%, list=29%, signal=74%
DEURIG_T_CELL_PROLYMPHOCYTIC_LEUKEMIA_UP	53	-0.588686	-1.82428	0	0.000659938	0.264	388	tags=49%, list=23%, signal=62%
SUNG_METASTASIS_STROMA_DN	26	-0.651035	-1.82349	0	0.000671119	0.267	431	tags=73%, list=25%, signal=96%
REACTOME_CELLULAR_RESPONSES_TO_STIMULI	147	-0.52771	-1.80725	0	0.000912074	0.343	379	tags=49%, list=22%, signal=58%
OLSSON_E2F3_TARGETS_DN	19	-0.696731	-1.80697	0	0.000920351	0.348	324	tags=58%, list=19%, signal=71%
WP_CILIARY_LANDSCAPE	27	-0.642198	-1.80669	0.00116959	0.000917536	0.348	348	tags=52%, list=20%, signal=64%
FERRANDO_T_ALL_WITH_MLL_ENL_FUSION_DN	32	-0.62605	-1.80644	0	0.000919116	0.348	590	tags=84%, list=35%, signal=127%
CHICAS_RB1_TARGETS_SENESCENT	166	-0.529804	-1.80434	0	0.000955696	0.358	536	tags=60%, list=31%, signal=79%
KEGG_MEDICUS_REFERENCE_ORGANIZATION_OF_THE_OUTER_KINETOCHORE	15	-0.728182	-1.80419	0	0.000957135	0.36	283	tags=67%, list=17%, signal=79%
NAKAMURA_TUMOR_ZONE_PERIPHERAL_VS_CENTRAL_UP	60	-0.571087	-1.80104	0	0.00101483	0.382	431	tags=52%, list=25%, signal=67%
PUJANA_ATM_PCC_NETWORK	222	-0.521136	-1.79521	0	0.00113091	0.419	432	tags=47%, list=25%, signal=55%
BOYAULT_LIVER_CANCER_SUBCLASS_G123_UP	16	-0.711924	-1.79356	0	0.00115337	0.425	273	tags=56%, list=16%, signal=66%
REACTOME_MEMBRANE_TRAFFICKING	54	-0.581544	-1.79343	0	0.00115211	0.426	200	tags=28%, list=12%, signal=30%
BORCZUK_MALIGNANT_MESOTHELIOMA_UP	55	-0.579491	-1.79098	0	0.0012023	0.44	258	tags=42%, list=15%, signal=48%
LASTOWSKA_NEUROBLASTOMA_COPY_NUMBER_UP	27	-0.643244	-1.79014	0.00118624	0.00121792	0.446	202	tags=37%, list=12%, signal=41%
REACTOME_NUCLEAR_ENVELOPE_NE_REASSEMBLY	23	-0.648586	-1.7901	0.00238379	0.0012143	0.446	544	tags=87%, list=32%, signal=126%
BHATTACHARYA_EMBRYONIC_STEM_CELL	24	-0.663436	-1.79007	0	0.00121287	0.447	371	tags=63%, list=22%, signal=79%
REACTOME_SUMOYLATION_OF_CHROMATIN_ORGANIZATION_PROTEINS	31	-0.627824	-1.78855	0.00357569	0.00125609	0.457	576	tags=84%, list=34%, signal=124%
KEGG_CELL_CYCLE	58	-0.578607	-1.78587	0	0.0013115	0.473	343	tags=66%, list=20%, signal=79%
REACTOME_ADAPTIVE_IMMUNE_SYSTEM	47	-0.585209	-1.78289	0.00110254	0.00137278	0.493	229	tags=36%, list=13%, signal=41%
WP_DNA_IR_DAMAGE_AND_CELLULAR_RESPONSE_VIA_ATR	47	-0.587992	-1.78146	0	0.0014086	0.503	391	tags=68%, list=23%, signal=86%
KRIEG_HYPOXIA_NOT_VIA_KDM3A	104	-0.531218	-1.76909	0	0.00170659	0.571	228	tags=38%, list=13%, signal=41%
RHODES_CANCER_META_SIGNATURE	18	-0.672133	-1.76861	0	0.0017143	0.574	432	tags=72%, list=25%, signal=96%
KEGG_MEDICUS_REFERENCE_HOMOLOGOUS_RECOMBINATION	24	-0.647933	-1.75872	0.00123762	0.00196562	0.619	380	tags=71%, list=22%, signal=90%
REACTOME_RHOA_GTPASE_CYCLE	19	-0.670812	-1.75598	0	0.00205764	0.636	216	tags=47%, list=13%, signal=54%
WP_CELL_CYCLE	56	-0.566559	-1.75449	0	0.00209092	0.642	343	tags=64%, list=20%, signal=78%
MORI_EMU_MYC_LYMPHOMA_BY_ONSET_TIME_UP	41	-0.594415	-1.75226	0.0011274	0.00219221	0.661	529	tags=68%, list=31%, signal=97%
REACTOME_TRANSCRIPTIONAL_REGULATION_BY_E2F6	15	-0.707041	-1.7518	0	0.00220243	0.665	423	tags=73%, list=25%, signal=97%
GINESTIER_BREAST_CANCER_20Q13_AMPLIFICATION_DN	20	-0.660317	-1.74898	0.00252207	0.00229048	0.678	244	tags=40%, list=14%, signal=46%
WP_DNA_REPAIR_PATHWAYS_FULL_NETWORK	49	-0.573443	-1.74447	0	0.00247839	0.715	391	tags=63%, list=23%, signal=80%
REACTOME_MITOTIC_G2_G2_M_PHASES	59	-0.552345	-1.73905	0.00109051	0.00266724	0.742	330	tags=51%, list=19%, signal=61%
PUJANA_BREAST_CANCER_LIT_INT_NETWORK	45	-0.574271	-1.7381	0	0.00271647	0.748	391	tags=64%, list=23%, signal=81%
REACTOME_EXTENSION_OF_TELOMERES	27	-0.624652	-1.73515	0.00231481	0.002859	0.764	568	tags=81%, list=33%, signal=120%
KEGG_MEDICUS_REFERENCE_MISMATCH_REPAIR	17	-0.669815	-1.72932	0.00123609	0.00311055	0.789	494	tags=82%, list=29%, signal=115%
REACTOME_SUMOYLATION_OF_DNA_REPLICATION_PROTEINS	22	-0.647897	-1.72867	0.00120337	0.00313614	0.792	576	tags=91%, list=34%, signal=136%
REACTOME_HIV_LIFE_CYCLE	25	-0.631112	-1.72708	0.00242131	0.00319168	0.796	576	tags=88%, list=34%, signal=131%
DURCHDEWALD_SKIN_CARCINOGENESIS_UP	18	-0.679451	-1.7267	0.00745342	0.00320092	0.796	350	tags=67%, list=21%, signal=83%
REACTOME_NUCLEAR_ENVELOPE_BREAKDOWN	22	-0.628351	-1.72372	0.00124688	0.0033281	0.81	576	tags=86%, list=34%, signal=129%
DACOSTA_UV_RESPONSE_VIA_ERCC3_DN	89	-0.528357	-1.72368	0	0.00332287	0.81	491	tags=54%, list=29%, signal=72%
YAMAZAKI_TCEB3_TARGETS_DN	49	-0.555845	-1.71926	0.00111111	0.00353634	0.826	345	tags=55%, list=20%, signal=67%
LIAO_METASTASIS	75	-0.540719	-1.71846	0.00106496	0.0035685	0.83	259	tags=35%, list=15%, signal=39%
MARTENS_TRETINOIN_RESPONSE_DN	115	-0.518169	-1.71765	0	0.00359619	0.834	400	tags=41%, list=23%, signal=50%
REACTOME_INTERACTIONS_OF_REV_WITH_HOST_CELLULAR_PROTEINS	19	-0.647316	-1.71706	0.00501882	0.00361793	0.835	576	tags=95%, list=34%, signal=141%
REACTOME_RECOGNITION_OF_DNA_DAMAGE_BY_PCNA_CONTAINING_REPLICATION_COMPLEX	17	-0.674094	-1.71589	0.00375469	0.00366706	0.839	376	tags=71%, list=22%, signal=90%
KORKOLA_TERATOMA	15	-0.688581	-1.7154	0.00252207	0.00368455	0.841	333	tags=73%, list=20%, signal=90%
DAIRKEE_CANCER_PRONE_RESPONSE_BPA_E2	16	-0.68669	-1.71503	0.00122699	0.00370001	0.842	237	tags=50%, list=14%, signal=58%
ZAMORA_NOS2_TARGETS_UP	19	-0.65562	-1.7121	0.00243902	0.00384173	0.855	139	tags=42%, list=8%, signal=45%
WP_NUCLEOTIDE_EXCISION_REPAIR_IN_XERODERMA_PIGMENTOSUM	35	-0.588754	-1.71152	0.00340522	0.00387038	0.857	379	tags=66%, list=22%, signal=83%
CARRILLOREIXACH_HEPATOBLASTOMA_VS_NORMAL_UP	142	-0.503143	-1.71084	0	0.00389676	0.861	403	tags=44%, list=24%, signal=52%
MARTINEZ_RESPONSE_TO_TRABECTEDIN_DN	47	-0.567241	-1.70892	0	0.00400623	0.868	316	tags=43%, list=19%, signal=51%
ZHANG_RESPONSE_TO_IKK_INHIBITOR_AND_TNF_DN	23	-0.621252	-1.70338	0.00244499	0.00435267	0.894	517	tags=78%, list=30%, signal=111%
KEGG_HOMOLOGOUS_RECOMBINATION	16	-0.678051	-1.70197	0.00375	0.00441395	0.897	507	tags=88%, list=30%, signal=123%
REACTOME_VESICLE_MEDIATED_TRANSPORT	57	-0.54534	-1.69932	0	0.00456751	0.907	200	tags=26%, list=12%, signal=29%
BILD_E2F3_ONCOGENIC_SIGNATURE	44	-0.566581	-1.69929	0.0011236	0.0045611	0.907	570	tags=73%, list=33%, signal=106%
ABRAMSON_INTERACT_WITH_AIRE	23	-0.621962	-1.69663	0.00736196	0.00476848	0.919	533	tags=74%, list=31%, signal=106%
ACEVEDO_LIVER_TUMOR_VS_NORMAL_ADJACENT_TISSUE_UP	107	-0.514854	-1.6957	0	0.00481502	0.92	433	tags=48%, list=25%, signal=60%
DANG_BOUND_BY_MYC	171	-0.494493	-1.69525	0	0.00483649	0.921	395	tags=44%, list=23%, signal=51%
IVANOVA_HEMATOPOIESIS_LATE_PROGENITOR	62	-0.538932	-1.69283	0.00106838	0.00499224	0.929	240	tags=34%, list=14%, signal=38%
REACTOME_TELOMERE_C_STRAND_LAGGING_STRAND_SYNTHESIS	21	-0.634581	-1.69279	0.00125156	0.0049791	0.929	568	tags=86%, list=33%, signal=127%
CAFFAREL_RESPONSE_TO_THC_DN	15	-0.688137	-1.69237	0.00774194	0.00499628	0.93	298	tags=60%, list=17%, signal=72%
RICKMAN_TUMOR_DIFFERENTIATED_WELL_VS_POORLY_UP	34	-0.58028	-1.69102	0	0.00508656	0.937	489	tags=56%, list=29%, signal=77%
REACTOME_POST_TRANSLATIONAL_PROTEIN_MODIFICATION	171	-0.495003	-1.68892	0	0.00527972	0.942	379	tags=43%, list=22%, signal=50%
MARSON_BOUND_BY_FOXP3_STIMULATED	145	-0.496604	-1.68763	0	0.00533709	0.942	287	tags=34%, list=17%, signal=37%
KAUFFMANN_DNA_REPAIR_GENES	91	-0.514936	-1.68423	0	0.00559898	0.956	391	tags=60%, list=23%, signal=74%
SESTO_RESPONSE_TO_UV_C7	18	-0.639785	-1.68366	0.00621118	0.00564592	0.958	299	tags=50%, list=18%, signal=60%
MOREAUX_B_LYMPHOCYTE_MATURATION_BY_TACI_DN	17	-0.670695	-1.68365	0.00507614	0.00563316	0.958	349	tags=65%, list=20%, signal=81%
REACTOME_NUCLEAR_PORE_COMPLEX_NPC_DISASSEMBLY	17	-0.650604	-1.68179	0	0.00575584	0.959	576	tags=94%, list=34%, signal=141%
WP_DNA_MISMATCH_REPAIR	17	-0.669815	-1.68174	0.00259403	0.00574288	0.959	494	tags=82%, list=29%, signal=115%
REACTOME_LAGGING_STRAND_SYNTHESIS	17	-0.642196	-1.66499	0.00625	0.00716837	0.98	538	tags=82%, list=32%, signal=119%
MATZUK_SPERMATOCYTE	15	-0.667892	-1.66262	0.00515464	0.00740558	0.983	333	tags=67%, list=20%, signal=82%
LIU_OVARIAN_CANCER_TUMORS_AND_XENOGRAFTS_XDGS_UP	31	-0.580397	-1.66038	0.00697674	0.00761756	0.984	235	tags=45%, list=14%, signal=51%
SLEBOS_HEAD_AND_NECK_CANCER_WITH_HPV_UP	28	-0.590614	-1.65884	0.00707547	0.00779743	0.986	440	tags=57%, list=26%, signal=76%
REACTOME_RESOLUTION_OF_AP_SITES_VIA_THE_MULTIPLE_NUCLEOTIDE_PATCH_REPLACEMENT_PATHWAY	17	-0.643531	-1.65787	0.0150188	0.00788875	0.987	533	tags=82%, list=31%, signal=119%
WP_GASTRIC_CANCER_NETWORK_2	17	-0.641265	-1.65543	0.0101138	0.0081196	0.988	393	tags=59%, list=23%, signal=76%
HAHTOLA_SEZARY_SYNDROM_UP	17	-0.644241	-1.65213	0.00743494	0.00842913	0.991	349	tags=65%, list=20%, signal=81%
REACTOME_AURKA_ACTIVATION_BY_TPX2	32	-0.558664	-1.64682	0.00114155	0.00902774	0.991	505	tags=56%, list=30%, signal=78%
REACTOME_SUMOYLATION	62	-0.521582	-1.64511	0	0.00919628	0.991	544	tags=68%, list=32%, signal=96%
HESS_TARGETS_OF_HOXA9_AND_MEIS1_UP	22	-0.61753	-1.64486	0.002442	0.00921648	0.991	342	tags=50%, list=20%, signal=62%
DACOSTA_UV_RESPONSE_VIA_ERCC3_COMMON_DN	51	-0.536585	-1.64413	0.00332226	0.00926876	0.991	343	tags=45%, list=20%, signal=55%
KATSANOU_ELAVL1_TARGETS_DN	28	-0.576064	-1.64244	0.0106257	0.00942658	0.992	409	tags=50%, list=24%, signal=65%
REACTOME_PCNA_DEPENDENT_LONG_PATCH_BASE_EXCISION_REPAIR	15	-0.660106	-1.63886	0.0101652	0.00987639	0.995	494	tags=80%, list=29%, signal=112%
GRAESSMANN_RESPONSE_TO_MC_AND_DOXORUBICIN_DN	101	-0.493139	-1.63578	0.00102881	0.0102527	0.997	516	tags=50%, list=30%, signal=68%
PID_ATR_PATHWAY	25	-0.59374	-1.63309	0.00598086	0.0105793	0.998	389	tags=80%, list=23%, signal=102%
BROWNE_HCMV_INFECTION_14HR_UP	28	-0.587382	-1.63129	0.00351288	0.0107761	0.998	486	tags=61%, list=29%, signal=84%
BENPORATH_NANOG_TARGETS	109	-0.490415	-1.63079	0	0.0108186	0.998	354	tags=39%, list=21%, signal=46%
REACTOME_ANTIVIRAL_MECHANISM_BY_IFN_STIMULATED_GENES	35	-0.558652	-1.62957	0.00345622	0.0109438	0.998	594	tags=74%, list=35%, signal=112%
SHETH_LIVER_CANCER_VS_TXNIP_LOSS_PAM1	35	-0.564177	-1.62419	0.00465116	0.0117408	0.999	229	tags=37%, list=13%, signal=42%
KEGG_MEDICUS_REFERENCE_ORGANIZATION_OF_THE_INNER_KINETOCHORE	15	-0.650296	-1.62296	0.0113208	0.011907	0.999	607	tags=100%, list=36%, signal=154%
REACTOME_REGULATION_OF_PLK1_ACTIVITY_AT_G2_M_TRANSITION	33	-0.560682	-1.62265	0.0104895	0.0119306	0.999	505	tags=58%, list=30%, signal=80%
REACTOME_APOPTOSIS	25	-0.589309	-1.62263	0.00606061	0.0119016	0.999	182	tags=36%, list=11%, signal=40%
OUELLET_OVARIAN_CANCER_INVASIVE_VS_LMP_UP	19	-0.622403	-1.62183	0.0123457	0.0119964	0.999	533	tags=79%, list=31%, signal=114%
GRAESSMANN_APOPTOSIS_BY_DOXORUBICIN_DN	227	-0.468354	-1.62157	0	0.0120021	0.999	545	tags=49%, list=32%, signal=63%
RAY_TUMORIGENESIS_BY_ERBB2_CDC25A_UP	31	-0.568225	-1.6211	0.00472813	0.0120459	0.999	332	tags=55%, list=19%, signal=67%
BENPORATH_SOX2_TARGETS	82	-0.498644	-1.62026	0	0.0121536	0.999	360	tags=41%, list=21%, signal=50%
YEGNASUBRAMANIAN_PROSTATE_CANCER	17	-0.628839	-1.6176	0.0138539	0.0124991	0.999	463	tags=59%, list=27%, signal=80%
WP_ATM_SIGNALING_IN_DEVELOPMENT_AND_DISEASE	15	-0.642406	-1.61483	0.00381194	0.0128897	0.999	456	tags=73%, list=27%, signal=99%
REACTOME_RESOLUTION_OF_ABASIC_SITES_AP_SITES	20	-0.605555	-1.61288	0.00980392	0.0131649	0.999	533	tags=75%, list=31%, signal=108%
HELLER_HDAC_TARGETS_UP	60	-0.516101	-1.60983	0.00217155	0.013629	0.999	248	tags=38%, list=15%, signal=43%
REACTOME_NUCLEAR_IMPORT_OF_REV_PROTEIN	16	-0.642874	-1.60679	0.0111111	0.0141159	1	576	tags=94%, list=34%, signal=140%
REACTOME_RNA_POLYMERASE_II_TRANSCRIPTION	228	-0.465299	-1.6039	0	0.0145754	1	396	tags=43%, list=23%, signal=48%
UDAYAKUMAR_MED1_TARGETS_UP	18	-0.636095	-1.6036	0.0101652	0.0146108	1	432	tags=67%, list=25%, signal=88%
REACTOME_SIGNALING_BY_INTERLEUKINS	47	-0.533069	-1.60098	0.00222222	0.0150226	1	87	tags=26%, list=5%, signal=26%
REACTOME_POLYMERASE_SWITCHING_ON_THE_C_STRAND_OF_THE_TELOMERE	15	-0.636053	-1.6008	0.014157	0.0150278	1	376	tags=67%, list=22%, signal=85%
BERTUCCI_MEDULLARY_VS_DUCTAL_BREAST_CANCER_UP	29	-0.559628	-1.59743	0.0140515	0.0155983	1	255	tags=31%, list=15%, signal=36%
WANG_CISPLATIN_RESPONSE_AND_XPC_UP	59	-0.517564	-1.59734	0.00218103	0.0155752	1	259	tags=39%, list=15%, signal=44%
REACTOME_INTERACTIONS_OF_VPR_WITH_HOST_CELLULAR_PROTEINS	15	-0.641669	-1.5954	0.0113208	0.0158988	1	576	tags=93%, list=34%, signal=140%
RAO_BOUND_BY_SALL4_ISOFORM_B	59	-0.513797	-1.59506	0.00214592	0.0159204	1	275	tags=31%, list=16%, signal=35%
MEISSNER_BRAIN_HCP_WITH_H3K4ME3_AND_H3K27ME3	120	-0.474495	-1.59288	0	0.0162671	1	156	tags=22%, list=9%, signal=22%
MOREAUX_MULTIPLE_MYELOMA_BY_TACI_DN	26	-0.57058	-1.59175	0.0130641	0.0164714	1	349	tags=46%, list=20%, signal=57%
MODY_HIPPOCAMPUS_PRENATAL	15	-0.636324	-1.59143	0.0113636	0.0165	1	368	tags=47%, list=22%, signal=59%
REACTOME_EXPORT_OF_VIRAL_RIBONUCLEOPROTEINS_FROM_NUCLEUS	15	-0.640964	-1.59059	0.0149068	0.016623	1	576	tags=93%, list=34%, signal=140%
REACTOME_NS1_MEDIATED_EFFECTS_ON_HOST_PATHWAYS	17	-0.622327	-1.58845	0.00868486	0.016968	1	576	tags=88%, list=34%, signal=132%
GENTILE_UV_HIGH_DOSE_DN	44	-0.523198	-1.58186	0.00673401	0.0183093	1	395	tags=55%, list=23%, signal=69%
PRAMOONJAGO_SOX4_TARGETS_DN	15	-0.63463	-1.57963	0.0258732	0.0187605	1	376	tags=53%, list=22%, signal=68%
HELLER_SILENCED_BY_METHYLATION_UP	39	-0.526036	-1.57726	0.0102623	0.0191968	1	120	tags=31%, list=7%, signal=32%
PURBEY_TARGETS_OF_CTBP1_NOT_SATB1_DN	37	-0.539677	-1.57321	0.00807382	0.0200349	1	140	tags=27%, list=8%, signal=29%
VANTVEER_BREAST_CANCER_POOR_PROGNOSIS	18	-0.602021	-1.57287	0.00758534	0.0200612	1	373	tags=50%, list=22%, signal=63%
REACTOME_TRANSCRIPTION_COUPLED_NUCLEOTIDE_EXCISION_REPAIR_TC_NER	15	-0.621375	-1.56565	0.0176101	0.021643	1	494	tags=73%, list=29%, signal=102%
LANDIS_ERBB2_BREAST_TUMORS_324_UP	17	-0.599318	-1.56324	0.0285714	0.0222373	1	208	tags=35%, list=12%, signal=40%
MALONEY_RESPONSE_TO_17AAG_DN	16	-0.623263	-1.56131	0.0231065	0.022661	1	471	tags=63%, list=28%, signal=86%
REACTOME_GAP_FILLING_DNA_REPAIR_SYNTHESIS_AND_LIGATION_IN_GG_NER	15	-0.621375	-1.55914	0.028536	0.023167	1	494	tags=73%, list=29%, signal=102%
BENPORATH_EED_TARGETS	89	-0.475249	-1.55687	0.00103627	0.0236995	1	236	tags=30%, list=14%, signal=33%
REACTOME_SUMOYLATION_OF_RNA_BINDING_PROTEINS	15	-0.62519	-1.55652	0.0360825	0.0237126	1	602	tags=93%, list=35%, signal=143%
MOHANKUMAR_HOXA1_TARGETS_UP	79	-0.482036	-1.5562	0.0031881	0.0237383	1	247	tags=33%, list=14%, signal=37%
REACTOME_DNA_DAMAGE_BYPASS	20	-0.588003	-1.55585	0.0208333	0.0237799	1	376	tags=60%, list=22%, signal=76%
REACTOME_TRANSPORT_OF_THE_SLBP_DEPENDANT_MATURE_MRNA	16	-0.6177	-1.55516	0.0227273	0.0238937	1	576	tags=88%, list=34%, signal=131%
REACTOME_PROGRAMMED_CELL_DEATH	28	-0.552704	-1.55513	0.0070922	0.0238548	1	182	tags=32%, list=11%, signal=35%
REACTOME_TRANSPORT_OF_MATURE_MRNAS_DERIVED_FROM_INTRONLESS_TRANSCRIPTS	16	-0.6177	-1.55334	0.0253165	0.0243053	1	576	tags=88%, list=34%, signal=131%
REACTOME_ISG15_ANTIVIRAL_MECHANISM	17	-0.622327	-1.55241	0.0189633	0.0245018	1	576	tags=88%, list=34%, signal=132%
HOLLMANN_APOPTOSIS_VIA_CD40_UP	30	-0.549933	-1.55158	0.0131422	0.0246659	1	434	tags=50%, list=25%, signal=66%
REACTOME_HIV_INFECTION	29	-0.556896	-1.54771	0.0164319	0.0256714	1	576	tags=79%, list=34%, signal=118%
PUIFFE_INVASION_INHIBITED_BY_ASCITES_UP	17	-0.604638	-1.534	0.0250941	0.0295228	1	106	tags=35%, list=6%, signal=37%
PLASARI_TGFB1_TARGETS_10HR_DN	39	-0.514163	-1.53209	0.016055	0.0300777	1	412	tags=56%, list=24%, signal=73%
REACTOME_SUMOYLATION_OF_DNA_DAMAGE_RESPONSE_AND_REPAIR_PROTEINS	28	-0.537994	-1.52928	0.0273484	0.0308577	1	602	tags=79%, list=35%, signal=119%
SANSOM_APC_TARGETS_REQUIRE_MYC	42	-0.508423	-1.52474	0.0259887	0.0321975	1	446	tags=48%, list=26%, signal=63%
CREIGHTON_ENDOCRINE_THERAPY_RESISTANCE_1	93	-0.467186	-1.5246	0.00310559	0.032171	1	322	tags=35%, list=19%, signal=41%
REACTOME_RECRUITMENT_OF_MITOTIC_CENTROSOME_PROTEINS_AND_COMPLEXES	31	-0.521872	-1.52338	0.0219146	0.0324897	1	725	tags=81%, list=43%, signal=138%
PID_E2F_PATHWAY	35	-0.528801	-1.52144	0.0205245	0.0330609	1	349	tags=63%, list=20%, signal=77%
WIELAND_UP_BY_HBV_INFECTION	18	-0.588892	-1.5211	0.0288221	0.0331108	1	170	tags=33%, list=10%, signal=37%
WANG_TUMOR_INVASIVENESS_UP	42	-0.511807	-1.52017	0.0157835	0.0333362	1	332	tags=40%, list=19%, signal=49%
BLANCO_MELO_COVID19_SARS_COV_2_INFECTION_A594_CELLS_DN	17	-0.601798	-1.51937	0.0301508	0.0334938	1	236	tags=41%, list=14%, signal=47%
REACTOME_RECRUITMENT_OF_NUMA_TO_MITOTIC_CENTROSOMES	34	-0.517288	-1.51709	0.0193622	0.0341477	1	725	tags=79%, list=43%, signal=135%
REACTOME_REGULATION_OF_TP53_ACTIVITY_THROUGH_PHOSPHORYLATION	38	-0.503504	-1.51347	0.0194064	0.0354283	1	416	tags=63%, list=24%, signal=82%
PEDERSEN_METASTASIS_BY_ERBB2_ISOFORM_7	85	-0.46574	-1.51151	0.0104058	0.0360549	1	403	tags=45%, list=24%, signal=56%
GRYDER_PAX3FOXO1_ENHANCERS_IN_TADS	106	-0.457903	-1.50914	0.00519211	0.0367583	1	422	tags=39%, list=25%, signal=48%
PID_BARD1_PATHWAY	16	-0.598784	-1.50455	0.0393901	0.0383493	1	475	tags=69%, list=28%, signal=94%
REACTOME_FANCONI_ANEMIA_PATHWAY	21	-0.571553	-1.50392	0.0283251	0.0384957	1	594	tags=76%, list=35%, signal=115%
SOGA_COLORECTAL_CANCER_MYC_UP	25	-0.546564	-1.5038	0.0337756	0.0384764	1	712	tags=88%, list=42%, signal=149%
REACTOME_HOST_INTERACTIONS_OF_HIV_FACTORS	23	-0.550675	-1.50227	0.0302297	0.0389607	1	576	tags=83%, list=34%, signal=123%
SANSOM_APC_TARGETS_UP	29	-0.531225	-1.50008	0.0318396	0.0396761	1	533	tags=66%, list=31%, signal=94%
REACTOME_SLC_TRANSPORTER_DISORDERS	15	-0.597795	-1.49791	0.0467172	0.040436	1	576	tags=87%, list=34%, signal=130%
REACTOME_RHO_GTPASE_CYCLE	45	-0.484104	-1.48968	0.0286344	0.0437353	1	216	tags=27%, list=13%, signal=30%
FARMER_BREAST_CANCER_APOCRINE_VS_BASAL	58	-0.476988	-1.48784	0.0225806	0.0444386	1	126	tags=22%, list=7%, signal=23%
MATTIOLI_MGUS_VS_PCL	22	-0.547119	-1.48419	0.0362319	0.045897	1	544	tags=82%, list=32%, signal=119%
REACTOME_CILIUM_ASSEMBLY	38	-0.504029	-1.48286	0.0306122	0.0463374	1	571	tags=58%, list=33%, signal=85%
WP_PRIMARY_OVARIAN_INSUFFICIENCY	23	-0.548029	-1.47962	0.0444178	0.0477422	1	438	tags=65%, list=26%, signal=87%
NUYTTEN_NIPP1_TARGETS_DN	128	-0.445177	-1.47944	0.00306748	0.0477294	1	393	tags=36%, list=23%, signal=43%
REACTOME_SNRNP_ASSEMBLY	18	-0.568876	-1.4786	0.0473225	0.0479657	1	576	tags=78%, list=34%, signal=116%
ACEVEDO_LIVER_CANCER_UP	109	-0.446628	-1.47776	0.00512295	0.0482712	1	433	tags=40%, list=25%, signal=51%
BROWNE_HCMV_INFECTION_4HR_DN	21	-0.553993	-1.47285	0.0469716	0.0503439	1	232	tags=29%, list=14%, signal=33%
FLORIO_NEOCORTEX_BASAL_RADIAL_GLIA_UP	29	-0.524795	-1.46848	0.0429594	0.0523169	1	122	tags=31%, list=7%, signal=33%
KEGG_PYRIMIDINE_METABOLISM	21	-0.557809	-1.46756	0.039072	0.0526486	1	559	tags=86%, list=33%, signal=126%
REACTOME_TRNA_PROCESSING	16	-0.587415	-1.46395	0.0492424	0.0543124	1	576	tags=81%, list=34%, signal=122%
SENESE_HDAC3_TARGETS_DN	76	-0.453705	-1.46381	0.0188679	0.054298	1	447	tags=41%, list=26%, signal=53%
YAGI_AML_WITH_INV_16_TRANSLOCATION	40	-0.494945	-1.45957	0.0268156	0.0562648	1	432	tags=48%, list=25%, signal=62%
DANG_MYC_TARGETS_UP	37	-0.494471	-1.45774	0.0306122	0.0570662	1	370	tags=41%, list=22%, signal=51%
WP_CILIOPATHIES	15	-0.583508	-1.44943	0.0614597	0.0611434	1	548	tags=67%, list=32%, signal=97%
GROSS_HYPOXIA_VIA_ELK3_AND_HIF1A_DN	22	-0.552142	-1.44873	0.0476191	0.0613709	1	223	tags=36%, list=13%, signal=41%
REACTOME_ANCHORING_OF_THE_BASAL_BODY_TO_THE_PLASMA_MEMBRANE	33	-0.500395	-1.44755	0.0517241	0.0619135	1	571	tags=58%, list=33%, signal=85%
REACTOME_CLASS_I_MHC_MEDIATED_ANTIGEN_PROCESSING_PRESENTATION	17	-0.566706	-1.44733	0.0603774	0.0619032	1	383	tags=47%, list=22%, signal=60%
MULLIGHAN_NPM1_SIGNATURE_3_UP	42	-0.480216	-1.4439	0.0479911	0.0637055	1	391	tags=45%, list=23%, signal=57%
RIZKI_TUMOR_INVASIVENESS_3D_DN	32	-0.501221	-1.44182	0.0418118	0.064666	1	266	tags=31%, list=16%, signal=36%
ZHANG_RESPONSE_TO_CANTHARIDIN_DN	16	-0.580102	-1.44159	0.0571429	0.0646528	1	482	tags=56%, list=28%, signal=78%
PEDRIOLI_MIR31_TARGETS_UP	15	-0.579089	-1.43834	0.0580645	0.0663047	1	85	tags=27%, list=5%, signal=28%
ZWANG_DOWN_BY_2ND_EGF_PULSE	55	-0.462435	-1.43693	0.0417582	0.0669561	1	309	tags=38%, list=18%, signal=45%
MARTORIATI_MDM4_TARGETS_FETAL_LIVER_DN	50	-0.467722	-1.43306	0.0424107	0.0691169	1	360	tags=30%, list=21%, signal=37%
HADDAD_B_LYMPHOCYTE_PROGENITOR	41	-0.480527	-1.43247	0.0431235	0.0693183	1	232	tags=29%, list=14%, signal=33%
BENPORATH_OCT4_TARGETS	34	-0.494543	-1.43239	0.0542099	0.0692268	1	290	tags=38%, list=17%, signal=45%
SHETH_LIVER_CANCER_VS_TXNIP_LOSS_PAM2	21	-0.525704	-1.43068	0.0643985	0.0700477	1	460	tags=62%, list=27%, signal=84%
GRYDER_PAX3FOXO1_TOP_ENHANCERS	48	-0.465323	-1.42969	0.0430839	0.0704859	1	190	tags=23%, list=11%, signal=25%
PEART_HDAC_PROLIFERATION_CLUSTER_UP	20	-0.539883	-1.42533	0.0668258	0.0730497	1	247	tags=45%, list=14%, signal=52%
SPIELMAN_LYMPHOBLAST_EUROPEAN_VS_ASIAN_UP	78	-0.442804	-1.41779	0.0211864	0.0776118	1	396	tags=42%, list=23%, signal=53%
SHEN_SMARCA2_TARGETS_DN	22	-0.525009	-1.41671	0.0828258	0.0781889	1	255	tags=36%, list=15%, signal=42%
GRUETZMANN_PANCREATIC_CANCER_UP	67	-0.44447	-1.4042	0.0297556	0.0863611	1	158	tags=21%, list=9%, signal=22%
REACTOME_REGULATION_OF_TP53_ACTIVITY	46	-0.467248	-1.40301	0.0489433	0.0869652	1	423	tags=57%, list=25%, signal=73%
MARKEY_RB1_CHRONIC_LOF_UP	41	-0.47017	-1.40063	0.0561283	0.0884663	1	307	tags=51%, list=18%, signal=61%
REACTOME_GLYCOLYSIS	16	-0.552928	-1.40018	0.0903308	0.0886253	1	617	tags=88%, list=36%, signal=136%
BROWNE_HCMV_INFECTION_48HR_UP	38	-0.470576	-1.40006	0.0558723	0.0885343	1	395	tags=45%, list=23%, signal=57%
GRESHOCK_CANCER_COPY_NUMBER_UP	39	-0.477219	-1.39691	0.0660487	0.0906339	1	254	tags=33%, list=15%, signal=38%
WP_G1_TO_S_CELL_CYCLE_CONTROL	37	-0.469547	-1.39238	0.069397	0.0937135	1	343	tags=59%, list=20%, signal=73%
REACTOME_SARS_COV_2_ACTIVATES_MODULATES_INNATE_AND_ADAPTIVE_IMMUNE_RESPONSES	19	-0.532986	-1.38011	0.0928218	0.102829	1	576	tags=74%, list=34%, signal=110%
WAKASUGI_HAVE_ZNF143_BINDING_SITES	23	-0.507432	-1.378	0.100122	0.104216	1	468	tags=70%, list=27%, signal=95%
REACTOME_GLUCOSE_METABOLISM	16	-0.552928	-1.37653	0.0956072	0.105197	1	617	tags=88%, list=36%, signal=136%
REACTOME_ANTIGEN_PROCESSING_UBIQUITINATION_PROTEASOME_DEGRADATION	16	-0.542809	-1.3735	0.0941029	0.107429	1	383	tags=44%, list=22%, signal=56%
KOYAMA_SEMA3B_TARGETS_DN	43	-0.456464	-1.37112	0.0641593	0.109216	1	364	tags=42%, list=21%, signal=52%
GOTZMANN_EPITHELIAL_TO_MESENCHYMAL_TRANSITION_UP	19	-0.519693	-1.3679	0.110828	0.111709	1	279	tags=47%, list=16%, signal=56%
BASSO_B_LYMPHOCYTE_NETWORK	34	-0.468319	-1.3667	0.0936019	0.112503	1	229	tags=29%, list=13%, signal=33%
VERHAAK_GLIOBLASTOMA_PRONEURAL	23	-0.5018	-1.36509	0.10136	0.113637	1	480	tags=48%, list=28%, signal=66%
KEGG_PURINE_METABOLISM	23	-0.500005	-1.36405	0.104496	0.114316	1	573	tags=74%, list=34%, signal=110%
CHICAS_RB1_TARGETS_CONFLUENT	79	-0.42004	-1.36385	0.0357895	0.114262	1	355	tags=34%, list=21%, signal=41%
ENK_UV_RESPONSE_KERATINOCYTE_DN	67	-0.422251	-1.35623	0.0590763	0.120595	1	533	tags=48%, list=31%, signal=67%
REACTOME_TERMINATION_OF_TRANSLESION_DNA_SYNTHESIS	17	-0.525348	-1.35619	0.11875	0.1204	1	494	tags=65%, list=29%, signal=90%
VERHAAK_AML_WITH_NPM1_MUTATED_UP	24	-0.503484	-1.35566	0.103785	0.120659	1	92	tags=25%, list=5%, signal=26%
SHETH_LIVER_CANCER_VS_TXNIP_LOSS_PAM3	16	-0.535694	-1.35243	0.113333	0.123298	1	73	tags=25%, list=4%, signal=26%
HELLER_HDAC_TARGETS_SILENCED_BY_METHYLATION_UP	87	-0.41143	-1.35013	0.04617	0.12517	1	248	tags=30%, list=15%, signal=33%
RIEGE_DELTANP63_DIRECT_TARGETS_UP	42	-0.446693	-1.34968	0.0897867	0.125362	1	405	tags=40%, list=24%, signal=52%
REACTOME_CDC42_GTPASE_CYCLE	20	-0.504631	-1.349	0.115614	0.125693	1	216	tags=30%, list=13%, signal=34%
REACTOME_INFLUENZA_INFECTION	21	-0.506443	-1.34887	0.109622	0.125547	1	576	tags=81%, list=34%, signal=121%
SCHAEFFER_PROSTATE_DEVELOPMENT_6HR_DN	50	-0.438587	-1.34595	0.084153	0.127863	1	172	tags=22%, list=10%, signal=24%
WP_NETWORK_MAP_OF_SARS_COV_2_SIGNALING_PATHWAY	22	-0.502534	-1.34439	0.118421	0.129078	1	157	tags=27%, list=9%, signal=30%
CHANDRAN_METASTASIS_UP	21	-0.49987	-1.3415	0.12995	0.131544	1	372	tags=38%, list=22%, signal=48%
MULLIGHAN_NPM1_MUTATED_SIGNATURE_1_UP	33	-0.46596	-1.34093	0.0903824	0.131821	1	391	tags=42%, list=23%, signal=54%
REACTOME_TRANSPORT_OF_MATURE_TRANSCRIPT_TO_CYTOPLASM	22	-0.497368	-1.33575	0.124547	0.136449	1	770	tags=86%, list=45%, signal=155%
REACTOME_REGULATION_OF_HSF1_MEDIATED_HEAT_SHOCK_RESPONSE	21	-0.498178	-1.33259	0.123724	0.1391	1	576	tags=71%, list=34%, signal=107%
REACTOME_PROCESSING_OF_CAPPED_INTRON_CONTAINING_PRE_MRNA	41	-0.450151	-1.33228	0.0995475	0.13916	1	940	tags=98%, list=55%, signal=212%
LINSLEY_MIR16_TARGETS	30	-0.466619	-1.33107	0.110714	0.14002	1	320	tags=33%, list=19%, signal=40%
REACTOME_DUAL_INCISION_IN_GG_NER	17	-0.52478	-1.3304	0.11995	0.140409	1	533	tags=76%, list=31%, signal=110%
LASTOWSKA_NEUROBLASTOMA_COPY_NUMBER_DN	70	-0.422418	-1.32739	0.0719577	0.143016	1	506	tags=39%, list=30%, signal=53%
MCCABE_BOUND_BY_HOXC6	34	-0.46101	-1.32527	0.107062	0.144809	1	323	tags=35%, list=19%, signal=43%
PID_MYC_ACTIV_PATHWAY	19	-0.506604	-1.32225	0.13913	0.147546	1	272	tags=32%, list=16%, signal=37%
WANG_LMO4_TARGETS_UP	38	-0.443521	-1.32154	0.113689	0.14801	1	479	tags=47%, list=28%, signal=64%
REACTOME_PKR_MEDIATED_SIGNALING	17	-0.525696	-1.32123	0.130982	0.148044	1	594	tags=65%, list=35%, signal=98%
LEE_RECENT_THYMIC_EMIGRANT	31	-0.465896	-1.32072	0.109813	0.148254	1	422	tags=39%, list=25%, signal=51%
HOUNKPE_HOUSEKEEPING_GENES	55	-0.422546	-1.32072	0.0769231	0.147993	1	924	tags=91%, list=54%, signal=192%
REACTOME_TRANSLESION_SYNTHESIS_BY_Y_FAMILY_DNA_POLYMERASES_BYPASSES_LESIONS_ON_DNA_TEMPLATE	17	-0.525348	-1.3207	0.117722	0.147745	1	494	tags=65%, list=29%, signal=90%
REACTOME_ORGANELLE_BIOGENESIS_AND_MAINTENANCE	44	-0.432648	-1.31716	0.114286	0.151004	1	571	tags=50%, list=33%, signal=73%
REACTOME_INTERFERON_SIGNALING	43	-0.435361	-1.31579	0.111359	0.152143	1	620	tags=65%, list=36%, signal=100%
FARMER_BREAST_CANCER_BASAL_VS_LULMINAL	63	-0.418311	-1.31459	0.0731183	0.153038	1	131	tags=19%, list=8%, signal=20%
LIU_SOX4_TARGETS_DN	27	-0.466958	-1.30806	0.131148	0.15939	1	542	tags=48%, list=32%, signal=69%
BENPORATH_NOS_TARGETS	23	-0.473941	-1.30588	0.128302	0.161361	1	466	tags=57%, list=27%, signal=77%
CHARAFE_BREAST_CANCER_LUMINAL_VS_MESENCHYMAL_DN	67	-0.414175	-1.30228	0.0920771	0.164953	1	131	tags=19%, list=8%, signal=20%
WELCSH_BRCA1_TARGETS_UP	32	-0.445094	-1.30215	0.116686	0.16481	1	145	tags=28%, list=9%, signal=30%
REACTOME_RAC1_GTPASE_CYCLE	19	-0.501126	-1.29884	0.153846	0.167978	1	216	tags=37%, list=13%, signal=42%
DOUGLAS_BMI1_TARGETS_UP	62	-0.416646	-1.29193	0.111835	0.175229	1	355	tags=32%, list=21%, signal=39%
WELCSH_BRCA1_TARGETS_DN	22	-0.477517	-1.28714	0.169533	0.180294	1	541	tags=64%, list=32%, signal=92%
BRUINS_UVC_RESPONSE_EARLY_LATE	32	-0.447361	-1.28549	0.131944	0.181838	1	385	tags=44%, list=23%, signal=55%
ONDER_CDH1_TARGETS_1_DN	34	-0.439087	-1.28046	0.139169	0.187224	1	358	tags=35%, list=21%, signal=44%
BROWNE_HCMV_INFECTION_16HR_UP	18	-0.495563	-1.27915	0.171856	0.18845	1	497	tags=50%, list=29%, signal=70%
BENPORATH_MYC_TARGETS_WITH_EBOX	47	-0.41895	-1.27772	0.130966	0.189782	1	139	tags=23%, list=8%, signal=25%
BROWNE_HCMV_INFECTION_24HR_UP	22	-0.468065	-1.26855	0.163462	0.200026	1	307	tags=32%, list=18%, signal=38%
ALCALAY_AML_BY_NPM1_LOCALIZATION_UP	16	-0.500695	-1.26261	0.181113	0.20682	1	92	tags=25%, list=5%, signal=26%
BROWNE_HCMV_INFECTION_12HR_DN	15	-0.507054	-1.26195	0.179949	0.20719	1	304	tags=40%, list=18%, signal=48%
SABATES_COLORECTAL_ADENOMA_UP	16	-0.492799	-1.25987	0.172762	0.20934	1	5	tags=13%, list=0%, signal=12%
NUYTTEN_NIPP1_TARGETS_UP	79	-0.391707	-1.25881	0.113779	0.21029	1	172	tags=19%, list=10%, signal=20%
KAN_RESPONSE_TO_ARSENIC_TRIOXIDE	36	-0.427154	-1.25566	0.160271	0.213729	1	65	tags=17%, list=4%, signal=17%
BROWNE_HCMV_INFECTION_1HR_DN	24	-0.457069	-1.24968	0.17527	0.220916	1	502	tags=46%, list=29%, signal=64%
BYSTRYKH_HEMATOPOIESIS_STEM_CELL_QTL_TRANS	61	-0.393061	-1.2393	0.148796	0.233862	1	322	tags=28%, list=19%, signal=33%
SANSOM_APC_TARGETS	36	-0.425262	-1.23756	0.197309	0.235745	1	504	tags=47%, list=30%, signal=66%
GAZDA_DIAMOND_BLACKFAN_ANEMIA_ERYTHROID_DN	50	-0.399945	-1.23701	0.186308	0.236097	1	460	tags=42%, list=27%, signal=56%
JAATINEN_HEMATOPOIETIC_STEM_CELL_UP	34	-0.41319	-1.23194	0.190805	0.242585	1	314	tags=24%, list=18%, signal=28%
FIRESTEIN_PROLIFERATION	15	-0.479491	-1.2242	0.233422	0.252764	1	290	tags=40%, list=17%, signal=48%
BROWNE_HCMV_INFECTION_18HR_UP	23	-0.44896	-1.21888	0.208038	0.259689	1	274	tags=30%, list=16%, signal=36%
ELVIDGE_HYPOXIA_DN	19	-0.474962	-1.2149	0.219178	0.264885	1	286	tags=32%, list=17%, signal=38%
YAO_TEMPORAL_RESPONSE_TO_PROGESTERONE_CLUSTER_12	18	-0.463673	-1.20986	0.257143	0.271708	1	333	tags=33%, list=20%, signal=41%
GABRIELY_MIR21_TARGETS	33	-0.413365	-1.20515	0.230769	0.278181	1	342	tags=30%, list=20%, signal=37%
WP_ANDROGEN_RECEPTOR_NETWORK_IN_PROSTATE_CANCER	25	-0.436921	-1.2022	0.247549	0.282076	1	391	tags=56%, list=23%, signal=72%
SANSOM_APC_MYC_TARGETS	37	-0.409185	-1.19929	0.218821	0.285812	1	370	tags=32%, list=22%, signal=41%
DARWICHE_PAPILLOMA_RISK_LOW_UP	17	-0.468111	-1.19403	0.229713	0.293197	1	239	tags=24%, list=14%, signal=27%
PID_TELOMERASE_PATHWAY	15	-0.473825	-1.18571	0.242384	0.305418	1	673	tags=67%, list=39%, signal=109%
WAKABAYASHI_ADIPOGENESIS_PPARG_BOUND_8D	64	-0.375764	-1.1856	0.207424	0.305056	1	279	tags=23%, list=16%, signal=27%
MANNE_COVID19_ICU_VS_HEALTHY_DONOR_PLATELETS_DN	28	-0.418787	-1.18466	0.252708	0.305968	1	498	tags=50%, list=29%, signal=69%
REACTOME_MRNA_SPLICING	23	-0.434007	-1.17678	0.264741	0.317576	1	976	tags=100%, list=57%, signal=231%
REACTOME_CYCLIN_A_CDK2_ASSOCIATED_EVENTS_AT_S_PHASE_ENTRY	17	-0.455851	-1.17555	0.248082	0.318972	1	338	tags=71%, list=20%, signal=87%
WP_NUCLEOTIDE_EXCISION_REPAIR	16	-0.459701	-1.17136	0.272841	0.325053	1	494	tags=69%, list=29%, signal=96%
IBRAHIM_NRF2_DOWN	40	-0.38777	-1.17074	0.260289	0.325489	1	127	tags=18%, list=7%, signal=18%
IVANOVA_HEMATOPOIESIS_EARLY_PROGENITOR	49	-0.377879	-1.16982	0.235227	0.326416	1	716	tags=65%, list=42%, signal=109%
MARTINEZ_RB1_TARGETS_UP	75	-0.364976	-1.16694	0.222577	0.330472	1	338	tags=29%, list=20%, signal=35%
DITTMER_PTHLH_TARGETS_UP	24	-0.430847	-1.15962	0.294982	0.341494	1	373	tags=46%, list=22%, signal=58%
DOANE_RESPONSE_TO_ANDROGEN_DN	51	-0.372169	-1.15644	0.235165	0.346134	1	392	tags=43%, list=23%, signal=54%
REACTOME_CYTOKINE_SIGNALING_IN_IMMUNE_SYSTEM	94	-0.352374	-1.15325	0.234568	0.350834	1	198	tags=20%, list=12%, signal=22%
KEGG_NUCLEOTIDE_EXCISION_REPAIR	16	-0.459701	-1.15183	0.296534	0.352515	1	494	tags=69%, list=29%, signal=96%
DAZARD_RESPONSE_TO_UV_SCC_UP	19	-0.435929	-1.15025	0.281445	0.354476	1	212	tags=21%, list=12%, signal=24%
WIERENGA_STAT5A_TARGETS_DN	15	-0.455044	-1.14972	0.321883	0.354729	1	111	tags=20%, list=7%, signal=21%
WANG_TUMOR_INVASIVENESS_DN	23	-0.418323	-1.14159	0.286241	0.367669	1	249	tags=26%, list=15%, signal=30%
WP_MRNA_PROCESSING	15	-0.453254	-1.14114	0.335025	0.367837	1	940	tags=100%, list=55%, signal=221%
BOCHKIS_FOXA2_TARGETS	39	-0.389553	-1.14113	0.287343	0.367243	1	176	tags=21%, list=10%, signal=22%
REACTOME_NUCLEOTIDE_EXCISION_REPAIR	20	-0.428029	-1.13828	0.320545	0.371448	1	533	tags=65%, list=31%, signal=93%
REACTOME_GLOBAL_GENOME_NUCLEOTIDE_EXCISION_REPAIR_GG_NER	20	-0.428029	-1.13806	0.322034	0.371213	1	533	tags=65%, list=31%, signal=93%
DEBIASI_APOPTOSIS_BY_REOVIRUS_INFECTION_UP	42	-0.378944	-1.138	0.294183	0.370691	1	396	tags=38%, list=23%, signal=48%
STARK_PREFRONTAL_CORTEX_22Q11_DELETION_DN	32	-0.395115	-1.13224	0.320799	0.379708	1	417	tags=38%, list=24%, signal=49%
MANNE_COVID19_COMBINED_COHORT_VS_HEALTHY_DONOR_PLATELETS_DN	23	-0.410425	-1.12833	0.308161	0.385741	1	551	tags=48%, list=32%, signal=70%
FOSTER_KDM1A_TARGETS_DN	21	-0.419389	-1.12811	0.331281	0.385455	1	396	tags=33%, list=23%, signal=43%
WHITFIELD_CELL_CYCLE_M_G1	20	-0.426277	-1.12572	0.317839	0.388747	1	447	tags=50%, list=26%, signal=67%
KEGG_SPLICEOSOME	18	-0.432721	-1.12114	0.341615	0.396027	1	976	tags=100%, list=57%, signal=231%
BOQUEST_STEM_CELL_CULTURED_VS_FRESH_UP	52	-0.365663	-1.12092	0.309392	0.395736	1	183	tags=17%, list=11%, signal=19%
DACOSTA_UV_RESPONSE_VIA_ERCC3_COMMON_UP	18	-0.430182	-1.11987	0.331218	0.396867	1	219	tags=33%, list=13%, signal=38%
REACTOME_SARS_COV_2_HOST_INTERACTIONS	26	-0.403139	-1.11952	0.334479	0.396829	1	576	tags=62%, list=34%, signal=92%
NIKOLSKY_BREAST_CANCER_8Q23_Q24_AMPLICON	15	-0.447528	-1.11898	0.350515	0.397114	1	278	tags=33%, list=16%, signal=39%
WP_DNA_IR_DOUBLE_STRAND_BREAKS_AND_CELLULAR_RESPONSE_VIA_ATM	25	-0.405623	-1.11551	0.33294	0.402316	1	391	tags=52%, list=23%, signal=66%
PROVENZANI_METASTASIS_UP	33	-0.383154	-1.11334	0.332172	0.405323	1	338	tags=33%, list=20%, signal=41%
AGUIRRE_PANCREATIC_CANCER_COPY_NUMBER_DN	20	-0.424009	-1.1127	0.343101	0.405752	1	542	tags=55%, list=32%, signal=80%
BROWNE_HCMV_INFECTION_20HR_UP	18	-0.426597	-1.11053	0.354592	0.408733	1	613	tags=56%, list=36%, signal=86%
TIEN_INTESTINE_PROBIOTICS_6HR_DN	20	-0.423841	-1.10637	0.353083	0.415302	1	318	tags=30%, list=19%, signal=36%
AMUNDSON_RESPONSE_TO_ARSENITE	24	-0.413354	-1.10535	0.344828	0.416369	1	226	tags=21%, list=13%, signal=24%
REACTOME_CELLULAR_RESPONSE_TO_HEAT_STRESS	25	-0.407469	-1.10213	0.340855	0.421225	1	576	tags=60%, list=34%, signal=89%
KRIGE_RESPONSE_TO_TOSEDOSTAT_6HR_DN	99	-0.336201	-1.10108	0.314758	0.422403	1	631	tags=54%, list=37%, signal=80%
FERNANDEZ_BOUND_BY_MYC	30	-0.386526	-1.09864	0.362353	0.425959	1	138	tags=23%, list=8%, signal=25%
LOPEZ_MBD_TARGETS	103	-0.333558	-1.09669	0.329854	0.428636	1	252	tags=23%, list=15%, signal=26%
IVANOVA_HEMATOPOIESIS_MATURE_CELL	35	-0.378926	-1.09621	0.352	0.428769	1	343	tags=31%, list=20%, signal=39%
WANG_CLIM2_TARGETS_UP	36	-0.377095	-1.09099	0.358885	0.437197	1	509	tags=50%, list=30%, signal=70%
MARTINEZ_RB1_AND_TP53_TARGETS_DN	59	-0.344853	-1.09009	0.349839	0.438021	1	182	tags=19%, list=11%, signal=20%
KRIGE_RESPONSE_TO_TOSEDOSTAT_24HR_DN	107	-0.328169	-1.08928	0.326403	0.438781	1	631	tags=52%, list=37%, signal=78%
CHEN_METABOLIC_SYNDROM_NETWORK	137	-0.323397	-1.08851	0.314721	0.439415	1	298	tags=20%, list=17%, signal=22%
IGLESIAS_E2F_TARGETS_UP	25	-0.395858	-1.08771	0.37799	0.44005	1	298	tags=32%, list=17%, signal=38%
PASQUALUCCI_LYMPHOMA_BY_GC_STAGE_DN	20	-0.408338	-1.08486	0.382173	0.444315	1	343	tags=40%, list=20%, signal=49%
HUANG_GATA2_TARGETS_DN	15	-0.43133	-1.07851	0.390244	0.454717	1	650	tags=67%, list=38%, signal=107%
BHAT_ESR1_TARGETS_NOT_VIA_AKT1_UP	27	-0.379794	-1.07177	0.381287	0.465958	1	375	tags=30%, list=22%, signal=37%
REACTOME_METABOLISM_OF_NUCLEOTIDES	18	-0.410756	-1.06838	0.422306	0.47117	1	504	tags=44%, list=30%, signal=62%
MILI_PSEUDOPODIA_HAPTOTAXIS_UP	47	-0.354538	-1.06793	0.407041	0.471209	1	554	tags=49%, list=32%, signal=70%
MULLIGHAN_NPM1_MUTATED_SIGNATURE_2_UP	19	-0.407937	-1.06565	0.401949	0.474535	1	389	tags=37%, list=23%, signal=47%
LIU_VMYB_TARGETS_UP	17	-0.418786	-1.05995	0.401985	0.48389	1	473	tags=41%, list=28%, signal=56%
SCHLOSSER_MYC_TARGETS_REPRESSED_BY_SERUM	23	-0.391427	-1.059	0.442604	0.484788	1	768	tags=74%, list=45%, signal=133%
DAZARD_RESPONSE_TO_UV_NHEK_UP	30	-0.368474	-1.05765	0.420868	0.486335	1	366	tags=37%, list=21%, signal=46%
GAUSSMANN_MLL_AF4_FUSION_TARGETS_A_UP	23	-0.375905	-1.05668	0.413415	0.487304	1	352	tags=22%, list=21%, signal=27%
RAO_BOUND_BY_SALL4	20	-0.401268	-1.05563	0.417284	0.48848	1	213	tags=30%, list=12%, signal=34%
KAAB_HEART_ATRIUM_VS_VENTRICLE_DN	25	-0.387412	-1.05552	0.412736	0.487917	1	227	tags=20%, list=13%, signal=23%
DIAZ_CHRONIC_MYELOGENOUS_LEUKEMIA_UP	148	-0.310303	-1.05319	0.372829	0.491294	1	533	tags=46%, list=31%, signal=61%
WANG_SMARCE1_TARGETS_DN	50	-0.340089	-1.05208	0.399558	0.492579	1	520	tags=46%, list=30%, signal=64%
BROWNE_HCMV_INFECTION_14HR_DN	39	-0.351556	-1.05137	0.426621	0.493066	1	324	tags=36%, list=19%, signal=43%
RATTENBACHER_BOUND_BY_CELF1	40	-0.350337	-1.04409	0.441143	0.505315	1	304	tags=20%, list=18%, signal=24%
RICKMAN_TUMOR_DIFFERENTIATED_MODERATELY_VS_POORLY_UP	19	-0.398652	-1.04108	0.4291	0.509757	1	217	tags=26%, list=13%, signal=30%
KOBAYASHI_EGFR_SIGNALING_24HR_UP	33	-0.364361	-1.04011	0.422535	0.510737	1	123	tags=15%, list=7%, signal=16%
YAGI_AML_WITH_T_8_21_TRANSLOCATION	29	-0.366107	-1.0377	0.434531	0.514142	1	124	tags=10%, list=7%, signal=11%
WP_22Q11_2_COPY_NUMBER_VARIATION_SYNDROME	16	-0.405155	-1.03726	0.447134	0.514139	1	513	tags=56%, list=30%, signal=80%
KUMAR_PATHOGEN_LOAD_BY_MACROPHAGES	24	-0.377283	-1.03491	0.439708	0.517485	1	82	tags=13%, list=5%, signal=13%
VANOEVELEN_MYOGENESIS_SIN3A_TARGETS	26	-0.364621	-1.0304	0.454217	0.52471	1	527	tags=38%, list=31%, signal=55%
DARWICHE_SQUAMOUS_CELL_CARCINOMA_DN	16	-0.407912	-1.03006	0.448539	0.524475	1	239	tags=25%, list=14%, signal=29%
HSIAO_HOUSEKEEPING_GENES	31	-0.357588	-1.02847	0.436019	0.526413	1	182	tags=23%, list=11%, signal=25%
REACTOME_METABOLISM_OF_RNA	65	-0.32292	-1.02725	0.452099	0.527783	1	940	tags=89%, list=55%, signal=191%
THEILGAARD_NEUTROPHIL_AT_SKIN_WOUND_DN	19	-0.387478	-1.02423	0.458996	0.532314	1	395	tags=37%, list=23%, signal=47%
BRUINS_UVC_RESPONSE_LATE	131	-0.304049	-1.01785	0.43769	0.542883	1	417	tags=31%, list=24%, signal=37%
EPPERT_HSC_R	16	-0.406024	-1.0167	0.483104	0.544132	1	248	tags=25%, list=15%, signal=29%
KIM_WT1_TARGETS_8HR_DN	15	-0.408437	-1.01533	0.458388	0.545741	1	95	tags=20%, list=6%, signal=21%
MASSARWEH_TAMOXIFEN_RESISTANCE_DN	27	-0.359185	-1.01496	0.452719	0.545553	1	63	tags=11%, list=4%, signal=11%
CHIARADONNA_NEOPLASTIC_TRANSFORMATION_CDC25_UP	15	-0.407507	-1.01358	0.44186	0.547165	1	324	tags=33%, list=19%, signal=41%
KYNG_DNA_DAMAGE_UP	15	-0.404311	-1.01105	0.447876	0.550744	1	214	tags=27%, list=13%, signal=30%
SMITH_TERT_TARGETS_UP	19	-0.388034	-1.00994	0.480676	0.551815	1	269	tags=26%, list=16%, signal=31%
WP_GENES_RELATED_TO_PRIMARY_CILIUM_DEVELOPMENT_BASED_ON_CRISPR	15	-0.400386	-1.00172	0.501276	0.565492	1	964	tags=93%, list=57%, signal=213%
BLALOCK_ALZHEIMERS_DISEASE_UP	168	-0.292907	-1.00171	0.507553	0.564643	1	433	tags=27%, list=25%, signal=33%
DACOSTA_UV_RESPONSE_VIA_ERCC3_UP	54	-0.321733	-0.998767	0.495671	0.568887	1	247	tags=24%, list=14%, signal=27%
JOHNSTONE_PARVB_TARGETS_2_DN	31	-0.344939	-0.998077	0.497608	0.569284	1	395	tags=29%, list=23%, signal=37%
BLANCO_MELO_BRONCHIAL_EPITHELIAL_CELLS_INFLUENZA_A_INFECTION_DN	18	-0.380734	-0.995945	0.481529	0.572174	1	317	tags=33%, list=19%, signal=41%
REACTOME_METABOLISM_OF_CARBOHYDRATES	28	-0.360429	-0.995676	0.508918	0.571796	1	576	tags=54%, list=34%, signal=80%
OISHI_CHOLANGIOMA_STEM_CELL_LIKE_UP	20	-0.380143	-0.990271	0.508706	0.580453	1	551	tags=50%, list=32%, signal=73%
IVANOVSKA_MIR106B_TARGETS	16	-0.386725	-0.990252	0.501292	0.579614	1	8	tags=13%, list=0%, signal=12%
GRYDER_PAX3FOXO1_ENHANCERS_KO_DOWN	36	-0.335582	-0.988219	0.504084	0.582266	1	408	tags=31%, list=24%, signal=39%
BONOME_OVARIAN_CANCER_SURVIVAL_SUBOPTIMAL_DEBULKING	46	-0.32546	-0.986699	0.503867	0.584024	1	486	tags=35%, list=29%, signal=47%
WP_IL_24_SIGNALING_PATHWAY	45	-0.322566	-0.984418	0.501116	0.587083	1	272	tags=27%, list=16%, signal=31%
MARTINEZ_TP53_TARGETS_UP	62	-0.310057	-0.980732	0.515086	0.592663	1	338	tags=27%, list=20%, signal=33%
MORI_SMALL_PRE_BII_LYMPHOCYTE_DN	20	-0.373783	-0.979483	0.512947	0.593943	1	314	tags=45%, list=18%, signal=55%
LOCKWOOD_AMPLIFIED_IN_LUNG_CANCER	17	-0.38212	-0.975017	0.512469	0.600789	1	583	tags=53%, list=34%, signal=80%
REACTOME_TRANSCRIPTIONAL_REGULATION_BY_TP53	93	-0.296464	-0.970971	0.551509	0.606985	1	423	tags=42%, list=25%, signal=53%
OSMAN_BLADDER_CANCER_UP	45	-0.316204	-0.968274	0.544218	0.610632	1	349	tags=27%, list=20%, signal=33%
BLANCO_MELO_COVID19_SARS_COV_2_INFECTION_A594_ACE2_EXPRESSING_CELLS_RUXOLITINIB_UP	45	-0.320407	-0.966486	0.545354	0.612804	1	419	tags=31%, list=25%, signal=40%
GAUSSMANN_MLL_AF4_FUSION_TARGETS_G_UP	23	-0.3532	-0.965989	0.528255	0.612708	1	13	tags=9%, list=1%, signal=9%
SHEN_SMARCA2_TARGETS_UP	31	-0.336924	-0.962635	0.524362	0.617647	1	636	tags=45%, list=37%, signal=71%
WP_7Q11_23_COPY_NUMBER_VARIATION_SYNDROME	15	-0.383637	-0.962143	0.545918	0.617604	1	236	tags=27%, list=14%, signal=31%
REACTOME_TP53_REGULATES_TRANSCRIPTION_OF_CELL_CYCLE_GENES	26	-0.344374	-0.96062	0.535377	0.619292	1	362	tags=46%, list=21%, signal=58%
DE_YY1_TARGETS_DN	18	-0.362417	-0.956868	0.553866	0.624862	1	279	tags=33%, list=16%, signal=39%
PID_ATM_PATHWAY	15	-0.39232	-0.955232	0.535265	0.62668	1	391	tags=67%, list=23%, signal=86%
BLANCO_MELO_COVID19_SARS_COV_2_LOW_MOI_INFECTION_A594_ACE2_EXPRESSING_CELLS_UP	19	-0.36233	-0.950723	0.561576	0.633484	1	75	tags=11%, list=4%, signal=11%
BAKKER_FOXO3_TARGETS_DN	21	-0.356242	-0.94256	0.586716	0.646016	1	491	tags=29%, list=29%, signal=40%
ENK_UV_RESPONSE_KERATINOCYTE_UP	55	-0.299774	-0.93277	0.602174	0.661476	1	215	tags=20%, list=13%, signal=22%
WAKABAYASHI_ADIPOGENESIS_PPARG_RXRA_BOUND_8D	85	-0.286486	-0.931263	0.61168	0.663029	1	267	tags=21%, list=16%, signal=24%
IWANAGA_CARCINOGENESIS_BY_KRAS_PTEN_UP	19	-0.343336	-0.908394	0.624227	0.69949	1	113	tags=16%, list=7%, signal=17%
BLALOCK_ALZHEIMERS_DISEASE_INCIPIENT_UP	37	-0.31119	-0.906325	0.628507	0.701695	1	457	tags=35%, list=27%, signal=47%
SCHLOSSER_SERUM_RESPONSE_DN	57	-0.285979	-0.905952	0.644105	0.701278	1	432	tags=32%, list=25%, signal=41%
LU_EZH2_TARGETS_DN	52	-0.295629	-0.905485	0.63969	0.701013	1	410	tags=37%, list=24%, signal=47%
LIU_CMYB_TARGETS_UP	24	-0.325528	-0.898367	0.626683	0.711491	1	318	tags=17%, list=19%, signal=20%
BLANCO_MELO_COVID19_SARS_COV_2_POS_PATIENT_LUNG_TISSUE_UP	17	-0.347721	-0.884019	0.630711	0.733147	1	75	tags=12%, list=4%, signal=12%
KARLSSON_TGFB1_TARGETS_UP	17	-0.343343	-0.879782	0.645679	0.738685	1	2	tags=6%, list=0%, signal=6%
ACOSTA_PROLIFERATION_INDEPENDENT_MYC_TARGETS_UP	16	-0.346845	-0.879072	0.64196	0.73863	1	533	tags=50%, list=31%, signal=72%
WEI_MIR34A_TARGETS	15	-0.346952	-0.871391	0.624031	0.749313	1	660	tags=67%, list=39%, signal=108%
REACTOME_DISORDERS_OF_TRANSMEMBRANE_TRANSPORTERS	18	-0.339838	-0.866985	0.679697	0.754858	1	576	tags=78%, list=34%, signal=116%
WP_PRADER_WILLI_AND_ANGELMAN_SYNDROME	25	-0.310795	-0.862836	0.663473	0.759939	1	576	tags=64%, list=34%, signal=95%
KEGG_SMALL_CELL_LUNG_CANCER	17	-0.332243	-0.858302	0.672152	0.765556	1	343	tags=35%, list=20%, signal=44%
REACTOME_SARS_COV_2_INFECTION	31	-0.300193	-0.855712	0.696934	0.768302	1	576	tags=52%, list=34%, signal=77%
RICKMAN_METASTASIS_UP	33	-0.29599	-0.850812	0.714793	0.774433	1	927	tags=76%, list=54%, signal=163%
OSMAN_BLADDER_CANCER_DN	22	-0.320963	-0.849412	0.704057	0.77533	1	379	tags=23%, list=22%, signal=29%
MARTINEZ_TP53_TARGETS_DN	64	-0.267742	-0.84902	0.741935	0.774829	1	137	tags=13%, list=8%, signal=13%
SHETH_LIVER_CANCER_VS_TXNIP_LOSS_PAM4	21	-0.322118	-0.845197	0.708487	0.779404	1	127	tags=14%, list=7%, signal=15%
DARWICHE_SKIN_TUMOR_PROMOTER_DN	18	-0.324766	-0.843191	0.69375	0.781177	1	239	tags=17%, list=14%, signal=19%
MULLIGHAN_MLL_SIGNATURE_2_UP	40	-0.277868	-0.827576	0.732651	0.802109	1	212	tags=13%, list=12%, signal=14%
WP_CIRCADIAN_RHYTHM_GENES	20	-0.309477	-0.820098	0.738594	0.811409	1	397	tags=30%, list=23%, signal=39%
MARZEC_IL2_SIGNALING_UP	20	-0.310784	-0.816037	0.717576	0.815677	1	310	tags=20%, list=18%, signal=24%
YAO_TEMPORAL_RESPONSE_TO_PROGESTERONE_CLUSTER_17	15	-0.320175	-0.811388	0.728205	0.82064	1	575	tags=53%, list=34%, signal=80%
YOSHIMURA_MAPK8_TARGETS_DN	38	-0.272177	-0.807504	0.773393	0.824623	1	34	tags=8%, list=2%, signal=8%
WINTER_HYPOXIA_UP	15	-0.321029	-0.797506	0.746497	0.836681	1	262	tags=20%, list=15%, signal=23%
LINDGREN_BLADDER_CANCER_CLUSTER_2A_DN	17	-0.31345	-0.796697	0.752896	0.836573	1	593	tags=41%, list=35%, signal=63%
AMBROSINI_FLAVOPIRIDOL_TREATMENT_TP53	19	-0.307126	-0.790449	0.764852	0.843389	1	401	tags=32%, list=24%, signal=41%
NIKOLSKY_BREAST_CANCER_17Q21_Q25_AMPLICON	27	-0.281927	-0.78274	0.794994	0.851837	1	202	tags=15%, list=12%, signal=17%
ALFANO_MYC_TARGETS	37	-0.262674	-0.781276	0.799542	0.852431	1	551	tags=41%, list=32%, signal=59%
FLECHNER_BIOPSY_KIDNEY_TRANSPLANT_OK_VS_DONOR_UP	46	-0.261675	-0.779971	0.811258	0.852856	1	502	tags=33%, list=29%, signal=45%
MOOTHA_PGC	32	-0.270871	-0.776809	0.775679	0.855511	1	133	tags=9%, list=8%, signal=10%
MILI_PSEUDOPODIA_HAPTOTAXIS_DN	75	-0.24241	-0.7763	0.837553	0.854963	1	364	tags=24%, list=21%, signal=29%
SCHAEFFER_PROSTATE_DEVELOPMENT_48HR_DN	22	-0.286763	-0.774491	0.788957	0.855965	1	167	tags=14%, list=10%, signal=15%
GINESTIER_BREAST_CANCER_ZNF217_AMPLIFIED_DN	32	-0.267171	-0.768287	0.793064	0.862062	1	544	tags=38%, list=32%, signal=54%
BANDRES_RESPONSE_TO_CARMUSTIN_MGMT_48HR_DN	18	-0.296219	-0.761487	0.785445	0.868898	1	236	tags=17%, list=14%, signal=19%
BHAT_ESR1_TARGETS_VIA_AKT1_UP	39	-0.255698	-0.760721	0.802511	0.868574	1	458	tags=31%, list=27%, signal=41%
KIM_WT1_TARGETS_12HR_DN	23	-0.27585	-0.757845	0.794521	0.870688	1	371	tags=26%, list=22%, signal=33%
YAGI_AML_FAB_MARKERS	19	-0.297531	-0.752995	0.814536	0.875192	1	414	tags=32%, list=24%, signal=41%
REACTOME_SARS_COV_INFECTIONS	40	-0.251378	-0.750698	0.826923	0.876569	1	576	tags=48%, list=34%, signal=70%
IWANAGA_CARCINOGENESIS_BY_KRAS_PTEN_DN	33	-0.254079	-0.742461	0.816514	0.884352	1	199	tags=12%, list=12%, signal=13%
WP_ENDODERM_DIFFERENTIATION	18	-0.283022	-0.73154	0.835509	0.894711	1	206	tags=17%, list=12%, signal=19%
PANGAS_TUMOR_SUPPRESSION_BY_SMAD1_AND_SMAD5_DN	21	-0.276682	-0.728008	0.832321	0.897103	1	393	tags=24%, list=23%, signal=31%
KIM_GASTRIC_CANCER_CHEMOSENSITIVITY	15	-0.291409	-0.718633	0.833548	0.905366	1	284	tags=20%, list=17%, signal=24%
BOYAULT_LIVER_CANCER_SUBCLASS_G1_UP	16	-0.282579	-0.716845	0.809461	0.905976	1	625	tags=44%, list=37%, signal=68%
CREIGHTON_ENDOCRINE_THERAPY_RESISTANCE_2	47	-0.233829	-0.71487	0.881709	0.906688	1	570	tags=45%, list=33%, signal=65%
HELLER_HDAC_TARGETS_DN	35	-0.243746	-0.703998	0.868757	0.915849	1	193	tags=11%, list=11%, signal=13%
MANNE_COVID19_NONICU_VS_HEALTHY_DONOR_PLATELETS_DN	26	-0.24875	-0.696165	0.878282	0.92192	1	498	tags=42%, list=29%, signal=59%
FORTSCHEGGER_PHF8_TARGETS_UP	31	-0.245166	-0.692765	0.876712	0.923685	1	257	tags=16%, list=15%, signal=19%
LI_INDUCED_T_TO_NATURAL_KILLER_DN	16	-0.272741	-0.687986	0.876276	0.92677	1	318	tags=25%, list=19%, signal=30%
DARWICHE_PAPILLOMA_RISK_HIGH_DN	16	-0.277231	-0.68744	0.863578	0.925982	1	239	tags=19%, list=14%, signal=22%
KYNG_DNA_DAMAGE_DN	24	-0.245944	-0.681344	0.889412	0.930061	1	279	tags=17%, list=16%, signal=20%
SENESE_HDAC2_TARGETS_UP	15	-0.272091	-0.677676	0.86398	0.93183	1	374	tags=27%, list=22%, signal=34%
GOBERT_OLIGODENDROCYTE_DIFFERENTIATION_DN	135	-0.201844	-0.677098	0.961225	0.931072	1	375	tags=19%, list=22%, signal=23%
LINDGREN_BLADDER_CANCER_CLUSTER_1_UP	15	-0.272305	-0.675588	0.860051	0.931033	1	42	tags=7%, list=2%, signal=7%
HAHTOLA_MYCOSIS_FUNGOIDES_SKIN_UP	17	-0.261437	-0.671756	0.852723	0.932832	1	753	tags=53%, list=44%, signal=94%
GAVIN_FOXP3_TARGETS_CLUSTER_P2	15	-0.260476	-0.650058	0.894602	0.948098	1	62	tags=7%, list=4%, signal=7%
JINESH_BLEBBISHIELD_VS_LIVE_CONTROL_DN	35	-0.222776	-0.645812	0.923077	0.949801	1	480	tags=26%, list=28%, signal=35%
REACTOME_G_ALPHA_I_SIGNALLING_EVENTS	15	-0.259459	-0.642822	0.8831	0.950587	1	233	tags=13%, list=14%, signal=15%
OKUMURA_INFLAMMATORY_RESPONSE_LPS	19	-0.248913	-0.642399	0.888611	0.949608	1	491	tags=32%, list=29%, signal=44%
REACTOME_ASPARAGINE_N_LINKED_GLYCOSYLATION	17	-0.24699	-0.638091	0.899346	0.951215	1	198	tags=12%, list=12%, signal=13%
RIZKI_TUMOR_INVASIVENESS_3D_UP	22	-0.235349	-0.630053	0.911905	0.955115	1	349	tags=18%, list=20%, signal=23%
BLALOCK_ALZHEIMERS_DISEASE_DN	84	-0.189201	-0.614826	0.973712	0.962999	1	464	tags=24%, list=27%, signal=31%
AGUIRRE_PANCREATIC_CANCER_COPY_NUMBER_UP	22	-0.225579	-0.609068	0.932015	0.964991	1	680	tags=55%, list=40%, signal=90%
HOLLMANN_APOPTOSIS_VIA_CD40_DN	18	-0.230783	-0.605231	0.923729	0.965777	1	28	tags=6%, list=2%, signal=6%
WANG_LMO4_TARGETS_DN	34	-0.207635	-0.593381	0.947429	0.97068	1	43	tags=6%, list=3%, signal=6%
VERHAAK_AML_WITH_NPM1_MUTATED_DN	21	-0.208239	-0.559409	0.943489	0.98406	1	248	tags=14%, list=15%, signal=17%
ONKEN_UVEAL_MELANOMA_DN	47	-0.182634	-0.550839	0.979189	0.98594	1	139	tags=6%, list=8%, signal=7%
SCHAEFFER_PROSTATE_DEVELOPMENT_6HR_UP	17	-0.207343	-0.540425	0.958175	0.988105	1	650	tags=47%, list=38%, signal=75%
YAUCH_HEDGEHOG_SIGNALING_PARACRINE_DN	15	-0.206556	-0.52685	0.961634	0.990967	1	561	tags=40%, list=33%, signal=59%
MULLIGHAN_MLL_SIGNATURE_1_UP	34	-0.18177	-0.519798	0.979045	0.991551	1	214	tags=9%, list=13%, signal=10%
CHEN_HOXA5_TARGETS_9HR_UP	18	-0.198539	-0.510065	0.98513	0.992619	1	735	tags=50%, list=43%, signal=87%
MONNIER_POSTRADIATION_TUMOR_ESCAPE_UP	39	-0.170586	-0.508601	0.991954	0.991644	1	696	tags=49%, list=41%, signal=80%
OSWALD_HEMATOPOIETIC_STEM_CELL_IN_COLLAGEN_GEL_DN	30	-0.17518	-0.501898	0.983353	0.99183	1	411	tags=20%, list=24%, signal=26%
REACTOME_UNFOLDED_PROTEIN_RESPONSE_UPR	15	-0.196408	-0.490903	0.979058	0.992713	1	554	tags=33%, list=32%, signal=49%
DAVICIONI_MOLECULAR_ARMS_VS_ERMS_UP	29	-0.170006	-0.483045	0.987044	0.992855	1	573	tags=34%, list=34%, signal=51%
SMID_BREAST_CANCER_RELAPSE_IN_BONE_DN	39	-0.158105	-0.46905	0.9942	0.99381	1	411	tags=21%, list=24%, signal=26%
CHYLA_CBFA2T3_TARGETS_UP	38	-0.154676	-0.46107	0.994325	0.993586	1	135	tags=5%, list=8%, signal=6%
IBRAHIM_NRF2_UP	40	-0.144603	-0.430073	0.995565	0.995657	1	635	tags=33%, list=37%, signal=51%

## Sheet: T3M-4_16h_Up
NAME	SIZE	ES	NES	NOM p-val	FDR q-val	FWER p-val	RANK AT MAX	LEADING EDGE
SMIRNOV_RESPONSE_TO_IR_6HR_UP	63	0.711616	3.69038	0	0	0	150	tags=48%, list=8%, signal=50%
FISCHER_DIRECT_P53_TARGETS_META_ANALYSIS	115	0.716575	3.68912	0	0	0	339	tags=70%, list=19%, signal=80%
MACAEVA_PBMC_RESPONSE_TO_IR	52	0.734856	3.44271	0	0	0	213	tags=60%, list=12%, signal=66%
KERLEY_RESPONSE_TO_CISPLATIN_UP	29	0.832303	3.37337	0	0	0	187	tags=72%, list=11%, signal=80%
WARTERS_IR_RESPONSE_5GY	28	0.776381	3.18586	0	0	0	194	tags=64%, list=11%, signal=71%
WARTERS_RESPONSE_TO_IR_SKIN	38	0.753616	3.17999	0	0	0	262	tags=63%, list=15%, signal=72%
ODONNELL_TFRC_TARGETS_UP	60	0.652914	3.09924	0	0	0	219	tags=50%, list=12%, signal=55%
RICKMAN_METASTASIS_DN	39	0.659808	3.00133	0	0	0	374	tags=67%, list=21%, signal=83%
ODONNELL_TARGETS_OF_MYC_AND_TFRC_UP	22	0.771207	2.95526	0	0	0	209	tags=64%, list=12%, signal=71%
DUTERTRE_ESTRADIOL_RESPONSE_24HR_DN	75	0.612531	2.92975	0	0	0	386	tags=63%, list=22%, signal=77%
NABA_MATRISOME	66	0.604966	2.92227	0	0	0	433	tags=65%, list=24%, signal=83%
JINESH_BLEBBISHIELD_TO_IMMUNE_CELL_FUSION_PBSHMS_UP	65	0.594748	2.92087	0	0	0	188	tags=45%, list=11%, signal=48%
PETROVA_ENDOTHELIUM_LYMPHATIC_VS_BLOOD_DN	24	0.725108	2.89002	0	0	0	159	tags=38%, list=9%, signal=41%
BERENJENO_TRANSFORMED_BY_RHOA_DN	41	0.646797	2.8361	0	0	0	314	tags=61%, list=18%, signal=72%
DODD_NASOPHARYNGEAL_CARCINOMA_UP	146	0.410592	2.83475	0	0	0	393	tags=53%, list=22%, signal=63%
GHANDHI_DIRECT_IRRADIATION_UP	25	0.745277	2.81975	0	0	0	127	tags=44%, list=7%, signal=47%
CONCANNON_APOPTOSIS_BY_EPOXOMICIN_UP	42	0.637147	2.79895	0	0	0	252	tags=52%, list=14%, signal=60%
NABA_MATRISOME_ASSOCIATED	49	0.628987	2.67129	0	0	0	406	tags=63%, list=23%, signal=80%
ZHANG_RESPONSE_TO_IKK_INHIBITOR_AND_TNF_UP	28	0.648853	2.66756	0	0	0	118	tags=36%, list=7%, signal=38%
ONDER_CDH1_TARGETS_1_UP	27	0.665145	2.66725	0	0	0	383	tags=70%, list=22%, signal=88%
CHEMNITZ_RESPONSE_TO_PROSTAGLANDIN_E2_DN	42	0.562285	2.6141	0	0	0	350	tags=55%, list=20%, signal=67%
SMIRNOV_RESPONSE_TO_IR_2HR_UP	18	0.738557	2.61406	0	0	0	107	tags=44%, list=6%, signal=47%
PID_P53_DOWNSTREAM_PATHWAY	42	0.603358	2.61324	0	0	0	150	tags=45%, list=8%, signal=48%
RICKMAN_TUMOR_DIFFERENTIATED_WELL_VS_POORLY_DN	52	0.567357	2.59948	0	0	0	278	tags=50%, list=16%, signal=58%
LIU_OVARIAN_CANCER_TUMORS_AND_XENOGRAFTS_XDGS_DN	127	0.491531	2.57814	0	0	0	264	tags=36%, list=15%, signal=39%
MARTENS_TRETINOIN_RESPONSE_UP	53	0.529337	2.55655	0	0	0	311	tags=42%, list=17%, signal=49%
DELYS_THYROID_CANCER_UP	68	0.482014	2.54164	0	0	0	113	tags=24%, list=6%, signal=24%
RASHI_RESPONSE_TO_IONIZING_RADIATION_2	15	0.756922	2.54058	0	0	0	80	tags=47%, list=4%, signal=48%
WONG_ADULT_TISSUE_STEM_MODULE	72	0.509754	2.54023	0	0	0	339	tags=43%, list=19%, signal=51%
FISCHER_P53_LNCRNA_TARGETS	19	0.705895	2.51529	0	0	0	466	tags=89%, list=26%, signal=120%
SANSOM_APC_TARGETS_DN	33	0.593447	2.48629	0	0.000101737	0.001	381	tags=52%, list=21%, signal=64%
NUYTTEN_EZH2_TARGETS_UP	89	0.460272	2.43918	0	0.000404201	0.004	275	tags=39%, list=15%, signal=44%
RODWELL_AGING_KIDNEY_UP	50	0.49753	2.43701	0	0.000391952	0.004	282	tags=44%, list=16%, signal=51%
CAIRO_HEPATOBLASTOMA_CLASSES_DN	22	0.647641	2.43525	0	0.000380424	0.004	500	tags=86%, list=28%, signal=119%
PASINI_SUZ12_TARGETS_DN	41	0.546647	2.41565	0	0.000369555	0.004	390	tags=54%, list=22%, signal=67%
KANNAN_TP53_TARGETS_UP	17	0.731163	2.402	0	0.000462825	0.005	102	tags=41%, list=6%, signal=43%
ZWANG_EGF_INTERVAL_DN	26	0.607821	2.39369	0	0.000450316	0.005	407	tags=65%, list=23%, signal=84%
SMID_BREAST_CANCER_BASAL_DN	55	0.490988	2.38678	0	0.000710348	0.007	390	tags=47%, list=22%, signal=59%
NABA_SECRETED_FACTORS	17	0.689422	2.38338	0	0.000692134	0.007	316	tags=59%, list=18%, signal=71%
WP_P53_TRANSCRIPTIONAL_GENE_NETWORK	36	0.548021	2.37065	0	0.000674831	0.007	135	tags=42%, list=8%, signal=44%
AFFAR_YY1_TARGETS_UP	26	0.556291	2.32729	0	0.000981034	0.01	33	tags=23%, list=2%, signal=23%
WP_VITAMIN_D_RECEPTOR_PATHWAY	28	0.566338	2.32503	0	0.000957676	0.01	278	tags=50%, list=16%, signal=58%
NABA_ECM_REGULATORS	20	0.62628	2.30199	0	0.0011905	0.013	171	tags=40%, list=10%, signal=44%
PEREZ_TP53_TARGETS	152	0.42713	2.30053	0	0.00116344	0.013	395	tags=49%, list=22%, signal=57%
LEE_NEURAL_CREST_STEM_CELL_DN	21	0.630728	2.29983	0	0.00113759	0.013	106	tags=33%, list=6%, signal=35%
RUIZ_TNC_TARGETS_UP	24	0.603302	2.2642	0	0.00133203	0.015	241	tags=50%, list=14%, signal=57%
TONKS_TARGETS_OF_RUNX1_RUNX1T1_FUSION_HSC_UP	20	0.610629	2.26326	0	0.00130369	0.015	307	tags=60%, list=17%, signal=72%
RICKMAN_HEAD_AND_NECK_CANCER_E	15	0.701946	2.25591	0	0.00141509	0.017	169	tags=47%, list=9%, signal=51%
DANG_REGULATED_BY_MYC_DN	26	0.582814	2.25005	0.00961539	0.00160398	0.02	172	tags=46%, list=10%, signal=50%
HOELZEL_NF1_TARGETS_UP	18	0.619477	2.23719	0	0.0015719	0.02	350	tags=61%, list=20%, signal=75%
QI_HYPOXIA	19	0.602669	2.22964	0	0.00160087	0.021	333	tags=53%, list=19%, signal=64%
WEST_ADRENOCORTICAL_TUMOR_DN	35	0.532038	2.22865	0	0.00157008	0.021	295	tags=49%, list=17%, signal=57%
WP_FOCAL_ADHESION_PI3K_AKT_MTOR_SIGNALING_PATHWAY	17	0.641986	2.22491	0	0.00167187	0.023	280	tags=53%, list=16%, signal=62%
YAMAZAKI_TCEB3_TARGETS_UP	18	0.618564	2.22208	0	0.0017079	0.024	360	tags=72%, list=20%, signal=90%
SAUL_SEN_MAYO	16	0.634002	2.20671	0	0.00191125	0.028	171	tags=50%, list=10%, signal=55%
BROWN_MYELOID_CELL_DEVELOPMENT_UP	21	0.602785	2.20456	0	0.00193649	0.029	433	tags=71%, list=24%, signal=93%
CHEN_LVAD_SUPPORT_OF_FAILING_HEART_UP	19	0.612193	2.19027	0	0.00196598	0.03	73	tags=26%, list=4%, signal=27%
PEREZ_TP53_AND_TP63_TARGETS	28	0.557069	2.18792	0	0.00205813	0.032	257	tags=46%, list=14%, signal=53%
PID_TAP63_PATHWAY	20	0.593009	2.18678	0	0.00207625	0.033	20	tags=20%, list=1%, signal=20%
BHAT_ESR1_TARGETS_VIA_AKT1_DN	16	0.66305	2.17805	0	0.00226746	0.037	359	tags=69%, list=20%, signal=85%
BHAT_ESR1_TARGETS_NOT_VIA_AKT1_DN	15	0.661027	2.17492	0.00584795	0.00234028	0.039	468	tags=80%, list=26%, signal=108%
RODRIGUES_DCC_TARGETS_DN	17	0.627713	2.1672	0	0.0025302	0.043	592	tags=94%, list=33%, signal=140%
KOYAMA_SEMA3B_TARGETS_UP	24	0.583902	2.16613	0	0.00249004	0.043	260	tags=42%, list=15%, signal=48%
VERHAAK_GLIOBLASTOMA_MESENCHYMAL	22	0.567596	2.16539	0	0.00245113	0.043	308	tags=50%, list=17%, signal=60%
ONDER_CDH1_TARGETS_2_DN	71	0.43838	2.16332	0	0.00241342	0.043	367	tags=49%, list=21%, signal=60%
LEE_BMP2_TARGETS_UP	91	0.423685	2.15535	0	0.0024296	0.044	390	tags=52%, list=22%, signal=63%
PHONG_TNF_RESPONSE_VIA_P38_PARTIAL	22	0.562984	2.14994	0	0.00253739	0.047	182	tags=41%, list=10%, signal=45%
ELVIDGE_HYPOXIA_UP	27	0.553899	2.1454	0	0.00265997	0.05	350	tags=59%, list=20%, signal=73%
WP_DNA_DAMAGE_RESPONSE_ONLY_ATM_DEPENDENT	16	0.6061	2.14463	0.00613497	0.00262142	0.05	249	tags=44%, list=14%, signal=50%
ELVIDGE_HYPOXIA_BY_DMOG_UP	21	0.586585	2.13934	0	0.0027402	0.053	350	tags=57%, list=20%, signal=70%
DUTERTRE_ESTRADIOL_RESPONSE_6HR_DN	21	0.576011	2.13407	0	0.00279284	0.055	296	tags=52%, list=17%, signal=62%
LIM_MAMMARY_STEM_CELL_UP	66	0.447387	2.12906	0	0.00294709	0.059	381	tags=50%, list=21%, signal=61%
JOHNSTONE_PARVB_TARGETS_3_UP	48	0.465973	2.10654	0	0.0033382	0.068	533	tags=71%, list=30%, signal=98%
GAUSSMANN_MLL_AF4_FUSION_TARGETS_F_UP	29	0.495925	2.09516	0	0.00357424	0.074	399	tags=66%, list=22%, signal=83%
RODRIGUES_THYROID_CARCINOMA_ANAPLASTIC_DN	40	0.475125	2.08904	0	0.00376484	0.079	307	tags=40%, list=17%, signal=47%
CREIGHTON_ENDOCRINE_THERAPY_RESISTANCE_5	56	0.465003	2.08147	0	0.00403661	0.085	296	tags=39%, list=17%, signal=46%
MEBARKI_HCC_PROGENITOR_FZD8CRD_DN	35	0.459832	2.08131	0	0.00398419	0.085	873	tags=94%, list=49%, signal=181%
WANG_CISPLATIN_RESPONSE_AND_XPC_DN	16	0.603942	2.07286	0	0.0042818	0.093	399	tags=75%, list=22%, signal=96%
JOHNSTONE_PARVB_TARGETS_2_UP	17	0.588967	2.06705	0	0.00445857	0.098	614	tags=88%, list=35%, signal=133%
LIN_SILENCED_BY_TUMOR_MICROENVIRONMENT	22	0.557614	2.05408	0	0.00509237	0.11	311	tags=59%, list=17%, signal=71%
REACTOME_DISEASES_OF_SIGNAL_TRANSDUCTION_BY_GROWTH_FACTOR_RECEPTORS_AND_SECOND_MESSENGERS	31	0.508971	2.05007	0	0.00516381	0.112	116	tags=26%, list=7%, signal=27%
CREIGHTON_ENDOCRINE_THERAPY_RESISTANCE_3	72	0.408782	2.03615	0	0.005981	0.13	458	tags=58%, list=26%, signal=75%
PEREZ_TP63_TARGETS	45	0.471599	2.03494	0	0.0059543	0.131	217	tags=38%, list=12%, signal=42%
KEGG_CYTOKINE_CYTOKINE_RECEPTOR_INTERACTION	16	0.603352	2.03349	0	0.00588342	0.131	200	tags=50%, list=11%, signal=56%
MANALO_HYPOXIA_UP	20	0.54827	2.02425	0	0.00631922	0.142	433	tags=65%, list=24%, signal=85%
BLANCO_MELO_RESPIRATORY_SYNCYTIAL_VIRUS_INFECTION_A594_CELLS_UP	37	0.461181	2.01901	0	0.00648413	0.147	600	tags=78%, list=34%, signal=116%
SHEDDEN_LUNG_CANCER_GOOD_SURVIVAL_A12	17	0.576455	2.01841	0	0.00645202	0.148	206	tags=41%, list=12%, signal=46%
CUI_TCF21_TARGETS_2_DN	84	0.392987	2.01557	0	0.00642529	0.149	229	tags=33%, list=13%, signal=36%
ZHOU_INFLAMMATORY_RESPONSE_LIVE_UP	32	0.483157	2.0087	0	0.00665897	0.157	180	tags=34%, list=10%, signal=38%
FEVR_CTNNB1_TARGETS_UP	62	0.409127	2.00108	0	0.00716534	0.169	441	tags=55%, list=25%, signal=70%
BUYTAERT_PHOTODYNAMIC_THERAPY_STRESS_UP	89	0.37374	1.9938	0	0.00756096	0.179	346	tags=45%, list=19%, signal=53%
DELACROIX_RARG_BOUND_MEF	44	0.437445	1.99112	0	0.00759503	0.182	146	tags=32%, list=8%, signal=34%
TORCHIA_TARGETS_OF_EWSR1_FLI1_FUSION_UP	32	0.469447	1.98106	0	0.00807902	0.195	399	tags=59%, list=22%, signal=75%
BLANCO_MELO_BETA_INTERFERON_TREATED_BRONCHIAL_EPITHELIAL_CELLS_UP	39	0.45584	1.98058	0	0.00802525	0.196	572	tags=79%, list=32%, signal=115%
KINSEY_TARGETS_OF_EWSR1_FLII_FUSION_DN	59	0.414501	1.97106	0	0.00852211	0.209	474	tags=66%, list=27%, signal=87%
KIM_WT1_TARGETS_12HR_UP	21	0.530821	1.96592	0	0.00875489	0.218	139	tags=38%, list=8%, signal=41%
SENGUPTA_NASOPHARYNGEAL_CARCINOMA_WITH_LMP1_DN	18	0.559655	1.96446	0	0.00880934	0.222	84	tags=28%, list=5%, signal=29%
JAEGER_METASTASIS_DN	34	0.446996	1.96119	0	0.00878826	0.224	409	tags=59%, list=23%, signal=75%
QUINTENS_EMBRYONIC_BRAIN_RESPONSE_TO_IR	25	0.522837	1.95861	0	0.00886472	0.229	188	tags=44%, list=11%, signal=49%
SHEPARD_CRASH_AND_BURN_MUTANT_UP	23	0.516328	1.95437	0.00714286	0.00905128	0.234	34	tags=26%, list=2%, signal=26%
HOLLERN_SQUAMOUS_BREAST_TUMOR	18	0.55093	1.93898	0.00632911	0.00996656	0.258	409	tags=67%, list=23%, signal=86%
HUTTMANN_B_CLL_POOR_SURVIVAL_UP	26	0.493019	1.93875	0	0.00986884	0.258	91	tags=19%, list=5%, signal=20%
MISSIAGLIA_REGULATED_BY_METHYLATION_UP	18	0.547712	1.93355	0.00724638	0.0100667	0.262	203	tags=44%, list=11%, signal=50%
ROZANOV_MMP14_TARGETS_UP	31	0.471787	1.92918	0	0.0104147	0.271	159	tags=35%, list=9%, signal=38%
NAGASHIMA_NRG1_SIGNALING_UP	21	0.530815	1.92582	0.00769231	0.0105001	0.274	368	tags=62%, list=21%, signal=77%
TURASHVILI_BREAST_DUCTAL_CARCINOMA_VS_DUCTAL_NORMAL_DN	21	0.502409	1.91681	0.00763359	0.011367	0.293	536	tags=76%, list=30%, signal=108%
REN_ALVEOLAR_RHABDOMYOSARCOMA_DN	31	0.451279	1.91019	0	0.0117631	0.303	437	tags=61%, list=25%, signal=80%
REACTOME_EXTRACELLULAR_MATRIX_ORGANIZATION	20	0.521757	1.90702	0	0.0118543	0.308	360	tags=55%, list=20%, signal=68%
LINDGREN_BLADDER_CANCER_CLUSTER_3_DN	27	0.463691	1.90587	0	0.0118727	0.312	360	tags=56%, list=20%, signal=69%
SCHUETZ_BREAST_CANCER_DUCTAL_INVASIVE_UP	31	0.45568	1.88815	0	0.0131438	0.343	230	tags=29%, list=13%, signal=33%
SENESE_HDAC3_TARGETS_UP	64	0.40084	1.88562	0	0.0133409	0.35	250	tags=38%, list=14%, signal=42%
MARTORIATI_MDM4_TARGETS_FETAL_LIVER_UP	38	0.432639	1.8697	0	0.0148964	0.386	49	tags=18%, list=3%, signal=19%
FOSTER_KDM1A_TARGETS_UP	18	0.535996	1.86889	0.0127389	0.014796	0.387	103	tags=17%, list=6%, signal=18%
KRIGE_RESPONSE_TO_TOSEDOSTAT_24HR_UP	99	0.348863	1.85619	0	0.0159061	0.409	485	tags=57%, list=27%, signal=73%
CHIARADONNA_NEOPLASTIC_TRANSFORMATION_KRAS_DN	20	0.508751	1.85553	0.0144928	0.0158984	0.411	99	tags=30%, list=6%, signal=31%
RODWELL_AGING_KIDNEY_NO_BLOOD_UP	20	0.521174	1.8339	0.0126582	0.0180267	0.452	282	tags=55%, list=16%, signal=65%
STARK_PREFRONTAL_CORTEX_22Q11_DELETION_UP	18	0.515318	1.83202	0.0070922	0.0181213	0.455	384	tags=50%, list=22%, signal=63%
GRAESSMANN_RESPONSE_TO_MC_AND_DOXORUBICIN_UP	94	0.342498	1.82619	0	0.0187728	0.471	157	tags=21%, list=9%, signal=22%
TAKEDA_TARGETS_OF_NUP98_HOXA9_FUSION_8D_UP	15	0.522876	1.82581	0.00574713	0.0186666	0.471	321	tags=40%, list=18%, signal=48%
BLUM_RESPONSE_TO_SALIRASIB_UP	22	0.505507	1.8243	0.00884956	0.0187986	0.475	106	tags=27%, list=6%, signal=29%
KATSANOU_ELAVL1_TARGETS_UP	19	0.504596	1.82221	0.0211268	0.0190415	0.482	475	tags=58%, list=27%, signal=78%
JINESH_BLEBBISHIELD_VS_LIVE_CONTROL_UP	66	0.36287	1.82198	0	0.0189734	0.484	135	tags=26%, list=8%, signal=27%
LEE_DIFFERENTIATING_T_LYMPHOCYTE	19	0.509052	1.81153	0.016	0.0200414	0.503	251	tags=53%, list=14%, signal=61%
WU_CELL_MIGRATION	30	0.431726	1.80151	0	0.0215508	0.531	433	tags=57%, list=24%, signal=74%
ZWANG_CLASS_1_TRANSIENTLY_INDUCED_BY_EGF	51	0.401797	1.80022	0	0.0217865	0.54	492	tags=63%, list=28%, signal=84%
WP_PI3K_AKT_SIGNALING_PATHWAY	26	0.452628	1.79664	0.00854701	0.0221904	0.549	133	tags=31%, list=7%, signal=33%
UDAYAKUMAR_MED1_TARGETS_DN	41	0.419468	1.79624	0	0.0220674	0.551	241	tags=34%, list=14%, signal=39%
LIU_PROSTATE_CANCER_UP	16	0.527165	1.78929	0.013245	0.0230165	0.569	12	tags=13%, list=1%, signal=12%
SMID_BREAST_CANCER_LUMINAL_B_UP	17	0.516785	1.78539	0.02	0.023525	0.582	402	tags=53%, list=23%, signal=68%
KIM_RESPONSE_TO_TSA_AND_DECITABINE_UP	25	0.449451	1.78062	0	0.0244196	0.598	21	tags=12%, list=1%, signal=12%
PLASARI_TGFB1_TARGETS_10HR_UP	26	0.431628	1.76807	0	0.0260198	0.622	222	tags=31%, list=12%, signal=35%
ZHOU_INFLAMMATORY_RESPONSE_LPS_UP	32	0.438944	1.76397	0	0.0263152	0.627	109	tags=28%, list=6%, signal=29%
TARTE_PLASMA_CELL_VS_PLASMABLAST_UP	22	0.470992	1.76195	0.00909091	0.0263991	0.632	229	tags=32%, list=13%, signal=36%
BILD_HRAS_ONCOGENIC_SIGNATURE	35	0.410344	1.75984	0	0.0264817	0.638	411	tags=49%, list=23%, signal=62%
RAMALHO_STEMNESS_UP	21	0.460401	1.75572	0.0327869	0.0270895	0.648	133	tags=19%, list=7%, signal=20%
SCHUETZ_BREAST_CANCER_DUCTAL_INVASIVE_DN	15	0.519979	1.75344	0.0135135	0.0272334	0.654	86	tags=20%, list=5%, signal=21%
SASSON_RESPONSE_TO_GONADOTROPHINS_DN	15	0.528757	1.74812	0.0176471	0.0280376	0.672	243	tags=47%, list=14%, signal=54%
SCHAEFFER_PROSTATE_DEVELOPMENT_48HR_UP	50	0.37734	1.74637	0	0.0281158	0.674	224	tags=30%, list=13%, signal=33%
KOKKINAKIS_METHIONINE_DEPRIVATION_96HR_UP	18	0.466554	1.74633	0.0145985	0.027943	0.674	188	tags=39%, list=11%, signal=43%
BLANCO_MELO_COVID19_SARS_COV_2_INFECTION_CALU3_CELLS_UP	35	0.409281	1.73988	0.0138889	0.0287814	0.687	492	tags=71%, list=28%, signal=97%
WIERENGA_STAT5A_TARGETS_UP	23	0.452946	1.73669	0.00925926	0.0292458	0.695	146	tags=26%, list=8%, signal=28%
NAKAMURA_TUMOR_ZONE_PERIPHERAL_VS_CENTRAL_DN	59	0.369638	1.73323	0	0.0297495	0.706	520	tags=68%, list=29%, signal=93%
PASQUALUCCI_LYMPHOMA_BY_GC_STAGE_UP	37	0.379166	1.7017	0	0.036982	0.8	395	tags=46%, list=22%, signal=58%
THUM_SYSTOLIC_HEART_FAILURE_UP	33	0.406497	1.6998	0.0121951	0.0370853	0.803	252	tags=45%, list=14%, signal=52%
NABA_CORE_MATRISOME	17	0.477506	1.69298	0.0121212	0.0384923	0.814	433	tags=65%, list=24%, signal=85%
MEISSNER_NPC_HCP_WITH_H3K4ME3_AND_H3K27ME3	16	0.484715	1.67611	0.0365854	0.0416996	0.839	48	tags=13%, list=3%, signal=13%
PICCALUGA_ANGIOIMMUNOBLASTIC_LYMPHOMA_DN	17	0.468829	1.6719	0.0202703	0.042503	0.845	182	tags=35%, list=10%, signal=39%
RAY_TUMORIGENESIS_BY_ERBB2_CDC25A_DN	25	0.437648	1.66068	0.0283019	0.0452464	0.865	346	tags=48%, list=19%, signal=59%
MIKKELSEN_NPC_HCP_WITH_H3K4ME3_AND_H3K27ME3	18	0.469608	1.64918	0.0300752	0.0480036	0.884	48	tags=11%, list=3%, signal=11%
MIYAGAWA_TARGETS_OF_EWSR1_ETS_FUSIONS_DN	24	0.431804	1.6478	0.00943396	0.048071	0.887	268	tags=33%, list=15%, signal=39%
SMID_BREAST_CANCER_NORMAL_LIKE_UP	27	0.418104	1.6404	0.00862069	0.0498713	0.895	412	tags=56%, list=23%, signal=71%
PEDRIOLI_MIR31_TARGETS_DN	30	0.406537	1.63753	0.029703	0.0500911	0.899	324	tags=40%, list=18%, signal=48%
SATO_SILENCED_BY_METHYLATION_IN_PANCREATIC_CANCER_1	44	0.355683	1.63225	0.0163934	0.0511168	0.905	163	tags=20%, list=9%, signal=22%
RODRIGUES_THYROID_CARCINOMA_POORLY_DIFFERENTIATED_DN	57	0.35363	1.62004	0	0.055241	0.924	388	tags=53%, list=22%, signal=65%
TSAI_RESPONSE_TO_IONIZING_RADIATION	28	0.400681	1.61731	0.0208333	0.055786	0.927	91	tags=25%, list=5%, signal=26%
WANG_RESPONSE_TO_GSK3_INHIBITOR_SB216763_UP	25	0.409161	1.61404	0.0173913	0.0563544	0.931	308	tags=48%, list=17%, signal=57%
KEGG_P53_SIGNALING_PATHWAY	30	0.398339	1.61148	0.0123457	0.0570427	0.933	113	tags=33%, list=6%, signal=35%
MOREAUX_MULTIPLE_MYELOMA_BY_TACI_UP	27	0.394829	1.60907	0	0.0574049	0.935	330	tags=48%, list=19%, signal=58%
MCBRYAN_PUBERTAL_TGFB1_TARGETS_UP	25	0.42365	1.60697	0.008	0.0576991	0.936	339	tags=48%, list=19%, signal=58%
BLANCO_MELO_HUMAN_PARAINFLUENZA_VIRUS_3_INFECTION_A594_CELLS_UP	19	0.446235	1.60536	0.030303	0.0580444	0.936	594	tags=74%, list=33%, signal=109%
SWEET_LUNG_CANCER_KRAS_UP	40	0.36976	1.59764	0.03125	0.0605006	0.94	113	tags=20%, list=6%, signal=21%
BROWNE_HCMV_INFECTION_24HR_DN	21	0.437651	1.59673	0.026087	0.0605808	0.942	208	tags=33%, list=12%, signal=37%
CHARAFE_BREAST_CANCER_LUMINAL_VS_BASAL_DN	64	0.334477	1.59109	0	0.0621306	0.945	458	tags=61%, list=26%, signal=79%
CHIARADONNA_NEOPLASTIC_TRANSFORMATION_CDC25_DN	19	0.435729	1.57756	0.0522876	0.0667968	0.951	187	tags=32%, list=11%, signal=35%
OSWALD_HEMATOPOIETIC_STEM_CELL_IN_COLLAGEN_GEL_UP	25	0.38425	1.57522	0	0.0673674	0.954	83	tags=20%, list=5%, signal=21%
REACTOME_METABOLISM_OF_LIPIDS	56	0.33134	1.56478	0	0.0709686	0.964	389	tags=43%, list=22%, signal=53%
BASAKI_YBX1_TARGETS_DN	48	0.338475	1.5612	0.037037	0.0719782	0.964	350	tags=38%, list=20%, signal=45%
GOZGIT_ESR1_TARGETS_DN	105	0.28247	1.55303	0	0.0748488	0.969	332	tags=36%, list=19%, signal=42%
WANG_MLL_TARGETS	29	0.391553	1.54889	0.039604	0.0764803	0.972	459	tags=52%, list=26%, signal=69%
REACTOME_PHOSPHOLIPID_METABOLISM	19	0.446257	1.5442	0.0440252	0.0782023	0.975	389	tags=47%, list=22%, signal=60%
MARTORIATI_MDM4_TARGETS_NEUROEPITHELIUM_UP	30	0.372291	1.54014	0.0263158	0.0794912	0.979	188	tags=33%, list=11%, signal=37%
SHEDDEN_LUNG_CANCER_GOOD_SURVIVAL_A4	16	0.432981	1.52408	0.0689655	0.0866295	0.984	532	tags=69%, list=30%, signal=97%
MILI_PSEUDOPODIA_CHEMOTAXIS_DN	40	0.344181	1.52322	0.025	0.0864802	0.984	395	tags=48%, list=22%, signal=60%
SUNG_METASTASIS_STROMA_UP	16	0.439419	1.51448	0.0700637	0.0902454	0.987	265	tags=38%, list=15%, signal=44%
RODRIGUES_NTN1_TARGETS_DN	16	0.435099	1.51056	0.0580645	0.0918395	0.987	131	tags=25%, list=7%, signal=27%
DOANE_BREAST_CANCER_ESR1_UP	15	0.458726	1.5064	0.083871	0.0931321	0.989	607	tags=73%, list=34%, signal=110%
HAMAI_APOPTOSIS_VIA_TRAIL_DN	19	0.420599	1.50631	0.0202703	0.0926244	0.989	4	tags=11%, list=0%, signal=10%
VECCHI_GASTRIC_CANCER_ADVANCED_VS_EARLY_UP	18	0.413589	1.50416	0.0519481	0.0931356	0.989	30	tags=11%, list=2%, signal=11%
TIEN_INTESTINE_PROBIOTICS_24HR_DN	20	0.415671	1.50297	0.0441177	0.0933061	0.989	241	tags=40%, list=14%, signal=46%
SENESE_HDAC2_TARGETS_DN	17	0.442685	1.50186	0.05	0.0932259	0.989	220	tags=47%, list=12%, signal=53%
XIE_ST_HSC_S1PR3_OE_UP	17	0.423549	1.50083	0.0526316	0.0933123	0.99	594	tags=76%, list=33%, signal=114%
SHEPARD_BMYB_MORPHOLINO_UP	19	0.395793	1.48774	0.0472973	0.099578	0.994	188	tags=37%, list=11%, signal=41%
ZHONG_RESPONSE_TO_AZACITIDINE_AND_TSA_UP	27	0.374539	1.48711	0.0561798	0.0994409	0.995	171	tags=22%, list=10%, signal=24%
LIM_MAMMARY_STEM_CELL_DN	40	0.335508	1.48336	0.0163934	0.100978	0.996	471	tags=55%, list=26%, signal=73%
HATADA_METHYLATED_IN_LUNG_CANCER_UP	31	0.365513	1.47968	0.0490196	0.102106	0.996	433	tags=48%, list=24%, signal=63%
DURAND_STROMA_NS_UP	17	0.430964	1.47752	0.0714286	0.102637	0.996	245	tags=35%, list=14%, signal=41%
LIU_PROSTATE_CANCER_DN	61	0.297444	1.47553	0	0.103416	0.996	278	tags=33%, list=16%, signal=38%
COLDREN_GEFITINIB_RESISTANCE_DN	37	0.355108	1.46961	0.0410959	0.106205	0.996	490	tags=68%, list=28%, signal=91%
MEISSNER_NPC_HCP_WITH_H3_UNMETHYLATED	42	0.335124	1.4532	0	0.11542	0.998	207	tags=26%, list=12%, signal=29%
GAVIN_FOXP3_TARGETS_CLUSTER_P3	19	0.408144	1.45302	0.0699301	0.114903	0.998	314	tags=47%, list=18%, signal=57%
BURTON_ADIPOGENESIS_6	16	0.436705	1.4528	0.0714286	0.114427	0.998	44	tags=19%, list=2%, signal=19%
REACTOME_INTRACELLULAR_SIGNALING_BY_SECOND_MESSENGERS	18	0.405133	1.44934	0.106383	0.11579	0.998	2	tags=11%, list=0%, signal=11%
ZWANG_CLASS_3_TRANSIENTLY_INDUCED_BY_EGF	25	0.382968	1.44364	0.0510204	0.118636	0.999	367	tags=52%, list=21%, signal=65%
SARRIO_EPITHELIAL_MESENCHYMAL_TRANSITION_DN	18	0.41348	1.44247	0.10274	0.1187	0.999	526	tags=83%, list=30%, signal=117%
KUMAR_TARGETS_OF_MLL_AF9_FUSION	37	0.346253	1.44019	0.0588235	0.119666	1	400	tags=38%, list=22%, signal=48%
KIM_WT1_TARGETS_UP	24	0.36333	1.43586	0.0283019	0.121498	1	351	tags=46%, list=20%, signal=56%
GROSS_HYPOXIA_VIA_ELK3_AND_HIF1A_UP	18	0.408206	1.43474	0.0676692	0.121405	1	222	tags=33%, list=12%, signal=38%
MIKKELSEN_ES_ICP_WITH_H3K4ME3	60	0.304912	1.434	0	0.121354	1	416	tags=47%, list=23%, signal=59%
AMIT_EGF_RESPONSE_480_HELA	18	0.387704	1.42895	0.0875912	0.124183	1	113	tags=28%, list=6%, signal=29%
WINTER_HYPOXIA_METAGENE	31	0.36224	1.42633	0.0697674	0.125315	1	131	tags=19%, list=7%, signal=21%
MIKKELSEN_MCV6_HCP_WITH_H3K27ME3	21	0.383225	1.42224	0.0620155	0.127648	1	325	tags=48%, list=18%, signal=58%
CHANDRAN_METASTASIS_DN	21	0.372649	1.42175	0.0692308	0.12735	1	153	tags=19%, list=9%, signal=21%
BOYLAN_MULTIPLE_MYELOMA_C_D_DN	25	0.355363	1.42002	0.121739	0.128051	1	475	tags=60%, list=27%, signal=81%
TAKEDA_TARGETS_OF_NUP98_HOXA9_FUSION_3D_UP	19	0.390497	1.41128	0.0896552	0.133819	1	594	tags=68%, list=33%, signal=102%
HIRSCH_CELLULAR_TRANSFORMATION_SIGNATURE_UP	15	0.429913	1.40955	0.113636	0.134228	1	215	tags=33%, list=12%, signal=38%
WP_SMALL_CELL_LUNG_CANCER	18	0.372899	1.40689	0.108108	0.13553	1	113	tags=28%, list=6%, signal=29%
SASSON_RESPONSE_TO_FORSKOLIN_DN	16	0.404962	1.40055	0.075188	0.139366	1	243	tags=44%, list=14%, signal=50%
CARRILLOREIXACH_HEPATOBLASTOMA_VS_NORMAL_DN	67	0.274008	1.39343	0	0.144946	1	577	tags=63%, list=32%, signal=89%
GRAESSMANN_APOPTOSIS_BY_DOXORUBICIN_UP	154	0.264493	1.39243	0	0.144952	1	157	tags=16%, list=9%, signal=16%
REACTOME_DISEASES_OF_METABOLISM	17	0.418324	1.39227	0.081761	0.144387	1	516	tags=71%, list=29%, signal=98%
KAAB_HEART_ATRIUM_VS_VENTRICLE_UP	26	0.348791	1.38659	0.0909091	0.147413	1	149	tags=27%, list=8%, signal=29%
REACTOME_NEDDYLATION	22	0.354401	1.38385	0.107383	0.148833	1	58	tags=23%, list=3%, signal=23%
LAU_APOPTOSIS_CDKN2A_UP	16	0.400305	1.38054	0.10559	0.150602	1	118	tags=31%, list=7%, signal=33%
LI_INDUCED_T_TO_NATURAL_KILLER_UP	25	0.371284	1.38047	0.0932203	0.14995	1	54	tags=16%, list=3%, signal=16%
DEURIG_T_CELL_PROLYMPHOCYTIC_LEUKEMIA_DN	32	0.334897	1.37857	0.0537634	0.150467	1	221	tags=25%, list=12%, signal=28%
JAATINEN_HEMATOPOIETIC_STEM_CELL_DN	25	0.363629	1.37476	0.0725806	0.152543	1	170	tags=24%, list=10%, signal=26%
KRIGE_RESPONSE_TO_TOSEDOSTAT_6HR_UP	114	0.24781	1.37322	0	0.153045	1	401	tags=39%, list=23%, signal=47%
WP_GLIOBLASTOMA_SIGNALING_PATHWAYS	16	0.405349	1.37113	0.0915033	0.153863	1	54	tags=25%, list=3%, signal=26%
HORIUCHI_WTAP_TARGETS_UP	21	0.371603	1.36767	0.0808824	0.156151	1	420	tags=57%, list=24%, signal=74%
MCBRYAN_PUBERTAL_BREAST_5_6WK_DN	15	0.404179	1.3541	0.125	0.16614	1	324	tags=47%, list=18%, signal=57%
PROVENZANI_METASTASIS_DN	18	0.368463	1.34993	0.132812	0.168532	1	171	tags=28%, list=10%, signal=30%
REACTOME_BIOLOGICAL_OXIDATIONS	18	0.377312	1.34946	0.0753425	0.168099	1	668	tags=78%, list=38%, signal=123%
MCBRYAN_PUBERTAL_BREAST_3_4WK_UP	30	0.327799	1.34706	0.0864198	0.169419	1	403	tags=53%, list=23%, signal=68%
KEGG_AXON_GUIDANCE	17	0.394037	1.34681	0.135714	0.168888	1	385	tags=53%, list=22%, signal=67%
DELYS_THYROID_CANCER_DN	19	0.356876	1.34632	0.103704	0.168429	1	96	tags=21%, list=5%, signal=22%
ZHOU_INFLAMMATORY_RESPONSE_FIMA_UP	43	0.295872	1.34374	0.0338983	0.169936	1	109	tags=23%, list=6%, signal=24%
KEGG_WNT_SIGNALING_PATHWAY	15	0.399759	1.3419	0.121795	0.170748	1	316	tags=47%, list=18%, signal=56%
JINESH_BLEBBISHIELD_TRANSFORMED_STEM_CELL_SPHERES_UP	19	0.376931	1.33901	0.120968	0.172096	1	555	tags=68%, list=31%, signal=98%
KIM_WT1_TARGETS_8HR_UP	18	0.380891	1.33187	0.136646	0.177677	1	189	tags=28%, list=11%, signal=31%
MIKKELSEN_MCV6_LCP_WITH_H3K4ME3	18	0.378896	1.32764	0.123288	0.180565	1	482	tags=67%, list=27%, signal=91%
PODAR_RESPONSE_TO_ADAPHOSTIN_UP	20	0.349661	1.3235	0.125	0.18388	1	368	tags=55%, list=21%, signal=69%
BLANCO_MELO_BRONCHIAL_EPITHELIAL_CELLS_INFLUENZA_A_DEL_NS1_INFECTION_UP	56	0.291407	1.32242	0.0555556	0.184164	1	329	tags=36%, list=18%, signal=42%
BRUINS_UVC_RESPONSE_VIA_TP53_GROUP_A	64	0.28447	1.32107	0.03125	0.184604	1	343	tags=34%, list=19%, signal=41%
IBRAHIM_NRF1_DOWN	25	0.332223	1.30149	0.107527	0.202604	1	113	tags=24%, list=6%, signal=25%
SENESE_HDAC1_AND_HDAC2_TARGETS_DN	37	0.293936	1.29898	0.144928	0.203983	1	277	tags=35%, list=16%, signal=41%
RUTELLA_RESPONSE_TO_HGF_DN	22	0.339186	1.2974	0.125	0.204588	1	211	tags=27%, list=12%, signal=31%
XU_GH1_AUTOCRINE_TARGETS_DN	19	0.349312	1.29645	0.149254	0.204571	1	175	tags=26%, list=10%, signal=29%
FOSTER_TOLERANT_MACROPHAGE_DN	49	0.277666	1.29082	0.0909091	0.209857	1	182	tags=22%, list=10%, signal=24%
TONKS_TARGETS_OF_RUNX1_RUNX1T1_FUSION_HSC_DN	22	0.336208	1.28784	0.115942	0.212086	1	120	tags=23%, list=7%, signal=24%
WAMUNYOKOLI_OVARIAN_CANCER_LMP_DN	19	0.353074	1.28033	0.147287	0.218159	1	303	tags=37%, list=17%, signal=44%
MITSIADES_RESPONSE_TO_APLIDIN_UP	45	0.278741	1.27506	0.115385	0.222529	1	327	tags=49%, list=18%, signal=58%
SENGUPTA_NASOPHARYNGEAL_CARCINOMA_DN	34	0.294322	1.2694	0.115385	0.228042	1	403	tags=53%, list=23%, signal=67%
REACTOME_SIGNALING_BY_RECEPTOR_TYROSINE_KINASES	27	0.337301	1.26838	0.120879	0.228326	1	360	tags=52%, list=20%, signal=64%
FIGUEROA_AML_METHYLATION_CLUSTER_6_UP	17	0.353202	1.2651	0.154362	0.231191	1	88	tags=18%, list=5%, signal=18%
LENAOUR_DENDRITIC_CELL_MATURATION_DN	15	0.376535	1.25906	0.174419	0.236961	1	134	tags=27%, list=8%, signal=29%
WP_NUCLEAR_RECEPTORS_META_PATHWAY	27	0.321215	1.25905	0.168539	0.236039	1	242	tags=41%, list=14%, signal=46%
FOROUTAN_TGFB_EMT_DN	18	0.360846	1.25693	0.190789	0.237467	1	329	tags=39%, list=18%, signal=47%
RIGGI_EWING_SARCOMA_PROGENITOR_UP	52	0.266006	1.25343	0.205128	0.240848	1	133	tags=19%, list=7%, signal=20%
KEGG_PATHWAYS_IN_CANCER	39	0.286284	1.25154	0.133333	0.242022	1	131	tags=21%, list=7%, signal=22%
PILON_KLF1_TARGETS_UP	37	0.288164	1.25068	0.117647	0.24206	1	85	tags=16%, list=5%, signal=17%
IWANAGA_CARCINOGENESIS_BY_KRAS_PTEN_UP	17	0.344181	1.2313	0.184211	0.263343	1	39	tags=24%, list=2%, signal=24%
BENPORATH_PRC2_TARGETS	54	0.267543	1.22787	0.142857	0.266444	1	360	tags=35%, list=20%, signal=43%
MULLIGHAN_MLL_SIGNATURE_1_DN	18	0.336156	1.22514	0.193333	0.268715	1	168	tags=22%, list=9%, signal=24%
ONDER_CDH1_TARGETS_2_UP	24	0.313534	1.21838	0.177966	0.27634	1	80	tags=17%, list=4%, signal=17%
SENESE_HDAC1_AND_HDAC2_TARGETS_UP	35	0.291163	1.21732	0.173913	0.276491	1	131	tags=26%, list=7%, signal=27%
PID_RB_1PATHWAY	17	0.334988	1.21417	0.235294	0.279608	1	54	tags=18%, list=3%, signal=18%
YOSHIMURA_MAPK8_TARGETS_UP	90	0.255861	1.21197	0.111111	0.281426	1	190	tags=21%, list=11%, signal=22%
WP_VEGFA_VEGFR2_SIGNALING	35	0.292869	1.21145	0.192308	0.280975	1	159	tags=26%, list=9%, signal=28%
OISHI_CHOLANGIOMA_STEM_CELL_LIKE_DN	37	0.279642	1.20888	0.123077	0.283402	1	473	tags=59%, list=27%, signal=79%
SENGUPTA_NASOPHARYNGEAL_CARCINOMA_WITH_LMP1_UP	59	0.248072	1.20402	0.176471	0.288331	1	87	tags=15%, list=5%, signal=16%
ZHOU_INFLAMMATORY_RESPONSE_LIVE_DN	33	0.285052	1.1882	0.130952	0.308464	1	135	tags=30%, list=8%, signal=32%
FOROUTAN_PRODRANK_TGFB_EMT_UP	19	0.335312	1.18695	0.267717	0.308907	1	68	tags=16%, list=4%, signal=16%
STEIN_ESRRA_TARGETS_DN	18	0.324139	1.17651	0.261538	0.322678	1	108	tags=28%, list=6%, signal=29%
MARTORIATI_MDM4_TARGETS_NEUROEPITHELIUM_DN	17	0.328239	1.17375	0.222973	0.325213	1	209	tags=29%, list=12%, signal=33%
TAKEDA_TARGETS_OF_NUP98_HOXA9_FUSION_16D_UP	15	0.341603	1.17323	0.237805	0.324669	1	957	tags=93%, list=54%, signal=200%
BERTUCCI_MEDULLARY_VS_DUCTAL_BREAST_CANCER_DN	21	0.308267	1.16113	0.25	0.341144	1	297	tags=43%, list=17%, signal=51%
DURAND_STROMA_S_UP	35	0.27671	1.15255	0.271429	0.352933	1	266	tags=31%, list=15%, signal=36%
HOSHIDA_LIVER_CANCER_SUBCLASS_S3	18	0.322719	1.15041	0.23871	0.35442	1	83	tags=17%, list=5%, signal=17%
MASSARWEH_TAMOXIFEN_RESISTANCE_UP	72	0.228353	1.14964	0.266667	0.354278	1	328	tags=32%, list=18%, signal=38%
ACEVEDO_LIVER_TUMOR_VS_NORMAL_ADJACENT_TISSUE_DN	24	0.30647	1.14598	0.294118	0.3588	1	430	tags=46%, list=24%, signal=60%
GROSS_HYPOXIA_VIA_ELK3_DN	15	0.339389	1.1447	0.30303	0.359277	1	412	tags=53%, list=23%, signal=69%
SMIRNOV_CIRCULATING_ENDOTHELIOCYTES_IN_CANCER_UP	24	0.29346	1.14347	0.268908	0.360055	1	175	tags=17%, list=10%, signal=18%
FOROUTAN_TGFB_EMT_UP	19	0.335312	1.14036	0.3	0.363272	1	68	tags=16%, list=4%, signal=16%
MCBRYAN_PUBERTAL_BREAST_4_5WK_UP	35	0.272564	1.13957	0.285714	0.363206	1	133	tags=20%, list=7%, signal=21%
ACEVEDO_METHYLATED_IN_LIVER_CANCER_DN	49	0.248726	1.11927	0.162791	0.393755	1	134	tags=14%, list=8%, signal=15%
REACTOME_TRANSPORT_OF_SMALL_MOLECULES	34	0.261848	1.11473	0.294118	0.400282	1	95	tags=18%, list=5%, signal=18%
BLANCO_MELO_MERS_COV_INFECTION_MCR5_CELLS_UP	23	0.286387	1.11387	0.336066	0.400397	1	136	tags=26%, list=8%, signal=28%
WANG_SMARCE1_TARGETS_UP	28	0.269786	1.11274	0.309278	0.400726	1	261	tags=29%, list=15%, signal=33%
MEISSNER_BRAIN_HCP_WITH_H3K27ME3	19	0.317705	1.11099	0.326087	0.402575	1	1088	tags=95%, list=61%, signal=241%
EBAUER_TARGETS_OF_PAX3_FOXO1_FUSION_UP	16	0.318952	1.10355	0.318471	0.41359	1	559	tags=63%, list=31%, signal=90%
FULCHER_INFLAMMATORY_RESPONSE_LECTIN_VS_LPS_DN	50	0.237781	1.09897	0.333333	0.42029	1	475	tags=46%, list=27%, signal=61%
CAIRO_HEPATOBLASTOMA_DN	17	0.312927	1.09383	0.333333	0.427825	1	440	tags=53%, list=25%, signal=70%
IVANOVA_HEMATOPOIESIS_STEM_CELL_LONG_TERM	24	0.291443	1.09376	0.336	0.426437	1	350	tags=38%, list=20%, signal=46%
KONDO_EZH2_TARGETS	18	0.293582	1.09075	0.314103	0.429879	1	108	tags=17%, list=6%, signal=18%
IVANOVA_HEMATOPOIESIS_STEM_CELL_AND_PROGENITOR	45	0.238757	1.08319	0.362069	0.441375	1	365	tags=33%, list=21%, signal=41%
BONOME_OVARIAN_CANCER_SURVIVAL_OPTIMAL_DEBULKING	20	0.297647	1.07433	0.377778	0.45537	1	1079	tags=95%, list=61%, signal=239%
GARY_CD5_TARGETS_UP	48	0.23548	1.07222	0.348837	0.457927	1	333	tags=31%, list=19%, signal=37%
GARGALOVIC_RESPONSE_TO_OXIDIZED_PHOSPHOLIPIDS_BLUE_UP	15	0.317544	1.07145	0.363057	0.457933	1	170	tags=33%, list=10%, signal=37%
ENK_UV_RESPONSE_EPIDERMIS_DN	60	0.215123	1.066	0.346939	0.465953	1	275	tags=30%, list=15%, signal=34%
FULCHER_INFLAMMATORY_RESPONSE_LECTIN_VS_LPS_UP	59	0.235298	1.06392	0.32	0.467886	1	139	tags=15%, list=8%, signal=16%
BROWNE_HCMV_INFECTION_48HR_DN	42	0.239346	1.05451	0.426229	0.483122	1	246	tags=29%, list=14%, signal=32%
BLANCO_MELO_COVID19_SARS_COV_2_INFECTION_A594_ACE2_EXPRESSING_CELLS_UP	50	0.227108	1.05057	0.384615	0.488952	1	189	tags=18%, list=11%, signal=20%
SWEET_LUNG_CANCER_KRAS_DN	47	0.231583	1.04548	0.4	0.496357	1	111	tags=15%, list=6%, signal=15%
LI_INDUCED_T_TO_NATURAL_KILLER_DN	22	0.272597	1.04377	0.359375	0.497745	1	241	tags=36%, list=14%, signal=42%
LU_AGING_BRAIN_UP	29	0.256092	1.04365	0.404255	0.496253	1	372	tags=38%, list=21%, signal=47%
MEBARKI_HCC_PROGENITOR_WNT_UP	17	0.285422	1.02821	0.426357	0.522423	1	433	tags=59%, list=24%, signal=77%
TSENG_IRS1_TARGETS_DN	15	0.308112	1.02592	0.448485	0.524654	1	770	tags=80%, list=43%, signal=140%
RUTELLA_RESPONSE_TO_HGF_VS_CSF2RB_AND_IL4_UP	37	0.236011	1.02384	0.454545	0.526651	1	265	tags=27%, list=15%, signal=31%
MIYAGAWA_TARGETS_OF_EWSR1_ETS_FUSIONS_UP	33	0.250241	1.02071	0.386667	0.530306	1	215	tags=24%, list=12%, signal=27%
BOUDOUKHA_BOUND_BY_IGF2BP2	17	0.292589	1.01981	0.412162	0.53022	1	310	tags=41%, list=17%, signal=49%
CHARAFE_BREAST_CANCER_LUMINAL_VS_MESENCHYMAL_UP	51	0.224113	1.01855	0.442308	0.530946	1	607	tags=67%, list=34%, signal=98%
TORCHIA_TARGETS_OF_EWSR1_FLI1_FUSION_DN	43	0.233599	1.01506	0.372549	0.535796	1	213	tags=26%, list=12%, signal=28%
HELLER_HDAC_TARGETS_SILENCED_BY_METHYLATION_DN	39	0.2402	1.01354	0.424658	0.536477	1	118	tags=18%, list=7%, signal=19%
BAELDE_DIABETIC_NEPHROPATHY_DN	50	0.222913	1.01233	0.488889	0.536898	1	459	tags=46%, list=26%, signal=60%
WP_MEASLES_VIRUS_INFECTION	16	0.304118	1.01221	0.458599	0.535427	1	249	tags=44%, list=14%, signal=50%
MARTINEZ_RB1_TARGETS_DN	46	0.219661	1.01143	0.474576	0.534934	1	127	tags=13%, list=7%, signal=14%
NIKOLSKY_BREAST_CANCER_8Q23_Q24_AMPLICON	21	0.267627	1.00877	0.39604	0.53796	1	189	tags=33%, list=11%, signal=37%
BRUINS_UVC_RESPONSE_VIA_TP53_GROUP_D	17	0.290645	1.00785	0.503817	0.538098	1	55	tags=12%, list=3%, signal=12%
DURCHDEWALD_SKIN_CARCINOGENESIS_DN	31	0.241469	1.0076	0.44	0.536807	1	354	tags=45%, list=20%, signal=55%
MIKKELSEN_NPC_HCP_WITH_H3K27ME3	17	0.295687	1.00593	0.461538	0.538221	1	1257	tags=100%, list=71%, signal=338%
ONKEN_UVEAL_MELANOMA_DN	52	0.222646	1.00492	0.422222	0.538273	1	219	tags=25%, list=12%, signal=28%
PEDERSEN_METASTASIS_BY_ERBB2_ISOFORM_4	24	0.258615	0.998138	0.432203	0.549163	1	302	tags=42%, list=17%, signal=50%
ZWANG_TRANSIENTLY_UP_BY_2ND_EGF_PULSE_ONLY	90	0.194659	0.997097	0.6	0.549234	1	313	tags=29%, list=18%, signal=33%
MOOTHA_HUMAN_MITODB_6_2002	25	0.25137	0.990237	0.472727	0.560387	1	188	tags=20%, list=11%, signal=22%
WAMUNYOKOLI_OVARIAN_CANCER_LMP_UP	27	0.256838	0.990204	0.457831	0.558661	1	373	tags=44%, list=21%, signal=55%
FARMER_BREAST_CANCER_APOCRINE_VS_LUMINAL	40	0.242771	0.989561	0.464286	0.55819	1	84	tags=10%, list=5%, signal=10%
GAUSSMANN_MLL_AF4_FUSION_TARGETS_C_UP	16	0.291326	0.98605	0.470968	0.562713	1	69	tags=13%, list=4%, signal=13%
BENPORATH_SUZ12_TARGETS	78	0.197887	0.98005	0.466667	0.572151	1	360	tags=28%, list=20%, signal=34%
KARLSSON_TGFB1_TARGETS_DN	29	0.234411	0.976086	0.479167	0.577579	1	350	tags=41%, list=20%, signal=51%
WANG_HCP_PROSTATE_CANCER	19	0.276548	0.971315	0.463235	0.584515	1	73	tags=16%, list=4%, signal=16%
DOUGLAS_BMI1_TARGETS_DN	36	0.222982	0.970386	0.533333	0.584376	1	431	tags=50%, list=24%, signal=65%
REACTOME_INNATE_IMMUNE_SYSTEM	57	0.201627	0.96915	0.605263	0.584577	1	110	tags=16%, list=6%, signal=16%
ZHENG_BOUND_BY_FOXP3	52	0.213729	0.961093	0.565217	0.597796	1	232	tags=25%, list=13%, signal=28%
WP_EPITHELIAL_TO_MESENCHYMAL_TRANSITION_IN_COLORECTAL_CANCER	17	0.280559	0.959062	0.517007	0.599474	1	367	tags=47%, list=21%, signal=59%
SCHAEFFER_PROSTATE_DEVELOPMENT_48HR_DN	38	0.22581	0.954103	0.552632	0.60665	1	76	tags=11%, list=4%, signal=11%
YAGI_AML_WITH_11Q23_REARRANGED	34	0.228613	0.953743	0.594203	0.605653	1	244	tags=21%, list=14%, signal=23%
KIM_ALL_DISORDERS_CALB1_CORR_UP	36	0.210719	0.942274	0.507692	0.62364	1	71	tags=11%, list=4%, signal=11%
BENPORATH_ES_WITH_H3K27ME3	87	0.176214	0.93823	0.5	0.629116	1	316	tags=24%, list=18%, signal=28%
PICCALUGA_ANGIOIMMUNOBLASTIC_LYMPHOMA_UP	17	0.266575	0.932847	0.536765	0.636895	1	328	tags=47%, list=18%, signal=57%
MCBRYAN_PUBERTAL_BREAST_6_7WK_UP	23	0.238984	0.924775	0.615385	0.648664	1	258	tags=39%, list=15%, signal=45%
HOLLERN_EMT_BREAST_TUMOR_UP	18	0.255537	0.920864	0.56962	0.65374	1	1328	tags=100%, list=75%, signal=390%
YAUCH_HEDGEHOG_SIGNALING_PARACRINE_UP	15	0.269841	0.917185	0.608974	0.657895	1	1302	tags=100%, list=73%, signal=370%
MULLIGHAN_MLL_SIGNATURE_2_DN	23	0.240691	0.909733	0.59596	0.669539	1	358	tags=39%, list=20%, signal=48%
REACTOME_GPCR_LIGAND_BINDING	18	0.253964	0.908699	0.564886	0.669293	1	412	tags=39%, list=23%, signal=50%
ACEVEDO_LIVER_CANCER_WITH_H3K27ME3_UP	21	0.237736	0.894096	0.644628	0.693016	1	251	tags=29%, list=14%, signal=33%
TONKS_TARGETS_OF_RUNX1_RUNX1T1_FUSION_MONOCYTE_UP	25	0.236737	0.892955	0.618557	0.692722	1	54	tags=8%, list=3%, signal=8%
BLANCO_MELO_COVID19_SARS_COV_2_POS_PATIENT_LUNG_TISSUE_DN	23	0.238008	0.887926	0.622951	0.699002	1	174	tags=30%, list=10%, signal=33%
HAN_SATB1_TARGETS_UP	38	0.197013	0.883514	0.661539	0.703987	1	1435	tags=100%, list=81%, signal=506%
STEIN_ESRRA_TARGETS_UP	26	0.225575	0.881286	0.651786	0.705402	1	250	tags=23%, list=14%, signal=26%
WALLACE_PROSTATE_CANCER_RACE_UP	22	0.230758	0.881091	0.643411	0.703706	1	230	tags=27%, list=13%, signal=31%
BOQUEST_STEM_CELL_DN	23	0.237311	0.872653	0.678571	0.715161	1	492	tags=57%, list=28%, signal=77%
DAVICIONI_TARGETS_OF_PAX_FOXO1_FUSIONS_UP	29	0.219542	0.86981	0.693182	0.71762	1	368	tags=45%, list=21%, signal=56%
KRIEG_KDM3A_TARGETS_NOT_HYPOXIA	17	0.23513	0.863887	0.669118	0.724915	1	8	tags=6%, list=0%, signal=6%
HUANG_DASATINIB_RESISTANCE_DN	17	0.240068	0.838103	0.692308	0.763113	1	1355	tags=100%, list=76%, signal=416%
KASLER_HDAC7_TARGETS_1_UP	19	0.224052	0.83619	0.706349	0.763825	1	82	tags=11%, list=5%, signal=11%
ACEVEDO_LIVER_CANCER_DN	39	0.192189	0.829711	0.77027	0.771299	1	431	tags=44%, list=24%, signal=56%
PHONG_TNF_RESPONSE_NOT_VIA_P38	39	0.187468	0.82793	0.8	0.771455	1	406	tags=41%, list=23%, signal=52%
FORTSCHEGGER_PHF8_TARGETS_DN	94	0.152789	0.799358	1	0.810468	1	110	tags=12%, list=6%, signal=12%
VECCHI_GASTRIC_CANCER_EARLY_DN	26	0.206952	0.796889	0.791667	0.811933	1	634	tags=62%, list=36%, signal=94%
BOYAULT_LIVER_CANCER_SUBCLASS_G1_UP	15	0.222789	0.786404	0.774011	0.823855	1	1385	tags=100%, list=78%, signal=448%
GRAESSMANN_APOPTOSIS_BY_SERUM_DEPRIVATION_DN	27	0.199877	0.785815	0.784946	0.822455	1	157	tags=15%, list=9%, signal=16%
MANNE_COVID19_NONICU_VS_HEALTHY_DONOR_PLATELETS_UP	17	0.229486	0.785398	0.75	0.820724	1	150	tags=18%, list=8%, signal=19%
LINDGREN_BLADDER_CANCER_CLUSTER_2B	37	0.181976	0.781389	0.849315	0.823265	1	328	tags=38%, list=18%, signal=45%
MEISSNER_NPC_HCP_WITH_H3K4ME2	49	0.165229	0.776857	0.947368	0.826766	1	277	tags=24%, list=16%, signal=28%
MIKKELSEN_MEF_HCP_WITH_H3K27ME3	27	0.187292	0.773501	0.833333	0.829028	1	325	tags=30%, list=18%, signal=36%
SMID_BREAST_CANCER_LUMINAL_B_DN	65	0.156614	0.759044	1	0.844508	1	367	tags=31%, list=21%, signal=37%
SENESE_HDAC1_TARGETS_DN	27	0.177883	0.737202	0.863636	0.867666	1	273	tags=26%, list=15%, signal=30%
IKEDA_MIR30_TARGETS_UP	17	0.208286	0.731603	0.782895	0.871557	1	1411	tags=100%, list=79%, signal=479%
SERVITJA_ISLET_HNF1A_TARGETS_UP	18	0.204429	0.731558	0.802632	0.869168	1	1418	tags=100%, list=80%, signal=488%
REACTOME_METABOLISM_OF_AMINO_ACIDS_AND_DERIVATIVES	23	0.186219	0.716702	0.866071	0.883651	1	1451	tags=100%, list=82%, signal=535%
REACTOME_SLC_MEDIATED_TRANSMEMBRANE_TRANSPORT	15	0.209075	0.682954	0.863158	0.914628	1	69	tags=13%, list=4%, signal=14%
JIANG_HYPOXIA_NORMAL	29	0.161057	0.630227	0.929293	0.954713	1	379	tags=34%, list=21%, signal=43%
KIM_MYCN_AMPLIFICATION_TARGETS_DN	17	0.179185	0.626645	0.927152	0.954375	1	226	tags=24%, list=13%, signal=27%
FLECHNER_BIOPSY_KIDNEY_TRANSPLANT_REJECTED_VS_OK_DN	40	0.150066	0.623682	0.944444	0.953579	1	345	tags=28%, list=19%, signal=33%
RODWELL_AGING_KIDNEY_NO_BLOOD_DN	15	0.171769	0.585555	0.953488	0.972489	1	1475	tags=100%, list=83%, signal=580%
RODWELL_AGING_KIDNEY_DN	17	0.171964	0.584144	0.940397	0.970438	1	1475	tags=100%, list=83%, signal=580%
JINESH_BLEBBISHIELD_TO_IMMUNE_CELL_FUSION_PBSHMS_DN	44	0.123793	0.537908	1	0.986155	1	129	tags=9%, list=7%, signal=10%
PANGAS_TUMOR_SUPPRESSION_BY_SMAD1_AND_SMAD5_UP	17	0.11975	0.430091	1	1	1	1567	tags=100%, list=88%, signal=831%
CHARAFE_BREAST_CANCER_LUMINAL_VS_BASAL_UP	38	0.0834955	0.368924	1	0.999849	1	21	tags=3%, list=1%, signal=3%

## Sheet: T3M-4_16h_Dn
NAME	SIZE	ES	NES	NOM p-val	FDR q-val	FWER p-val	RANK AT MAX	LEADING EDGE
FISCHER_DREAM_TARGETS	577	-0.79952	-2.5797	0	0	0	477	tags=65%, list=27%, signal=60%
ROSTY_CERVICAL_CANCER_PROLIFERATION_CLUSTER	118	-0.827832	-2.55651	0	0	0	289	tags=82%, list=16%, signal=92%
DUTERTRE_ESTRADIOL_RESPONSE_24HR_UP	242	-0.803413	-2.54716	0	0	0	377	tags=77%, list=21%, signal=85%
FLORIO_NEOCORTEX_BASAL_RADIAL_GLIA_DN	137	-0.821312	-2.51796	0	0	0	312	tags=83%, list=18%, signal=93%
KOBAYASHI_EGFR_SIGNALING_24HR_DN	188	-0.796257	-2.51054	0	0	0	380	tags=80%, list=21%, signal=91%
GOBERT_OLIGODENDROCYTE_DIFFERENTIATION_UP	345	-0.782903	-2.49695	0	0	0	412	tags=70%, list=23%, signal=74%
MARSON_BOUND_BY_E2F4_UNSTIMULATED	315	-0.780032	-2.49671	0	0	0	420	tags=72%, list=24%, signal=78%
BLANCO_MELO_BRONCHIAL_EPITHELIAL_CELLS_INFLUENZA_A_DEL_NS1_INFECTION_DN	132	-0.790135	-2.47753	0	0	0	350	tags=83%, list=20%, signal=95%
SOTIRIOU_BREAST_CANCER_GRADE_1_VS_3_UP	117	-0.797559	-2.46911	0	0	0	278	tags=76%, list=16%, signal=84%
CHIANG_LIVER_CANCER_SUBCLASS_PROLIFERATION_UP	86	-0.802198	-2.46802	0	0	0	349	tags=85%, list=20%, signal=100%
FISCHER_G2_M_CELL_CYCLE	125	-0.793492	-2.45262	0	0	0	258	tags=70%, list=15%, signal=77%
ODONNELL_TFRC_TARGETS_DN	70	-0.804781	-2.44828	0	0	0	346	tags=89%, list=19%, signal=106%
MEBARKI_HCC_PROGENITOR_FZD8CRD_UP	325	-0.767911	-2.43985	0	0	0	455	tags=74%, list=26%, signal=81%
KONG_E2F3_TARGETS	76	-0.810076	-2.4348	0	0	0	323	tags=87%, list=18%, signal=102%
WHITEFORD_PEDIATRIC_CANCER_MARKERS	87	-0.793027	-2.42598	0	0	0	289	tags=77%, list=16%, signal=87%
CROONQUIST_IL6_DEPRIVATION_DN	80	-0.792959	-2.41347	0	0	0	289	tags=80%, list=16%, signal=91%
BURTON_ADIPOGENESIS_3	74	-0.800017	-2.41179	0	0	0	258	tags=78%, list=15%, signal=88%
REACTOME_CELL_CYCLE_MITOTIC	251	-0.755671	-2.41021	0	0	0	429	tags=75%, list=24%, signal=85%
HORIUCHI_WTAP_TARGETS_DN	130	-0.769262	-2.4016	0	0	0	365	tags=75%, list=21%, signal=87%
FERREIRA_EWINGS_SARCOMA_UNSTABLE_VS_STABLE_UP	76	-0.792204	-2.40154	0	0	0	346	tags=84%, list=19%, signal=100%
REACTOME_CELL_CYCLE	296	-0.750595	-2.39005	0	0	0	429	tags=72%, list=24%, signal=79%
LE_EGR2_TARGETS_UP	61	-0.801626	-2.3894	0	0	0	294	tags=79%, list=17%, signal=91%
CROONQUIST_NRAS_SIGNALING_DN	60	-0.800137	-2.3818	0	0	0	343	tags=88%, list=19%, signal=106%
SARRIO_EPITHELIAL_MESENCHYMAL_TRANSITION_UP	104	-0.772932	-2.38085	0	0	0	377	tags=81%, list=21%, signal=96%
NAKAYAMA_SOFT_TISSUE_TUMORS_PCA2_UP	41	-0.836682	-2.37178	0	0	0	190	tags=80%, list=11%, signal=88%
ZHENG_GLIOBLASTOMA_PLASTICITY_UP	99	-0.76539	-2.36852	0	0	0	308	tags=70%, list=17%, signal=80%
GAVIN_FOXP3_TARGETS_CLUSTER_P6	48	-0.818344	-2.36842	0	0	0	249	tags=83%, list=14%, signal=94%
LEE_EARLY_T_LYMPHOCYTE_UP	74	-0.782801	-2.3683	0	0	0	289	tags=76%, list=16%, signal=87%
GRAHAM_CML_DIVIDING_VS_NORMAL_QUIESCENT_UP	105	-0.764713	-2.36269	0	0	0	378	tags=80%, list=21%, signal=96%
VILLANUEVA_LIVER_CANCER_KRT19_UP	71	-0.782874	-2.35686	0	0	0	325	tags=77%, list=18%, signal=91%
AFFAR_YY1_TARGETS_DN	84	-0.7773	-2.35193	0	0	0	217	tags=65%, list=12%, signal=71%
SHEDDEN_LUNG_CANCER_POOR_SURVIVAL_A6	220	-0.745792	-2.34688	0	0	0	389	tags=67%, list=22%, signal=75%
CROONQUIST_NRAS_VS_STROMAL_STIMULATION_DN	43	-0.8158	-2.34238	0	0	0	289	tags=84%, list=16%, signal=98%
SHEPARD_BMYB_MORPHOLINO_DN	66	-0.775031	-2.3365	0	0	0	253	tags=64%, list=14%, signal=71%
REACTOME_FACTORS_INVOLVED_IN_MEGAKARYOCYTE_DEVELOPMENT_AND_PLATELET_PRODUCTION	38	-0.830712	-2.3363	0	0	0	208	tags=71%, list=12%, signal=79%
REACTOME_CONDENSATION_OF_PROPHASE_CHROMOSOMES	52	-0.804936	-2.33065	0	0	0	257	tags=79%, list=14%, signal=89%
GOLDRATH_ANTIGEN_RESPONSE	122	-0.754626	-2.32997	0	0	0	332	tags=70%, list=19%, signal=81%
CHEMNITZ_RESPONSE_TO_PROSTAGLANDIN_E2_UP	66	-0.764418	-2.32944	0	0	0	385	tags=83%, list=22%, signal=102%
WANG_RESPONSE_TO_GSK3_INHIBITOR_SB216763_DN	152	-0.737479	-2.32895	0	0	0	370	tags=71%, list=21%, signal=82%
KINSEY_TARGETS_OF_EWSR1_FLII_FUSION_UP	421	-0.725296	-2.32751	0	0	0	487	tags=65%, list=27%, signal=68%
WINNEPENNINCKX_MELANOMA_METASTASIS_UP	91	-0.765686	-2.32724	0	0	0	382	tags=84%, list=21%, signal=101%
REACTOME_DNA_METHYLATION	46	-0.797583	-2.32637	0	0	0	257	tags=78%, list=14%, signal=89%
HOFFMANN_LARGE_TO_SMALL_PRE_BII_LYMPHOCYTE_UP	107	-0.745882	-2.32155	0	0	0	294	tags=71%, list=17%, signal=80%
BLUM_RESPONSE_TO_SALIRASIB_DN	167	-0.742351	-2.31867	0	0	0	378	tags=71%, list=21%, signal=82%
RUIZ_TNC_TARGETS_DN	80	-0.755632	-2.31799	0	0	0	365	tags=79%, list=21%, signal=95%
KEGG_SYSTEMIC_LUPUS_ERYTHEMATOSUS	56	-0.77983	-2.31672	0	0	0	261	tags=73%, list=15%, signal=83%
REACTOME_DNA_REPLICATION	96	-0.757217	-2.31621	0	0	0	397	tags=81%, list=22%, signal=99%
SHEPARD_CRASH_AND_BURN_MUTANT_DN	60	-0.766514	-2.31241	0	0	0	191	tags=60%, list=11%, signal=65%
REACTOME_DNA_REPLICATION_PRE_INITIATION	74	-0.76761	-2.31042	0	0	0	354	tags=81%, list=20%, signal=97%
KANG_DOXORUBICIN_RESISTANCE_UP	48	-0.796513	-2.30722	0	0	0	216	tags=77%, list=12%, signal=85%
REACTOME_M_PHASE	167	-0.735119	-2.30529	0	0	0	429	tags=74%, list=24%, signal=88%
REACTOME_ASSEMBLY_OF_THE_ORC_COMPLEX_AT_THE_ORIGIN_OF_REPLICATION	47	-0.785329	-2.30174	0	0	0	295	tags=79%, list=17%, signal=92%
REACTOME_B_WICH_COMPLEX_POSITIVELY_REGULATES_RRNA_EXPRESSION	46	-0.795568	-2.30011	0	0	0	257	tags=76%, list=14%, signal=87%
VECCHI_GASTRIC_CANCER_EARLY_UP	163	-0.73329	-2.29851	0	0	0	351	tags=65%, list=20%, signal=74%
FUJII_YBX1_TARGETS_DN	113	-0.740504	-2.29381	0	0	0	374	tags=75%, list=21%, signal=89%
ISHIDA_E2F_TARGETS	48	-0.783349	-2.29275	0	0	0	271	tags=77%, list=15%, signal=88%
REACTOME_HDACS_DEACETYLATE_HISTONES	52	-0.776017	-2.29143	0	0	0	261	tags=75%, list=15%, signal=85%
BENPORATH_CYCLING_GENES	247	-0.723104	-2.29128	0	0	0	420	tags=68%, list=24%, signal=77%
TANG_SENESCENCE_TP53_TARGETS_DN	39	-0.80813	-2.29094	0	0	0	300	tags=85%, list=17%, signal=100%
REACTOME_CHROMATIN_MODIFICATIONS_DURING_THE_MATERNAL_TO_ZYGOTIC_TRANSITION_MZT	46	-0.798222	-2.28865	0	0	0	257	tags=78%, list=14%, signal=89%
REACTOME_G2_M_CHECKPOINTS	79	-0.751667	-2.2866	0	0	0	332	tags=75%, list=19%, signal=88%
REACTOME_AMYLOID_FIBER_FORMATION	46	-0.796685	-2.28261	0	0	0	257	tags=76%, list=14%, signal=87%
REACTOME_PRC2_METHYLATES_HISTONES_AND_DNA	49	-0.784438	-2.28043	0	0	0	257	tags=76%, list=14%, signal=86%
REACTOME_RHO_GTPASE_EFFECTORS	113	-0.735444	-2.27772	0	0	0	420	tags=80%, list=24%, signal=98%
REACTOME_MATERNAL_TO_ZYGOTIC_TRANSITION_MZT	49	-0.788236	-2.2748	0	0	0	257	tags=73%, list=14%, signal=84%
REACTOME_RUNX1_REGULATES_GENES_INVOLVED_IN_MEGAKARYOCYTE_DIFFERENTIATION_AND_PLATELET_FUNCTION	45	-0.789164	-2.27187	0	0	0	257	tags=76%, list=14%, signal=86%
REACTOME_ACTIVATION_OF_ANTERIOR_HOX_GENES_IN_HINDBRAIN_DEVELOPMENT_DURING_EARLY_EMBRYOGENESIS	48	-0.778271	-2.27061	0	0	0	257	tags=73%, list=14%, signal=83%
REACTOME_RUNX1_REGULATES_TRANSCRIPTION_OF_GENES_INVOLVED_IN_DIFFERENTIATION_OF_HSCS	47	-0.773669	-2.26907	0	0	0	257	tags=72%, list=14%, signal=82%
GRAHAM_NORMAL_QUIESCENT_VS_NORMAL_DIVIDING_DN	68	-0.75922	-2.26875	0	0	0	377	tags=84%, list=21%, signal=102%
BASAKI_YBX1_TARGETS_UP	147	-0.723785	-2.26705	0	0	0	306	tags=62%, list=17%, signal=69%
REACTOME_SIRT1_NEGATIVELY_REGULATES_RRNA_EXPRESSION	44	-0.788279	-2.26635	0	0	0	257	tags=77%, list=14%, signal=88%
ZHOU_CELL_CYCLE_GENES_IN_IR_RESPONSE_24HR	104	-0.726346	-2.26461	0	0	0	378	tags=75%, list=21%, signal=90%
SHEPARD_BMYB_TARGETS	35	-0.816354	-2.2633	0	0	0	167	tags=66%, list=9%, signal=71%
REACTOME_ACTIVATED_PKN1_STIMULATES_TRANSCRIPTION_OF_AR_ANDROGEN_RECEPTOR_REGULATED_GENES_KLK2_AND_KLK3	43	-0.799834	-2.26157	0	0	0	257	tags=79%, list=14%, signal=90%
RHODES_UNDIFFERENTIATED_CANCER	42	-0.79378	-2.25829	0	0	0	289	tags=81%, list=16%, signal=94%
DODD_NASOPHARYNGEAL_CARCINOMA_DN	383	-0.703754	-2.25774	0	0	0	437	tags=60%, list=25%, signal=62%
FRASOR_RESPONSE_TO_SERM_OR_FULVESTRANT_DN	35	-0.798629	-2.25721	0	0	0	300	tags=86%, list=17%, signal=101%
REACTOME_RNA_POLYMERASE_I_PROMOTER_ESCAPE	45	-0.788395	-2.25654	0	0	0	257	tags=76%, list=14%, signal=86%
REACTOME_FORMATION_OF_THE_BETA_CATENIN_TCF_TRANSACTIVATING_COMPLEX	47	-0.783489	-2.25471	0	0	0	257	tags=72%, list=14%, signal=82%
REICHERT_MITOSIS_LIN9_TARGETS	20	-0.878267	-2.25467	0	0	0	106	tags=85%, list=6%, signal=89%
EGUCHI_CELL_CYCLE_RB1_TARGETS	22	-0.869575	-2.25306	0	0	0	185	tags=91%, list=10%, signal=100%
LINDGREN_BLADDER_CANCER_CLUSTER_1_DN	127	-0.714004	-2.25112	0	0	0	303	tags=59%, list=17%, signal=66%
FEVR_CTNNB1_TARGETS_DN	185	-0.71596	-2.2504	0	0	0	415	tags=69%, list=23%, signal=81%
REACTOME_CELL_CYCLE_CHECKPOINTS	137	-0.722788	-2.24999	0	0	0	420	tags=81%, list=24%, signal=98%
REACTOME_NEGATIVE_EPIGENETIC_REGULATION_OF_RRNA_EXPRESSION	48	-0.77615	-2.24996	0	0	0	257	tags=73%, list=14%, signal=83%
REACTOME_HATS_ACETYLATE_HISTONES	55	-0.759182	-2.24907	0	0	0	261	tags=71%, list=15%, signal=81%
WONG_EMBRYONIC_STEM_CELL_CORE	128	-0.719089	-2.24834	0	0	0	279	tags=57%, list=16%, signal=63%
REACTOME_TCF_DEPENDENT_SIGNALING_IN_RESPONSE_TO_WNT	54	-0.763548	-2.24556	0	0	0	257	tags=65%, list=14%, signal=73%
REACTOME_ERCC6_CSB_AND_EHMT2_G9A_POSITIVELY_REGULATE_RRNA_EXPRESSION	46	-0.776295	-2.24534	0	0	0	257	tags=74%, list=14%, signal=84%
LINDGREN_BLADDER_CANCER_CLUSTER_3_UP	145	-0.710621	-2.24274	0	0	0	421	tags=71%, list=24%, signal=85%
REACTOME_POSITIVE_EPIGENETIC_REGULATION_OF_RRNA_EXPRESSION	49	-0.772877	-2.24103	0	0	0	257	tags=71%, list=14%, signal=81%
REACTOME_RHO_GTPASES_ACTIVATE_PKNS	46	-0.779756	-2.24053	0	0	0	295	tags=78%, list=17%, signal=91%
MISSIAGLIA_REGULATED_BY_METHYLATION_DN	82	-0.73472	-2.23904	0	0	0	406	tags=80%, list=23%, signal=99%
REACTOME_HCMV_LATE_EVENTS	62	-0.744045	-2.23339	0	0	0	429	tags=84%, list=24%, signal=107%
WHITFIELD_CELL_CYCLE_G2_M	81	-0.733303	-2.23318	0	0	0	289	tags=62%, list=16%, signal=70%
MITSIADES_RESPONSE_TO_APLIDIN_DN	102	-0.722406	-2.23209	0	0	0	387	tags=71%, list=22%, signal=85%
REACTOME_DISEASES_OF_PROGRAMMED_CELL_DEATH	57	-0.761382	-2.23154	0	0	0	257	tags=70%, list=14%, signal=79%
GAL_LEUKEMIC_STEM_CELL_DN	55	-0.760197	-2.23147	0	0	0	332	tags=75%, list=19%, signal=89%
BENPORATH_PROLIFERATION	79	-0.739938	-2.22896	0	0	0	378	tags=76%, list=21%, signal=92%
REACTOME_RNA_POLYMERASE_I_TRANSCRIPTION	47	-0.773144	-2.22857	0	0	0	257	tags=72%, list=14%, signal=82%
REACTOME_PRE_NOTCH_EXPRESSION_AND_PROCESSING	48	-0.772262	-2.22855	0	0	0	257	tags=73%, list=14%, signal=83%
REACTOME_EPIGENETIC_REGULATION_OF_GENE_EXPRESSION	58	-0.748992	-2.22853	0	0	0	257	tags=67%, list=14%, signal=76%
MARKEY_RB1_ACUTE_LOF_UP	128	-0.707541	-2.22849	0	0	0	378	tags=69%, list=21%, signal=81%
REACTOME_MITOTIC_PROPHASE	70	-0.745783	-2.2283	0	0	0	262	tags=66%, list=15%, signal=74%
CAIRO_HEPATOBLASTOMA_CLASSES_UP	173	-0.70023	-2.22482	0	0	0	415	tags=64%, list=23%, signal=76%
SMIRNOV_RESPONSE_TO_IR_6HR_DN	33	-0.802719	-2.22442	0	0	0	193	tags=64%, list=11%, signal=70%
REN_BOUND_BY_E2F	50	-0.760584	-2.22386	0	0	0	377	tags=84%, list=21%, signal=104%
KAUFFMANN_MELANOMA_RELAPSE_UP	44	-0.77459	-2.22036	0	0	0	377	tags=89%, list=21%, signal=110%
PUJANA_CHEK2_PCC_NETWORK	233	-0.699762	-2.21734	0	0	0	445	tags=65%, list=25%, signal=76%
PUJANA_BRCA2_PCC_NETWORK	197	-0.69865	-2.21507	0	0	0	490	tags=75%, list=28%, signal=92%
NUYTTEN_EZH2_TARGETS_DN	322	-0.692439	-2.21055	0	0	0	412	tags=59%, list=23%, signal=63%
MORI_IMMATURE_B_LYMPHOCYTE_DN	71	-0.735908	-2.208	0	0	0	330	tags=79%, list=19%, signal=93%
LI_WILMS_TUMOR_VS_FETAL_KIDNEY_1_DN	82	-0.728027	-2.2061	0	0	0	415	tags=76%, list=23%, signal=94%
FARMER_BREAST_CANCER_CLUSTER_2	24	-0.83798	-2.20401	0	0	0	289	tags=92%, list=16%, signal=108%
PUJANA_BRCA_CENTERED_NETWORK	79	-0.723465	-2.20288	0	0	0	250	tags=59%, list=14%, signal=66%
PATIL_LIVER_CANCER	172	-0.696631	-2.20187	0	0	0	414	tags=66%, list=23%, signal=77%
WU_APOPTOSIS_BY_CDKN1A_VIA_TP53	38	-0.784839	-2.20102	0	0	0	175	tags=76%, list=10%, signal=83%
SERVITJA_LIVER_HNF1A_TARGETS_UP	33	-0.788175	-2.19893	0	0	0	219	tags=70%, list=12%, signal=78%
FURUKAWA_DUSP6_TARGETS_PCI35_DN	40	-0.786431	-2.19819	0	0	0	289	tags=78%, list=16%, signal=90%
REACTOME_HCMV_EARLY_EVENTS	73	-0.731012	-2.19598	0	0	0	429	tags=79%, list=24%, signal=100%
WHITFIELD_CELL_CYCLE_G2	77	-0.727068	-2.19305	0	0	0	230	tags=56%, list=13%, signal=61%
REACTOME_HCMV_INFECTION	73	-0.731012	-2.19061	0	0	0	429	tags=79%, list=24%, signal=100%
REACTOME_MITOTIC_METAPHASE_AND_ANAPHASE	83	-0.716676	-2.18972	0	0	0	436	tags=78%, list=25%, signal=99%
ZHAN_MULTIPLE_MYELOMA_PR_UP	39	-0.775994	-2.18416	0	0	0	371	tags=90%, list=21%, signal=111%
PUJANA_XPRSS_INT_NETWORK	104	-0.717123	-2.18374	0	0	0	423	tags=74%, list=24%, signal=91%
REACTOME_MEIOTIC_RECOMBINATION	58	-0.737742	-2.18103	0	0	0	257	tags=66%, list=14%, signal=74%
REACTOME_COPI_DEPENDENT_GOLGI_TO_ER_RETROGRADE_TRAFFIC	21	-0.83466	-2.1799	0	0	0	208	tags=76%, list=12%, signal=85%
MORI_LARGE_PRE_BII_LYMPHOCYTE_UP	67	-0.724441	-2.17622	0	0	0	209	tags=64%, list=12%, signal=70%
REACTOME_SIGNALING_BY_WNT	62	-0.729067	-2.1748	0	0	0	257	tags=56%, list=14%, signal=64%
REACTOME_RESOLUTION_OF_SISTER_CHROMATID_COHESION	65	-0.722912	-2.17364	0	0	0	436	tags=82%, list=25%, signal=104%
WILCOX_RESPONSE_TO_PROGESTERONE_UP	44	-0.745952	-2.17008	0	0	0	221	tags=61%, list=12%, signal=68%
REACTOME_SIGNALING_BY_NOTCH	59	-0.730243	-2.16901	0	0	0	296	tags=66%, list=17%, signal=77%
BIDUS_METASTASIS_UP	76	-0.72766	-2.16862	0	0	0	369	tags=70%, list=21%, signal=84%
GREENBAUM_E2A_TARGETS_UP	20	-0.840854	-2.16814	0	0	0	208	tags=85%, list=12%, signal=95%
REACTOME_SEPARATION_OF_SISTER_CHROMATIDS	66	-0.72371	-2.1656	0	0	0	436	tags=82%, list=25%, signal=104%
BURTON_ADIPOGENESIS_PEAK_AT_24HR	28	-0.792235	-2.1611	0	0	0	167	tags=68%, list=9%, signal=74%
REACTOME_MITOTIC_SPINDLE_CHECKPOINT	51	-0.739601	-2.15998	0	0	0	429	tags=88%, list=24%, signal=113%
REACTOME_GOLGI_TO_ER_RETROGRADE_TRANSPORT	22	-0.830064	-2.15116	0	0	0	208	tags=73%, list=12%, signal=81%
REACTOME_BASE_EXCISION_REPAIR_AP_SITE_FORMATION	37	-0.760565	-2.14883	0	0	0	257	tags=73%, list=14%, signal=84%
ODONNELL_TARGETS_OF_MYC_AND_TFRC_DN	31	-0.785087	-2.1474	0	0	0	346	tags=90%, list=19%, signal=110%
BENPORATH_ES_1	119	-0.686243	-2.14649	0	0	0	370	tags=61%, list=21%, signal=72%
REACTOME_GENE_SILENCING_BY_RNA	59	-0.721836	-2.14271	0	0	0	429	tags=78%, list=24%, signal=99%
GRAHAM_CML_QUIESCENT_VS_NORMAL_QUIESCENT_UP	32	-0.780829	-2.1425	0	0	0	278	tags=75%, list=16%, signal=87%
YU_MYC_TARGETS_UP	31	-0.787765	-2.14249	0	0	0	305	tags=84%, list=17%, signal=99%
PID_AURORA_B_PATHWAY	23	-0.82468	-2.14225	0	0	0	220	tags=78%, list=12%, signal=88%
FOURNIER_ACINAR_DEVELOPMENT_LATE_2	127	-0.695434	-2.14091	0	0	0	387	tags=62%, list=22%, signal=74%
REACTOME_G2_M_DNA_DAMAGE_CHECKPOINT	58	-0.716549	-2.13978	0	0	0	416	tags=78%, list=23%, signal=98%
REACTOME_INTRA_GOLGI_AND_RETROGRADE_GOLGI_TO_ER_TRAFFIC	23	-0.822364	-2.13951	0	0	0	208	tags=70%, list=12%, signal=78%
TOYOTA_TARGETS_OF_MIR34B_AND_MIR34C	160	-0.681227	-2.13905	0	0	0	500	tags=73%, list=28%, signal=92%
REACTOME_DEPOSITION_OF_NEW_CENPA_CONTAINING_NUCLEOSOMES_AT_THE_CENTROMERE	55	-0.724977	-2.13829	0	0	0	421	tags=84%, list=24%, signal=106%
REACTOME_TRANSCRIPTIONAL_REGULATION_BY_RUNX1	55	-0.730618	-2.13788	0	0	0	257	tags=62%, list=14%, signal=70%
REACTOME_TRANSCRIPTIONAL_REGULATION_BY_SMALL_RNAS	56	-0.735313	-2.13738	0	0	0	301	tags=68%, list=17%, signal=79%
SENGUPTA_NASOPHARYNGEAL_CARCINOMA_UP	113	-0.697996	-2.13598	0	0	0	409	tags=69%, list=23%, signal=84%
REACTOME_MITOTIC_PROMETAPHASE	96	-0.69449	-2.13595	0	0	0	436	tags=71%, list=25%, signal=89%
KAMMINGA_EZH2_TARGETS	32	-0.76674	-2.1354	0	0	0	232	tags=69%, list=13%, signal=78%
REACTOME_SENESCENCE_ASSOCIATED_SECRETORY_PHENOTYPE_SASP	52	-0.730825	-2.13526	0	0	0	257	tags=73%, list=14%, signal=83%
WEST_ADRENOCORTICAL_TUMOR_UP	79	-0.706191	-2.13317	0	0	0	384	tags=66%, list=22%, signal=80%
MOLENAAR_TARGETS_OF_CCND1_AND_CDK4_DN	43	-0.751198	-2.13245	0	0	0	311	tags=77%, list=17%, signal=91%
BERENJENO_TRANSFORMED_BY_RHOA_UP	212	-0.669128	-2.13118	0	0	0	461	tags=67%, list=26%, signal=80%
REACTOME_KINESINS	21	-0.83466	-2.12911	0	0	0	208	tags=76%, list=12%, signal=85%
ZHANG_BREAST_CANCER_PROGENITORS_UP	105	-0.689275	-2.12907	0	0	0	344	tags=59%, list=19%, signal=69%
PAL_PRMT5_TARGETS_UP	56	-0.720316	-2.12726	0	0	0	406	tags=75%, list=23%, signal=94%
REACTOME_RHO_GTPASES_ACTIVATE_FORMINS	62	-0.713113	-2.12648	0	0	0	429	tags=77%, list=24%, signal=98%
MORI_PRE_BI_LYMPHOCYTE_UP	50	-0.726384	-2.12613	0	0	0	208	tags=66%, list=12%, signal=73%
REACTOME_SIGNALING_BY_RHO_GTPASES_MIRO_GTPASES_AND_RHOBTB3	162	-0.680558	-2.12471	0	0	0	353	tags=57%, list=20%, signal=64%
REACTOME_APC_C_MEDIATED_DEGRADATION_OF_CELL_CYCLE_PROTEINS	18	-0.834468	-2.12465	0	0	0	271	tags=89%, list=15%, signal=104%
REACTOME_CHROMATIN_MODIFYING_ENZYMES	73	-0.698571	-2.12411	0	0	0	261	tags=58%, list=15%, signal=65%
REACTOME_CHROMOSOME_MAINTENANCE	86	-0.695083	-2.12358	0	0	0	421	tags=74%, list=24%, signal=93%
LY_AGING_OLD_DN	33	-0.773781	-2.12283	0	0	0	399	tags=91%, list=22%, signal=115%
PUJANA_BREAST_CANCER_WITH_BRCA1_MUTATED_UP	41	-0.742492	-2.12091	0	0	0	242	tags=68%, list=14%, signal=77%
PID_PLK1_PATHWAY	25	-0.794931	-2.12064	0	0	0	359	tags=92%, list=20%, signal=114%
ZHOU_CELL_CYCLE_GENES_IN_IR_RESPONSE_6HR	79	-0.694798	-2.11932	0	0	0	435	tags=78%, list=24%, signal=99%
REACTOME_HOMOLOGY_DIRECTED_REPAIR	82	-0.700042	-2.1188	0	0	0	416	tags=73%, list=23%, signal=91%
DESERT_STEM_CELL_HEPATOCELLULAR_CARCINOMA_SUBCLASS_UP	71	-0.704504	-2.11851	0	0	0	299	tags=55%, list=17%, signal=63%
SONG_TARGETS_OF_IE86_CMV_PROTEIN	42	-0.748889	-2.11753	0	0	0	415	tags=88%, list=23%, signal=112%
REACTOME_PROCESSING_OF_DNA_DOUBLE_STRAND_BREAK_ENDS	58	-0.71303	-2.11544	0	0	0	416	tags=76%, list=23%, signal=96%
REACTOME_RECOGNITION_AND_ASSOCIATION_OF_DNA_GLYCOSYLASE_WITH_SITE_CONTAINING_AN_AFFECTED_PURINE	36	-0.756205	-2.11135	0	0	0	257	tags=72%, list=14%, signal=83%
REACTOME_MEIOSIS	67	-0.70704	-2.11135	0	0	0	416	tags=73%, list=23%, signal=92%
RODRIGUES_THYROID_CARCINOMA_POORLY_DIFFERENTIATED_UP	214	-0.662333	-2.10866	0	0	0	448	tags=62%, list=25%, signal=73%
REACTOME_BASE_EXCISION_REPAIR	58	-0.710621	-2.1081	0	0	0	416	tags=78%, list=23%, signal=98%
POOLA_INVASIVE_BREAST_CANCER_UP	64	-0.704127	-2.10728	0	0	0	340	tags=67%, list=19%, signal=80%
RIZ_ERYTHROID_DIFFERENTIATION	30	-0.773578	-2.10644	0	0	0	302	tags=80%, list=17%, signal=95%
REACTOME_SYNTHESIS_OF_DNA	49	-0.724348	-2.10638	0	0	0	395	tags=78%, list=22%, signal=97%
REACTOME_TRANSCRIPTIONAL_REGULATION_OF_GRANULOPOIESIS	51	-0.724998	-2.10567	0	0	0	257	tags=73%, list=14%, signal=82%
WHITFIELD_CELL_CYCLE_S	65	-0.703339	-2.1036	0	0	0	412	tags=71%, list=23%, signal=89%
LY_AGING_MIDDLE_DN	15	-0.875003	-2.10248	0	0	0	71	tags=80%, list=4%, signal=83%
YANG_BCL3_TARGETS_UP	72	-0.685876	-2.10121	0	0	0	271	tags=51%, list=15%, signal=58%
REACTOME_INHIBITION_OF_DNA_RECOMBINATION_AT_TELOMERE	35	-0.752436	-2.10045	0	0	0	257	tags=71%, list=14%, signal=82%
REACTOME_ESTROGEN_DEPENDENT_GENE_EXPRESSION	59	-0.715387	-2.10026	0	0	0	335	tags=66%, list=19%, signal=79%
MANALO_HYPOXIA_DN	121	-0.667574	-2.09894	0	0	0	414	tags=61%, list=23%, signal=74%
REACTOME_RMTS_METHYLATE_HISTONE_ARGININES	42	-0.73131	-2.09755	0	0	0	261	tags=67%, list=15%, signal=76%
FISCHER_G1_S_CELL_CYCLE	105	-0.677437	-2.09633	0	0	0	415	tags=68%, list=23%, signal=83%
REACTOME_DNA_REPAIR	125	-0.676138	-2.09541	0	0	0	416	tags=67%, list=23%, signal=82%
KAUFFMANN_DNA_REPLICATION_GENES	65	-0.696435	-2.0953	0	0	0	377	tags=69%, list=21%, signal=85%
CHICAS_RB1_TARGETS_GROWING	106	-0.678301	-2.0945	0	0	0	454	tags=73%, list=26%, signal=92%
REACTOME_ESR_MEDIATED_SIGNALING	63	-0.706793	-2.09163	0	0	0	335	tags=63%, list=19%, signal=75%
REACTOME_REPRODUCTION	68	-0.700005	-2.09069	0	0	0	416	tags=72%, list=23%, signal=90%
WP_NF1_COPY_NUMBER_VARIATION_SYNDROME	36	-0.750646	-2.08994	0	0	0	390	tags=83%, list=22%, signal=105%
GLASS_IGF2BP1_CLIP_TARGETS_KNOCKDOWN_DN	35	-0.750531	-2.08778	0	0	0	315	tags=74%, list=18%, signal=88%
MUELLER_PLURINET	106	-0.677219	-2.08692	0	0	0	415	tags=64%, list=23%, signal=79%
JOHNSTONE_PARVB_TARGETS_3_DN	228	-0.658771	-2.08676	0	0	0	434	tags=59%, list=24%, signal=68%
VANTVEER_BREAST_CANCER_METASTASIS_DN	43	-0.732791	-2.08641	0	0	0	382	tags=77%, list=21%, signal=95%
ALCALAY_AML_BY_NPM1_LOCALIZATION_DN	62	-0.706586	-2.08497	0	0	0	396	tags=76%, list=22%, signal=94%
REACTOME_SWITCHING_OF_ORIGINS_TO_A_POST_REPLICATIVE_STATE	21	-0.79679	-2.08394	0	0	0	325	tags=86%, list=18%, signal=104%
REACTOME_DNA_DOUBLE_STRAND_BREAK_REPAIR	91	-0.679022	-2.08077	0	0	0	416	tags=67%, list=23%, signal=83%
CASORELLI_ACUTE_PROMYELOCYTIC_LEUKEMIA_DN	169	-0.65717	-2.07877	0	0	0	335	tags=51%, list=19%, signal=57%
PUJANA_BRCA1_PCC_NETWORK	322	-0.649039	-2.0782	0	0	0	415	tags=53%, list=23%, signal=57%
TIEN_INTESTINE_PROBIOTICS_24HR_UP	125	-0.66465	-2.07699	0	0	0	417	tags=62%, list=23%, signal=76%
SCIAN_CELL_CYCLE_TARGETS_OF_TP53_AND_TP73_DN	17	-0.839911	-2.07563	0	0	0	107	tags=76%, list=6%, signal=81%
SASAKI_ADULT_T_CELL_LEUKEMIA	45	-0.71746	-2.07563	0	0	0	406	tags=69%, list=23%, signal=87%
WHITFIELD_CELL_CYCLE_G1_S	49	-0.713618	-2.07531	0	0	0	389	tags=76%, list=22%, signal=94%
REACTOME_OXIDATIVE_STRESS_INDUCED_SENESCENCE	56	-0.708222	-2.07433	0	0	0	257	tags=66%, list=14%, signal=75%
RHEIN_ALL_GLUCOCORTICOID_THERAPY_DN	108	-0.670926	-2.07338	0	0	0	406	tags=62%, list=23%, signal=76%
REACTOME_MHC_CLASS_II_ANTIGEN_PRESENTATION	20	-0.808245	-2.07222	0	0	0	208	tags=65%, list=12%, signal=73%
REACTOME_ACTIVATION_OF_ATR_IN_RESPONSE_TO_REPLICATION_STRESS	30	-0.750895	-2.07121	0	0	0	363	tags=80%, list=20%, signal=99%
REACTOME_TELOMERE_MAINTENANCE	65	-0.693782	-2.07003	0	0	0	397	tags=71%, list=22%, signal=88%
WP_DNA_REPLICATION	36	-0.734642	-2.06971	0	0	0	395	tags=81%, list=22%, signal=101%
KEGG_MEDICUS_REFERENCE_PRE_IC_FORMATION	23	-0.799642	-2.06852	0	0	0	356	tags=96%, list=20%, signal=118%
COLINA_TARGETS_OF_4EBP1_AND_4EBP2	77	-0.681301	-2.06759	0	0	0	324	tags=53%, list=18%, signal=62%
NADERI_BREAST_CANCER_PROGNOSIS_UP	22	-0.780821	-2.06391	0	0	0	279	tags=82%, list=16%, signal=96%
REACTOME_SIGNALING_BY_NUCLEAR_RECEPTORS	68	-0.684594	-2.06293	0	0	0	257	tags=53%, list=14%, signal=60%
NAKAMURA_CANCER_MICROENVIRONMENT_DN	20	-0.800404	-2.06144	0	0	0	177	tags=70%, list=10%, signal=77%
RIGGI_EWING_SARCOMA_PROGENITOR_DN	32	-0.749626	-2.06125	0	0	0	162	tags=44%, list=9%, signal=47%
CUI_TCF21_TARGETS_2_UP	112	-0.661274	-2.06006	0	0	0	431	tags=63%, list=24%, signal=77%
LEE_LIVER_CANCER_SURVIVAL_DN	54	-0.701481	-2.05692	0	0	0	406	tags=72%, list=23%, signal=91%
TARTE_PLASMA_CELL_VS_PLASMABLAST_DN	96	-0.667854	-2.05552	0	0	0	408	tags=67%, list=23%, signal=82%
REACTOME_DNA_DOUBLE_STRAND_BREAK_RESPONSE	36	-0.738651	-2.05396	0	0	0	300	tags=69%, list=17%, signal=82%
KIM_WT1_TARGETS_DN	98	-0.673512	-2.04988	0	0	0	357	tags=57%, list=20%, signal=68%
PETROVA_ENDOTHELIUM_LYMPHATIC_VS_BLOOD_UP	42	-0.71671	-2.04463	0	0	0	173	tags=57%, list=10%, signal=62%
REACTOME_CELLULAR_SENESCENCE	71	-0.681887	-2.04349	0	0	0	257	tags=63%, list=14%, signal=71%
KEGG_MEDICUS_REFERENCE_ORIGIN_UNWINDING_AND_ELONGATION	29	-0.7472	-2.04289	0	0	0	395	tags=86%, list=22%, signal=109%
BURTON_ADIPOGENESIS_PEAK_AT_16HR	25	-0.770618	-2.04057	0	0	0	279	tags=72%, list=16%, signal=84%
GEORGES_TARGETS_OF_MIR192_AND_MIR215	218	-0.640757	-2.03964	0	0	0	333	tags=47%, list=19%, signal=51%
BOYAULT_LIVER_CANCER_SUBCLASS_G23_UP	26	-0.761401	-2.03779	0	0	0	389	tags=88%, list=22%, signal=112%
ACEVEDO_LIVER_CANCER_WITH_H3K27ME3_DN	41	-0.71575	-2.03615	0	0	0	423	tags=80%, list=24%, signal=103%
GARGALOVIC_RESPONSE_TO_OXIDIZED_PHOSPHOLIPIDS_TURQUOISE_DN	25	-0.776216	-2.03487	0	0	0	246	tags=72%, list=14%, signal=82%
REACTOME_NONHOMOLOGOUS_END_JOINING_NHEJ	37	-0.717141	-2.03414	0	0	0	300	tags=65%, list=17%, signal=76%
REACTOME_MEIOTIC_SYNAPSIS	44	-0.711011	-2.03279	0	0	0	257	tags=61%, list=14%, signal=70%
KEGG_OOCYTE_MEIOSIS	25	-0.755541	-2.03044	0	0	0	332	tags=76%, list=19%, signal=92%
STEIN_ESRRA_TARGETS_RESPONSIVE_TO_ESTROGEN_DN	27	-0.754958	-2.02973	0	0	0	377	tags=85%, list=21%, signal=106%
REACTOME_ACTIVATION_OF_THE_PRE_REPLICATIVE_COMPLEX	28	-0.74983	-2.0268	0	0	0	354	tags=82%, list=20%, signal=101%
KEGG_MEDICUS_REFERENCE_DNA_REPLICATION_LICENSING	21	-0.778518	-2.02515	0	0	0	356	tags=86%, list=20%, signal=106%
REACTOME_HDMS_DEMETHYLATE_HISTONES	23	-0.770401	-2.0205	0	0	0	245	tags=70%, list=14%, signal=80%
REACTOME_MITOTIC_G1_PHASE_AND_G1_S_TRANSITION	62	-0.673789	-2.01454	0	0	0	399	tags=77%, list=22%, signal=96%
HU_GENOTOXIC_DAMAGE_4HR	18	-0.786446	-2.01361	0	0	0	271	tags=78%, list=15%, signal=91%
WHITFIELD_CELL_CYCLE_LITERATURE	40	-0.715767	-2.0132	0	0	0	396	tags=90%, list=22%, signal=113%
GRADE_COLON_AND_RECTAL_CANCER_UP	66	-0.669051	-2.01194	0	0	0	299	tags=52%, list=17%, signal=60%
DUTERTRE_ESTRADIOL_RESPONSE_6HR_UP	80	-0.669094	-2.01168	0	0	0	346	tags=55%, list=19%, signal=65%
SU_TESTIS	23	-0.76274	-2.01096	0	0	0	363	tags=78%, list=20%, signal=97%
REACTOME_DNA_DAMAGE_TELOMERE_STRESS_INDUCED_SENESCENCE	47	-0.693617	-2.0033	0	0	0	320	tags=72%, list=18%, signal=86%
REACTOME_VIRAL_INFECTION_PATHWAYS	111	-0.647541	-1.99844	0	0	0	429	tags=62%, list=24%, signal=77%
REACTOME_DEUBIQUITINATION	48	-0.688474	-1.99355	0	0	0	261	tags=63%, list=15%, signal=71%
REACTOME_UB_SPECIFIC_PROCESSING_PROTEASES	43	-0.7003	-1.99279	0	0	0	261	tags=65%, list=15%, signal=74%
WP_RETINOBLASTOMA_GENE_IN_CANCER	68	-0.66399	-1.99276	0	0	0	399	tags=76%, list=22%, signal=95%
REACTOME_ORC1_REMOVAL_FROM_CHROMATIN	16	-0.801389	-1.9844	0	3.01499e-06	0.001	325	tags=88%, list=18%, signal=106%
TURASHVILI_BREAST_DUCTAL_CARCINOMA_VS_LOBULAR_NORMAL_UP	18	-0.790875	-1.98206	0	3.00321e-06	0.001	138	tags=50%, list=8%, signal=54%
CONCANNON_APOPTOSIS_BY_EPOXOMICIN_DN	48	-0.678966	-1.97917	0	5.96462e-06	0.002	167	tags=44%, list=9%, signal=47%
FINETTI_BREAST_CANCER_KINOME_RED	15	-0.823703	-1.97846	0	5.9415e-06	0.002	227	tags=87%, list=13%, signal=99%
REACTOME_REPLACEMENT_OF_PROTAMINES_BY_NUCLEOSOMES_IN_THE_MALE_PRONUCLEUS	27	-0.748482	-1.97654	0	8.85319e-06	0.003	295	tags=74%, list=17%, signal=87%
GEORGES_CELL_CYCLE_MIR192_TARGETS	26	-0.741993	-1.97576	0	8.81914e-06	0.003	233	tags=65%, list=13%, signal=74%
PID_FOXM1_PATHWAY	20	-0.7664	-1.97203	0	8.78535e-06	0.003	289	tags=75%, list=16%, signal=89%
JAEGER_METASTASIS_UP	17	-0.783893	-1.96661	0	1.16733e-05	0.004	258	tags=65%, list=15%, signal=75%
REACTOME_METALLOPROTEASE_DUBS	16	-0.794381	-1.96163	0	1.74756e-05	0.006	360	tags=94%, list=20%, signal=116%
RODRIGUES_THYROID_CARCINOMA_ANAPLASTIC_UP	169	-0.620428	-1.96127	0	1.74095e-05	0.006	353	tags=47%, list=20%, signal=53%
REACTOME_PKMTS_METHYLATE_HISTONE_LYSINES	29	-0.720118	-1.95943	0	1.73438e-05	0.006	245	tags=62%, list=14%, signal=71%
REACTOME_G1_S_SPECIFIC_TRANSCRIPTION	22	-0.746111	-1.95726	0	1.72786e-05	0.006	377	tags=82%, list=21%, signal=103%
BOYAULT_LIVER_CANCER_SUBCLASS_G3_UP	52	-0.659376	-1.95714	0	1.72138e-05	0.006	262	tags=50%, list=15%, signal=57%
BHATTACHARYA_EMBRYONIC_STEM_CELL	22	-0.745533	-1.95372	0	1.99709e-05	0.007	370	tags=77%, list=21%, signal=96%
REACTOME_S_PHASE	69	-0.652595	-1.95094	0	2.27496e-05	0.008	399	tags=71%, list=22%, signal=88%
SCIBETTA_KDM5B_TARGETS_DN	31	-0.713345	-1.94432	0	2.55129e-05	0.009	253	tags=58%, list=14%, signal=67%
REACTOME_DNA_STRAND_ELONGATION	32	-0.704942	-1.94397	0	2.54187e-05	0.009	395	tags=75%, list=22%, signal=95%
BHATI_G2M_ARREST_BY_2METHOXYESTRADIOL_UP	30	-0.703599	-1.94156	0	2.53253e-05	0.009	335	tags=63%, list=19%, signal=77%
SHETH_LIVER_CANCER_VS_TXNIP_LOSS_PAM1	36	-0.689096	-1.93872	0	3.0823e-05	0.011	185	tags=36%, list=10%, signal=39%
LY_AGING_PREMATURE_DN	19	-0.751173	-1.93855	0	3.07105e-05	0.011	378	tags=84%, list=21%, signal=106%
SMID_BREAST_CANCER_BASAL_UP	147	-0.609952	-1.93612	0	3.61881e-05	0.013	307	tags=40%, list=17%, signal=44%
PYEON_CANCER_HEAD_AND_NECK_VS_CERVICAL_UP	74	-0.642806	-1.93559	0	3.60569e-05	0.013	320	tags=53%, list=18%, signal=62%
KEGG_PROGESTERONE_MEDIATED_OOCYTE_MATURATION	17	-0.767306	-1.92868	0	3.59268e-05	0.013	335	tags=76%, list=19%, signal=93%
MORI_MATURE_B_LYMPHOCYTE_DN	29	-0.713801	-1.92693	0	3.57975e-05	0.013	278	tags=59%, list=16%, signal=68%
REACTOME_INFECTIOUS_DISEASE	120	-0.618291	-1.92023	0	4.38689e-05	0.016	429	tags=58%, list=24%, signal=72%
CHIARADONNA_NEOPLASTIC_TRANSFORMATION_KRAS_UP	39	-0.669919	-1.91924	0	4.37122e-05	0.016	420	tags=69%, list=24%, signal=89%
REACTOME_HEMOSTASIS	62	-0.644926	-1.91914	0	4.35567e-05	0.016	208	tags=44%, list=12%, signal=48%
LEE_BMP2_TARGETS_DN	226	-0.60319	-1.91731	0	4.34022e-05	0.016	549	tags=63%, list=31%, signal=79%
PID_FANCONI_PATHWAY	30	-0.700781	-1.91667	0	4.32489e-05	0.016	395	tags=77%, list=22%, signal=97%
VERNELL_RETINOBLASTOMA_PATHWAY_UP	54	-0.652414	-1.91303	0	5.12109e-05	0.019	389	tags=72%, list=22%, signal=90%
WP_GASTRIC_CANCER_NETWORK_1	18	-0.75746	-1.91145	0	5.64195e-05	0.021	292	tags=67%, list=16%, signal=79%
ACEVEDO_LIVER_CANCER_WITH_H3K9ME3_DN	41	-0.66323	-1.90706	0	6.69212e-05	0.025	360	tags=66%, list=20%, signal=81%
STEIN_ESR1_TARGETS	36	-0.690402	-1.9069	0	6.66881e-05	0.025	377	tags=67%, list=21%, signal=83%
WP_CILIARY_LANDSCAPE	25	-0.707502	-1.90522	0	6.64565e-05	0.025	195	tags=44%, list=11%, signal=49%
JOHANSSON_GLIOMAGENESIS_BY_PDGFB_UP	18	-0.734333	-1.89142	0	8.20598e-05	0.03	147	tags=56%, list=8%, signal=60%
KOKKINAKIS_METHIONINE_DEPRIVATION_96HR_DN	21	-0.736123	-1.89122	0	8.17769e-05	0.03	335	tags=71%, list=19%, signal=87%
WP_HISTONE_MODIFICATIONS	22	-0.719837	-1.89118	0	8.14958e-05	0.03	341	tags=73%, list=19%, signal=89%
REACTOME_UCH_PROTEINASES	17	-0.756924	-1.88918	0	8.91602e-05	0.033	360	tags=82%, list=20%, signal=102%
DELPUECH_FOXO3_TARGETS_DN	16	-0.779827	-1.88776	0	9.66754e-05	0.036	194	tags=56%, list=11%, signal=63%
WP_DNA_IR_DAMAGE_AND_CELLULAR_RESPONSE_VIA_ATR	44	-0.653385	-1.88063	0	0.000109447	0.04	344	tags=66%, list=19%, signal=80%
VANTVEER_BREAST_CANCER_ESR1_DN	53	-0.632056	-1.87657	0	0.000111657	0.041	352	tags=49%, list=20%, signal=59%
REACTOME_G0_AND_EARLY_G1	18	-0.740692	-1.87354	0	0.000113863	0.041	377	tags=78%, list=21%, signal=98%
SMID_BREAST_CANCER_LUMINAL_A_DN	15	-0.775051	-1.8731	0	0.00011348	0.041	190	tags=60%, list=11%, signal=67%
CHICAS_RB1_TARGETS_SENESCENT	166	-0.595826	-1.86933	0	0.000123362	0.045	485	tags=58%, list=27%, signal=72%
WP_EFFECT_OF_PROGERIN_ON_GENES_INVOLVED_IN_HUTCHINSON_GILFORD_PROGERIA_SYNDROME	16	-0.758039	-1.86802	0	0.00012295	0.045	197	tags=63%, list=11%, signal=70%
FERRANDO_T_ALL_WITH_MLL_ENL_FUSION_DN	31	-0.68356	-1.86786	0	0.00012254	0.045	413	tags=74%, list=23%, signal=95%
GINESTIER_BREAST_CANCER_20Q13_AMPLIFICATION_DN	18	-0.746605	-1.86693	0	0.000129807	0.048	203	tags=50%, list=11%, signal=56%
GROSS_HYPOXIA_VIA_ELK3_UP	53	-0.633125	-1.86542	0	0.000131935	0.049	256	tags=47%, list=14%, signal=53%
KEGG_DNA_REPLICATION	31	-0.68666	-1.8629	0	0.000141687	0.053	395	tags=71%, list=22%, signal=90%
REACTOME_CELLULAR_RESPONSES_TO_STIMULI	121	-0.601982	-1.8597	0	0.000158961	0.059	429	tags=61%, list=24%, signal=75%
REACTOME_PROTEIN_UBIQUITINATION	21	-0.723921	-1.85882	0	0.00016597	0.062	416	tags=81%, list=23%, signal=104%
MORI_EMU_MYC_LYMPHOMA_BY_ONSET_TIME_UP	40	-0.638474	-1.84963	0	0.000190454	0.071	572	tags=83%, list=32%, signal=119%
GARCIA_TARGETS_OF_FLI1_AND_DAX1_DN	57	-0.628647	-1.84778	0	0.000194851	0.073	408	tags=58%, list=23%, signal=73%
WP_DNA_REPAIR_PATHWAYS_FULL_NETWORK	53	-0.623755	-1.84313	0	0.000221675	0.082	453	tags=70%, list=25%, signal=91%
KATSANOU_ELAVL1_TARGETS_DN	28	-0.674472	-1.83996	0	0.000245771	0.089	329	tags=54%, list=18%, signal=65%
ZAMORA_NOS2_TARGETS_UP	19	-0.718951	-1.83899	0	0.000247487	0.09	104	tags=47%, list=6%, signal=50%
KEGG_CELL_CYCLE	58	-0.621066	-1.8385	0	0.000246691	0.09	332	tags=64%, list=19%, signal=76%
MATTIOLI_MGUS_VS_PCL	24	-0.697863	-1.83843	0	0.000245901	0.09	385	tags=67%, list=22%, signal=84%
REACTOME_RHOA_GTPASE_CYCLE	23	-0.697562	-1.83427	0	0.000264773	0.096	211	tags=39%, list=12%, signal=44%
CHIANG_LIVER_CANCER_SUBCLASS_UNANNOTATED_DN	42	-0.644253	-1.83176	0	0.000290801	0.104	456	tags=67%, list=26%, signal=88%
YU_BAP1_TARGETS	16	-0.759046	-1.8314	0	0.000294745	0.106	320	tags=88%, list=18%, signal=106%
PYEON_HPV_POSITIVE_TUMORS_UP	49	-0.629351	-1.83138	0	0.000293812	0.106	396	tags=63%, list=22%, signal=79%
REACTOME_MEMBRANE_TRAFFICKING	49	-0.627649	-1.8278	0	0.00031236	0.113	275	tags=37%, list=15%, signal=42%
PUJANA_BREAST_CANCER_LIT_INT_NETWORK	44	-0.632165	-1.82582	0	0.00032835	0.119	421	tags=73%, list=24%, signal=93%
DAZARD_RESPONSE_TO_UV_NHEK_DN	48	-0.625573	-1.82267	0	0.000363381	0.13	175	tags=33%, list=10%, signal=36%
REACTOME_E3_UBIQUITIN_LIGASES_UBIQUITINATE_TARGET_PROTEINS	17	-0.730573	-1.81797	0	0.000398092	0.143	416	tags=82%, list=23%, signal=106%
YAMAZAKI_TCEB3_TARGETS_DN	52	-0.627757	-1.81719	0	0.000403964	0.146	258	tags=46%, list=15%, signal=52%
PEART_HDAC_PROLIFERATION_CLUSTER_DN	24	-0.690039	-1.81125	0	0.00046469	0.166	436	tags=79%, list=25%, signal=103%
PID_ATR_PATHWAY	25	-0.679346	-1.80622	0	0.000508512	0.181	395	tags=84%, list=22%, signal=106%
WANG_CISPLATIN_RESPONSE_AND_XPC_UP	56	-0.611246	-1.80443	0	0.000525912	0.188	413	tags=57%, list=23%, signal=72%
REACTOME_DISEASES_OF_DNA_REPAIR	31	-0.656877	-1.80442	0	0.000524294	0.188	415	tags=68%, list=23%, signal=87%
CHICAS_RB1_TARGETS_LOW_SERUM	28	-0.669669	-1.80313	0	0.000550906	0.199	433	tags=68%, list=24%, signal=88%
RHODES_CANCER_META_SIGNATURE	23	-0.690887	-1.80191	0	0.000551574	0.199	406	tags=65%, list=23%, signal=83%
REACTOME_HDR_THROUGH_HOMOLOGOUS_RECOMBINATION_HRR	42	-0.628665	-1.80091	0	0.000573353	0.207	402	tags=64%, list=23%, signal=81%
ANDERSEN_CHOLANGIOCARCINOMA_CLASS2	44	-0.630878	-1.80049	0	0.000573949	0.208	192	tags=39%, list=11%, signal=42%
EPPERT_PROGENITOR	44	-0.624791	-1.80005	0	0.00057221	0.208	406	tags=61%, list=23%, signal=78%
REACTOME_HOMOLOGOUS_DNA_PAIRING_AND_STRAND_EXCHANGE	30	-0.65985	-1.79787	0	0.000600606	0.219	402	tags=67%, list=23%, signal=85%
REACTOME_MITOTIC_G2_G2_M_PHASES	60	-0.613952	-1.7937	0	0.00064726	0.238	426	tags=60%, list=24%, signal=76%
REACTOME_VESICLE_MEDIATED_TRANSPORT	52	-0.613586	-1.79306	0	0.000645317	0.238	277	tags=37%, list=16%, signal=42%
FARMER_BREAST_CANCER_APOCRINE_VS_BASAL	51	-0.607032	-1.79263	0	0.000663979	0.244	138	tags=25%, list=8%, signal=27%
MARTENS_TRETINOIN_RESPONSE_DN	115	-0.577225	-1.78822	0	0.000707721	0.255	377	tags=43%, list=21%, signal=52%
BORCZUK_MALIGNANT_MESOTHELIOMA_UP	61	-0.611948	-1.78805	0	0.000707897	0.256	406	tags=56%, list=23%, signal=70%
WP_CELL_CYCLE	56	-0.611073	-1.78569	0	0.000728508	0.265	399	tags=70%, list=22%, signal=87%
MATSUDA_NATURAL_KILLER_DIFFERENTIATION	61	-0.605731	-1.78521	0	0.000737794	0.27	431	tags=56%, list=24%, signal=71%
REACTOME_RHOC_GTPASE_CYCLE	15	-0.742871	-1.7833	0	0.000765071	0.281	211	tags=47%, list=12%, signal=52%
MARSON_BOUND_BY_FOXP3_UNSTIMULATED	177	-0.568842	-1.78029	0	0.000796664	0.292	331	tags=40%, list=19%, signal=44%
KEGG_MEDICUS_REFERENCE_HOMOLOGOUS_RECOMBINATION	27	-0.662472	-1.77989	0	0.000803438	0.296	395	tags=70%, list=22%, signal=89%
CAFFAREL_RESPONSE_TO_THC_DN	15	-0.732851	-1.77971	0	0.000803318	0.297	194	tags=60%, list=11%, signal=67%
NAKAMURA_TUMOR_ZONE_PERIPHERAL_VS_CENTRAL_UP	73	-0.587668	-1.7718	0	0.000951143	0.341	433	tags=51%, list=24%, signal=64%
MOHANKUMAR_HOXA1_TARGETS_UP	82	-0.583089	-1.77134	0	0.000952888	0.343	415	tags=51%, list=23%, signal=64%
GARY_CD5_TARGETS_DN	67	-0.591216	-1.7703	0	0.000972358	0.347	431	tags=52%, list=24%, signal=66%
REACTOME_AURKA_ACTIVATION_BY_TPX2	31	-0.640375	-1.76897	0	0.00098727	0.351	426	tags=58%, list=24%, signal=75%
REACTOME_SUMOYLATION_OF_DNA_REPLICATION_PROTEINS	21	-0.688262	-1.76855	0.00111982	0.00100203	0.356	429	tags=71%, list=24%, signal=93%
IVANOVA_HEMATOPOIESIS_LATE_PROGENITOR	61	-0.595032	-1.76755	0	0.00104538	0.368	410	tags=46%, list=23%, signal=58%
BENPORATH_MYC_MAX_TARGETS	117	-0.572638	-1.7664	0	0.00106875	0.377	416	tags=47%, list=23%, signal=57%
DAZARD_UV_RESPONSE_CLUSTER_G6	26	-0.663026	-1.76607	0	0.00107877	0.382	126	tags=35%, list=7%, signal=37%
DEURIG_T_CELL_PROLYMPHOCYTIC_LEUKEMIA_UP	57	-0.601862	-1.75882	0	0.00125953	0.434	416	tags=51%, list=23%, signal=64%
REACTOME_DEVELOPMENTAL_BIOLOGY	120	-0.56543	-1.7572	0	0.00130607	0.445	257	tags=37%, list=14%, signal=40%
REACTOME_REGULATION_OF_PLK1_ACTIVITY_AT_G2_M_TRANSITION	32	-0.640028	-1.75582	0	0.00133719	0.455	426	tags=59%, list=24%, signal=77%
REACTOME_NUCLEAR_ENVELOPE_NE_REASSEMBLY	27	-0.652403	-1.75512	0	0.00135942	0.465	488	tags=70%, list=27%, signal=95%
PUJANA_ATM_PCC_NETWORK	210	-0.554524	-1.75395	0	0.00139664	0.473	423	tags=48%, list=24%, signal=55%
BOYAULT_LIVER_CANCER_SUBCLASS_G123_UP	20	-0.686029	-1.75366	0	0.00140138	0.474	370	tags=60%, list=21%, signal=75%
WP_GASTRIC_CANCER_NETWORK_2	16	-0.711082	-1.7495	0.00118483	0.00151162	0.499	363	tags=69%, list=20%, signal=86%
SLEBOS_HEAD_AND_NECK_CANCER_WITH_HPV_UP	29	-0.647629	-1.7452	0	0.00159767	0.521	578	tags=86%, list=32%, signal=126%
DACOSTA_UV_RESPONSE_VIA_ERCC3_COMMON_DN	50	-0.592036	-1.74328	0.00105152	0.00166146	0.532	181	tags=32%, list=10%, signal=35%
KRIEG_HYPOXIA_NOT_VIA_KDM3A	130	-0.557234	-1.74195	0	0.00170152	0.536	210	tags=31%, list=12%, signal=32%
REACTOME_RECOGNITION_OF_DNA_DAMAGE_BY_PCNA_CONTAINING_REPLICATION_COMPLEX	19	-0.686441	-1.74147	0.00351288	0.00171594	0.543	395	tags=74%, list=22%, signal=94%
GENTILE_UV_HIGH_DOSE_DN	45	-0.601924	-1.73544	0.00104058	0.00192569	0.586	289	tags=38%, list=16%, signal=44%
KAUFFMANN_DNA_REPAIR_GENES	99	-0.56454	-1.73145	0	0.00205594	0.611	415	tags=59%, list=23%, signal=72%
BUYTAERT_PHOTODYNAMIC_THERAPY_STRESS_DN	131	-0.558851	-1.72892	0	0.00214945	0.624	308	tags=40%, list=17%, signal=44%
LIU_OVARIAN_CANCER_TUMORS_AND_XENOGRAFTS_XDGS_UP	31	-0.630799	-1.72552	0	0.00226363	0.646	237	tags=42%, list=13%, signal=48%
MARTINEZ_RESPONSE_TO_TRABECTEDIN_DN	45	-0.601294	-1.7209	0	0.00247768	0.678	390	tags=53%, list=22%, signal=67%
WP_BASE_EXCISION_REPAIR	16	-0.69606	-1.72012	0.00241255	0.00250855	0.683	441	tags=81%, list=25%, signal=107%
REACTOME_NUCLEAR_ENVELOPE_BREAKDOWN	20	-0.674518	-1.71493	0.00116144	0.00274791	0.716	488	tags=75%, list=27%, signal=102%
CREIGHTON_ENDOCRINE_THERAPY_RESISTANCE_1	98	-0.55517	-1.70704	0	0.00311081	0.76	344	tags=38%, list=19%, signal=44%
KEGG_MEDICUS_REFERENCE_BRANCHING_MICROTUBULE_NUCLEATION	17	-0.679848	-1.70699	0.00348837	0.00310446	0.761	105	tags=29%, list=6%, signal=31%
KEGG_BASE_EXCISION_REPAIR	16	-0.69606	-1.70224	0.00116822	0.00333201	0.786	441	tags=81%, list=25%, signal=107%
WP_DNA_MISMATCH_REPAIR	20	-0.663617	-1.7009	0.00229358	0.00337673	0.79	441	tags=75%, list=25%, signal=99%
REACTOME_CILIUM_ASSEMBLY	38	-0.592729	-1.69601	0.00315126	0.00363538	0.82	426	tags=50%, list=24%, signal=64%
KEGG_MEDICUS_REFERENCE_LONG_PATCH_BER	15	-0.698145	-1.69537	0.00360144	0.00368092	0.823	441	tags=80%, list=25%, signal=105%
LASTOWSKA_NEUROBLASTOMA_COPY_NUMBER_UP	26	-0.640017	-1.6943	0.00331126	0.00374694	0.83	272	tags=42%, list=15%, signal=49%
SUNG_METASTASIS_STROMA_DN	24	-0.643798	-1.6939	0.00113122	0.00376346	0.83	529	tags=83%, list=30%, signal=117%
KEGG_MEDICUS_REFERENCE_MISMATCH_REPAIR	21	-0.65493	-1.69336	0.00571429	0.00376567	0.83	441	tags=71%, list=25%, signal=94%
MARKEY_RB1_CHRONIC_LOF_UP	38	-0.602093	-1.69189	0.00212089	0.00384693	0.84	298	tags=55%, list=17%, signal=65%
MCBRYAN_PUBERTAL_BREAST_6_7WK_DN	16	-0.692687	-1.69144	0.00238663	0.0038753	0.843	134	tags=50%, list=8%, signal=54%
WP_COHESIN_COMPLEX_CORNELIA_DE_LANGE_SYNDROME	15	-0.694045	-1.68986	0.00838323	0.00396613	0.852	342	tags=67%, list=19%, signal=82%
REACTOME_SUMOYLATION	54	-0.57926	-1.68973	0	0.00396576	0.853	491	tags=67%, list=28%, signal=89%
MARSON_BOUND_BY_FOXP3_STIMULATED	138	-0.532951	-1.68852	0	0.00402169	0.855	417	tags=43%, list=23%, signal=52%
ABRAMSON_INTERACT_WITH_AIRE	20	-0.669435	-1.68747	0.00117233	0.00407336	0.857	415	tags=65%, list=23%, signal=84%
HAMAI_APOPTOSIS_VIA_TRAIL_UP	118	-0.548731	-1.68711	0	0.00408868	0.859	297	tags=37%, list=17%, signal=42%
VANTVEER_BREAST_CANCER_POOR_PROGNOSIS	15	-0.685795	-1.68413	0.00853659	0.0042556	0.872	382	tags=67%, list=21%, signal=84%
REACTOME_RESOLUTION_OF_AP_SITES_VIA_THE_MULTIPLE_NUCLEOTIDE_PATCH_REPLACEMENT_PATHWAY	20	-0.66241	-1.68402	0.00229358	0.00425453	0.873	441	tags=75%, list=25%, signal=99%
REACTOME_RESOLUTION_OF_ABASIC_SITES_AP_SITES	22	-0.653473	-1.68393	0.00349243	0.00425547	0.876	441	tags=73%, list=25%, signal=96%
PID_E2F_PATHWAY	35	-0.594431	-1.68284	0.00544662	0.00432975	0.882	396	tags=66%, list=22%, signal=83%
HESS_TARGETS_OF_HOXA9_AND_MEIS1_UP	20	-0.662051	-1.68179	0	0.0043758	0.884	478	tags=70%, list=27%, signal=95%
WP_NETWORK_MAP_OF_SARS_COV_2_SIGNALING_PATHWAY	15	-0.68695	-1.68152	0.00359281	0.00438035	0.885	134	tags=40%, list=8%, signal=43%
WELCSH_BRCA1_TARGETS_UP	23	-0.641257	-1.68102	0.00571429	0.00439457	0.886	134	tags=48%, list=8%, signal=51%
REACTOME_RESOLUTION_OF_D_LOOP_STRUCTURES_THROUGH_SYNTHESIS_DEPENDENT_STRAND_ANNEALING_SDSA	17	-0.683429	-1.68089	0.00234192	0.00440104	0.886	334	tags=65%, list=19%, signal=79%
WP_NUCLEOTIDE_EXCISION_REPAIR_IN_XERODERMA_PIGMENTOSUM	35	-0.603789	-1.67809	0.0021692	0.00457562	0.898	395	tags=66%, list=22%, signal=83%
KEGG_MEDICUS_REFERENCE_MICROTUBULE_NUCLEATION	15	-0.69191	-1.67778	0.00241546	0.00457571	0.899	105	tags=33%, list=6%, signal=35%
HELLER_HDAC_TARGETS_UP	63	-0.558457	-1.67694	0	0.00460878	0.901	245	tags=37%, list=14%, signal=41%
REACTOME_ADAPTIVE_IMMUNE_SYSTEM	58	-0.565548	-1.67621	0.0010395	0.00464967	0.904	242	tags=33%, list=14%, signal=37%
SHIPP_DLBCL_VS_FOLLICULAR_LYMPHOMA_UP	18	-0.660404	-1.67098	0.00576037	0.00502668	0.923	335	tags=50%, list=19%, signal=61%
MOREAUX_B_LYMPHOCYTE_MATURATION_BY_TACI_DN	20	-0.66085	-1.67055	0.00346021	0.00505452	0.925	438	tags=65%, list=25%, signal=85%
REACTOME_EXTENSION_OF_TELOMERES	31	-0.608791	-1.67027	0	0.00506497	0.925	524	tags=71%, list=29%, signal=99%
ROESSLER_LIVER_CANCER_METASTASIS_UP	17	-0.669772	-1.66899	0.00946746	0.00517303	0.934	163	tags=41%, list=9%, signal=45%
REACTOME_TELOMERE_C_STRAND_LAGGING_STRAND_SYNTHESIS	24	-0.634292	-1.6687	0.00564334	0.00517743	0.935	524	tags=79%, list=29%, signal=111%
REACTOME_HDR_THROUGH_SINGLE_STRAND_ANNEALING_SSA	23	-0.64419	-1.66809	0.00224467	0.00521248	0.935	522	tags=78%, list=29%, signal=109%
RAY_TUMORIGENESIS_BY_ERBB2_CDC25A_UP	32	-0.613331	-1.66748	0.0021645	0.00525478	0.939	305	tags=56%, list=17%, signal=67%
ZHANG_RESPONSE_TO_IKK_INHIBITOR_AND_TNF_DN	25	-0.61977	-1.66652	0.00564334	0.00534262	0.943	364	tags=56%, list=20%, signal=69%
REACTOME_RESOLUTION_OF_D_LOOP_STRUCTURES	19	-0.662953	-1.66078	0.00352113	0.00578042	0.949	334	tags=63%, list=19%, signal=77%
SPIELMAN_LYMPHOBLAST_EUROPEAN_VS_ASIAN_UP	72	-0.549045	-1.65337	0	0.00640859	0.97	408	tags=49%, list=23%, signal=61%
PRAMOONJAGO_SOX4_TARGETS_DN	18	-0.657475	-1.65311	0.00829384	0.00642674	0.971	381	tags=61%, list=21%, signal=77%
REACTOME_POLYMERASE_SWITCHING_ON_THE_C_STRAND_OF_THE_TELOMERE	17	-0.667076	-1.65164	0.00833333	0.00654473	0.972	377	tags=71%, list=21%, signal=89%
REACTOME_PCNA_DEPENDENT_LONG_PATCH_BASE_EXCISION_REPAIR	18	-0.652738	-1.65078	0.00475624	0.00660212	0.973	441	tags=72%, list=25%, signal=95%
WEI_MYCN_TARGETS_WITH_E_BOX	182	-0.519785	-1.65055	0	0.00660098	0.973	580	tags=54%, list=33%, signal=72%
BENPORATH_NANOG_TARGETS	109	-0.530567	-1.64657	0	0.00698834	0.978	500	tags=51%, list=28%, signal=67%
THILLAINADESAN_ZNF217_TARGETS_UP	15	-0.684605	-1.64589	0.00611995	0.00702368	0.978	332	tags=60%, list=19%, signal=73%
SANSOM_APC_TARGETS_UP	31	-0.596134	-1.64581	0.00328587	0.00701222	0.978	263	tags=42%, list=15%, signal=48%
LIAO_METASTASIS	83	-0.542142	-1.64527	0.00101937	0.0070434	0.978	408	tags=43%, list=23%, signal=54%
BROWNE_HCMV_INFECTION_2HR_DN	16	-0.672824	-1.64291	0.00945627	0.00728182	0.98	150	tags=44%, list=8%, signal=47%
BROWNE_HCMV_INFECTION_14HR_UP	25	-0.627046	-1.64099	0.00223214	0.00746915	0.982	376	tags=52%, list=21%, signal=65%
REACTOME_SUMOYLATION_OF_CHROMATIN_ORGANIZATION_PROTEINS	27	-0.607023	-1.63663	0.00906002	0.00795576	0.99	491	tags=67%, list=28%, signal=91%
REACTOME_POST_TRANSLATIONAL_PROTEIN_MODIFICATION	166	-0.522261	-1.63639	0	0.00795322	0.99	446	tags=48%, list=25%, signal=58%
REACTOME_DNA_DAMAGE_BYPASS	22	-0.6305	-1.63279	0.00342075	0.00831879	0.99	406	tags=68%, list=23%, signal=87%
REACTOME_ORGANELLE_BIOGENESIS_AND_MAINTENANCE	42	-0.575016	-1.63205	0.0010627	0.00838653	0.991	426	tags=48%, list=24%, signal=61%
BERTUCCI_MEDULLARY_VS_DUCTAL_BREAST_CANCER_UP	26	-0.606226	-1.63151	0.00333333	0.00842855	0.991	164	tags=31%, list=9%, signal=33%
BASSO_B_LYMPHOCYTE_NETWORK	36	-0.570312	-1.62958	0.00429646	0.00865628	0.992	377	tags=47%, list=21%, signal=59%
OUELLET_OVARIAN_CANCER_INVASIVE_VS_LMP_UP	22	-0.628515	-1.62771	0.00795455	0.00886241	0.992	461	tags=68%, list=26%, signal=91%
WANG_TUMOR_INVASIVENESS_UP	50	-0.558583	-1.6266	0.00315789	0.00898095	0.994	377	tags=40%, list=21%, signal=49%
BENPORATH_SOX2_TARGETS	84	-0.528243	-1.62447	0	0.00923625	0.996	368	tags=40%, list=21%, signal=49%
CARRILLOREIXACH_HEPATOBLASTOMA_VS_NORMAL_HYPOMETHYLATED_AND_UP	34	-0.587421	-1.62427	0.00219298	0.00924155	0.996	220	tags=44%, list=12%, signal=49%
REACTOME_RECRUITMENT_OF_NUMA_TO_MITOTIC_CENTROSOMES	36	-0.578305	-1.62268	0.00324324	0.00945381	0.996	426	tags=47%, list=24%, signal=61%
GRAESSMANN_APOPTOSIS_BY_DOXORUBICIN_DN	219	-0.508787	-1.62259	0	0.00944256	0.996	368	tags=36%, list=21%, signal=40%
DURCHDEWALD_SKIN_CARCINOGENESIS_UP	18	-0.641258	-1.62225	0.0127315	0.00946162	0.996	416	tags=61%, list=23%, signal=79%
PLASARI_TGFB1_TARGETS_10HR_DN	42	-0.56823	-1.62222	0.00649351	0.00944317	0.996	405	tags=50%, list=23%, signal=63%
DANG_BOUND_BY_MYC	178	-0.513078	-1.621	0	0.00956369	0.996	416	tags=44%, list=23%, signal=51%
BILD_E2F3_ONCOGENIC_SIGNATURE	73	-0.537208	-1.61826	0.00306435	0.00987186	0.996	520	tags=55%, list=29%, signal=74%
RICKMAN_TUMOR_DIFFERENTIATED_WELL_VS_POORLY_UP	38	-0.571006	-1.6167	0.00535332	0.0100562	0.997	487	tags=50%, list=27%, signal=67%
REACTOME_APOPTOSIS	23	-0.611663	-1.60962	0.00563698	0.0110518	1	310	tags=43%, list=17%, signal=52%
HELLER_SILENCED_BY_METHYLATION_UP	37	-0.577368	-1.60911	0.00981461	0.0111092	1	106	tags=32%, list=6%, signal=34%
REACTOME_DUAL_INCISION_IN_TC_NER	16	-0.656742	-1.60674	0.00588235	0.0114622	1	395	tags=69%, list=22%, signal=88%
REACTOME_ANCHORING_OF_THE_BASAL_BODY_TO_THE_PLASMA_MEMBRANE	30	-0.588707	-1.60553	0.00551876	0.0116393	1	501	tags=60%, list=28%, signal=82%
WP_ALZHEIMER_39_S_DISEASE_AND_MIRNA_EFFECTS	22	-0.615863	-1.60403	0.00570776	0.0118407	1	105	tags=18%, list=6%, signal=19%
RIZKI_TUMOR_INVASIVENESS_3D_DN	35	-0.565693	-1.5946	0.00666667	0.0133311	1	311	tags=34%, list=17%, signal=41%
WP_PRIMARY_OVARIAN_INSUFFICIENCY	24	-0.605136	-1.59399	0.00444939	0.013416	1	408	tags=67%, list=23%, signal=85%
WP_ALZHEIMER_39_S_DISEASE	22	-0.615863	-1.59281	0.00677201	0.0136016	1	105	tags=18%, list=6%, signal=19%
REACTOME_ANTIVIRAL_MECHANISM_BY_IFN_STIMULATED_GENES	37	-0.568728	-1.59181	0.00326442	0.0137653	1	516	tags=57%, list=29%, signal=78%
REACTOME_FANCONI_ANEMIA_PATHWAY	19	-0.623568	-1.59127	0.0149254	0.0138208	1	453	tags=68%, list=25%, signal=91%
BROWNE_HCMV_INFECTION_48HR_UP	36	-0.568063	-1.59046	0.00859291	0.0139471	1	445	tags=53%, list=25%, signal=69%
ACEVEDO_LIVER_TUMOR_VS_NORMAL_ADJACENT_TISSUE_UP	120	-0.515498	-1.58806	0	0.014368	1	487	tags=49%, list=27%, signal=63%
KEGG_MISMATCH_REPAIR	17	-0.641521	-1.58778	0.0175644	0.0143909	1	441	tags=71%, list=25%, signal=93%
BENPORATH_ES_CORE_NINE_CORRELATED	24	-0.60587	-1.58711	0.010274	0.0144979	1	294	tags=46%, list=17%, signal=54%
DACOSTA_UV_RESPONSE_VIA_ERCC3_DN	99	-0.519028	-1.58676	0	0.0145116	1	180	tags=25%, list=10%, signal=27%
SANSOM_APC_TARGETS_REQUIRE_MYC	49	-0.548924	-1.58616	0.00104932	0.0146077	1	431	tags=47%, list=24%, signal=60%
ENK_UV_RESPONSE_KERATINOCYTE_DN	64	-0.534593	-1.58541	0.00102881	0.0147149	1	390	tags=41%, list=22%, signal=50%
REACTOME_PROGRAMMED_CELL_DEATH	25	-0.60691	-1.58151	0.00994475	0.015387	1	369	tags=48%, list=21%, signal=60%
KENNY_CTNNB1_TARGETS_UP	16	-0.643453	-1.57894	0.0177096	0.0158542	1	146	tags=38%, list=8%, signal=40%
REACTOME_LAGGING_STRAND_SYNTHESIS	20	-0.619462	-1.57676	0.0135593	0.0162225	1	563	tags=80%, list=32%, signal=116%
KOYAMA_SEMA3B_TARGETS_DN	39	-0.558838	-1.57009	0.00643087	0.0174872	1	302	tags=38%, list=17%, signal=45%
ONDER_CDH1_TARGETS_1_DN	26	-0.592868	-1.56902	0.0122905	0.0177018	1	320	tags=46%, list=18%, signal=55%
IBRAHIM_NRF2_DOWN	29	-0.571923	-1.56713	0.0164474	0.0180859	1	317	tags=41%, list=18%, signal=50%
REACTOME_RNA_POLYMERASE_II_TRANSCRIPTION	216	-0.491507	-1.55994	0	0.0196176	1	422	tags=43%, list=24%, signal=49%
SHETH_LIVER_CANCER_VS_TXNIP_LOSS_PAM2	34	-0.557743	-1.55917	0.00765864	0.0197693	1	288	tags=35%, list=16%, signal=41%
HAHTOLA_SEZARY_SYNDROM_UP	21	-0.596943	-1.55821	0.0170261	0.0199236	1	445	tags=57%, list=25%, signal=75%
GENTILE_RESPONSE_CLUSTER_D3	15	-0.655658	-1.55737	0.0192771	0.0200503	1	389	tags=60%, list=22%, signal=76%
YEGNASUBRAMANIAN_PROSTATE_CANCER	17	-0.626865	-1.55667	0.0280702	0.0202016	1	190	tags=35%, list=11%, signal=39%
PUIFFE_INVASION_INHIBITED_BY_ASCITES_UP	19	-0.602294	-1.55588	0.0175234	0.0203407	1	128	tags=32%, list=7%, signal=34%
REACTOME_NUCLEAR_PORE_COMPLEX_NPC_DISASSEMBLY	16	-0.641013	-1.55465	0.018583	0.0206347	1	488	tags=69%, list=27%, signal=94%
GRUETZMANN_PANCREATIC_CANCER_UP	53	-0.531251	-1.55411	0.0051975	0.0207177	1	413	tags=45%, list=23%, signal=57%
REACTOME_GAP_FILLING_DNA_REPAIR_SYNTHESIS_AND_LIGATION_IN_GG_NER	18	-0.613328	-1.55099	0.0270907	0.0214426	1	441	tags=67%, list=25%, signal=88%
REACTOME_TRANSCRIPTION_COUPLED_NUCLEOTIDE_EXCISION_REPAIR_TC_NER	18	-0.613328	-1.55012	0.0164319	0.0215943	1	441	tags=67%, list=25%, signal=88%
REACTOME_PKR_MEDIATED_SIGNALING	20	-0.605627	-1.54953	0.0058072	0.0216944	1	386	tags=50%, list=22%, signal=63%
OLSSON_E2F3_TARGETS_DN	15	-0.640552	-1.54305	0.0216867	0.0233199	1	377	tags=73%, list=21%, signal=92%
IGLESIAS_E2F_TARGETS_UP	27	-0.569235	-1.54249	0.0156425	0.0234061	1	143	tags=26%, list=8%, signal=28%
CARRILLOREIXACH_HEPATOBLASTOMA_VS_NORMAL_UP	150	-0.492049	-1.54124	0	0.0237174	1	535	tags=53%, list=30%, signal=69%
REACTOME_RECRUITMENT_OF_MITOTIC_CENTROSOME_PROTEINS_AND_COMPLEXES	32	-0.553302	-1.53797	0.0226537	0.0245591	1	497	tags=53%, list=28%, signal=72%
UDAYAKUMAR_MED1_TARGETS_UP	24	-0.588658	-1.53165	0.0226757	0.0263242	1	555	tags=67%, list=31%, signal=96%
BROWNE_HCMV_INFECTION_30MIN_DN	23	-0.583005	-1.53106	0.0157658	0.0264357	1	134	tags=30%, list=8%, signal=32%
WP_G1_TO_S_CELL_CYCLE_CONTROL	39	-0.544245	-1.53101	0.00967742	0.0264009	1	399	tags=67%, list=22%, signal=84%
RIEGE_DELTANP63_DIRECT_TARGETS_UP	39	-0.541024	-1.52719	0.00961539	0.0275404	1	370	tags=46%, list=21%, signal=57%
SENESE_HDAC3_TARGETS_DN	73	-0.506753	-1.52597	0.00204708	0.0278697	1	493	tags=48%, list=28%, signal=64%
PEART_HDAC_PROLIFERATION_CLUSTER_UP	19	-0.603997	-1.52554	0.0183066	0.0279643	1	332	tags=58%, list=19%, signal=70%
KEGG_HOMOLOGOUS_RECOMBINATION	19	-0.605638	-1.52369	0.0222222	0.0284517	1	395	tags=58%, list=22%, signal=74%
MOREAUX_MULTIPLE_MYELOMA_BY_TACI_DN	31	-0.56097	-1.52288	0.0209021	0.0286183	1	438	tags=48%, list=25%, signal=63%
PID_MYC_ACTIV_PATHWAY	19	-0.607192	-1.52162	0.018648	0.0290082	1	399	tags=63%, list=22%, signal=81%
REACTOME_DUAL_INCISION_IN_GG_NER	19	-0.6121	-1.51963	0.0199063	0.0296372	1	414	tags=68%, list=23%, signal=88%
GRAESSMANN_RESPONSE_TO_MC_AND_DOXORUBICIN_DN	100	-0.491157	-1.51695	0.00100604	0.0304925	1	365	tags=37%, list=21%, signal=44%
SOGA_COLORECTAL_CANCER_MYC_UP	29	-0.564453	-1.51311	0.0164474	0.0316821	1	572	tags=72%, list=32%, signal=105%
WP_FLUOROPYRIMIDINE_ACTIVITY	15	-0.62109	-1.50753	0.0301932	0.0336331	1	365	tags=47%, list=21%, signal=58%
GRESHOCK_CANCER_COPY_NUMBER_UP	42	-0.520982	-1.50582	0.0139186	0.0341936	1	423	tags=48%, list=24%, signal=61%
HOLLMANN_APOPTOSIS_VIA_CD40_UP	42	-0.527259	-1.50088	0.0117271	0.0359603	1	621	tags=64%, list=35%, signal=96%
REACTOME_TRANSLESION_SYNTHESIS_BY_Y_FAMILY_DNA_POLYMERASES_BYPASSES_LESIONS_ON_DNA_TEMPLATE	19	-0.591389	-1.49954	0.0266204	0.0364237	1	406	tags=63%, list=23%, signal=81%
ALCALAY_AML_BY_NPM1_LOCALIZATION_UP	18	-0.600775	-1.49838	0.025522	0.0368147	1	114	tags=22%, list=6%, signal=24%
REACTOME_SARS_COV_2_ACTIVATES_MODULATES_INNATE_AND_ADAPTIVE_IMMUNE_RESPONSES	17	-0.594643	-1.49778	0.0335648	0.0370092	1	488	tags=59%, list=27%, signal=80%
LANDIS_ERBB2_BREAST_TUMORS_324_UP	21	-0.584231	-1.49744	0.0317821	0.0370823	1	169	tags=29%, list=9%, signal=31%
DAIRKEE_CANCER_PRONE_RESPONSE_BPA_E2	20	-0.588157	-1.49715	0.0434286	0.0371273	1	302	tags=40%, list=17%, signal=48%
BLANCO_MELO_COVID19_SARS_COV_2_INFECTION_A594_CELLS_DN	21	-0.581162	-1.49703	0.0298851	0.0371126	1	293	tags=43%, list=16%, signal=51%
MEISSNER_BRAIN_HCP_WITH_H3K4ME3_AND_H3K27ME3	135	-0.482054	-1.49169	0	0.0391689	1	211	tags=22%, list=12%, signal=23%
CHARAFE_BREAST_CANCER_LUMINAL_VS_MESENCHYMAL_DN	76	-0.492017	-1.49163	0.00917431	0.0391161	1	322	tags=26%, list=18%, signal=31%
REACTOME_TERMINATION_OF_TRANSLESION_DNA_SYNTHESIS	19	-0.591389	-1.49121	0.0322209	0.0392218	1	406	tags=63%, list=23%, signal=81%
REACTOME_HIV_LIFE_CYCLE	24	-0.566376	-1.48655	0.0258137	0.0410887	1	488	tags=63%, list=27%, signal=85%
RAO_BOUND_BY_SALL4_ISOFORM_B	59	-0.503449	-1.48623	0.0145078	0.0411203	1	333	tags=31%, list=19%, signal=36%
DAZARD_RESPONSE_TO_UV_NHEK_UP	25	-0.557815	-1.48605	0.0287929	0.0411102	1	261	tags=40%, list=15%, signal=46%
SHEN_SMARCA2_TARGETS_DN	23	-0.568102	-1.48568	0.0286976	0.0411848	1	337	tags=39%, list=19%, signal=48%
MALONEY_RESPONSE_TO_17AAG_DN	16	-0.599206	-1.48508	0.0399061	0.0413864	1	141	tags=31%, list=8%, signal=34%
ZHANG_RESPONSE_TO_CANTHARIDIN_DN	19	-0.584785	-1.47977	0.0306966	0.0436286	1	399	tags=53%, list=22%, signal=67%
BROWNE_HCMV_INFECTION_14HR_DN	42	-0.513802	-1.47599	0.032839	0.0452622	1	223	tags=29%, list=13%, signal=32%
WIELAND_UP_BY_HBV_INFECTION	15	-0.605314	-1.47167	0.036855	0.0471696	1	147	tags=40%, list=8%, signal=43%
REACTOME_RAC1_GTPASE_CYCLE	23	-0.560663	-1.47157	0.0399543	0.0471201	1	211	tags=35%, list=12%, signal=39%
PEDERSEN_METASTASIS_BY_ERBB2_ISOFORM_7	95	-0.475824	-1.47042	0.00507614	0.0476198	1	402	tags=40%, list=23%, signal=49%
GRYDER_PAX3FOXO1_ENHANCERS_IN_TADS	118	-0.47627	-1.46992	0.00201207	0.0477259	1	364	tags=33%, list=20%, signal=39%
REACTOME_PROCESSIVE_SYNTHESIS_ON_THE_LAGGING_STRAND	15	-0.610973	-1.46831	0.0373134	0.0484405	1	563	tags=80%, list=32%, signal=116%
WELCSH_BRCA1_TARGETS_DN	25	-0.55534	-1.46611	0.042841	0.0494155	1	399	tags=52%, list=22%, signal=66%
DEBIASI_APOPTOSIS_BY_REOVIRUS_INFECTION_UP	33	-0.527342	-1.46352	0.0273224	0.0505612	1	324	tags=42%, list=18%, signal=51%
BENPORATH_OCT4_TARGETS	39	-0.518069	-1.46229	0.0235043	0.0510744	1	671	tags=77%, list=38%, signal=121%
REACTOME_RHO_GTPASE_CYCLE	59	-0.489654	-1.4563	0.0197711	0.0539275	1	211	tags=22%, list=12%, signal=24%
YAGI_AML_WITH_INV_16_TRANSLOCATION	46	-0.501498	-1.45493	0.0189873	0.0544911	1	621	tags=59%, list=35%, signal=88%
MULLIGHAN_NPM1_SIGNATURE_3_UP	49	-0.502756	-1.45143	0.0221053	0.0563033	1	335	tags=35%, list=19%, signal=42%
REACTOME_ER_TO_GOLGI_ANTEROGRADE_TRANSPORT	15	-0.59966	-1.45013	0.0554187	0.0569492	1	105	tags=20%, list=6%, signal=21%
REACTOME_REGULATION_OF_TP53_ACTIVITY_THROUGH_PHOSPHORYLATION	38	-0.510835	-1.44607	0.0284153	0.0589956	1	402	tags=53%, list=23%, signal=67%
REACTOME_HIV_INFECTION	25	-0.547705	-1.44325	0.0475651	0.0605315	1	488	tags=60%, list=27%, signal=82%
REACTOME_ASPARAGINE_N_LINKED_GLYCOSYLATION	17	-0.566397	-1.44316	0.0526946	0.060459	1	105	tags=18%, list=6%, signal=19%
REACTOME_HOST_INTERACTIONS_OF_HIV_FACTORS	19	-0.568238	-1.44298	0.0450771	0.0604506	1	488	tags=63%, list=27%, signal=86%
DITTMER_PTHLH_TARGETS_UP	20	-0.557679	-1.43981	0.0459364	0.0621265	1	365	tags=55%, list=21%, signal=68%
KEGG_PYRIMIDINE_METABOLISM	26	-0.536599	-1.43544	0.05902	0.0645839	1	536	tags=69%, list=30%, signal=98%
MATZUK_SPERMATOCYTE	23	-0.55015	-1.43266	0.0558723	0.0660812	1	342	tags=43%, list=19%, signal=53%
REACTOME_TRANSPORT_TO_THE_GOLGI_AND_SUBSEQUENT_MODIFICATION	15	-0.59966	-1.43046	0.0518072	0.0672614	1	105	tags=20%, list=6%, signal=21%
ZWANG_DOWN_BY_2ND_EGF_PULSE	50	-0.491456	-1.42877	0.0367647	0.0681892	1	422	tags=48%, list=24%, signal=61%
REACTOME_SUMOYLATION_OF_DNA_DAMAGE_RESPONSE_AND_REPAIR_PROTEINS	28	-0.532723	-1.42471	0.0434298	0.0706148	1	488	tags=57%, list=27%, signal=78%
WP_DNA_IR_DOUBLE_STRAND_BREAKS_AND_CELLULAR_RESPONSE_VIA_ATM	24	-0.533462	-1.41737	0.0615901	0.0752407	1	485	tags=71%, list=27%, signal=96%
REACTOME_SIGNALING_BY_INTERLEUKINS	37	-0.501996	-1.4168	0.0427163	0.0754801	1	92	tags=27%, list=5%, signal=28%
WAKASUGI_HAVE_ZNF143_BINDING_SITES	23	-0.539601	-1.41559	0.0518602	0.0762272	1	415	tags=61%, list=23%, signal=78%
MULLIGHAN_NPM1_MUTATED_SIGNATURE_1_UP	37	-0.504334	-1.41432	0.0528587	0.0769695	1	527	tags=51%, list=30%, signal=71%
REACTOME_NS1_MEDIATED_EFFECTS_ON_HOST_PATHWAYS	16	-0.576407	-1.4127	0.0712617	0.0779414	1	488	tags=56%, list=27%, signal=77%
VERHAAK_AML_WITH_NPM1_MUTATED_UP	22	-0.544309	-1.41108	0.062069	0.0789043	1	150	tags=27%, list=8%, signal=29%
HELLER_HDAC_TARGETS_SILENCED_BY_METHYLATION_UP	80	-0.471168	-1.41072	0.0152594	0.0790188	1	245	tags=31%, list=14%, signal=35%
NUYTTEN_NIPP1_TARGETS_DN	142	-0.44741	-1.40388	0.00300601	0.083761	1	584	tags=49%, list=33%, signal=67%
WP_ANDROGEN_RECEPTOR_NETWORK_IN_PROSTATE_CANCER	24	-0.525758	-1.39877	0.0636364	0.0874058	1	228	tags=42%, list=13%, signal=47%
PURBEY_TARGETS_OF_CTBP1_NOT_SATB1_DN	43	-0.495462	-1.39615	0.0498409	0.0892235	1	205	tags=23%, list=12%, signal=26%
FARMER_BREAST_CANCER_BASAL_VS_LULMINAL	63	-0.472529	-1.39609	0.0339856	0.0890954	1	307	tags=30%, list=17%, signal=35%
DANG_MYC_TARGETS_UP	42	-0.498145	-1.39354	0.0506864	0.0908245	1	661	tags=69%, list=37%, signal=107%
BENPORATH_EED_TARGETS	111	-0.450642	-1.39315	0.0100908	0.0909714	1	396	tags=32%, list=22%, signal=39%
GRYDER_PAX3FOXO1_TOP_ENHANCERS	56	-0.479086	-1.39254	0.0331606	0.0912633	1	293	tags=29%, list=16%, signal=33%
REACTOME_ISG15_ANTIVIRAL_MECHANISM	17	-0.559959	-1.39161	0.0906921	0.0918358	1	488	tags=53%, list=27%, signal=72%
REACTOME_L1CAM_INTERACTIONS	15	-0.568561	-1.38962	0.0854701	0.0932079	1	208	tags=27%, list=12%, signal=30%
KEGG_NUCLEOTIDE_EXCISION_REPAIR	19	-0.536554	-1.38721	0.0828471	0.094964	1	441	tags=63%, list=25%, signal=83%
MAYBURD_RESPONSE_TO_L663536_DN	15	-0.574272	-1.3861	0.0829268	0.095653	1	293	tags=40%, list=16%, signal=47%
REACTOME_INTERACTIONS_OF_REV_WITH_HOST_CELLULAR_PROTEINS	18	-0.555098	-1.3851	0.088993	0.0962671	1	488	tags=61%, list=27%, signal=83%
REACTOME_REGULATION_OF_TP53_ACTIVITY	48	-0.475822	-1.38349	0.0544503	0.0973741	1	563	tags=63%, list=32%, signal=89%
YAO_TEMPORAL_RESPONSE_TO_PROGESTERONE_CLUSTER_17	15	-0.559774	-1.38262	0.092233	0.0979	1	536	tags=60%, list=30%, signal=85%
BROWNE_HCMV_INFECTION_24HR_UP	25	-0.514857	-1.3825	0.0734149	0.0978162	1	464	tags=44%, list=26%, signal=59%
REACTOME_CELLULAR_RESPONSE_TO_HEAT_STRESS	21	-0.534621	-1.38065	0.0939675	0.0990835	1	522	tags=62%, list=29%, signal=87%
REACTOME_TRANSPORT_OF_MATURE_MRNAS_DERIVED_FROM_INTRONLESS_TRANSCRIPTS	15	-0.570493	-1.38051	0.0845588	0.0990063	1	532	tags=67%, list=30%, signal=94%
REACTOME_REGULATION_OF_HSF1_MEDIATED_HEAT_SHOCK_RESPONSE	19	-0.549788	-1.37883	0.0913405	0.100169	1	522	tags=63%, list=29%, signal=88%
REACTOME_TRANSPORT_OF_THE_SLBP_DEPENDANT_MATURE_MRNA	15	-0.570493	-1.37433	0.0774732	0.103656	1	532	tags=67%, list=30%, signal=94%
REACTOME_NUCLEAR_IMPORT_OF_REV_PROTEIN	15	-0.559709	-1.37315	0.0997596	0.104452	1	488	tags=60%, list=27%, signal=82%
BROWNE_HCMV_INFECTION_18HR_UP	23	-0.523016	-1.37121	0.0851305	0.105864	1	194	tags=26%, list=11%, signal=29%
REACTOME_PROTEIN_FOLDING	16	-0.554865	-1.36699	0.0989523	0.1093	1	345	tags=31%, list=19%, signal=38%
BENPORATH_NOS_TARGETS	25	-0.513969	-1.36591	0.0820046	0.110089	1	254	tags=32%, list=14%, signal=37%
JINESH_BLEBBISHIELD_VS_LIVE_CONTROL_DN	19	-0.540888	-1.36584	0.0947368	0.109953	1	61	tags=16%, list=3%, signal=16%
REACTOME_NUCLEOTIDE_EXCISION_REPAIR	23	-0.519979	-1.35857	0.0876586	0.116333	1	441	tags=61%, list=25%, signal=80%
GROSS_HYPOXIA_VIA_ELK3_AND_HIF1A_DN	23	-0.517784	-1.35661	0.0952928	0.117961	1	228	tags=35%, list=13%, signal=39%
REACTOME_GLOBAL_GENOME_NUCLEOTIDE_EXCISION_REPAIR_GG_NER	23	-0.519979	-1.35606	0.0995423	0.118283	1	441	tags=61%, list=25%, signal=80%
SABATES_COLORECTAL_ADENOMA_UP	20	-0.531006	-1.35093	0.116959	0.122863	1	84	tags=15%, list=5%, signal=16%
REACTOME_CLASS_I_MHC_MEDIATED_ANTIGEN_PROCESSING_PRESENTATION	25	-0.508208	-1.34668	0.105323	0.126604	1	242	tags=24%, list=14%, signal=27%
GAUSSMANN_MLL_AF4_FUSION_TARGETS_A_UP	19	-0.530943	-1.3464	0.119298	0.126681	1	534	tags=58%, list=30%, signal=82%
WP_NUCLEOTIDE_EXCISION_REPAIR	19	-0.536554	-1.34334	0.124706	0.129391	1	441	tags=63%, list=25%, signal=83%
BENPORATH_MYC_TARGETS_WITH_EBOX	51	-0.461331	-1.34271	0.0930233	0.129794	1	399	tags=41%, list=22%, signal=52%
LOPEZ_MBD_TARGETS	112	-0.430323	-1.33458	0.0292634	0.137893	1	377	tags=33%, list=21%, signal=39%
HADDAD_B_LYMPHOCYTE_PROGENITOR	43	-0.466559	-1.33403	0.0821772	0.138193	1	416	tags=42%, list=23%, signal=53%
CHICAS_RB1_TARGETS_CONFLUENT	87	-0.436875	-1.33374	0.0458248	0.138259	1	479	tags=40%, list=27%, signal=52%
LEE_TARGETS_OF_PTCH1_AND_SUFU_UP	18	-0.528628	-1.32798	0.120047	0.144219	1	216	tags=28%, list=12%, signal=31%
LEE_RECENT_THYMIC_EMIGRANT	34	-0.480195	-1.3279	0.0969163	0.14406	1	424	tags=44%, list=24%, signal=57%
PEDRIOLI_MIR31_TARGETS_UP	21	-0.515837	-1.32397	0.112628	0.148026	1	127	tags=19%, list=7%, signal=20%
FLORIO_NEOCORTEX_BASAL_RADIAL_GLIA_UP	33	-0.477466	-1.32196	0.119956	0.14986	1	181	tags=27%, list=10%, signal=30%
REACTOME_CDC42_GTPASE_CYCLE	23	-0.505775	-1.3168	0.147092	0.155217	1	211	tags=26%, list=12%, signal=29%
STARK_PREFRONTAL_CORTEX_22Q11_DELETION_DN	38	-0.466444	-1.31488	0.0972678	0.157073	1	473	tags=37%, list=27%, signal=49%
MORI_SMALL_PRE_BII_LYMPHOCYTE_DN	21	-0.508603	-1.31342	0.131129	0.15847	1	421	tags=62%, list=24%, signal=80%
ACEVEDO_LIVER_CANCER_UP	128	-0.422841	-1.30645	0.031031	0.16622	1	264	tags=24%, list=15%, signal=26%
REACTOME_INTERFERON_SIGNALING	47	-0.450782	-1.30544	0.0998948	0.167131	1	453	tags=40%, list=25%, signal=53%
ELVIDGE_HYPOXIA_DN	21	-0.500064	-1.30198	0.128668	0.170928	1	456	tags=48%, list=26%, signal=63%
LIU_VMYB_TARGETS_UP	19	-0.506058	-1.30086	0.146561	0.171913	1	757	tags=79%, list=43%, signal=136%
DE_YY1_TARGETS_DN	16	-0.530173	-1.29958	0.14234	0.173214	1	357	tags=44%, list=20%, signal=54%
ALFANO_MYC_TARGETS	38	-0.459727	-1.29944	0.130064	0.173074	1	343	tags=32%, list=19%, signal=38%
DOANE_RESPONSE_TO_ANDROGEN_DN	54	-0.443753	-1.29891	0.105809	0.173412	1	324	tags=35%, list=18%, signal=42%
MULLIGHAN_NPM1_MUTATED_SIGNATURE_2_UP	20	-0.503926	-1.29819	0.146727	0.174011	1	469	tags=45%, list=26%, signal=60%
HSIAO_HOUSEKEEPING_GENES	29	-0.473921	-1.29772	0.135747	0.174238	1	351	tags=41%, list=20%, signal=51%
BOCHKIS_FOXA2_TARGETS	38	-0.458553	-1.29765	0.127036	0.17403	1	184	tags=21%, list=10%, signal=23%
SANSOM_APC_MYC_TARGETS	39	-0.455292	-1.29438	0.118971	0.177736	1	514	tags=46%, list=29%, signal=63%
SANSOM_APC_TARGETS	35	-0.458804	-1.29061	0.139459	0.182078	1	612	tags=60%, list=34%, signal=90%
REACTOME_ANTIGEN_PROCESSING_UBIQUITINATION_PROTEASOME_DEGRADATION	23	-0.488048	-1.28788	0.139509	0.185267	1	242	tags=22%, list=14%, signal=25%
MANNE_COVID19_ICU_VS_HEALTHY_DONOR_PLATELETS_DN	23	-0.48984	-1.28628	0.147486	0.186853	1	531	tags=57%, list=30%, signal=80%
REACTOME_SELECTIVE_AUTOPHAGY	18	-0.502892	-1.27434	0.16609	0.201821	1	105	tags=17%, list=6%, signal=18%
BAKKER_FOXO3_TARGETS_DN	19	-0.501946	-1.27312	0.14966	0.203124	1	90	tags=16%, list=5%, signal=16%
BRUINS_UVC_RESPONSE_EARLY_LATE	33	-0.466593	-1.26827	0.144095	0.209123	1	521	tags=52%, list=29%, signal=71%
WANG_LMO4_TARGETS_UP	54	-0.427783	-1.26534	0.139607	0.212607	1	606	tags=48%, list=34%, signal=71%
KRIGE_RESPONSE_TO_TOSEDOSTAT_24HR_DN	137	-0.407233	-1.26428	0.0502008	0.213653	1	732	tags=61%, list=41%, signal=96%
MCBRYAN_PUBERTAL_BREAST_4_5WK_DN	15	-0.513094	-1.26274	0.183133	0.215347	1	562	tags=60%, list=32%, signal=87%
KYNG_DNA_DAMAGE_UP	17	-0.51659	-1.2608	0.172209	0.217609	1	258	tags=29%, list=15%, signal=34%
LIU_SOX4_TARGETS_DN	35	-0.449876	-1.2606	0.167931	0.217498	1	634	tags=54%, list=36%, signal=83%
SCHUHMACHER_MYC_TARGETS_UP	24	-0.480102	-1.2591	0.18	0.21929	1	820	tags=83%, list=46%, signal=153%
REACTOME_GLYCOLYSIS	15	-0.516318	-1.25746	0.201661	0.221161	1	488	tags=53%, list=27%, signal=73%
CHANDRAN_METASTASIS_UP	26	-0.466682	-1.25504	0.182628	0.224152	1	502	tags=38%, list=28%, signal=53%
BROWNE_HCMV_INFECTION_4HR_DN	30	-0.459093	-1.25272	0.183114	0.227018	1	307	tags=27%, list=17%, signal=32%
KEGG_PURINE_METABOLISM	35	-0.444864	-1.24892	0.166488	0.232103	1	572	tags=57%, list=32%, signal=83%
REACTOME_CYTOKINE_SIGNALING_IN_IMMUNE_SYSTEM	88	-0.40759	-1.24008	0.121827	0.244252	1	394	tags=34%, list=22%, signal=42%
BYSTRYKH_HEMATOPOIESIS_STEM_CELL_AND_BRAIN_QTL_TRANS	16	-0.498588	-1.23831	0.202881	0.246454	1	244	tags=25%, list=14%, signal=29%
REACTOME_CYCLIN_A_CDK2_ASSOCIATED_EVENTS_AT_S_PHASE_ENTRY	19	-0.482398	-1.23783	0.205882	0.246772	1	399	tags=63%, list=22%, signal=81%
DIAZ_CHRONIC_MYELOGENOUS_LEUKEMIA_UP	159	-0.391895	-1.22964	0.0550551	0.258633	1	683	tags=54%, list=38%, signal=80%
REACTOME_SARS_COV_2_HOST_INTERACTIONS	23	-0.474373	-1.22535	0.200453	0.264862	1	488	tags=48%, list=27%, signal=65%
GAZDA_DIAMOND_BLACKFAN_ANEMIA_ERYTHROID_DN	61	-0.412944	-1.22347	0.164938	0.267305	1	224	tags=21%, list=13%, signal=24%
REACTOME_INFLUENZA_INFECTION	22	-0.473035	-1.22336	0.204082	0.267021	1	488	tags=50%, list=27%, signal=68%
SHETH_LIVER_CANCER_VS_TXNIP_LOSS_PAM3	18	-0.487825	-1.223	0.227907	0.267144	1	193	tags=28%, list=11%, signal=31%
VERHAAK_GLIOBLASTOMA_PRONEURAL	25	-0.454273	-1.218	0.211817	0.274582	1	736	tags=64%, list=41%, signal=108%
LU_EZH2_TARGETS_DN	53	-0.412245	-1.21575	0.185146	0.277629	1	448	tags=36%, list=25%, signal=46%
REACTOME_NEUROTRANSMITTER_RECEPTORS_AND_POSTSYNAPTIC_SIGNAL_TRANSMISSION	21	-0.465259	-1.21217	0.241657	0.282863	1	105	tags=19%, list=6%, signal=20%
WAKABAYASHI_ADIPOGENESIS_PPARG_BOUND_8D	68	-0.399554	-1.20396	0.170631	0.295659	1	368	tags=26%, list=21%, signal=32%
REACTOME_AUTOPHAGY	20	-0.47412	-1.20382	0.264172	0.295387	1	105	tags=15%, list=6%, signal=16%
PROVENZANI_METASTASIS_UP	36	-0.425877	-1.20332	0.235919	0.295735	1	407	tags=39%, list=23%, signal=49%
RICKMAN_TUMOR_DIFFERENTIATED_MODERATELY_VS_POORLY_UP	24	-0.456144	-1.20104	0.241845	0.299102	1	158	tags=21%, list=9%, signal=23%
UEDA_PERIFERAL_CLOCK	26	-0.447814	-1.20055	0.244669	0.299477	1	335	tags=35%, list=19%, signal=42%
DACOSTA_UV_RESPONSE_VIA_ERCC3_UP	56	-0.406852	-1.19982	0.200207	0.30021	1	408	tags=36%, list=23%, signal=45%
WP_ATM_SIGNALING_PATHWAY	20	-0.468035	-1.19913	0.248843	0.300863	1	332	tags=60%, list=19%, signal=73%
MASSARWEH_TAMOXIFEN_RESISTANCE_DN	34	-0.435328	-1.19892	0.210075	0.300713	1	31	tags=9%, list=2%, signal=9%
YOSHIMURA_MAPK8_TARGETS_DN	25	-0.447513	-1.19808	0.237778	0.301587	1	96	tags=16%, list=5%, signal=17%
LOCKWOOD_AMPLIFIED_IN_LUNG_CANCER	19	-0.468638	-1.1969	0.242673	0.303144	1	617	tags=58%, list=35%, signal=88%
REACTOME_TRANSCRIPTIONAL_REGULATION_BY_TP53	88	-0.39303	-1.19685	0.167508	0.302712	1	421	tags=43%, list=24%, signal=54%
REACTOME_GLUCOSE_METABOLISM	16	-0.485272	-1.19626	0.268585	0.303201	1	562	tags=56%, list=32%, signal=81%
YAO_TEMPORAL_RESPONSE_TO_PROGESTERONE_CLUSTER_13	15	-0.499516	-1.19386	0.271726	0.306713	1	556	tags=60%, list=31%, signal=87%
REACTOME_SARS_COV_2_INFECTION	25	-0.449055	-1.19262	0.248087	0.308269	1	488	tags=44%, list=27%, signal=60%
KRIGE_RESPONSE_TO_TOSEDOSTAT_6HR_DN	134	-0.383996	-1.1902	0.130522	0.311864	1	813	tags=69%, list=46%, signal=117%
REACTOME_TRANSPORT_OF_MATURE_TRANSCRIPT_TO_CYTOPLASM	19	-0.472224	-1.18762	0.246544	0.315712	1	532	tags=53%, list=30%, signal=74%
DACOSTA_UV_RESPONSE_VIA_ERCC3_COMMON_UP	17	-0.478576	-1.18565	0.261557	0.318479	1	494	tags=59%, list=28%, signal=81%
AMBROSINI_FLAVOPIRIDOL_TREATMENT_TP53	20	-0.459293	-1.18399	0.242494	0.320762	1	323	tags=30%, list=18%, signal=36%
JAATINEN_HEMATOPOIETIC_STEM_CELL_UP	44	-0.40749	-1.17981	0.229801	0.327367	1	554	tags=41%, list=31%, signal=58%
SCHLOSSER_MYC_TARGETS_REPRESSED_BY_SERUM	25	-0.448585	-1.17482	0.259551	0.335416	1	643	tags=60%, list=36%, signal=93%
WP_22Q11_2_COPY_NUMBER_VARIATION_SYNDROME	16	-0.469445	-1.1736	0.277311	0.336938	1	679	tags=69%, list=38%, signal=110%
WP_IL_24_SIGNALING_PATHWAY	45	-0.403335	-1.16927	0.247368	0.344101	1	344	tags=31%, list=19%, signal=38%
RAO_BOUND_BY_SALL4	24	-0.433999	-1.1673	0.292793	0.347061	1	194	tags=25%, list=11%, signal=28%
REACTOME_TRANSMISSION_ACROSS_CHEMICAL_SYNAPSES	24	-0.442792	-1.1668	0.286353	0.34735	1	105	tags=17%, list=6%, signal=17%
REACTOME_SNRNP_ASSEMBLY	17	-0.47032	-1.16609	0.302021	0.348015	1	488	tags=47%, list=27%, signal=64%
SCHAEFFER_PROSTATE_DEVELOPMENT_6HR_DN	56	-0.397358	-1.16418	0.235172	0.350894	1	551	tags=39%, list=31%, signal=55%
LASTOWSKA_NEUROBLASTOMA_COPY_NUMBER_DN	79	-0.37995	-1.15796	0.225641	0.361465	1	571	tags=38%, list=32%, signal=53%
BYSTRYKH_HEMATOPOIESIS_STEM_CELL_QTL_TRANS	71	-0.385602	-1.15659	0.246185	0.363384	1	656	tags=49%, list=37%, signal=75%
WP_CKAP4_SIGNALING_PATHWAY_MAP	19	-0.458605	-1.15458	0.304297	0.36632	1	197	tags=32%, list=11%, signal=35%
KAN_RESPONSE_TO_ARSENIC_TRIOXIDE	28	-0.425734	-1.15259	0.28844	0.369323	1	160	tags=21%, list=9%, signal=23%
LINSLEY_MIR16_TARGETS	37	-0.410748	-1.14668	0.268528	0.37959	1	298	tags=24%, list=17%, signal=29%
BROWNE_HCMV_INFECTION_12HR_DN	19	-0.450606	-1.14281	0.315728	0.385971	1	352	tags=32%, list=20%, signal=39%
SCHLOSSER_SERUM_RESPONSE_DN	62	-0.382258	-1.14093	0.263267	0.388808	1	636	tags=52%, list=36%, signal=78%
BOQUEST_STEM_CELL_CULTURED_VS_FRESH_UP	55	-0.38753	-1.13998	0.275154	0.38996	1	160	tags=16%, list=9%, signal=17%
BROWNE_HCMV_INFECTION_1HR_DN	25	-0.426431	-1.13451	0.315068	0.399481	1	240	tags=24%, list=13%, signal=27%
BLANCO_MELO_RESPIRATORY_SYNCYTIAL_VIRUS_INFECTION_A594_CELLS_DN	15	-0.473503	-1.13289	0.336918	0.401845	1	659	tags=60%, list=37%, signal=95%
REACTOME_TP53_REGULATES_TRANSCRIPTION_OF_CELL_CYCLE_GENES	24	-0.428316	-1.13289	0.313682	0.401226	1	392	tags=54%, list=22%, signal=69%
REACTOME_TRNA_PROCESSING	18	-0.45216	-1.13243	0.324195	0.401429	1	730	tags=67%, list=41%, signal=112%
KOBAYASHI_EGFR_SIGNALING_24HR_UP	30	-0.411862	-1.12684	0.337066	0.411294	1	150	tags=17%, list=8%, signal=18%
WEI_MIR34A_TARGETS	17	-0.459201	-1.12663	0.34126	0.411076	1	620	tags=53%, list=35%, signal=80%
MCCABE_BOUND_BY_HOXC6	37	-0.397498	-1.12054	0.322894	0.421856	1	314	tags=30%, list=18%, signal=35%
PID_P73PATHWAY	28	-0.414612	-1.11858	0.345016	0.424956	1	134	tags=29%, list=8%, signal=30%
JINESH_BLEBBISHIELD_TRANSFORMED_STEM_CELL_SPHERES_DN	46	-0.386852	-1.11298	0.318565	0.434972	1	325	tags=41%, list=18%, signal=49%
KUMAR_PATHOGEN_LOAD_BY_MACROPHAGES	22	-0.433335	-1.11268	0.356659	0.43487	1	351	tags=27%, list=20%, signal=34%
SHETH_LIVER_CANCER_VS_TXNIP_LOSS_PAM4	22	-0.432748	-1.11168	0.355505	0.436091	1	213	tags=18%, list=12%, signal=20%
REACTOME_SLC_TRANSPORTER_DISORDERS	16	-0.4558	-1.11148	0.374699	0.435818	1	488	tags=50%, list=27%, signal=68%
BONOME_OVARIAN_CANCER_SURVIVAL_SUBOPTIMAL_DEBULKING	48	-0.378018	-1.10813	0.345377	0.441518	1	279	tags=21%, list=16%, signal=24%
REACTOME_METABOLISM_OF_NUCLEOTIDES	23	-0.424007	-1.10007	0.35443	0.456563	1	507	tags=48%, list=28%, signal=66%
MANNE_COVID19_COMBINED_COHORT_VS_HEALTHY_DONOR_PLATELETS_DN	22	-0.42345	-1.09778	0.354402	0.460248	1	531	tags=50%, list=30%, signal=70%
WANG_TUMOR_INVASIVENESS_DN	23	-0.414421	-1.09743	0.370495	0.460257	1	622	tags=61%, list=35%, signal=92%
KYNG_DNA_DAMAGE_DN	17	-0.44191	-1.09621	0.376471	0.461867	1	377	tags=29%, list=21%, signal=37%
REACTOME_PROCESSING_OF_CAPPED_INTRON_CONTAINING_PRE_MRNA	35	-0.394495	-1.09597	0.365591	0.461627	1	1092	tags=100%, list=61%, signal=254%
KARLSSON_TGFB1_TARGETS_UP	22	-0.416364	-1.09382	0.36374	0.465105	1	669	tags=59%, list=38%, signal=94%
ZHU_CMV_ALL_UP	19	-0.431669	-1.09302	0.384437	0.465885	1	473	tags=47%, list=27%, signal=64%
BRUINS_UVC_RESPONSE_LATE	141	-0.350836	-1.09253	0.317635	0.466168	1	415	tags=28%, list=23%, signal=34%
HOUNKPE_HOUSEKEEPING_GENES	54	-0.376571	-1.09098	0.349585	0.468413	1	730	tags=61%, list=41%, signal=100%
MARTINEZ_RB1_TARGETS_UP	73	-0.364226	-1.08784	0.328586	0.47375	1	242	tags=23%, list=14%, signal=26%
IVANOVA_HEMATOPOIESIS_EARLY_PROGENITOR	60	-0.362827	-1.08751	0.348233	0.473705	1	824	tags=65%, list=46%, signal=117%
WP_INTEGRATED_CANCER_PATHWAY	21	-0.420039	-1.08746	0.391254	0.4731	1	228	tags=43%, list=13%, signal=49%
KOKKINAKIS_METHIONINE_DEPRIVATION_48HR_UP	28	-0.398218	-1.08469	0.385128	0.477809	1	228	tags=36%, list=13%, signal=40%
CAIRO_HEPATOBLASTOMA_UP	27	-0.404882	-1.082	0.37931	0.48221	1	656	tags=52%, list=37%, signal=81%
WINTER_HYPOXIA_UP	15	-0.441978	-1.07923	0.388361	0.486954	1	105	tags=13%, list=6%, signal=14%
PID_TELOMERASE_PATHWAY	17	-0.428328	-1.07285	0.410106	0.49885	1	676	tags=71%, list=38%, signal=113%
FERNANDEZ_BOUND_BY_MYC	33	-0.387741	-1.07238	0.408027	0.499065	1	389	tags=33%, list=22%, signal=42%
FLECHNER_BIOPSY_KIDNEY_TRANSPLANT_OK_VS_DONOR_UP	47	-0.372986	-1.07182	0.376176	0.499415	1	351	tags=23%, list=20%, signal=28%
YAO_TEMPORAL_RESPONSE_TO_PROGESTERONE_CLUSTER_12	17	-0.434594	-1.07004	0.411695	0.502219	1	302	tags=24%, list=17%, signal=28%
DANG_REGULATED_BY_MYC_UP	15	-0.442828	-1.06961	0.394958	0.502309	1	649	tags=67%, list=36%, signal=104%
WANG_CLIM2_TARGETS_UP	33	-0.386563	-1.06918	0.408466	0.502368	1	497	tags=45%, list=28%, signal=62%
MARTORIATI_MDM4_TARGETS_FETAL_LIVER_DN	58	-0.361706	-1.06721	0.398964	0.505492	1	479	tags=31%, list=27%, signal=41%
ENK_UV_RESPONSE_KERATINOCYTE_UP	49	-0.369899	-1.06641	0.390295	0.506333	1	261	tags=22%, list=15%, signal=26%
DARWICHE_SKIN_TUMOR_PROMOTER_UP	18	-0.423116	-1.06338	0.427033	0.511541	1	183	tags=17%, list=10%, signal=18%
DELACROIX_RAR_BOUND_ES	47	-0.362484	-1.05477	0.423729	0.527772	1	350	tags=36%, list=20%, signal=44%
GRYDER_PAX3FOXO1_ENHANCERS_KO_DOWN	46	-0.36753	-1.05424	0.418947	0.528033	1	387	tags=28%, list=22%, signal=35%
DARWICHE_PAPILLOMA_RISK_HIGH_UP	18	-0.424863	-1.05414	0.411271	0.52743	1	82	tags=17%, list=5%, signal=17%
MILI_PSEUDOPODIA_HAPTOTAXIS_DN	73	-0.351193	-1.05161	0.410678	0.531528	1	398	tags=27%, list=22%, signal=34%
CHAUHAN_RESPONSE_TO_METHOXYESTRADIOL_DN	15	-0.433559	-1.05082	0.42804	0.532353	1	196	tags=27%, list=11%, signal=30%
BLANCO_MELO_BRONCHIAL_EPITHELIAL_CELLS_INFLUENZA_A_INFECTION_DN	20	-0.409274	-1.05055	0.424419	0.532095	1	473	tags=40%, list=27%, signal=54%
GOZGIT_ESR1_TARGETS_UP	21	-0.409251	-1.04909	0.447881	0.534163	1	307	tags=33%, list=17%, signal=40%
DOUGLAS_BMI1_TARGETS_UP	92	-0.343231	-1.04787	0.410751	0.535786	1	492	tags=32%, list=28%, signal=41%
REACTOME_MRNA_SPLICING	17	-0.418842	-1.04559	0.428078	0.539423	1	1042	tags=100%, list=59%, signal=239%
PHONG_TNF_RESPONSE_VIA_P38_COMPLETE	27	-0.390467	-1.04387	0.422599	0.541968	1	500	tags=41%, list=28%, signal=56%
AMUNDSON_RESPONSE_TO_ARSENITE	28	-0.387937	-1.04248	0.442371	0.543982	1	463	tags=32%, list=26%, signal=43%
WP_MALE_INFERTILITY	21	-0.408067	-1.04	0.430699	0.548062	1	344	tags=43%, list=19%, signal=53%
GABRIELY_MIR21_TARGETS	37	-0.367085	-1.03916	0.432836	0.548841	1	637	tags=51%, list=36%, signal=78%
CAIRO_LIVER_DEVELOPMENT_DN	18	-0.414755	-1.0346	0.431925	0.556969	1	135	tags=17%, list=8%, signal=18%
GRAESSMANN_RESPONSE_TO_MC_AND_SERUM_DEPRIVATION_UP	20	-0.406014	-1.03383	0.451945	0.557736	1	112	tags=15%, list=6%, signal=16%
GRAESSMANN_APOPTOSIS_BY_SERUM_DEPRIVATION_UP	59	-0.348578	-1.03314	0.430818	0.558298	1	329	tags=20%, list=18%, signal=24%
WP_SUDDEN_INFANT_DEATH_SYNDROME_SIDS_SUSCEPTIBILITY_PATHWAYS	15	-0.416971	-1.02643	0.454112	0.570605	1	705	tags=60%, list=40%, signal=99%
ACOSTA_PROLIFERATION_INDEPENDENT_MYC_TARGETS_UP	19	-0.401149	-1.02301	0.464075	0.576476	1	385	tags=32%, list=22%, signal=40%
RICKMAN_METASTASIS_UP	30	-0.372926	-1.02138	0.476923	0.578759	1	773	tags=63%, list=43%, signal=110%
JOHNSTONE_PARVB_TARGETS_2_DN	33	-0.364895	-1.01941	0.465724	0.581869	1	566	tags=36%, list=32%, signal=52%
REACTOME_NEURONAL_SYSTEM	34	-0.367131	-1.01224	0.487674	0.595006	1	105	tags=12%, list=6%, signal=12%
SENESE_HDAC2_TARGETS_UP	16	-0.417363	-1.01069	0.494773	0.597186	1	76	tags=13%, list=4%, signal=13%
BHAT_ESR1_TARGETS_NOT_VIA_AKT1_UP	40	-0.354936	-1.00852	0.501062	0.600497	1	432	tags=28%, list=24%, signal=36%
REACTOME_METABOLISM_OF_CARBOHYDRATES	29	-0.365125	-1.0071	0.477024	0.602368	1	564	tags=41%, list=32%, signal=60%
MARTINEZ_RB1_AND_TP53_TARGETS_DN	50	-0.344694	-1.00684	0.482759	0.602055	1	220	tags=22%, list=12%, signal=24%
LINDGREN_BLADDER_CANCER_CLUSTER_2A_DN	18	-0.399847	-1.00647	0.496503	0.601911	1	618	tags=56%, list=35%, signal=84%
GAUSSMANN_MLL_AF4_FUSION_TARGETS_G_UP	23	-0.376391	-0.998532	0.492027	0.616407	1	16	tags=9%, list=1%, signal=9%
YAUCH_HEDGEHOG_SIGNALING_PARACRINE_DN	15	-0.413136	-0.998045	0.497525	0.616467	1	288	tags=27%, list=16%, signal=32%
REACTOME_SARS_COV_INFECTIONS	39	-0.354791	-0.996975	0.501062	0.617614	1	556	tags=44%, list=31%, signal=62%
CREIGHTON_ENDOCRINE_THERAPY_RESISTANCE_2	56	-0.339542	-0.996641	0.516772	0.617373	1	564	tags=48%, list=32%, signal=68%
WIERENGA_STAT5A_TARGETS_DN	24	-0.372702	-0.994665	0.51522	0.620235	1	214	tags=17%, list=12%, signal=19%
MANNE_COVID19_ICU_VS_HEALTHY_DONOR_PLATELETS_UP	16	-0.402387	-0.990373	0.501168	0.627704	1	266	tags=25%, list=15%, signal=29%
CHUNG_BLISTER_CYTOTOXICITY_UP	19	-0.389504	-0.984293	0.516471	0.638447	1	458	tags=58%, list=26%, signal=77%
WP_MIRNA_REGULATION_OF_DNA_DAMAGE_RESPONSE	37	-0.347695	-0.982167	0.525405	0.641643	1	332	tags=41%, list=19%, signal=49%
YAGI_AML_FAB_MARKERS	22	-0.376764	-0.981458	0.529018	0.642058	1	85	tags=14%, list=5%, signal=14%
DEBIASI_APOPTOSIS_BY_REOVIRUS_INFECTION_DN	41	-0.346226	-0.979321	0.543823	0.645157	1	697	tags=54%, list=39%, signal=86%
WP_DNA_DAMAGE_RESPONSE	36	-0.352059	-0.976064	0.543264	0.650279	1	332	tags=42%, list=19%, signal=50%
FOSTER_KDM1A_TARGETS_DN	27	-0.360519	-0.974696	0.529153	0.651973	1	160	tags=15%, list=9%, signal=16%
SMITH_TERT_TARGETS_UP	17	-0.397246	-0.971995	0.541317	0.65619	1	656	tags=59%, list=37%, signal=92%
MILI_PSEUDOPODIA_HAPTOTAXIS_UP	51	-0.328813	-0.969514	0.546122	0.659989	1	477	tags=35%, list=27%, signal=47%
CHEN_METABOLIC_SYNDROM_NETWORK	148	-0.310349	-0.969027	0.597598	0.659948	1	379	tags=23%, list=21%, signal=27%
VANOEVELEN_MYOGENESIS_SIN3A_TARGETS	25	-0.364003	-0.968056	0.536723	0.660907	1	367	tags=32%, list=21%, signal=40%
ZHENG_FOXP3_TARGETS_IN_THYMUS_UP	15	-0.399448	-0.963079	0.545455	0.669231	1	232	tags=20%, list=13%, signal=23%
WANG_SMARCE1_TARGETS_DN	67	-0.320721	-0.956903	0.581109	0.679649	1	645	tags=51%, list=36%, signal=77%
ENK_UV_RESPONSE_EPIDERMIS_UP	53	-0.325344	-0.956389	0.574133	0.679661	1	397	tags=26%, list=22%, signal=33%
SANA_RESPONSE_TO_IFNG_DN	15	-0.393467	-0.955955	0.556227	0.679557	1	370	tags=33%, list=21%, signal=42%
NUYTTEN_NIPP1_TARGETS_UP	79	-0.312053	-0.944543	0.606524	0.699641	1	397	tags=23%, list=22%, signal=28%
DARWICHE_SKIN_TUMOR_PROMOTER_DN	16	-0.380406	-0.94234	0.57006	0.702549	1	419	tags=44%, list=24%, signal=57%
RATTENBACHER_BOUND_BY_CELF1	46	-0.326394	-0.940533	0.597884	0.704867	1	367	tags=20%, list=21%, signal=24%
BROWNE_HCMV_INFECTION_16HR_UP	29	-0.349225	-0.937942	0.580466	0.708509	1	379	tags=21%, list=21%, signal=26%
BROWNE_HCMV_INFECTION_20HR_UP	28	-0.349307	-0.935585	0.597601	0.711675	1	379	tags=21%, list=21%, signal=27%
MCLACHLAN_DENTAL_CARIES_UP	15	-0.39097	-0.934615	0.595411	0.712417	1	11	tags=7%, list=1%, signal=7%
WP_PRADER_WILLI_AND_ANGELMAN_SYNDROME	26	-0.344951	-0.934133	0.587571	0.712352	1	488	tags=50%, list=27%, signal=68%
BLALOCK_ALZHEIMERS_DISEASE_UP	169	-0.295859	-0.934128	0.674349	0.711392	1	408	tags=24%, list=23%, signal=28%
ALONSO_METASTASIS_UP	24	-0.353503	-0.931825	0.582955	0.71451	1	249	tags=29%, list=14%, signal=33%
BLANCO_MELO_COVID19_SARS_COV_2_INFECTION_A594_ACE2_EXPRESSING_CELLS_RUXOLITINIB_UP	37	-0.330007	-0.929784	0.61349	0.717062	1	360	tags=24%, list=20%, signal=30%
BIOCARTA_CELLCYCLE_PATHWAY	16	-0.384411	-0.927429	0.593787	0.720148	1	399	tags=56%, list=22%, signal=72%
MANNE_COVID19_NONICU_VS_HEALTHY_DONOR_PLATELETS_DN	25	-0.35304	-0.926958	0.593468	0.720061	1	596	tags=56%, list=34%, signal=83%
GOTZMANN_EPITHELIAL_TO_MESENCHYMAL_TRANSITION_DN	20	-0.359766	-0.920955	0.603926	0.729534	1	61	tags=15%, list=3%, signal=15%
TIEN_INTESTINE_PROBIOTICS_6HR_DN	18	-0.36058	-0.913204	0.607981	0.741785	1	138	tags=17%, list=8%, signal=18%
DARWICHE_PAPILLOMA_RISK_LOW_UP	22	-0.352014	-0.909851	0.605747	0.746503	1	362	tags=27%, list=20%, signal=34%
RUTELLA_RESPONSE_TO_HGF_VS_CSF2RB_AND_IL4_DN	27	-0.336407	-0.908756	0.622683	0.747339	1	511	tags=44%, list=29%, signal=61%
REACTOME_CYCLIN_D_ASSOCIATED_EVENTS_IN_G1	17	-0.368952	-0.907326	0.621879	0.748741	1	399	tags=59%, list=22%, signal=75%
MARTINEZ_TP53_TARGETS_UP	69	-0.300653	-0.901291	0.677652	0.757806	1	156	tags=16%, list=9%, signal=17%
WP_PLEURAL_MESOTHELIOMA	59	-0.30657	-0.898556	0.675648	0.761439	1	239	tags=19%, list=13%, signal=21%
CHYLA_CBFA2T3_TARGETS_DN	26	-0.33533	-0.89855	0.639681	0.760428	1	207	tags=15%, list=12%, signal=17%
HOSHIDA_LIVER_CANCER_SUBCLASS_S1	30	-0.33169	-0.893785	0.65894	0.767314	1	575	tags=47%, list=32%, signal=68%
ONKEN_UVEAL_MELANOMA_UP	97	-0.289769	-0.893167	0.726444	0.767373	1	377	tags=24%, list=21%, signal=28%
PURBEY_TARGETS_OF_CTBP1_NOT_SATB1_UP	28	-0.329301	-0.892591	0.660773	0.767311	1	194	tags=21%, list=11%, signal=24%
ASTON_MAJOR_DEPRESSIVE_DISORDER_DN	22	-0.343575	-0.891033	0.649103	0.768852	1	307	tags=18%, list=17%, signal=22%
REACTOME_DISORDERS_OF_TRANSMEMBRANE_TRANSPORTERS	19	-0.346794	-0.88574	0.642691	0.776469	1	488	tags=42%, list=27%, signal=57%
CREIGHTON_ENDOCRINE_THERAPY_RESISTANCE_4	45	-0.307277	-0.883877	0.670526	0.778499	1	726	tags=47%, list=41%, signal=77%
MOOTHA_PGC	33	-0.319694	-0.882197	0.667391	0.780092	1	124	tags=12%, list=7%, signal=13%
REACTOME_SIGNALING_BY_GPCR	36	-0.315757	-0.879231	0.65678	0.783808	1	391	tags=19%, list=22%, signal=24%
TAKEDA_TARGETS_OF_NUP98_HOXA9_FUSION_10D_UP	15	-0.373252	-0.877801	0.651551	0.785005	1	4	tags=7%, list=0%, signal=7%
NIKOLSKY_BREAST_CANCER_17Q21_Q25_AMPLICON	33	-0.314962	-0.877343	0.682766	0.784706	1	595	tags=42%, list=33%, signal=63%
SHEN_SMARCA2_TARGETS_UP	27	-0.331082	-0.876443	0.669584	0.785093	1	578	tags=44%, list=32%, signal=65%
KAAB_HEART_ATRIUM_VS_VENTRICLE_DN	28	-0.322346	-0.873945	0.664829	0.787998	1	504	tags=36%, list=28%, signal=49%
BLANCO_MELO_COVID19_SARS_COV_2_POS_PATIENT_LUNG_TISSUE_UP	19	-0.342593	-0.868891	0.678696	0.79479	1	72	tags=11%, list=4%, signal=11%
IVANOVSKA_MIR106B_TARGETS	17	-0.347184	-0.863555	0.686019	0.801708	1	23	tags=12%, list=1%, signal=12%
FIRESTEIN_PROLIFERATION	16	-0.353434	-0.859568	0.673008	0.80664	1	375	tags=44%, list=21%, signal=55%
VERHAAK_AML_WITH_NPM1_MUTATED_DN	22	-0.331705	-0.858955	0.674685	0.806495	1	490	tags=32%, list=28%, signal=43%
PASQUALUCCI_LYMPHOMA_BY_GC_STAGE_DN	24	-0.323709	-0.856232	0.695603	0.809491	1	407	tags=33%, list=23%, signal=43%
OSMAN_BLADDER_CANCER_UP	51	-0.296236	-0.855475	0.727367	0.809487	1	485	tags=35%, list=27%, signal=47%
KOINUMA_TARGETS_OF_SMAD2_OR_SMAD3	114	-0.275457	-0.850793	0.803823	0.815362	1	164	tags=11%, list=9%, signal=12%
OISHI_CHOLANGIOMA_STEM_CELL_LIKE_UP	22	-0.324217	-0.849666	0.703107	0.815964	1	925	tags=77%, list=52%, signal=159%
BLANCO_MELO_COVID19_BRONCHIAL_EPITHELIAL_CELLS_SARS_COV_2_INFECTION_UP	16	-0.343617	-0.849457	0.689904	0.815232	1	27	tags=6%, list=2%, signal=6%
IBRAHIM_NRF1_UP	33	-0.305342	-0.849422	0.694748	0.814229	1	905	tags=73%, list=51%, signal=145%
BILD_MYC_ONCOGENIC_SIGNATURE	35	-0.300873	-0.846284	0.702586	0.817688	1	862	tags=66%, list=48%, signal=125%
MARTINEZ_TP53_TARGETS_DN	49	-0.290648	-0.843037	0.732642	0.821298	1	218	tags=18%, list=12%, signal=20%
RIZKI_TUMOR_INVASIVENESS_3D_UP	20	-0.330617	-0.841827	0.692308	0.821989	1	443	tags=30%, list=25%, signal=39%
BHAT_ESR1_TARGETS_VIA_AKT1_UP	52	-0.290864	-0.839082	0.751579	0.824837	1	334	tags=21%, list=19%, signal=25%
KAYO_AGING_MUSCLE_UP	22	-0.322803	-0.838984	0.708189	0.823905	1	113	tags=18%, list=6%, signal=19%
ZHU_CMV_24_HR_UP	15	-0.342667	-0.838595	0.697929	0.823377	1	473	tags=47%, list=27%, signal=63%
YAGI_AML_WITH_T_8_21_TRANSLOCATION	37	-0.298212	-0.834715	0.728061	0.827734	1	161	tags=11%, list=9%, signal=12%
MARTINEZ_RB1_AND_TP53_TARGETS_UP	69	-0.275678	-0.833232	0.763804	0.828704	1	156	tags=14%, list=9%, signal=15%
FONTAINE_PAPILLARY_THYROID_CARCINOMA_UP	15	-0.342419	-0.830337	0.691194	0.831572	1	11	tags=7%, list=1%, signal=7%
IVANOVA_HEMATOPOIESIS_MATURE_CELL	41	-0.29459	-0.827623	0.746822	0.834286	1	561	tags=34%, list=32%, signal=49%
RYAN_MANTLE_CELL_LYMPHOMA_NOTCH_DIRECT_UP	20	-0.321267	-0.819997	0.73168	0.843621	1	314	tags=20%, list=18%, signal=24%
LEI_MYB_TARGETS	56	-0.276134	-0.818711	0.780538	0.844306	1	494	tags=34%, list=28%, signal=45%
WANG_LMO4_TARGETS_DN	29	-0.300269	-0.813228	0.739514	0.850389	1	245	tags=14%, list=14%, signal=16%
REACTOME_NERVOUS_SYSTEM_DEVELOPMENT	42	-0.28251	-0.81316	0.769394	0.849397	1	105	tags=7%, list=6%, signal=7%
AGUIRRE_PANCREATIC_CANCER_COPY_NUMBER_DN	23	-0.310452	-0.811246	0.755631	0.850679	1	318	tags=26%, list=18%, signal=31%
BROWNE_HCMV_INFECTION_6HR_DN	15	-0.332616	-0.810058	0.73445	0.851129	1	278	tags=27%, list=16%, signal=31%
XU_GH1_AUTOCRINE_TARGETS_UP	21	-0.314525	-0.808195	0.731395	0.852534	1	461	tags=38%, list=26%, signal=51%
OKUMURA_INFLAMMATORY_RESPONSE_LPS	20	-0.315101	-0.806218	0.725446	0.85393	1	477	tags=30%, list=27%, signal=41%
PANGAS_TUMOR_SUPPRESSION_BY_SMAD1_AND_SMAD5_DN	23	-0.30298	-0.802756	0.760452	0.857209	1	299	tags=17%, list=17%, signal=21%
VECCHI_GASTRIC_CANCER_ADVANCED_VS_EARLY_DN	20	-0.311618	-0.799523	0.762342	0.860233	1	86	tags=10%, list=5%, signal=10%
MARZEC_IL2_SIGNALING_UP	24	-0.304123	-0.798644	0.757679	0.860279	1	732	tags=58%, list=41%, signal=98%
STEIN_ESRRA_TARGETS	55	-0.268834	-0.798189	0.809671	0.859749	1	210	tags=13%, list=12%, signal=14%
ZHOU_INFLAMMATORY_RESPONSE_FIMA_DN	25	-0.300443	-0.793038	0.775168	0.865056	1	364	tags=24%, list=20%, signal=30%
WAKABAYASHI_ADIPOGENESIS_PPARG_RXRA_BOUND_8D	86	-0.260894	-0.792477	0.836735	0.864654	1	350	tags=21%, list=20%, signal=25%
BOYLAN_MULTIPLE_MYELOMA_C_D_UP	23	-0.300846	-0.791848	0.76731	0.864303	1	329	tags=30%, list=18%, signal=37%
THEILGAARD_NEUTROPHIL_AT_SKIN_WOUND_DN	22	-0.304315	-0.78843	0.772936	0.867352	1	345	tags=27%, list=19%, signal=33%
BLALOCK_ALZHEIMERS_DISEASE_DN	103	-0.25604	-0.78704	0.861476	0.867885	1	632	tags=39%, list=36%, signal=57%
BLALOCK_ALZHEIMERS_DISEASE_INCIPIENT_DN	17	-0.313183	-0.785968	0.758294	0.868114	1	369	tags=35%, list=21%, signal=44%
MIKKELSEN_NPC_ICP_WITH_H3K4ME3	45	-0.271807	-0.784527	0.814737	0.868748	1	182	tags=11%, list=10%, signal=12%
DARWICHE_PAPILLOMA_RISK_HIGH_DN	16	-0.321562	-0.784391	0.751807	0.86781	1	419	tags=31%, list=24%, signal=41%
SENESE_HDAC1_TARGETS_UP	58	-0.263685	-0.781474	0.82582	0.87024	1	86	tags=9%, list=5%, signal=9%
WP_ENDODERM_DIFFERENTIATION	18	-0.305503	-0.774686	0.786962	0.877088	1	618	tags=44%, list=35%, signal=67%
MULLIGHAN_MLL_SIGNATURE_2_UP	45	-0.266877	-0.773964	0.816916	0.876817	1	163	tags=11%, list=9%, signal=12%
LIU_CMYB_TARGETS_UP	27	-0.28788	-0.773051	0.790929	0.876802	1	504	tags=30%, list=28%, signal=41%
PURBEY_TARGETS_OF_CTBP1_AND_SATB1_DN	17	-0.309176	-0.770879	0.76775	0.878121	1	190	tags=18%, list=11%, signal=20%
HELLER_HDAC_TARGETS_DN	41	-0.266859	-0.770379	0.823404	0.877615	1	71	tags=10%, list=4%, signal=10%
WHITFIELD_CELL_CYCLE_M_G1	25	-0.28919	-0.769963	0.79887	0.876965	1	754	tags=72%, list=42%, signal=123%
WONG_MITOCHONDRIA_GENE_MODULE	16	-0.310106	-0.76639	0.804762	0.879818	1	765	tags=50%, list=43%, signal=87%
PASINI_SUZ12_TARGETS_UP	18	-0.301429	-0.757337	0.781732	0.888535	1	337	tags=22%, list=19%, signal=27%
KIM_WT1_TARGETS_12HR_DN	25	-0.286449	-0.755348	0.794702	0.88958	1	327	tags=20%, list=18%, signal=24%
RUTELLA_RESPONSE_TO_CSF2RB_AND_IL4_UP	35	-0.268707	-0.743586	0.835512	0.901004	1	54	tags=9%, list=3%, signal=9%
DAVICIONI_MOLECULAR_ARMS_VS_ERMS_UP	27	-0.276666	-0.732612	0.832009	0.910795	1	350	tags=19%, list=20%, signal=23%
MONNIER_POSTRADIATION_TUMOR_ESCAPE_DN	41	-0.250123	-0.727051	0.87779	0.915053	1	294	tags=15%, list=17%, signal=17%
MONNIER_POSTRADIATION_TUMOR_ESCAPE_UP	43	-0.252134	-0.721081	0.874207	0.919663	1	937	tags=77%, list=53%, signal=158%
WP_BREAST_CANCER_PATHWAY	20	-0.282074	-0.720571	0.831199	0.919015	1	480	tags=45%, list=27%, signal=61%
REACTOME_METABOLISM_OF_RNA	60	-0.242126	-0.717243	0.890496	0.921176	1	985	tags=80%, list=55%, signal=173%
BRUINS_UVC_RESPONSE_VIA_TP53_GROUP_B	74	-0.236083	-0.716129	0.910586	0.921083	1	219	tags=12%, list=12%, signal=13%
BONCI_TARGETS_OF_MIR15A_AND_MIR16_1	20	-0.281119	-0.713469	0.832955	0.922418	1	417	tags=30%, list=23%, signal=39%
DARWICHE_SQUAMOUS_CELL_CARCINOMA_UP	21	-0.279581	-0.706328	0.852064	0.927634	1	82	tags=10%, list=5%, signal=10%
FORTSCHEGGER_PHF8_TARGETS_UP	41	-0.24476	-0.69421	0.885106	0.937061	1	712	tags=41%, list=40%, signal=68%
RUTELLA_RESPONSE_TO_HGF_UP	42	-0.242746	-0.688989	0.89135	0.940338	1	612	tags=36%, list=34%, signal=53%
SMID_BREAST_CANCER_RELAPSE_IN_BONE_DN	55	-0.236637	-0.688838	0.908046	0.939311	1	509	tags=25%, list=29%, signal=35%
WP_MESODERMAL_COMMITMENT_PATHWAY	16	-0.279233	-0.686364	0.848414	0.940217	1	618	tags=44%, list=35%, signal=66%
OSMAN_BLADDER_CANCER_DN	25	-0.256444	-0.681988	0.872872	0.9427	1	463	tags=24%, list=26%, signal=32%
HOLLMANN_APOPTOSIS_VIA_CD40_DN	18	-0.274003	-0.680521	0.850174	0.942726	1	150	tags=11%, list=8%, signal=12%
HELLER_SILENCED_BY_METHYLATION_DN	19	-0.268233	-0.672563	0.857647	0.947788	1	479	tags=37%, list=27%, signal=50%
MULLIGHAN_MLL_SIGNATURE_1_UP	36	-0.236149	-0.667861	0.902045	0.950198	1	207	tags=11%, list=12%, signal=12%
SPIELMAN_LYMPHOBLAST_EUROPEAN_VS_ASIAN_DN	38	-0.236633	-0.662663	0.916402	0.952967	1	820	tags=63%, list=46%, signal=115%
PARENT_MTOR_SIGNALING_UP	58	-0.22359	-0.662105	0.93933	0.952228	1	404	tags=17%, list=23%, signal=22%
CHYLA_CBFA2T3_TARGETS_UP	30	-0.240238	-0.655229	0.909385	0.955892	1	79	tags=7%, list=4%, signal=7%
BLANCO_MELO_BETA_INTERFERON_TREATED_BRONCHIAL_EPITHELIAL_CELLS_DN	36	-0.234037	-0.654335	0.91974	0.955379	1	383	tags=28%, list=22%, signal=35%
OSWALD_HEMATOPOIETIC_STEM_CELL_IN_COLLAGEN_GEL_DN	21	-0.246991	-0.639376	0.899321	0.964396	1	390	tags=24%, list=22%, signal=30%
IWANAGA_CARCINOGENESIS_BY_KRAS_PTEN_DN	38	-0.22821	-0.637388	0.921025	0.964568	1	149	tags=8%, list=8%, signal=8%
IBRAHIM_NRF2_UP	39	-0.225319	-0.63578	0.931034	0.964441	1	905	tags=67%, list=51%, signal=133%
HAN_SATB1_TARGETS_DN	45	-0.218105	-0.628573	0.935079	0.967793	1	175	tags=9%, list=10%, signal=10%
REACTOME_METABOLISM_OF_VITAMINS_AND_COFACTORS	23	-0.240308	-0.620344	0.920635	0.971492	1	400	tags=22%, list=22%, signal=28%
AGUIRRE_PANCREATIC_CANCER_COPY_NUMBER_UP	25	-0.233433	-0.614379	0.913621	0.973847	1	461	tags=24%, list=26%, signal=32%
KONDO_PROSTATE_CANCER_HCP_WITH_H3K27ME3	16	-0.239786	-0.593866	0.928994	0.983684	1	490	tags=25%, list=28%, signal=34%
GOBERT_OLIGODENDROCYTE_DIFFERENTIATION_DN	140	-0.189885	-0.592935	0.98997	0.982961	1	562	tags=30%, list=32%, signal=40%
BLALOCK_ALZHEIMERS_DISEASE_INCIPIENT_UP	40	-0.208489	-0.589869	0.962845	0.983303	1	408	tags=25%, list=23%, signal=32%
WOOD_EBV_EBNA1_TARGETS_UP	18	-0.230307	-0.584533	0.933566	0.984658	1	786	tags=56%, list=44%, signal=99%
IVANOVA_HEMATOPOIESIS_INTERMEDIATE_PROGENITOR	16	-0.23883	-0.577766	0.950898	0.986638	1	674	tags=50%, list=38%, signal=80%
KIM_MYC_AMPLIFICATION_TARGETS_UP	30	-0.21276	-0.576873	0.938394	0.985875	1	892	tags=70%, list=50%, signal=138%
MARKEY_RB1_ACUTE_LOF_DN	24	-0.218107	-0.570866	0.964368	0.98739	1	150	tags=8%, list=8%, signal=9%
NIKOLSKY_BREAST_CANCER_8Q12_Q22_AMPLICON	15	-0.234305	-0.569435	0.935913	0.986874	1	620	tags=47%, list=35%, signal=71%
HAHTOLA_MYCOSIS_FUNGOIDES_SKIN_UP	18	-0.228105	-0.56899	0.937572	0.985886	1	753	tags=56%, list=42%, signal=95%
REACTOME_NEUTROPHIL_DEGRANULATION	36	-0.197739	-0.562252	0.97103	0.9875	1	370	tags=17%, list=21%, signal=21%
KIM_BIPOLAR_DISORDER_OLIGODENDROCYTE_DENSITY_CORR_UP	40	-0.194818	-0.556759	0.954887	0.988518	1	643	tags=40%, list=36%, signal=61%
KIM_ALL_DISORDERS_OLIGODENDROCYTE_NUMBER_CORR_UP	44	-0.192927	-0.553589	0.970213	0.988577	1	895	tags=68%, list=50%, signal=134%
IZADPANAH_STEM_CELL_ADIPOSE_VS_BONE_UP	15	-0.223561	-0.541429	0.959135	0.991771	1	1092	tags=80%, list=61%, signal=205%
GINESTIER_BREAST_CANCER_ZNF217_AMPLIFIED_DN	35	-0.19277	-0.533912	0.970652	0.993106	1	994	tags=71%, list=56%, signal=159%
MARTENS_BOUND_BY_PML_RARA_FUSION	50	-0.183157	-0.532878	0.98431	0.992272	1	460	tags=22%, list=26%, signal=29%
DAVICIONI_MOLECULAR_ARMS_VS_ERMS_DN	15	-0.216839	-0.523146	0.96204	0.994045	1	480	tags=33%, list=27%, signal=45%
KEGG_MAPK_SIGNALING_PATHWAY	15	-0.210473	-0.5176	0.961446	0.994445	1	122	tags=7%, list=7%, signal=7%
ACEVEDO_NORMAL_TISSUE_ADJACENT_TO_LIVER_TUMOR_DN	32	-0.181812	-0.503335	0.966341	0.996987	1	453	tags=25%, list=25%, signal=33%
LU_EZH2_TARGETS_UP	27	-0.187814	-0.502396	0.976271	0.996049	1	481	tags=22%, list=27%, signal=30%
FIGUEROA_AML_METHYLATION_CLUSTER_3_UP	17	-0.199954	-0.502391	0.973995	0.994887	1	247	tags=12%, list=14%, signal=14%
BOSCO_ALLERGEN_INDUCED_TH2_ASSOCIATED_MODULE	21	-0.191648	-0.494815	0.980571	0.995518	1	248	tags=10%, list=14%, signal=11%
WP_MAPK_SIGNALING_PATHWAY	15	-0.20539	-0.492923	0.979493	0.994781	1	122	tags=7%, list=7%, signal=7%
CAIRO_LIVER_DEVELOPMENT_UP	16	-0.189426	-0.467868	0.986967	0.998474	1	954	tags=69%, list=54%, signal=147%
MANNE_COVID19_COMBINED_COHORT_VS_HEALTHY_DONOR_PLATELETS_UP	17	-0.187414	-0.466942	0.982185	0.997457	1	248	tags=12%, list=14%, signal=14%
LIN_NPAS4_TARGETS_UP	18	-0.184391	-0.460533	0.985799	0.99733	1	393	tags=22%, list=22%, signal=28%
RUTELLA_RESPONSE_TO_CSF2RB_AND_IL4_DN	29	-0.168537	-0.459101	0.990099	0.996371	1	526	tags=28%, list=30%, signal=39%
QI_PLASMACYTOMA_UP	19	-0.174975	-0.446575	0.990762	0.996954	1	521	tags=21%, list=29%, signal=29%
RIGGINS_TAMOXIFEN_RESISTANCE_DN	17	-0.176135	-0.437008	0.98926	0.997017	1	507	tags=24%, list=28%, signal=33%
PECE_MAMMARY_STEM_CELL_DN	17	-0.171946	-0.42274	0.996416	0.997344	1	511	tags=29%, list=29%, signal=41%
MOOTHA_MITOCHONDRIA	24	-0.15767	-0.411962	0.994357	0.997138	1	820	tags=50%, list=46%, signal=92%
DOANE_RESPONSE_TO_ANDROGEN_UP	20	-0.136619	-0.349553	0.997685	0.999134	1	397	tags=15%, list=22%, signal=19%

## Sheet: File_Legend
Enriched up- and downregulated gene sets by GSEA analysis using MSigDB C2 collection curated gene sets supplemented with Fischer p53-targeted lncRNA (86 genes) (C2+) in the RNA-seq data (NUGC-3 or T3M-4 treated with 5 µM PC14586 versus DMSO for 5 or 16 h as indicated) from DEGs; Walden stat preranked).
Gene sets with NES of FDR q values (q) <0.001 are not highlighted, 0.001–0.05 are highlighted in light grey, and ≥0.05 are highlighted in grey.
