# Supplementary material for: Restoration of the Tumor Suppressor Function of Y220C-Mutant p53 by Rezatapopt, a Small-Molecule Reactivator
Source: Cancer Discov. 2025 Feb 14;15(6):1159–79. doi: 10.1158/2159-8290.CD-24-1421 (PMC12130801; doi:10.1158/2159-8290.CD-24-1421)
Supplement: Supplementary File S12 — The restoration of the p53 signaling pathway in vivo was assessed via p53 pathway profiling analysis in NUGC-3 xenografted tumors after 6 days of 100-mg/kg PC14586 administration. [file cd-24-1421_supplementary_file_s12_suppsd12.xlsx]

## Sheet: Definitions
Comments:
A: This gene's average threshold cycle is relatively high (> 30) in either the control or the test sample, and is reasonably low in the other sample (< 30).
These data mean that the gene's expression is relatively low in one sample and reasonably detected in the other sample suggesting that the actual fold-change value is at least as large as the calculated and reported fold-change result.
This fold-change result may also have greater variations if p value > 0.05; therefore, it is important to have a sufficient number of biological replicates to validate the result for this gene.
B: This gene's average threshold cycle is relatively high (> 30), meaning that its relative expression level is low, in both control and test samples, and the p-value for the fold-change is either unavailable or relatively high (p > 0.05).
This fold-change result may also have greater variations; therefore, it is important to have a sufficient number of biological replicates to validate the result for this gene.
C: This gene's average threshold cycle is either not determined or greater than the defined cut-off (deault 35), in both samples meaning that its expression was undetected, making this fold-change result erroneous and un-interpretable.
Fold Change & Fold Regulation:
Fold-Change (2^(- Delta Delta CT)) is the normalized gene expression (2^(- Delta CT)) in the Test Sample divided the normalized gene expression (2^(- Delta CT)) in the Control Sample.
Fold-Regulation represents fold-change results in a biologically meaningful way. Fold-change values greater than one indicate a positive- or an up-regulation, and the fold-regulation is equal to the fold-change.
Fold-change values less than one indicate a negative or down-regulation, and the fold-regulation is the negative inverse of the fold-change.
Fold-change and fold-regulation values greater than 2 are indicated in red; fold-change values less than 0.5 and fold-regulation values less than -2 are indicated in blue.
p-value:
The p values are calculated based on a Student's t-test of the replicate 2^(- Delta CT) values for each gene in the control group and treatment groups, and p values less than 0.05 are indicated in red.

## Sheet: Gene Table
PCR Array Catalog #:	PAHS-027Z
Position	Unigene	Refseq	Symbol	Description	Gname	RT2 Catalog
A01	Hs.552567	NM_001160	APAF1	Apoptotic peptidase activating factor 1	APAF-1/CED4	PPH00752A
A02	Hs.367437	NM_000051	ATM	Ataxia telangiectasia mutated	AT1/ATA/ATC/ATD/ATDC/ATE/TEL1/TELO1	PPH00325C
A03	Hs.271791	NM_001184	ATR	Ataxia telangiectasia and Rad3 related	FCTCS/FRP1/MEC1/SCKL/SCKL1	PPH01318B
A04	Hs.194654	NM_001702	ADGRB1	Brain-specific angiogenesis inhibitor 1	BAI1/GDAIF	PPH01351E
A05	Hs.624291	NM_004324	BAX	BCL2-associated X protein	BCL2L4	PPH00078B
A06	Hs.467020	NM_014417	BBC3	BCL2 binding component 3	JFY-1/JFY1/PUMA	PPH02204C
A07	Hs.150749	NM_000633	BCL2	B-cell CLL/lymphoma 2	Bcl-2/PPP1R50	PPH00079B
A08	Hs.227817	NM_004049	BCL2A1	BCL2-related protein A1	ACC-1/ACC-2/ACC1/ACC2/BCL2L5/BFL1/GRS/HBPA1	PPH00365F
A09	Hs.517145	NM_001196	BID	BH3 interacting domain death agonist	FP497	PPH00084C
A10	Hs.744872	NM_001168	BIRC5	Baculoviral IAP repeat containing 5	API4/EPR-1	PPH00271E
A11	Hs.194143	NM_007294	BRCA1	Breast cancer 1, early onset	BRCAI/BRCC1/BROVCA1/FANCS/IRIS/PNCA4/PPP1R53/PSCP/RNF53	PPH00322F
A12	Hs.34012	NM_000059	BRCA2	Breast cancer 2, early onset	BRCC2/BROVCA2/FACD/FAD/FAD1/FANCD/FANCD1/GLM3/PNCA2/XRCC11	PPH00321F
B01	Hs.519162	NM_006763	BTG2	BTG family, member 2	PC3/TIS21	PPH01750C
B02	Hs.368982	NM_032982	CASP2	Caspase 2, apoptosis-related cysteine peptidase	CASP-2/ICH1/NEDD-2/NEDD2/PPP1R57	PPH00111A
B03	Hs.329502	NM_001229	CASP9	Caspase 9, apoptosis-related cysteine peptidase	APAF-3/APAF3/ICE-LAP6/MCH6/PPP1R56	PPH00353B
B04	Hs.23960	NM_031966	CCNB1	Cyclin B1	CCNB	PPH00126C
B05	Hs.244723	NM_001238	CCNE1	Cyclin E1	CCNE/pCCNE1	PPH00131A
B06	Hs.79101	NM_004060	CCNG1	Cyclin G1	CCNG	PPH00389C
B07	Hs.292524	NM_001239	CCNH	Cyclin H	CAK/CycH/p34/p37	PPH00959E
B08	Hs.437705	NM_001789	CDC25A	Cell division cycle 25 homolog A (S. pombe)	CDC25A2	PPH00930A
B09	Hs.656	NM_001790	CDC25C	Cell division cycle 25 homolog C (S. pombe)	CDC25/PPP1R60	PPH02198F
B10	Hs.732435	NM_001786	CDK1	Cyclin-dependent kinase 1	CDC2/CDC28A/P34CDC2	PPH00116C
B11	Hs.95577	NM_000075	CDK4	Cyclin-dependent kinase 4	CMM3/PSK-J3	PPH00118F
B12	Hs.370771	NM_000389	CDKN1A	Cyclin-dependent kinase inhibitor 1A (p21, Cip1)	CAP20/CDKN1/CIP1/MDA-6/P21/SDI1/WAF1/p21CIP1	PPH00211E
C01	Hs.512599	NM_000077	CDKN2A	Cyclin-dependent kinase inhibitor 2A (melanoma, p16, inhibits CDK4)	ARF/CDK4I/CDKN2/CMM2/INK4/INK4A/MLM/MTS-1/MTS1/P14/P14ARF/P16/P16-INK4A/P16INK4/P16INK4A/P19/P19ARF/TP16	PPH00207C
C02	Hs.24529	NM_001274	CHEK1	CHK1 checkpoint homolog (S. pombe)	CHK1	PPH00940C
C03	Hs.291363	NM_007194	CHEK2	CHK2 checkpoint homolog (S. pombe)	CDS1/CHK2/HuCds1/LFS2/PP1425/RAD53/hCds1	PPH00921B
C04	Hs.38533	NM_003805	CRADD	CASP2 and RIPK1 domain containing adaptor with death domain	MRT34/RAIDD	PPH00334C
C05	Hs.202672	NM_001379	DNMT1	DNA (cytosine-5-)-methyltransferase 1	ADCADN/AIM/CXXC9/DNMT/HSN1E/MCMT	PPH01055F
C06	Hs.654393	NM_005225	E2F1	E2F transcription factor 1	E2F-1/RBAP1/RBBP3/RBP3	PPH00136G
C07	Hs.269408	NM_001949	E2F3	E2F transcription factor 3	E2F-3	PPH00917F
C08	Hs.488293	NM_005228	EGFR	Epidermal growth factor receptor	ERBB/ERBB1/HER1/NISBD2/PIG61/mENA	PPH00138B
C09	Hs.326035	NM_001964	EGR1	Early growth response 1	AT225/G0S30/KROX-24/NGFI-A/TIS8/ZIF-268/ZNF225	PPH00139A
C10	Hs.643514	NM_004879	EI24	Etoposide induced 2.4 mRNA	EPG4/PIG8/TP53I8	PPH00221C
C11	Hs.744830	NM_000125	ESR1	Estrogen receptor 1	ER/ESR/ESRA/ESTRR/Era/NR3A1	PPH01001A
C12	Hs.86131	NM_003824	FADD	Fas (TNFRSF6)-associated via death domain	GIG3/MORT1	PPH00367A
D01	Hs.667309	NM_000043	FAS	Fas (TNF receptor superfamily, member 6)	ALPS1A/APO-1/APT1/CD95/FAS1/FASTM/TNFRSF6	PPH00141B
D02	Hs.2007	NM_000639	FASLG	Fas ligand (TNF superfamily, member 6)	ALPS1B/APT1LG1/APTL/CD178/CD95-L/CD95L/FASL/TNFSF6	PPH00142C
D03	Hs.220950	NM_001455	FOXO3	Forkhead box O3	AF6q21/FKHRL1/FKHRL1P2/FOXO2/FOXO3A	PPH00807A
D04	Hs.80409	NM_001924	GADD45A	Growth arrest and DNA-damage-inducible, alpha	DDIT1/GADD45	PPH00148B
D05	Hs.661218	NM_002066	GML	Glycosylphosphatidylinositol anchored molecule like protein	LY6DL	PPH01755F
D06	Hs.88556	NM_004964	HDAC1	Histone deacetylase 1	GON-10/HD1/RPD3/RPD3L1	PPH01735F
D07	Hs.406266	NM_000189	HK2	Hexokinase 2	HKII/HXK2	PPH00983B
D08	Hs.643120	NM_000875	IGF1R	Insulin-like growth factor 1 receptor	CD221/IGFIR/IGFR/JTK13	PPH00350F
D09	Hs.654458	NM_000600	IL6	Interleukin 6 (interferon, beta 2)	BSF2/HGF/HSF/IFNB2/IL-6	PPH00560C
D10	Hs.696684	NM_002228	JUN	Jun proto-oncogene	AP-1/AP1/c-Jun	PPH00095A
D11	Hs.533055	NM_003884	KAT2B	K(lysine) acetyltransferase 2B	CAF/P/CAF/PCAF	PPH02176F
D12	Hs.505033	NM_004985	KRAS	V-Ki-ras2 Kirsten rat sarcoma viral oncogene homolog	C-K-RAS/CFC2/K-RAS2A/K-RAS2B/K-RAS4A/K-RAS4B/KI-RAS/KRAS1/KRAS2/NS/NS3/RALD/RASK2	PPH00181F
E01	Hs.632486	NM_021960	MCL1	Myeloid cell leukemia sequence 1 (BCL2-related)	BCL2L3/EAT/MCL1-ES/MCL1L/MCL1S/Mcl-1/TM/bcl2-L-3/mcl1/EAT	PPH00397E
E02	Hs.484551	NM_002392	MDM2	Mdm2 p53 binding protein homolog (mouse)	ACTFS/HDMX/hdm2	PPH00193E
E03	Hs.715871	NM_002393	MDM4	Mdm4 p53 binding protein homolog (mouse)	HDMX/MDMX/MRP1	PPH00875E
E04	Hs.195364	NM_000249	MLH1	MutL homolog 1, colon cancer, nonpolyposis type 2 (E. coli)	COCA2/FCC2/HNPCC/HNPCC2/hMLH1	PPH00196F
E05	Hs.597656	NM_000251	MSH2	MutS homolog 2, colon cancer, nonpolyposis type 1 (E. coli)	COCA1/FCC1/HNPCC/HNPCC1/LCFS2	PPH00197E
E06	Hs.202453	NM_002467	MYC	V-myc myelocytomatosis viral oncogene homolog (avian)	MRTL/MYCC/bHLHe39/c-Myc	PPH00100B
E07	Hs.181768	NM_002478	MYOD1	Myogenic differentiation 1	MYF3/MYOD/PUM/bHLHc1	PPH00046A
E08	Hs.113577	NM_000267	NF1	Neurofibromin 1	NFNS/VRNF/WSS	PPH02089F
E09	Hs.618430	NM_003998	NFKB1	Nuclear factor of kappa light polypeptide gene enhancer in B-cells 1	EBP-1/KBF1/NF-kB1/NF-kappa-B/NF-kappaB/NFKB-p105/NFKB-p50/NFkappaB/p105/p50	PPH00204F
E10	Hs.147433	NM_182649	PCNA	Proliferating cell nuclear antigen	ATLD2	PPH00216B
E11	Hs.592290	NM_145886	PIDD1	P53-induced death domain protein	LRDD/PIDD	PPH02157A
E12	Hs.286073	NM_003620	PPM1D	Protein phosphatase, Mg2+/Mn2+ dependent, 1D	PP2C-DELTA/WIP1	PPH02151A
F01	Hs.366401	NM_003981	PRC1	Protein regulator of cytokinesis 1	ASE1	PPH00958A
F02	Hs.531704	NM_002737	PRKCA	Protein kinase C, alpha	AAG6/PKC-alpha/PKCA/PRKACA	PPH00977C
F03	Hs.729457	NM_000314	PTEN	Phosphatase and tensin homolog	10q23del/BZS/CWS1/DEC/GLM2/MHAM/MMAC1/PTEN1/TEP1	PPH00327F
F04	Hs.350966	NM_004219	PTTG1	Pituitary tumor-transforming 1	EAP1/HPTTG/PTTG/TUTR1	PPH05980F
F05	Hs.408528	NM_000321	RB1	Retinoblastoma 1	OSRC/PPP1R130/RB/p105-Rb/pRb/pp110	PPH00228F
F06	Hs.502875	NM_021975	RELA	V-rel reticuloendotheliosis viral oncogene homolog A (avian)	NFKB3/p65	PPH01812B
F07	Hs.100890	NM_019845	RPRM	Reprimo, TP53 dependent G2 arrest mediator candidate	REPRIMO	PPH02105B
F08	Hs.469543	NM_031459	SESN2	Sestrin 2	HI95/SES2/SEST2	PPH07580A
F09	Hs.731827	NM_003031	SIAH1	Seven in absentia homolog 1 (Drosophila)	SIAH1A	PPH00294B
F10	Hs.369779	NM_012238	SIRT1	Sirtuin 1	SIR2/SIR2L1/SIR2alpha	PPH02188A
F11	Hs.642990	NM_007315	STAT1	Signal transducer and activator of transcription 1, 91kDa	CANDF7/IMD31A/IMD31B/IMD31C/ISGF-3/STAT91	PPH00811C
F12	Hs.386390	NM_006354	TADA3	Transcriptional adaptor 3	ADA3/NGG1/STAF54/TADA3L/hADA3	PPH18800A
G01	Hs.241570	NM_000594	TNF	Tumor necrosis factor	DIF/TNF-alpha/TNFA/TNFSF2	PPH00341F
G02	Hs.661668	NM_003842	TNFRSF10B	Tumor necrosis factor receptor superfamily, member 10b	CD262/DR5/KILLER/KILLER/DR5/TRAIL-R2/TRAILR2/TRICK2/TRICK2A/TRICK2B/TRICKB/ZTNFR9	PPH00241C
G03	Hs.213467	NM_003840	TNFRSF10D	Tumor necrosis factor receptor superfamily, member 10d, decoy with truncated death domain	CD264/DCR2/TRAIL-R4/TRAILR4/TRUNDD	PPH00838B
G04	Hs.437460	NM_000546	TP53	Tumor protein p53	BCC7/LFS1/P53/TRP53	PPH00213F
G05	Hs.160953	NM_022112	TP53AIP1	Tumor protein p53 regulated apoptosis inducing protein 1	P53AIP1	PPH02164B
G06	Hs.523968	NM_005426	TP53BP2	Tumor protein p53 binding protein, 2	53BP2/ASPP2/BBP/P53BP2/PPP1R13A	PPH00394F
G07	Hs.137569	NM_003722	TP63	Tumor protein p63	AIS/B(p51A)/B(p51B)/EEC3/KET/LMS/NBP/OFC8/RHS/SHFM4/TP53CP/TP53L/TP73L/p40/p51/p53CP/p63/p73H/p73L	PPH01032F
G08	Hs.192132	NM_005427	TP73	Tumor protein p73	P73	PPH00725A
G09	Hs.522506	NM_021138	TRAF2	TNF receptor-associated factor 2	MGC:45012/TRAP/TRAP3	PPH00352B
G10	Hs.370854	NM_000368	TSC1	Tuberous sclerosis 1	LAM/TSC	PPH00244B
G11	Hs.591980	NM_000378	WT1	Wilms tumor 1	AWT1/EWS-WT1/GUD/NPHS4/WAGR/WIT-2/WT33	PPH00254A
G12	Hs.388739	NM_021141	XRCC5	X-ray repair complementing defective repair in Chinese hamster cells 5 (double-strand-break rejoining)	KARP-1/KARP1/KU80/KUB2/Ku86/NFIV	PPH01734A
H01	Hs.520640	NM_001101	ACTB	Actin, beta	BRWS1/PS1TP5BP1	PPH00073G
H02	Hs.534255	NM_004048	B2M	Beta-2-microglobulin	-	PPH01094E
H03	Hs.592355	NM_002046	GAPDH	Glyceraldehyde-3-phosphate dehydrogenase	G3PD/GAPD/HEL-S-162eP	PPH00150F
H04	Hs.412707	NM_000194	HPRT1	Hypoxanthine phosphoribosyltransferase 1	HGPRT/HPRT	PPH01018C
H05	Hs.546285	NM_001002	RPLP0	Ribosomal protein, large, P0	L10E/LP0/P0/PRLP0/RPP0	PPH21138F
H06	N/A	SA_00105	HGDC	Human Genomic DNA Contamination	HIGX1A
H07	N/A	SA_00104	RTC	Reverse Transcription Control	RTC	PPX63340A
H08	N/A	SA_00104	RTC	Reverse Transcription Control	RTC	PPX63340A
H09	N/A	SA_00104	RTC	Reverse Transcription Control	RTC	PPX63340A
H10	N/A	SA_00103	PPC	Positive PCR Control	PPC
H11	N/A	SA_00103	PPC	Positive PCR Control	PPC
H12	N/A	SA_00103	PPC	Positive PCR Control	PPC

## Sheet: Average Ct
Position	Symbol	AVG Ct										Standard Deviation
		Control Group	Group 1	Group 2	Group 3	Group 4	Group 5	Group 6	Group 7	Group 8	Group 9	Control Group	Group 1	Group 2	Group 3	Group 4	Group 5	Group 6	Group 7	Group 8	Group 9
A01	APAF1	26.46	26.16	26.71	26.74	26.38	26.85	26.57	26.75	26.86	26.80	0.233816	0.222785	0.254296	0.215097	0.063966	0.125266	0.157348	0.100830	0.148997	0.217486
A02	ATM	27.12	27.40	27.36	27.07	27.01	27.30	27.23	27.03	27.26	27.08	0.278496	0.073485	0.418728	0.121381	0.170489	0.079582	0.219317	0.184932	0.223905	0.135000
A03	ATR	25.77	26.06	26.13	26.11	26.13	26.26	26.28	26.16	26.44	26.12	0.251317	0.156924	0.360139	0.167829	0.108128	0.038622	0.251529	0.083467	0.209026	0.184029
A04	ADGRB1	32.57	32.14	32.38	31.93	31.96	31.90	31.59	31.46	31.54	31.43	0.246042	0.309879	0.195363	0.270678	0.369989	0.311555	0.294449	0.233862	0.148212	0.369448
A05	BAX	24.08	22.46	23.08	23.77	22.71	23.69	22.94	23.32	23.00	23.81	0.223964	0.079320	0.392768	0.430687	0.199729	0.399082	0.226035	0.233149	0.260432	0.290215
A06	BBC3	27.63	25.65	27.10	27.66	26.13	26.97	25.80	27.16	26.09	27.27	0.214048	0.237680	0.328126	0.478365	0.194336	0.578698	0.487340	0.409990	0.250915	0.300832
A07	BCL2	29.24	29.63	29.67	29.79	29.86	29.80	29.31	29.23	29.34	29.08	0.225869	0.179722	0.258634	0.191898	0.125797	0.276451	0.564764	0.254689	0.357398	0.142712
A08	BCL2A1	31.60	31.09	31.92	32.47	32.36	32.02	32.94	32.27	31.78	32.49	0.532857	1.873233	0.744642	1.145698	0.441465	1.244786	0.524118	1.000912	1.112546	1.188483
A09	BID	23.11	23.30	23.62	23.61	23.74	23.58	23.73	23.74	23.73	23.73	0.218632	0.208327	0.382481	0.248110	0.183007	0.161864	0.355938	0.344129	0.270355	0.258505
A10	BIRC5	26.56	28.29	28.49	29.40	30.12	30.01	30.07	29.52	29.88	29.45	0.420175	0.370259	0.604835	0.590988	0.144078	0.527154	0.195704	0.271784	0.397859	0.217466
A11	BRCA1	26.65	28.08	28.57	28.57	29.27	29.25	29.54	29.61	29.58	29.54	0.363483	0.340820	0.458794	0.739459	0.141274	0.259230	0.249399	0.401943	0.352550	0.503413
A12	BRCA2	26.91	28.15	28.52	28.54	28.95	28.88	29.04	28.86	29.05	28.68	0.297926	0.215097	0.364783	0.483072	0.075498	0.097082	0.227797	0.147507	0.260048	0.314166
B01	BTG2	30.90	27.04	29.92	30.90	27.52	29.70	27.34	29.92	27.73	30.75	0.475296	0.556836	0.788205	0.759737	0.132256	0.605551	0.573730	0.598352	0.646909	0.350464
B02	CASP2	25.16	25.82	25.93	25.62	25.89	25.87	25.87	25.71	25.97	25.53	0.255140	0.066583	0.308761	0.180069	0.176328	0.042720	0.303864	0.262345	0.253163	0.185113
B03	CASP9	25.56	25.81	25.86	25.70	25.73	25.66	25.61	25.53	25.62	25.43	0.254060	0.047871	0.357153	0.212818	0.255604	0.101489	0.353683	0.265895	0.227010	0.150222
B04	CCNB1	23.63	24.62	25.08	26.59	27.14	27.56	27.87	27.82	28.27	28.17	0.432049	0.358829	0.659747	0.409919	0.145459	0.207585	0.175950	0.678841	0.568419	0.411015
B05	CCNE1	25.93	27.26	27.15	26.87	27.29	27.21	27.43	27.20	27.48	27.24	0.213978	0.179907	0.402689	0.521344	0.226495	0.125831	0.181911	0.272336	0.174547	0.263486
B06	CCNG1	23.75	22.69	23.41	23.88	22.94	23.54	23.16	23.63	23.38	24.13	0.252620	0.099833	0.421298	0.382361	0.165126	0.180924	0.153704	0.193800	0.315212	0.143062
B07	CCNH	25.18	25.20	25.45	25.51	25.25	25.59	25.52	25.50	25.55	25.60	0.191520	0.125797	0.333604	0.232576	0.121209	0.090370	0.151767	0.050662	0.299708	0.104243
B08	CDC25A	27.36	28.82	29.23	29.08	29.50	29.84	30.10	29.69	30.28	29.91	0.365167	0.223364	0.520929	0.783683	0.182117	0.379561	0.058523	0.230705	0.108128	0.377271
B09	CDC25C	27.88	29.42	29.82	31.65	32.53	33.02	33.59	33.40	33.47	33.35	0.373470	0.506582	0.720046	0.910984	0.738151	0.724724	0.516616	0.877724	0.889157	0.585263
B10	CDK1	23.41	24.19	25.04	26.61	26.46	27.47	27.44	27.69	27.54	27.96	0.384274	0.359398	0.683246	0.788120	0.380088	0.521696	0.184097	0.451322	0.639759	0.500500
B11	CDK4	24.04	24.55	24.80	24.93	25.09	25.23	25.27	25.36	25.42	25.34	0.286804	0.164317	0.346025	0.349952	0.150776	0.065574	0.265957	0.407134	0.180069	0.155456
B12	CDKN1A	22.84	19.43	21.21	22.37	19.56	21.80	19.50	20.99	19.83	22.55	0.164124	0.268390	0.428525	0.797705	0.177764	0.777732	0.295339	0.320663	0.304453	0.384654
C01	CDKN2A	24.09	24.56	24.82	24.30	24.47	24.41	24.32	24.36	24.54	24.20	0.284113	0.178979	0.185203	0.181567	0.111467	0.171756	0.185203	0.279330	0.290675	0.344807
C02	CHEK1	25.20	25.90	26.21	26.28	26.53	26.78	27.07	27.21	27.61	27.48	0.360555	0.110905	0.535070	0.375533	0.165202	0.232522	0.153052	0.425862	0.254346	0.425989
C03	CHEK2	26.76	27.23	27.76	28.08	27.90	28.12	28.27	28.29	28.73	28.50	0.358594	0.200728	0.474017	0.312876	0.131751	0.174929	0.150555	0.105948	0.170563	0.254886
C04	CRADD	27.81	27.84	28.13	28.18	28.05	28.23	28.24	28.10	28.27	28.24	0.286054	0.165126	0.383003	0.277774	0.217926	0.044347	0.288372	0.159870	0.270231	0.065000
C05	DNMT1	25.14	25.84	26.27	26.30	26.48	26.66	26.70	26.64	26.91	26.62	0.252085	0.182117	0.327719	0.402026	0.156098	0.086939	0.267519	0.170196	0.129357	0.160909
C06	E2F1	25.72	28.67	28.86	28.22	29.83	29.05	30.09	29.40	30.14	29.20	0.308329	0.339902	0.590508	1.572736	0.244728	1.048713	0.256174	0.730000	0.303356	0.538292
C07	E2F3	24.79	24.77	25.22	25.23	25.00	25.37	25.09	25.21	25.28	25.39	0.255923	0.067515	0.346506	0.229565	0.114419	0.182574	0.229928	0.138323	0.136382	0.202402
C08	EGFR	22.82	22.73	23.02	23.06	23.07	23.34	23.24	23.34	23.39	23.39	0.241136	0.190175	0.303974	0.218689	0.156924	0.128323	0.298817	0.205325	0.167606	0.205325
C09	EGR1	27.87	27.26	27.91	28.08	27.74	28.49	27.72	28.52	28.04	28.42	0.300028	0.286400	0.552954	0.404516	0.418927	0.238799	0.300707	0.153921	0.287909	0.118145
C10	EI24	21.84	21.02	21.59	22.01	21.41	22.14	21.79	22.06	21.81	22.32	0.260877	0.076757	0.389219	0.271462	0.202896	0.277053	0.253689	0.260064	0.304453	0.186994
C11	ESR1	27.91	27.92	27.98	27.80	27.97	27.84	27.77	27.55	27.81	27.40	0.197324	0.042032	0.168226	0.337577	0.160624	0.127932	0.349130	0.076811	0.092150	0.241713
C12	FADD	24.27	24.41	24.56	24.60	24.79	24.74	24.71	24.70	24.80	24.75	0.238055	0.112101	0.397031	0.220454	0.276692	0.218537	0.385606	0.363169	0.302159	0.232576
D01	FAS	25.73	23.07	24.63	25.64	23.39	25.11	23.75	24.85	24.04	26.03	0.294035	0.143614	0.423665	0.693464	0.122848	0.395590	0.081803	0.119164	0.368511	0.204349
D02	FASLG	30.95	31.17	30.86	30.72	30.91	30.86	30.53	30.09	30.43	29.95	0.202229	0.321908	0.249132	0.471690	0.175689	0.386814	0.107199	0.214068	0.271662	0.259808
D03	FOXO3	24.54	24.75	24.89	24.68	24.71	24.73	24.68	24.73	24.78	24.58	0.197653	0.133760	0.245951	0.080416	0.155027	0.122031	0.289943	0.169583	0.251976	0.152862
D04	GADD45A	27.56	25.57	27.07	27.27	25.75	27.12	25.51	27.10	25.82	27.30	0.301574	0.398706	0.399500	0.349523	0.163707	0.335907	0.381346	0.359479	0.344770	0.413713
D05	GML	34.00	33.95	34.00	34.00	33.67	34.00	33.86	33.70	34.00	33.78	0.000000	0.090000	0.000000	0.000000	0.464399	0.000000	0.275000	0.464004	0.000000	0.430000
D06	HDAC1	23.12	23.26	23.65	23.68	23.62	23.78	23.85	23.87	24.04	23.96	0.241219	0.093986	0.352834	0.280520	0.235655	0.080829	0.311020	0.246221	0.234236	0.204369
D07	HK2	25.84	25.29	25.29	26.50	26.94	26.63	26.71	26.56	26.57	26.34	0.290907	1.243714	0.579109	0.595819	0.351129	0.479679	0.374822	0.171148	0.246221	0.360035
D08	IGF1R	25.13	25.24	25.30	25.18	25.24	25.32	25.07	25.12	25.20	25.13	0.239889	0.256174	0.138654	0.042032	0.093941	0.165227	0.266083	0.185203	0.240416	0.137689
D09	IL6	28.35	28.00	28.65	28.73	29.00	29.31	28.95	29.36	29.77	29.41	0.230882	0.410934	0.189385	0.475281	0.440558	0.359026	0.418201	0.419871	0.160078	0.533940
D10	JUN	25.50	25.37	25.69	25.95	26.21	26.20	25.66	26.07	25.85	25.61	0.298446	0.255913	0.313369	0.243653	0.118145	0.147281	0.458875	0.526268	0.302696	0.178769
D11	KAT2B	26.73	26.46	26.92	26.81	26.34	26.77	26.45	26.62	26.54	26.60	0.221938	0.100457	0.288949	0.179327	0.197716	0.179722	0.298943	0.146600	0.249132	0.235018
D12	KRAS	24.76	24.86	25.27	25.18	25.07	25.23	25.10	25.20	25.18	25.20	0.169519	0.051881	0.331311	0.105987	0.194422	0.045092	0.261151	0.230416	0.223159	0.057155
E01	MCL1	22.31	22.38	22.64	22.43	22.50	22.54	22.43	22.37	22.45	22.24	0.209380	0.031091	0.312770	0.156285	0.162558	0.149778	0.292746	0.189978	0.201825	0.121381
E02	MDM2	24.24	20.57	23.02	24.17	20.77	23.52	21.01	22.85	21.27	24.32	0.218944	0.120692	0.448432	0.854361	0.212191	0.721128	0.133510	0.416123	0.338329	0.259872
E03	MDM4	25.13	24.58	25.30	25.37	24.39	25.46	24.79	24.89	24.91	25.13	0.324387	0.087560	0.353742	0.361202	0.137356	0.117473	0.109962	0.278613	0.252372	0.314325
E04	MLH1	31.78	31.42	32.03	32.30	31.45	32.20	32.08	32.17	32.23	32.16	0.461927	0.252504	0.471805	0.936211	0.277248	0.276345	0.416923	0.651530	0.539166	0.306703
E05	MSH2	24.96	25.72	25.77	25.56	25.78	25.80	25.94	25.79	25.98	25.58	0.251688	0.107819	0.398445	0.207364	0.205487	0.040825	0.320767	0.167829	0.232002	0.148183
E06	MYC	22.78	22.59	22.92	23.24	22.93	23.86	23.73	23.68	23.93	23.79	0.259075	0.393563	0.387072	0.312303	0.165831	0.259663	0.162763	0.373932	0.157136	0.211719
E07	MYOD1	33.18	33.05	33.01	32.73	32.95	33.05	32.84	32.30	32.50	32.37	0.403158	0.196299	0.189209	0.710135	0.345868	0.195704	0.170563	0.302490	0.161452	0.298706
E08	NF1	24.28	24.27	24.57	24.52	24.36	24.66	24.58	24.61	24.65	24.62	0.218792	0.087321	0.273176	0.134784	0.066332	0.104363	0.231715	0.086795	0.170294	0.153514
E09	NFKB1	25.43	25.30	26.01	25.92	25.85	26.16	26.07	26.25	26.20	26.17	0.215097	0.078475	0.326905	0.170367	0.197400	0.201742	0.297881	0.317122	0.171756	0.199562
E10	PCNA	22.21	21.64	22.95	23.19	22.19	23.30	22.57	23.23	22.58	23.54	0.311555	0.156498	0.407298	0.380559	0.150222	0.240745	0.211424	0.199729	0.331160	0.195704
E11	PIDD1	27.32	25.37	27.02	27.56	25.95	27.40	26.07	26.86	26.34	27.52	0.302109	0.224407	0.473454	0.489694	0.249266	0.186436	0.142478	0.231805	0.164595	0.359757
E12	PPM1D	27.55	26.10	27.28	27.61	26.38	27.32	26.21	27.14	26.55	27.49	0.218060	0.162173	0.277053	0.245951	0.219146	0.405082	0.267893	0.208726	0.342150	0.070000
F01	PRC1	25.86	27.34	27.70	29.00	29.54	29.87	29.97	29.66	29.67	29.63	0.361109	0.383797	0.670646	0.546649	0.258263	0.152096	0.160104	0.355375	0.386523	0.336588
F02	PRKCA	26.33	26.53	26.55	26.38	26.47	26.66	26.57	26.26	26.62	26.14	0.125499	0.147196	0.263739	0.154353	0.151107	0.142215	0.284312	0.135739	0.092871	0.092871
F03	PTEN	23.67	23.77	23.63	23.70	23.52	23.75	23.49	23.42	23.53	23.52	0.156461	0.113248	0.274408	0.159661	0.188215	0.273663	0.199499	0.166408	0.116726	0.029439
F04	PTTG1	23.62	24.03	24.90	25.93	25.99	26.65	26.87	26.87	26.97	27.33	0.415423	0.198053	0.662640	0.356931	0.111467	0.279583	0.102307	0.486441	0.379385	0.446197
F05	RB1	24.90	24.74	25.40	25.33	25.04	25.44	25.30	25.55	25.34	25.44	0.220424	0.103401	0.272336	0.115614	0.182825	0.193111	0.334963	0.265581	0.256255	0.238799
F06	RELA	23.58	23.66	23.92	23.91	23.95	23.95	23.86	24.00	23.96	23.90	0.199975	0.092150	0.327045	0.215019	0.234734	0.159164	0.326228	0.266145	0.229111	0.174619
F07	RPRM	29.64	30.53	30.32	29.80	29.62	29.80	29.82	29.65	30.03	29.93	0.357309	0.415853	0.417243	0.365274	0.307409	0.394324	0.320468	0.487340	0.176895	0.292005
F08	SESN2	28.73	26.30	27.95	28.43	26.62	28.16	26.45	27.65	26.74	28.31	0.250839	0.403598	0.245544	0.245815	0.196193	0.305068	0.327261	0.260896	0.352136	0.185719
F09	SIAH1	25.28	25.44	25.45	25.49	25.41	25.48	25.40	25.36	25.56	25.33	0.153025	0.075000	0.208886	0.133417	0.147054	0.112842	0.160208	0.092511	0.111467	0.072744
F10	SIRT1	25.97	26.19	26.35	26.22	26.34	26.46	26.52	26.30	26.49	26.34	0.214888	0.144309	0.296690	0.129872	0.212662	0.106888	0.281957	0.162147	0.324589	0.082664
F11	STAT1	22.44	22.71	23.06	22.97	23.18	23.05	22.91	23.17	23.10	23.26	0.251157	0.442144	0.242401	0.204185	0.241385	0.365285	0.274894	0.268499	0.261661	0.374655
F12	TADA3	24.24	24.39	24.66	24.52	24.48	24.57	24.53	24.54	24.63	24.51	0.193804	0.086987	0.328329	0.146742	0.173301	0.133292	0.319518	0.242951	0.346458	0.196023
G01	TNF	26.59	26.07	27.13	27.31	27.25	27.85	27.68	28.55	27.97	28.80	0.433544	0.323458	0.607947	0.638279	0.369910	0.248646	0.257083	0.869957	0.310631	0.888721
G02	TNFRSF10B	23.69	22.20	23.21	24.03	22.64	23.89	22.86	23.60	23.09	24.48	0.208487	0.152398	0.412149	0.533315	0.182665	0.384480	0.182757	0.100125	0.235708	0.218021
G03	TNFRSF10D	26.02	24.91	25.81	26.17	25.10	26.20	25.30	25.80	25.20	26.14	0.206083	0.268887	0.421584	0.283945	0.089954	0.216718	0.233452	0.091059	0.192267	0.092014
G04	TP53	22.39	22.85	23.24	23.11	23.27	23.24	23.29	23.46	23.49	23.33	0.276243	0.155644	0.320624	0.283475	0.201556	0.089815	0.395769	0.413481	0.297433	0.270493
G05	TP53AIP1	31.65	31.59	31.74	31.48	31.08	31.71	31.58	31.02	31.39	31.01	0.277807	0.234521	0.298887	0.561390	0.283373	0.238467	0.345193	0.380395	0.127671	0.067515
G06	TP53BP2	24.89	24.89	25.12	25.13	25.09	25.25	25.10	25.06	25.20	25.03	0.214515	0.077675	0.201825	0.183394	0.143759	0.205325	0.247841	0.129228	0.195704	0.138894
G07	TP63	24.66	25.22	25.02	25.03	25.52	25.37	25.62	25.77	26.13	25.91	0.426505	0.429447	0.272641	0.156498	0.295903	0.129357	0.466931	0.333804	0.419603	0.465502
G08	TP73	29.06	29.28	29.22	28.89	29.10	29.10	28.87	28.55	28.82	28.46	0.275245	0.193735	0.160702	0.408850	0.175594	0.222860	0.256174	0.300500	0.174619	0.168992
G09	TRAF2	24.16	24.63	24.67	24.59	24.69	24.68	24.55	24.55	24.79	24.61	0.218541	0.097425	0.278373	0.384187	0.166608	0.101119	0.209523	0.160520	0.200229	0.226182
G10	TSC1	24.19	24.34	24.34	24.23	24.20	24.30	24.18	24.03	24.36	24.16	0.216302	0.138414	0.347275	0.172530	0.205589	0.075884	0.238677	0.059090	0.193283	0.160831
G11	WT1	31.06	30.96	30.95	30.61	31.02	30.71	30.62	30.13	30.32	29.95	0.292415	0.155991	0.145488	0.789615	0.160312	0.248378	0.233381	0.117331	0.216179	0.286938
G12	XRCC5	21.65	21.83	22.16	22.03	22.15	22.20	22.15	22.25	22.25	22.14	0.276622	0.135984	0.319009	0.150416	0.161941	0.195171	0.353176	0.288560	0.246171	0.260128
H01	ACTB	17.15	17.20	17.52	17.74	17.79	17.99	17.98	18.11	18.13	18.16	0.278400	0.229111	0.283005	0.232666	0.172699	0.255131	0.357806	0.317122	0.257472	0.320052
H02	B2M	19.50	19.45	19.88	20.19	19.80	19.80	19.93	20.16	20.13	20.34	0.301822	0.399364	0.374377	0.267753	0.099791	0.112953	0.052520	0.281069	0.402699	0.333904
H03	GAPDH	19.06	18.95	19.25	19.27	19.51	19.66	19.64	19.74	19.75	19.87	0.263970	0.306866	0.380471	0.116333	0.298482	0.266755	0.387933	0.165202	0.171756	0.185719
H04	HPRT1	24.40	24.57	25.17	25.20	25.11	25.45	25.62	25.52	25.71	25.67	0.221938	0.092916	0.403103	0.204613	0.078049	0.049329	0.137961	0.161967	0.122338	0.096782
H05	RPLP0	17.80	17.64	18.05	18.22	17.83	18.05	18.20	18.31	18.37	18.53	0.303760	0.148324	0.552230	0.345193	0.153704	0.127802	0.142945	0.207284	0.408656	0.184459

## Sheet: Average Delta(Ct)
Position	Symbol	AVG Delta(Ct) (Ct(GOI) - Ave Ct(HKG))										Standard Deviation
		Control Group	Group 1	Group 2	Group 3	Group 4	Group 5	Group 6	Group 7	Group 8	Group 9	Control Group	Group 1	Group 2	Group 3	Group 4	Group 5	Group 6	Group 7	Group 8	Group 9
A01	APAF1	6.88	6.59	6.74	6.62	6.37	6.66	6.29	6.38	6.44	6.29	0.087553	0.196913	0.117523	0.207368	0.116080	0.082994	0.058878	0.212348	0.249214	0.132588
A02	ATM	7.54	7.84	7.39	6.95	7.00	7.11	6.95	6.66	6.84	6.56	0.116446	0.117053	0.063443	0.139623	0.122010	0.060274	0.171731	0.358848	0.031000	0.047272
A03	ATR	6.19	6.50	6.16	5.98	6.12	6.07	6.00	5.79	6.02	5.60	0.066750	0.175517	0.086785	0.085837	0.042048	0.094382	0.120934	0.224347	0.078290	0.050263
A04	ADGRB1	12.99	12.58	12.40	11.81	11.95	11.71	11.31	11.10	11.11	10.91	0.386363	0.260499	0.246140	0.460812	0.302712	0.339106	0.298817	0.406300	0.335143	0.251770
A05	BAX	4.50	2.90	3.11	3.65	2.71	3.50	2.66	2.95	2.58	3.29	0.063306	0.112397	0.161157	0.335747	0.122969	0.319947	0.111654	0.210476	0.007024	0.352640
A06	BBC3	8.05	6.09	7.13	7.54	6.13	6.78	5.52	6.79	5.67	6.75	0.231871	0.159394	0.240828	0.385168	0.099765	0.524190	0.311381	0.271060	0.133352	0.384681
A07	BCL2	9.66	10.07	9.70	9.67	9.86	9.61	9.04	8.86	8.92	8.56	0.204617	0.115303	0.244254	0.146081	0.054173	0.280157	0.604290	0.408964	0.593679	0.305341
A08	BCL2A1	12.02	11.53	11.95	12.35	12.36	11.83	12.66	11.91	11.36	11.97	0.509443	1.839835	0.502301	0.976903	0.468986	1.166205	0.553316	0.910472	0.989641	1.118449
A09	BID	3.53	3.74	3.65	3.49	3.73	3.39	3.46	3.38	3.31	3.21	0.103420	0.167674	0.045898	0.120082	0.149158	0.128191	0.251992	0.176220	0.077735	0.104473
A10	BIRC5	6.97	8.73	8.52	9.28	10.11	9.82	9.80	9.15	9.46	8.93	0.245606	0.290895	0.344306	0.539334	0.178759	0.603706	0.359015	0.366404	0.624566	0.189406
A11	BRCA1	7.07	8.52	8.60	8.45	9.27	9.06	9.26	9.24	9.16	9.02	0.176793	0.266145	0.186940	0.687072	0.263618	0.322831	0.281351	0.353846	0.435893	0.428899
A12	BRCA2	7.33	8.59	8.55	8.41	8.94	8.69	8.77	8.50	8.63	8.16	0.121522	0.140029	0.093728	0.463227	0.152861	0.174054	0.046547	0.289344	0.232858	0.233937
B01	BTG2	11.31	7.48	9.95	10.78	7.52	9.51	7.07	9.56	7.31	10.23	0.378484	0.496543	0.630565	0.614981	0.118214	0.557071	0.424451	0.432943	0.480690	0.298320
B02	CASP2	5.58	6.26	5.96	5.49	5.88	5.68	5.59	5.35	5.55	5.01	0.118204	0.117366	0.067318	0.141397	0.045107	0.092779	0.135247	0.196605	0.054614	0.112219
B03	CASP9	5.98	6.25	5.89	5.57	5.72	5.47	5.34	5.17	5.20	4.91	0.117789	0.061587	0.041873	0.083144	0.135276	0.047255	0.204369	0.142776	0.111838	0.085983
B04	CCNB1	4.05	5.06	5.11	6.47	7.14	7.37	7.59	7.45	7.84	7.65	0.247908	0.272041	0.395321	0.329901	0.240364	0.276420	0.190263	0.596741	0.587322	0.277140
B05	CCNE1	6.35	7.69	7.18	6.75	7.29	7.01	7.15	6.84	7.06	6.72	0.042922	0.231347	0.045092	0.442540	0.089030	0.149465	0.210871	0.161900	0.127231	0.126074
B06	CCNG1	4.17	3.12	3.44	3.76	2.93	3.35	2.88	3.27	2.96	3.61	0.070230	0.112907	0.097228	0.274617	0.082662	0.097876	0.070711	0.063561	0.078418	0.110603
B07	CCNH	5.60	5.64	5.48	5.38	5.24	5.39	5.25	5.13	5.13	5.08	0.071327	0.194301	0.080291	0.145624	0.076907	0.031086	0.079320	0.191864	0.075824	0.117614
B08	CDC25A	7.77	9.26	9.25	8.95	9.49	9.65	9.82	9.32	9.86	9.39	0.167458	0.179832	0.163417	0.720125	0.157543	0.412367	0.198662	0.117785	0.299493	0.242225
B09	CDC25C	8.30	9.86	9.85	11.52	12.52	12.83	13.31	13.03	13.05	12.83	0.232808	0.414511	0.461662	0.931017	0.810074	0.802916	0.579655	0.884661	1.037812	0.565267
B10	CDK1	3.83	4.62	5.07	6.49	6.45	7.28	7.17	7.32	7.12	7.45	0.208390	0.259489	0.412205	0.685547	0.471981	0.594794	0.295579	0.389590	0.804435	0.483301
B11	CDK4	4.46	4.99	4.83	4.81	5.08	5.04	4.99	5.00	5.00	4.83	0.122394	0.113643	0.056906	0.299468	0.073618	0.107236	0.123659	0.282631	0.138188	0.048782
B12	CDKN1A	3.26	-0.14	1.24	2.25	-0.45	1.61	-0.77	0.63	-0.59	2.03	0.096313	0.201630	0.337478	0.705503	0.128347	0.729452	0.153297	0.324489	0.057003	0.435983
C01	CDKN2A	4.51	5.00	4.84	4.18	4.46	4.21	4.05	4.00	4.12	3.68	0.161169	0.208937	0.188711	0.233084	0.068615	0.196621	0.091424	0.271858	0.147114	0.239335
C02	CHEK1	5.62	6.34	6.24	6.15	6.52	6.59	6.79	6.84	7.19	6.96	0.179843	0.089301	0.193214	0.269777	0.096097	0.295420	0.048990	0.378268	0.197592	0.292768
C03	CHEK2	7.18	7.67	7.79	7.95	7.89	7.93	7.99	7.92	8.31	7.99	0.216355	0.116245	0.146447	0.189437	0.017739	0.252177	0.177271	0.195806	0.127421	0.097535
C04	CRADD	8.23	8.28	8.16	8.06	8.04	8.04	7.97	7.73	7.85	7.72	0.100848	0.191367	0.075410	0.169055	0.210352	0.045967	0.103763	0.077330	0.094601	0.111241
C05	DNMT1	5.55	6.28	6.30	6.17	6.47	6.46	6.42	6.28	6.49	6.10	0.082427	0.115476	0.052393	0.333736	0.113577	0.155653	0.084607	0.203891	0.250601	0.037256
C06	E2F1	6.14	9.11	8.89	8.10	9.82	8.86	9.81	9.04	9.72	8.68	0.229526	0.286905	0.258634	1.565208	0.338666	1.122803	0.277369	0.726194	0.524286	0.462127
C07	E2F3	5.21	5.21	5.25	5.10	5.00	5.18	4.81	4.84	4.86	4.87	0.093189	0.057210	0.038794	0.163813	0.111002	0.126411	0.123119	0.127168	0.151221	0.089998
C08	EGFR	3.24	3.17	3.05	2.94	3.06	3.15	2.97	2.98	2.97	2.87	0.111831	0.212575	0.113717	0.184877	0.060729	0.064856	0.136991	0.225625	0.150297	0.082632
C09	EGR1	8.29	7.70	7.94	7.96	7.74	8.30	7.45	8.16	7.62	7.90	0.270104	0.332776	0.312549	0.336781	0.418672	0.243135	0.150222	0.098995	0.222702	0.201398
C10	EI24	2.26	1.46	1.62	1.88	1.41	1.95	1.52	1.70	1.39	1.80	0.103558	0.127252	0.111056	0.142383	0.145944	0.196099	0.116190	0.114302	0.061286	0.107299
C11	ESR1	8.33	8.35	8.00	7.68	7.96	7.64	7.50	7.19	7.39	6.88	0.147825	0.102833	0.192246	0.432596	0.076287	0.210570	0.236995	0.135788	0.306533	0.085992
C12	FADD	4.68	4.84	4.59	4.48	4.78	4.54	4.43	4.33	4.37	4.23	0.104046	0.063676	0.092871	0.125438	0.174379	0.134119	0.244268	0.225935	0.096269	0.174837
D01	FAS	6.15	3.51	4.66	5.52	3.39	4.91	3.48	4.48	3.62	5.51	0.133582	0.126779	0.195380	0.577598	0.214448	0.350354	0.200083	0.209472	0.176827	0.105679
D02	FASLG	11.37	11.61	10.89	10.59	10.90	10.66	10.26	9.72	10.01	9.44	0.283965	0.327302	0.300685	0.572392	0.274286	0.445183	0.204858	0.357071	0.494315	0.178156
D03	FOXO3	4.96	5.19	4.92	4.56	4.70	4.54	4.40	4.36	4.36	4.07	0.121665	0.208725	0.174604	0.125225	0.064029	0.054418	0.126853	0.180905	0.094566	0.106988
D04	GADD45A	7.98	6.00	7.10	7.15	5.74	6.92	5.23	6.73	5.40	6.78	0.148439	0.344753	0.259432	0.155031	0.144844	0.269703	0.238328	0.196214	0.122261	0.373713
D05	GML	14.42	14.39	14.03	13.88	13.66	13.81	13.59	13.33	13.58	13.27	0.206300	0.174283	0.359572	0.204258	0.590914	0.087672	0.139642	0.478747	0.254141	0.526301
D06	HDAC1	3.54	3.69	3.68	3.56	3.61	3.59	3.57	3.50	3.62	3.45	0.092273	0.082470	0.044796	0.203976	0.137136	0.069424	0.146600	0.154941	0.052163	0.109208
D07	HK2	6.25	5.73	5.31	6.38	6.93	6.44	6.43	6.20	6.15	5.82	0.280161	1.220587	0.754788	0.672568	0.369695	0.422100	0.208487	0.111295	0.310273	0.244202
D08	IGF1R	5.54	5.68	5.33	5.06	5.23	5.12	4.79	4.76	4.78	4.61	0.159531	0.280701	0.243981	0.183688	0.049071	0.120193	0.139134	0.231571	0.032470	0.185494
D09	IL6	8.77	8.44	8.68	8.61	8.99	9.12	8.68	8.99	9.35	8.89	0.191422	0.368720	0.484863	0.325832	0.403676	0.439295	0.435928	0.379956	0.294713	0.379352
D10	JUN	5.91	5.81	5.72	5.83	6.21	6.01	5.38	5.71	5.43	5.09	0.189213	0.226170	0.310159	0.194683	0.132267	0.139647	0.323252	0.439409	0.241818	0.229379
D11	KAT2B	7.15	6.90	6.95	6.68	6.34	6.57	6.17	6.25	6.12	6.08	0.091893	0.171288	0.119499	0.058819	0.111122	0.120912	0.218537	0.189191	0.021626	0.170664
D12	KRAS	5.18	5.30	5.29	5.05	5.06	5.03	4.82	4.84	4.76	4.68	0.080822	0.058249	0.061414	0.104855	0.154811	0.083783	0.116440	0.094728	0.049000	0.142804
E01	MCL1	2.73	2.82	2.67	2.30	2.50	2.34	2.15	2.00	2.03	1.72	0.054696	0.105962	0.076463	0.069231	0.033685	0.107485	0.157348	0.157247	0.063148	0.087672
E02	MDM2	4.66	1.00	3.05	4.05	0.76	3.33	0.73	2.48	0.85	3.80	0.053631	0.078154	0.274007	0.763868	0.256920	0.668292	0.130384	0.507523	0.091146	0.349885
E03	MDM4	5.54	5.02	5.33	5.25	4.38	5.27	4.52	4.53	4.49	4.61	0.214108	0.169021	0.136522	0.308417	0.135276	0.057559	0.162993	0.438801	0.094847	0.385962
E04	MLH1	12.20	11.86	12.06	12.18	11.44	12.00	11.80	11.81	11.81	11.64	0.462580	0.169567	0.659999	0.822139	0.341652	0.195533	0.504282	0.785765	0.565085	0.280535
E05	MSH2	5.37	6.16	5.80	5.44	5.78	5.61	5.67	5.42	5.56	5.06	0.057570	0.082823	0.044347	0.141615	0.084309	0.089850	0.144799	0.259483	0.083801	0.060948
E06	MYC	3.20	3.03	2.95	3.12	2.92	3.67	3.45	3.31	3.51	3.27	0.116583	0.458977	0.111146	0.125438	0.130817	0.286335	0.150555	0.345031	0.317904	0.071330
E07	MYOD1	13.60	13.49	13.04	12.60	12.94	12.85	12.56	11.93	12.08	11.85	0.497590	0.261447	0.351376	0.812449	0.326509	0.257668	0.136137	0.430130	0.321850	0.236716
E08	NF1	4.70	4.71	4.60	4.40	4.35	4.47	4.31	4.24	4.23	4.11	0.069868	0.163767	0.113754	0.141261	0.120082	0.080050	0.123693	0.231138	0.101461	0.111503
E09	NFKB1	5.84	5.74	6.04	5.80	5.85	5.96	5.79	5.88	5.77	5.65	0.126500	0.153730	0.133460	0.072247	0.115613	0.160061	0.172892	0.211719	0.114663	0.046202
E10	PCNA	2.62	2.08	2.98	3.06	2.18	3.10	2.29	2.87	2.16	3.02	0.106143	0.169055	0.112071	0.193889	0.146355	0.174551	0.099121	0.132162	0.081819	0.217944
E11	PIDD1	7.74	5.81	7.05	7.44	5.94	7.21	5.80	6.49	5.92	7.00	0.213564	0.127775	0.138396	0.344482	0.183029	0.155353	0.191898	0.385778	0.166681	0.428238
E12	PPM1D	7.97	6.54	7.31	7.49	6.38	7.13	5.93	6.77	6.13	6.98	0.062559	0.141048	0.228823	0.205052	0.222294	0.365524	0.135984	0.150239	0.103542	0.223919
F01	PRC1	6.28	7.77	7.73	8.88	9.53	9.68	9.70	9.29	9.25	9.11	0.192353	0.300491	0.360830	0.414479	0.195737	0.238564	0.207585	0.325955	0.499507	0.199218
F02	PRKCA	6.75	6.97	6.58	6.25	6.47	6.46	6.30	5.90	6.20	5.62	0.212776	0.121194	0.136235	0.166232	0.113694	0.229321	0.104363	0.299377	0.206695	0.145378
F03	PTEN	4.09	4.21	3.65	3.57	3.51	3.56	3.21	3.05	3.11	3.00	0.263514	0.180941	0.388688	0.159978	0.082187	0.316483	0.164595	0.251038	0.257169	0.144475
F04	PTTG1	4.04	4.47	4.93	5.81	5.98	6.45	6.59	6.50	6.55	6.81	0.244892	0.098080	0.361165	0.193842	0.124558	0.327424	0.199896	0.418688	0.381070	0.283939
F05	RB1	5.31	5.18	5.43	5.21	5.04	5.25	5.02	5.18	4.92	4.92	0.101244	0.192301	0.131041	0.108603	0.085253	0.122996	0.189275	0.165323	0.073763	0.192807
F06	RELA	4.00	4.10	3.95	3.79	3.95	3.76	3.59	3.64	3.54	3.38	0.110858	0.095042	0.133192	0.091622	0.113283	0.080538	0.152425	0.154957	0.060520	0.120449
F07	RPRM	10.05	10.97	10.35	9.68	9.62	9.61	9.55	9.28	9.61	9.41	0.363364	0.341889	0.429240	0.398555	0.440280	0.472978	0.381783	0.652287	0.389807	0.316491
F08	SESN2	9.15	6.74	7.97	8.30	6.62	7.97	6.18	7.28	6.32	7.79	0.286412	0.315710	0.256658	0.177969	0.188117	0.294131	0.257083	0.263461	0.192530	0.281664
F09	SIAH1	5.70	5.88	5.48	5.37	5.40	5.29	5.12	5.00	5.14	4.82	0.064655	0.159310	0.225592	0.091367	0.091695	0.161099	0.117011	0.243612	0.175203	0.161909
F10	SIRT1	6.39	6.63	6.38	6.10	6.33	6.27	6.25	5.94	6.07	5.82	0.062772	0.208917	0.079540	0.080008	0.078537	0.069340	0.125266	0.148549	0.119231	0.124658
F11	STAT1	2.86	3.15	3.09	2.85	3.17	2.85	2.63	2.80	2.68	2.74	0.246202	0.352618	0.502295	0.205831	0.195260	0.297242	0.106262	0.152075	0.279048	0.229244
F12	TADA3	4.66	4.82	4.69	4.40	4.48	4.37	4.26	4.18	4.21	3.99	0.091562	0.080175	0.040804	0.062407	0.042814	0.063296	0.144799	0.144730	0.099604	0.070531
G01	TNF	7.01	6.51	7.16	7.19	7.25	7.66	7.40	8.18	7.55	8.28	0.295472	0.282170	0.447733	0.457152	0.339676	0.240239	0.128323	0.772559	0.265825	0.735591
G02	TNFRSF10B	4.11	2.64	3.24	3.90	2.64	3.69	2.58	3.23	2.67	3.96	0.091051	0.077069	0.117919	0.374085	0.107980	0.331785	0.079320	0.154553	0.064467	0.196417
G03	TNFRSF10D	6.43	5.34	5.84	6.05	5.10	6.00	5.02	5.44	4.77	5.62	0.097086	0.253958	0.063653	0.197095	0.157654	0.190385	0.145459	0.120388	0.084307	0.205182
G04	TP53	2.80	3.29	3.27	2.99	3.27	3.05	3.01	3.10	3.07	2.82	0.178644	0.179721	0.054391	0.248930	0.099740	0.042969	0.228965	0.299753	0.127754	0.170821
G05	TP53AIP1	12.07	12.03	11.77	11.35	11.07	11.52	11.30	10.66	10.97	10.49	0.378540	0.302338	0.278110	0.624740	0.335886	0.316111	0.453064	0.541884	0.246903	0.170825
G06	TP53BP2	5.31	5.33	5.15	5.01	5.08	5.06	4.83	4.70	4.77	4.51	0.066905	0.134467	0.157855	0.116425	0.052596	0.145446	0.087369	0.133610	0.081164	0.109703
G07	TP63	5.07	5.66	5.05	4.90	5.52	5.18	5.34	5.40	5.71	5.40	0.285563	0.376324	0.200362	0.206381	0.212449	0.123800	0.358608	0.299522	0.393363	0.315998
G08	TP73	9.48	9.72	9.24	8.77	9.10	8.91	8.59	8.19	8.40	7.94	0.219672	0.211931	0.301695	0.503289	0.199047	0.290482	0.249132	0.470941	0.391922	0.220079
G09	TRAF2	4.58	5.07	4.70	4.47	4.68	4.49	4.28	4.19	4.37	4.09	0.086067	0.090220	0.112960	0.350335	0.041889	0.047060	0.091059	0.185036	0.095513	0.231649
G10	TSC1	4.60	4.78	4.37	4.11	4.19	4.11	3.91	3.66	3.94	3.64	0.117959	0.118348	0.052265	0.139647	0.083704	0.050080	0.085781	0.172143	0.098806	0.146309
G11	WT1	11.48	11.40	10.97	10.48	11.02	10.52	10.34	9.77	9.90	9.43	0.416041	0.145263	0.330048	0.863168	0.244117	0.293169	0.337775	0.172854	0.385989	0.264713
G12	XRCC5	2.07	2.27	2.18	1.90	2.15	2.01	1.87	1.88	1.83	1.62	0.164510	0.160436	0.102883	0.168937	0.061763	0.161105	0.192592	0.208994	0.093885	0.193889
H01	ACTB	-2.44	-2.36	-2.45	-2.38	-2.22	-2.20	-2.29	-2.26	-2.29	-2.35	0.199505	0.181088	0.184481	0.127180	0.072902	0.189265	0.179722	0.195614	0.118079	0.187705
H02	B2M	-0.08	-0.11	-0.09	0.06	-0.20	-0.39	-0.34	-0.21	-0.29	-0.18	0.231128	0.360064	0.186637	0.065572	0.073494	0.113467	0.206640	0.204609	0.180668	0.266486
H03	GAPDH	-0.52	-0.61	-0.72	-0.85	-0.50	-0.53	-0.63	-0.63	-0.67	-0.65	0.204586	0.278809	0.236714	0.107337	0.189036	0.184413	0.203715	0.134387	0.145834	0.147155
H04	HPRT1	4.82	5.00	5.20	5.08	5.10	5.26	5.35	5.15	5.29	5.16	0.071918	0.020033	0.106301	0.101528	0.096236	0.135276	0.053151	0.113541	0.158328	0.139832
H05	RPLP0	-1.78	-1.92	-1.92	-1.91	-2.18	-2.14	-2.07	-2.05	-2.05	-1.98	0.163590	0.214557	0.223159	0.222425	0.080299	0.168344	0.168201	0.105127	0.155138	0.025586

## Sheet: 2^(-Avg.(Delta(Ct))
Position	Symbol	2^(-Avg.(Delta(Ct))
		Control Group	Group 1	Group 2	Group 3	Group 4	Group 5	Group 6	Group 7	Group 8	Group 9
A01	APAF1	0.008478	0.010359	0.009372	0.010188	0.012090	0.009889	0.012780	0.012019	0.011522	0.012802
A02	ATM	0.005384	0.004370	0.005972	0.008105	0.007799	0.007252	0.008102	0.009865	0.008732	0.010598
A03	ATR	0.013725	0.011083	0.013961	0.015821	0.014378	0.014937	0.015598	0.018092	0.015442	0.020582
A04	ADGRB1	0.000123	0.000164	0.000185	0.000279	0.000253	0.000299	0.000395	0.000457	0.000451	0.000518
A05	BAX	0.044286	0.134390	0.116024	0.079688	0.153361	0.088542	0.158220	0.129318	0.167589	0.102238
A06	BBC3	0.003785	0.014675	0.007152	0.005366	0.014303	0.009131	0.021831	0.009030	0.019682	0.009307
A07	BCL2	0.001240	0.000928	0.001206	0.001228	0.001080	0.001280	0.001906	0.002147	0.002065	0.002654
A08	BCL2A1	0.000242	0.000339	0.000253	0.000192	0.000191	0.000275	0.000155	0.000261	0.000380	0.000249
A09	BID	0.086750	0.074946	0.079660	0.089034	0.075363	0.095557	0.091189	0.096321	0.100691	0.108067
A10	BIRC5	0.007956	0.002362	0.002724	0.001612	0.000905	0.001106	0.001124	0.001756	0.001418	0.002050
A11	BRCA1	0.007458	0.002723	0.002577	0.002865	0.001625	0.001877	0.001628	0.001653	0.001746	0.001926
A12	BRCA2	0.006228	0.002599	0.002673	0.002931	0.002040	0.002430	0.002299	0.002770	0.002529	0.003502
B01	BTG2	0.000393	0.005609	0.001013	0.000570	0.005467	0.001372	0.007455	0.001328	0.006315	0.000833
B02	CASP2	0.020924	0.013021	0.016092	0.022181	0.016980	0.019505	0.020725	0.024586	0.021389	0.030980
B03	CASP9	0.015839	0.013134	0.016921	0.020985	0.018939	0.022522	0.024775	0.027805	0.027214	0.033319
B04	CCNB1	0.060357	0.030071	0.029006	0.011265	0.007115	0.006045	0.005190	0.005715	0.004351	0.004970
B05	CCNE1	0.012256	0.004833	0.006920	0.009310	0.006401	0.007745	0.007041	0.008738	0.007497	0.009453
B06	CCNG1	0.055733	0.114785	0.092142	0.073966	0.130987	0.098243	0.135842	0.103953	0.128336	0.081758
B07	CCNH	0.020660	0.020116	0.022483	0.023939	0.026461	0.023807	0.026324	0.028587	0.028518	0.029513
B08	CDC25A	0.004570	0.001636	0.001640	0.002016	0.001393	0.001247	0.001106	0.001564	0.001075	0.001488
B09	CDC25C	0.003179	0.001079	0.001085	0.000339	0.000170	0.000137	0.000098	0.000119	0.000118	0.000137
B10	CDK1	0.070300	0.040582	0.029873	0.011149	0.011418	0.006423	0.006968	0.006254	0.007204	0.005729
B11	CDK4	0.045479	0.031511	0.035219	0.035723	0.029513	0.030343	0.031413	0.031337	0.031207	0.035219
B12	CDKN1A	0.104483	1.099616	0.422640	0.210662	1.363675	0.328167	1.711190	0.647970	1.508380	0.244008
C01	CDKN2A	0.043980	0.031185	0.034855	0.055093	0.045279	0.053940	0.060476	0.062674	0.057432	0.077751
C02	CHEK1	0.020376	0.012319	0.013207	0.014038	0.010896	0.010398	0.009037	0.008723	0.006839	0.008018
C03	CHEK2	0.006887	0.004909	0.004534	0.004031	0.004216	0.004108	0.003927	0.004126	0.003158	0.003940
C04	CRADD	0.003330	0.003222	0.003508	0.003748	0.003799	0.003793	0.004002	0.004707	0.004328	0.004727
C05	DNMT1	0.021290	0.012842	0.012713	0.013845	0.011300	0.011320	0.011699	0.012882	0.011129	0.014528
C06	E2F1	0.014177	0.001812	0.002104	0.003640	0.001103	0.002156	0.001114	0.001902	0.001188	0.002430
C07	E2F3	0.027042	0.027007	0.026324	0.029117	0.031358	0.027632	0.035587	0.034831	0.034446	0.034256
C08	EGFR	0.105819	0.110875	0.120951	0.130353	0.119908	0.112852	0.128070	0.127097	0.127450	0.136313
C09	EGR1	0.003198	0.004807	0.004086	0.004011	0.004686	0.003173	0.005739	0.003506	0.005094	0.004172
C10	EI24	0.208965	0.363367	0.325335	0.270838	0.376964	0.259715	0.349896	0.308106	0.382359	0.287673
C11	ESR1	0.003118	0.003058	0.003899	0.004878	0.004009	0.005005	0.005543	0.006856	0.005954	0.008490
C12	FADD	0.038956	0.034843	0.041450	0.044904	0.036398	0.042837	0.046391	0.049687	0.048211	0.053290
D01	FAS	0.014128	0.088052	0.039555	0.021800	0.095722	0.033146	0.089933	0.044703	0.081362	0.021944
D02	FASLG	0.000379	0.000321	0.000528	0.000647	0.000522	0.000616	0.000818	0.001185	0.000970	0.001442
D03	FOXO3	0.032121	0.027480	0.033146	0.042482	0.038540	0.043135	0.047284	0.048664	0.048799	0.059643
D04	GADD45A	0.003960	0.015593	0.007302	0.007031	0.018678	0.008244	0.026645	0.009414	0.023691	0.009099
D05	GML	0.000046	0.000046	0.000060	0.000066	0.000077	0.000070	0.000081	0.000097	0.000082	0.000101
D06	HDAC1	0.085952	0.077321	0.078292	0.084817	0.081758	0.083187	0.084056	0.088327	0.081362	0.091664
D07	HK2	0.013106	0.018900	0.025164	0.012032	0.008201	0.011518	0.011598	0.013640	0.014063	0.017701
D08	IGF1R	0.021438	0.019498	0.024947	0.029935	0.026645	0.028706	0.036084	0.036944	0.036411	0.040950
D09	IL6	0.002290	0.002883	0.002442	0.002560	0.001967	0.001794	0.002447	0.001965	0.001530	0.002101
D10	JUN	0.016608	0.017818	0.019005	0.017555	0.013555	0.015517	0.024055	0.019157	0.023244	0.029259
D11	KAT2B	0.007064	0.008370	0.008088	0.009722	0.012387	0.010507	0.013912	0.013130	0.014383	0.014808
D12	KRAS	0.027674	0.025462	0.025515	0.030144	0.029925	0.030554	0.035341	0.035012	0.036919	0.038943
E01	MCL1	0.151040	0.141316	0.157672	0.202431	0.177390	0.197168	0.225703	0.249827	0.244940	0.303023
E02	MDM2	0.039683	0.498961	0.120742	0.060497	0.590496	0.099787	0.602904	0.179120	0.554977	0.071669
E03	MDM4	0.021438	0.030863	0.024904	0.026333	0.047944	0.025961	0.043737	0.043405	0.044594	0.040879
E04	MLH1	0.000213	0.000270	0.000235	0.000216	0.000359	0.000244	0.000279	0.000279	0.000278	0.000313
E05	MSH2	0.024119	0.013980	0.018011	0.023083	0.018262	0.020510	0.019709	0.023381	0.021241	0.029977
E06	MYC	0.109045	0.122810	0.129857	0.115263	0.132356	0.078836	0.091505	0.100760	0.087961	0.103665
E07	MYOD1	0.000081	0.000087	0.000119	0.000161	0.000127	0.000135	0.000166	0.000257	0.000231	0.000271
E08	NF1	0.038420	0.038194	0.041378	0.047301	0.048952	0.045123	0.050590	0.052793	0.053308	0.058012
E09	NFKB1	0.017413	0.018704	0.015224	0.017955	0.017367	0.016036	0.018042	0.016998	0.018268	0.019846
E10	PCNA	0.162255	0.237253	0.126745	0.119535	0.221058	0.116226	0.204830	0.137166	0.223834	0.123493
E11	PIDD1	0.004671	0.017818	0.007573	0.005771	0.016260	0.006778	0.017980	0.011098	0.016550	0.007785
E12	PPM1D	0.003983	0.010724	0.006302	0.005565	0.012049	0.007139	0.016430	0.009172	0.014284	0.007935
F01	PRC1	0.012895	0.004572	0.004702	0.002123	0.001355	0.001221	0.001204	0.001596	0.001643	0.001810
F02	PRKCA	0.009278	0.007988	0.010453	0.013098	0.011300	0.011320	0.012713	0.016793	0.013584	0.020263
F03	PTEN	0.058842	0.054015	0.079522	0.083940	0.087778	0.085082	0.107880	0.120658	0.115663	0.124784
F04	PTTG1	0.060988	0.045264	0.032804	0.017862	0.015843	0.011418	0.010362	0.011041	0.010676	0.008912
F05	RB1	0.025144	0.027575	0.023156	0.026979	0.030501	0.026278	0.030766	0.027518	0.033043	0.032918
F06	RELA	0.062413	0.058294	0.064929	0.072193	0.064816	0.073940	0.083331	0.080298	0.086150	0.095722
F07	RPRM	0.000942	0.000499	0.000769	0.001219	0.001273	0.001284	0.001336	0.001610	0.001278	0.001467
F08	SESN2	0.001764	0.009385	0.003975	0.003163	0.010202	0.003995	0.013816	0.006419	0.012521	0.004503
F09	SIAH1	0.019299	0.016974	0.022367	0.024231	0.023683	0.025604	0.028706	0.031337	0.028321	0.035526
F10	SIRT1	0.011963	0.010093	0.012049	0.014609	0.012430	0.012958	0.013162	0.016334	0.014864	0.017732
F11	STAT1	0.138025	0.112617	0.117848	0.138744	0.110913	0.138456	0.161824	0.143488	0.156095	0.149944
F12	TADA3	0.039637	0.035329	0.038808	0.047465	0.044889	0.048278	0.052374	0.055322	0.053865	0.062717
G01	TNF	0.007775	0.011007	0.007005	0.006863	0.006581	0.004944	0.005921	0.003446	0.005347	0.003206
G02	TNFRSF10B	0.057898	0.160929	0.106027	0.066777	0.160706	0.077214	0.166951	0.106506	0.157454	0.064146
G03	TNFRSF10D	0.011582	0.024638	0.017488	0.015098	0.029259	0.015598	0.030873	0.023099	0.036537	0.020298
G04	TP53	0.143388	0.102557	0.103845	0.125913	0.104025	0.120951	0.124352	0.116750	0.119121	0.141856
G05	TP53AIP1	0.000233	0.000239	0.000287	0.000382	0.000466	0.000341	0.000397	0.000619	0.000497	0.000695
G06	TP53BP2	0.025231	0.024809	0.028213	0.030991	0.029513	0.029977	0.035280	0.038513	0.036537	0.043889
G07	TP63	0.029694	0.019771	0.030238	0.033389	0.021869	0.027632	0.024689	0.023667	0.019110	0.023765
G08	TP73	0.001403	0.001187	0.001648	0.002291	0.001825	0.002082	0.002595	0.003428	0.002956	0.004072
G09	TRAF2	0.041897	0.029760	0.038473	0.045217	0.039010	0.044656	0.051564	0.054845	0.048294	0.058720
G10	TSC1	0.041130	0.036385	0.048445	0.057832	0.054693	0.058113	0.066639	0.079055	0.065064	0.080075
G11	WT1	0.000350	0.000371	0.000498	0.000698	0.000482	0.000683	0.000770	0.001147	0.001047	0.001447
G12	XRCC5	0.238655	0.207978	0.220294	0.267109	0.226095	0.248273	0.273100	0.271025	0.281362	0.324772
H01	ACTB	5.412643	5.149741	5.483131	5.216203	4.658934	4.594793	4.907540	4.794898	4.900741	5.107085
H02	B2M	1.057995	1.078854	1.068065	0.956277	1.152686	1.310393	1.270151	1.153885	1.218833	1.128964
H03	GAPDH	1.436940	1.523089	1.652901	1.806253	1.409321	1.443929	1.552938	1.546493	1.586118	1.563739
H04	HPRT1	0.035435	0.031185	0.027299	0.029626	0.029157	0.026051	0.024561	0.028193	0.025480	0.028018
H05	RPLP0	3.429504	3.789480	3.784231	3.746387	4.531536	4.415265	4.206149	4.145367	4.142495	3.958627

## Sheet: Fold Change
Position	Symbol	Fold Change (comparing to control group)
		Group 1		Group 2		Group 3		Group 4		Group 5		Group 6		Group 7		Group 8		Group 9
		Fold Change	Comments	Fold Change	Comments	Fold Change	Comments	Fold Change	Comments	Fold Change	Comments	Fold Change	Comments	Fold Change	Comments	Fold Change	Comments	Fold Change	Comments
A01	APAF1	1.22		1.11		1.20		1.43		1.17		1.51		1.42		1.36		1.51
A02	ATM	0.81		1.11		1.51		1.45		1.35		1.50		1.83		1.62		1.97
A03	ATR	0.81		1.02		1.15		1.05		1.09		1.14		1.32		1.13		1.50
A04	ADGRB1	1.33	B	1.50		2.27		2.05		2.43		3.21		3.71		3.67		4.21
A05	BAX	3.03		2.62		1.80		3.46		2.00		3.57		2.92		3.78		2.31
A06	BBC3	3.88		1.89		1.42		3.78		2.41		5.77		2.39		5.20		2.46
A07	BCL2	0.75		0.97		0.99		0.87		1.03		1.54		1.73		1.67		2.14
A08	BCL2A1	1.40	B	1.05	B	0.79	B	0.79	B	1.14	B	0.64	B	1.08	B	1.57	B	1.03	B
A09	BID	0.86		0.92		1.03		0.87		1.10		1.05		1.11		1.16		1.25
A10	BIRC5	0.30		0.34		0.20		0.11	A	0.14	A	0.14	A	0.22		0.18		0.26
A11	BRCA1	0.37		0.35		0.38		0.22		0.25		0.22		0.22		0.23		0.26
A12	BRCA2	0.42		0.43		0.47		0.33		0.39		0.37		0.44		0.41		0.56
B01	BTG2	14.28	A	2.58	A	1.45	B	13.92	A	3.49	A	18.98	A	3.38	A	16.07	A	2.12
B02	CASP2	0.62		0.77		1.06		0.81		0.93		0.99		1.18		1.02		1.48
B03	CASP9	0.83		1.07		1.32		1.20		1.42		1.56		1.76		1.72		2.10
B04	CCNB1	0.50		0.48		0.19		0.12		0.10		0.09		0.09		0.07		0.08
B05	CCNE1	0.39		0.56		0.76		0.52		0.63		0.57		0.71		0.61		0.77
B06	CCNG1	2.06		1.65		1.33		2.35		1.76		2.44		1.87		2.30		1.47
B07	CCNH	0.97		1.09		1.16		1.28		1.15		1.27		1.38		1.38		1.43
B08	CDC25A	0.36		0.36		0.44		0.30		0.27		0.24	A	0.34		0.24	A	0.33
B09	CDC25C	0.34		0.34		0.11	A	0.05	A	0.04	A	0.03	A	0.04	A	0.04	A	0.04	A
B10	CDK1	0.58		0.42		0.16		0.16		0.09		0.10		0.09		0.10		0.08
B11	CDK4	0.69		0.77		0.79		0.65		0.67		0.69		0.69		0.69		0.77
B12	CDKN1A	10.52		4.05		2.02		13.05		3.14		16.38		6.20		14.44		2.34
C01	CDKN2A	0.71		0.79		1.25		1.03		1.23		1.38		1.43		1.31		1.77
C02	CHEK1	0.60		0.65		0.69		0.53		0.51		0.44		0.43		0.34		0.39
C03	CHEK2	0.71		0.66		0.59		0.61		0.60		0.57		0.60		0.46		0.57
C04	CRADD	0.97		1.05		1.13		1.14		1.14		1.20		1.41		1.30		1.42
C05	DNMT1	0.60		0.60		0.65		0.53		0.53		0.55		0.61		0.52		0.68
C06	E2F1	0.13		0.15		0.26		0.08		0.15		0.08	A	0.13		0.08	A	0.17
C07	E2F3	1.00		0.97		1.08		1.16		1.02		1.32		1.29		1.27		1.27
C08	EGFR	1.05		1.14		1.23		1.13		1.07		1.21		1.20		1.20		1.29
C09	EGR1	1.50		1.28		1.25		1.47		0.99		1.79		1.10		1.59		1.30
C10	EI24	1.74		1.56		1.30		1.80		1.24		1.67		1.47		1.83		1.38
C11	ESR1	0.98		1.25		1.56		1.29		1.61		1.78		2.20		1.91		2.72
C12	FADD	0.89		1.06		1.15		0.93		1.10		1.19		1.28		1.24		1.37
D01	FAS	6.23		2.80		1.54		6.78		2.35		6.37		3.16		5.76		1.55
D02	FASLG	0.85	B	1.39		1.71		1.38		1.62		2.16		3.13		2.56		3.80	A
D03	FOXO3	0.86		1.03		1.32		1.20		1.34		1.47		1.52		1.52		1.86
D04	GADD45A	3.94		1.84		1.78		4.72		2.08		6.73		2.38		5.98		2.30
D05	GML	1.02	B	1.31	C	1.45	C	1.69		1.53	C	1.78		2.13		1.79	C	2.22
D06	HDAC1	0.90		0.91		0.99		0.95		0.97		0.98		1.03		0.95		1.07
D07	HK2	1.44		1.92		0.92		0.63		0.88		0.88		1.04		1.07		1.35
D08	IGF1R	0.91		1.16		1.40		1.24		1.34		1.68		1.72		1.70		1.91
D09	IL6	1.26		1.07		1.12		0.86		0.78		1.07		0.86		0.67		0.92
D10	JUN	1.07		1.14		1.06		0.82		0.93		1.45		1.15		1.40		1.76
D11	KAT2B	1.18		1.14		1.38		1.75		1.49		1.97		1.86		2.04		2.10
D12	KRAS	0.92		0.92		1.09		1.08		1.10		1.28		1.27		1.33		1.41
E01	MCL1	0.94		1.04		1.34		1.17		1.31		1.49		1.65		1.62		2.01
E02	MDM2	12.57		3.04		1.52		14.88		2.51		15.19		4.51		13.99		1.81
E03	MDM4	1.44		1.16		1.23		2.24		1.21		2.04		2.02		2.08		1.91
E04	MLH1	1.27	B	1.10	B	1.01	B	1.69		1.15	B	1.31	B	1.31	B	1.31	B	1.47	B
E05	MSH2	0.58		0.75		0.96		0.76		0.85		0.82		0.97		0.88		1.24
E06	MYC	1.13		1.19		1.06		1.21		0.72		0.84		0.92		0.81		0.95
E07	MYOD1	1.08	B	1.48	B	1.99	B	1.58		1.68		2.05		3.18		2.87		3.36
E08	NF1	0.99		1.08		1.23		1.27		1.17		1.32		1.37		1.39		1.51
E09	NFKB1	1.07		0.87		1.03		1.00		0.92		1.04		0.98		1.05		1.14
E10	PCNA	1.46		0.78		0.74		1.36		0.72		1.26		0.85		1.38		0.76
E11	PIDD1	3.81		1.62		1.24		3.48		1.45		3.85		2.38		3.54		1.67
E12	PPM1D	2.69		1.58		1.40		3.03		1.79		4.13		2.30		3.59		1.99
F01	PRC1	0.35		0.36		0.16		0.11		0.09		0.09		0.12		0.13		0.14
F02	PRKCA	0.86		1.13		1.41		1.22		1.22		1.37		1.81		1.46		2.18
F03	PTEN	0.92		1.35		1.43		1.49		1.45		1.83		2.05		1.97		2.12
F04	PTTG1	0.74		0.54		0.29		0.26		0.19		0.17		0.18		0.18		0.15
F05	RB1	1.10		0.92		1.07		1.21		1.05		1.22		1.09		1.31		1.31
F06	RELA	0.93		1.04		1.16		1.04		1.18		1.34		1.29		1.38		1.53
F07	RPRM	0.53	A	0.82	A	1.29		1.35		1.36		1.42		1.71		1.36	A	1.56
F08	SESN2	5.32		2.25		1.79		5.78		2.26		7.83		3.64		7.10		2.55
F09	SIAH1	0.88		1.16		1.26		1.23		1.33		1.49		1.62		1.47		1.84
F10	SIRT1	0.84		1.01		1.22		1.04		1.08		1.10		1.37		1.24		1.48
F11	STAT1	0.82		0.85		1.01		0.80		1.00		1.17		1.04		1.13		1.09
F12	TADA3	0.89		0.98		1.20		1.13		1.22		1.32		1.40		1.36		1.58
G01	TNF	1.42		0.90		0.88		0.85		0.64		0.76		0.44		0.69		0.41
G02	TNFRSF10B	2.78		1.83		1.15		2.78		1.33		2.88		1.84		2.72		1.11
G03	TNFRSF10D	2.13		1.51		1.30		2.53		1.35		2.67		1.99		3.15		1.75
G04	TP53	0.72		0.72		0.88		0.73		0.84		0.87		0.81		0.83		0.99
G05	TP53AIP1	1.03	B	1.23	B	1.64	B	2.00		1.47		1.70		2.66		2.13		2.99
G06	TP53BP2	0.98		1.12		1.23		1.17		1.19		1.40		1.53		1.45		1.74
G07	TP63	0.67		1.02		1.12		0.74		0.93		0.83		0.80		0.64		0.80
G08	TP73	0.85		1.17		1.63		1.30		1.48		1.85		2.44		2.11		2.90
G09	TRAF2	0.71		0.92		1.08		0.93		1.07		1.23		1.31		1.15		1.40
G10	TSC1	0.88		1.18		1.41		1.33		1.41		1.62		1.92		1.58		1.95
G11	WT1	1.06	B	1.42	B	1.99	B	1.38	B	1.95		2.20		3.28		2.99		4.13	A
G12	XRCC5	0.87		0.92		1.12		0.95		1.04		1.14		1.14		1.18		1.36
H01	ACTB	0.95		1.01		0.96		0.86		0.85		0.91		0.89		0.91		0.94
H02	B2M	1.02		1.01		0.90		1.09		1.24		1.20		1.09		1.15		1.07
H03	GAPDH	1.06		1.15		1.26		0.98		1.00		1.08		1.08		1.10		1.09
H04	HPRT1	0.88		0.77		0.84		0.82		0.74		0.69		0.80		0.72		0.79
H05	RPLP0	1.10		1.10		1.09		1.32		1.29		1.23		1.21		1.21		1.15

## Sheet: p-value
Position	Symbol	p-value (comparing to control group)
		Group 1	Group 2	Group 3	Group 4	Group 5	Group 6	Group 7	Group 8	Group 9
A01	APAF1	0.017646	0.055259	0.023974	0.000051	0.003596	0.000001	0.001731	0.005142	0.000042
A02	ATM	0.004101	0.040139	0.000075	0.000086	0.000064	0.000252	0.002239	0.000000	0.000000
A03	ATR	0.003895	0.614449	0.002882	0.115208	0.044925	0.014394	0.005941	0.006366	0.000000
A04	ADGRB1	0.094086	0.021431	0.003455	0.001023	0.000546	0.000078	0.000373	0.000062	0.000008
A05	BAX	0.000000	0.000001	0.002002	0.000000	0.000394	0.000000	0.000002	0.000000	0.000643
A06	BBC3	0.000000	0.000291	0.043802	0.000000	0.002861	0.000008	0.000150	0.000000	0.001025
A07	BCL2	0.008011	0.797020	0.863083	0.089909	0.723868	0.074411	0.005066	0.028873	0.000223
A08	BCL2A1	0.174270	0.886829	0.676916	0.342529	0.407022	0.132456	0.619809	0.230289	0.605051
A09	BID	0.035677	0.061241	0.604402	0.033437	0.096031	0.474264	0.117489	0.006924	0.001260
A10	BIRC5	0.000039	0.000083	0.000019	0.000005	0.000009	0.000008	0.000017	0.000018	0.000022
A11	BRCA1	0.000013	0.000008	0.000471	0.000002	0.000003	0.000002	0.000003	0.000005	0.000005
A12	BRCA2	0.000001	0.000001	0.000108	0.000000	0.000001	0.000001	0.000010	0.000003	0.000050
B01	BTG2	0.000096	0.008771	0.118971	0.000000	0.001419	0.000039	0.000364	0.000100	0.000785
B02	CASP2	0.000035	0.000683	0.325275	0.001973	0.186356	0.870496	0.038379	0.661458	0.000051
B03	CASP9	0.004605	0.172286	0.000238	0.012090	0.000017	0.000280	0.000012	0.000006	0.000000
B04	CCNB1	0.000576	0.000802	0.000012	0.000006	0.000005	0.000004	0.000006	0.000004	0.000004
B05	CCNE1	0.000000	0.000000	0.071619	0.000000	0.000002	0.000003	0.000045	0.000000	0.000087
B06	CCNG1	0.000000	0.000001	0.012972	0.000000	0.000000	0.000000	0.000000	0.000000	0.000014
B07	CCNH	0.735706	0.034155	0.015121	0.000060	0.000487	0.000081	0.001091	0.000008	0.000037
B08	CDC25A	0.000007	0.000006	0.002439	0.000003	0.000005	0.000002	0.000005	0.000002	0.000005
B09	CDC25C	0.000074	0.000101	0.000006	0.000003	0.000002	0.000002	0.000002	0.000003	0.000002
B10	CDK1	0.000948	0.000160	0.000007	0.000003	0.000002	0.000001	0.000001	0.000003	0.000001
B11	CDK4	0.000193	0.000883	0.030661	0.000047	0.000104	0.000226	0.002034	0.000239	0.000833
B12	CDKN1A	0.000000	0.000031	0.043566	0.000000	0.006498	0.000000	0.000006	0.000000	0.002615
C01	CDKN2A	0.003039	0.016486	0.027867	0.669483	0.026531	0.000407	0.004930	0.003520	0.000276
C02	CHEK1	0.000331	0.001302	0.006578	0.000108	0.000269	0.000027	0.000087	0.000010	0.000033
C03	CHEK2	0.004287	0.001790	0.000606	0.000533	0.001215	0.000452	0.000795	0.000069	0.000334
C04	CRADD	0.662507	0.238462	0.074691	0.078851	0.006723	0.003511	0.000019	0.000264	0.000065
C05	DNMT1	0.000003	0.000001	0.001000	0.000001	0.000002	0.000001	0.000023	0.000009	0.000005
C06	E2F1	0.000005	0.000006	0.005828	0.000003	0.000036	0.000003	0.000010	0.000004	0.000009
C07	E2F3	0.949099	0.449617	0.205509	0.011806	0.656752	0.000449	0.000880	0.001960	0.000401
C08	EGFR	0.485865	0.026381	0.012002	0.015717	0.171446	0.006843	0.036643	0.012678	0.000348
C09	EGR1	0.012811	0.090160	0.121559	0.042497	0.918354	0.000130	0.387703	0.001531	0.029704
C10	EI24	0.000007	0.000013	0.001423	0.000009	0.010860	0.000005	0.000040	0.000000	0.000119
C11	ESR1	0.718019	0.017497	0.016468	0.001099	0.000436	0.000228	0.000002	0.000535	0.000000
C12	FADD	0.025479	0.197285	0.020167	0.320600	0.096902	0.047782	0.010703	0.001186	0.001255
D01	FAS	0.000000	0.000004	0.055202	0.000000	0.000318	0.000000	0.000003	0.000000	0.000032
D02	FASLG	0.267962	0.029873	0.032187	0.026917	0.012920	0.000077	0.000190	0.002207	0.000001
D03	FOXO3	0.063666	0.611883	0.000797	0.002796	0.000077	0.000087	0.000334	0.000018	0.000001
D04	GADD45A	0.000042	0.000197	0.000024	0.000000	0.000162	0.000001	0.000008	0.000000	0.000711
D05	GML	0.883152	0.073782	0.003732	0.041048	0.000270	0.000061	0.004326	0.000534	0.008611
D06	HDAC1	0.027521	0.027082	0.904028	0.364619	0.391321	0.693637	0.577866	0.150685	0.176097
D07	HK2	0.248128	0.039323	0.949449	0.016423	0.496422	0.318680	0.809359	0.605373	0.033504
D08	IGF1R	0.389213	0.123592	0.002268	0.002639	0.001142	0.000037	0.000346	0.000001	0.000027
D09	IL6	0.084427	0.562809	0.311195	0.294195	0.173353	0.533102	0.313070	0.005623	0.631691
D10	JUN	0.452757	0.223793	0.531669	0.033867	0.385518	0.010635	0.242060	0.006302	0.000475
D11	KAT2B	0.017701	0.017527	0.000010	0.000002	0.000032	0.000055	0.000023	0.000000	0.000004
D12	KRAS	0.039478	0.044442	0.070951	0.161498	0.028565	0.000475	0.000310	0.000011	0.000155
E01	MCL1	0.093551	0.164330	0.000006	0.000049	0.000089	0.000059	0.000018	0.000000	0.000000
E02	MDM2	0.000000	0.000021	0.135229	0.000001	0.006675	0.000000	0.000228	0.000000	0.002182
E03	MDM4	0.002538	0.113451	0.104101	0.000005	0.033921	0.000024	0.003588	0.000003	0.001847
E04	MLH1	0.253856	0.603364	0.762651	0.025569	0.577699	0.266934	0.299986	0.220459	0.066956
E05	MSH2	0.000000	0.000003	0.353810	0.000019	0.001018	0.001468	0.812604	0.003481	0.000031
E06	MYC	0.300009	0.008300	0.328045	0.006857	0.004679	0.017734	0.551489	0.060358	0.290963
E07	MYOD1	0.832477	0.081994	0.057733	0.040679	0.018828	0.000892	0.000491	0.000380	0.000038
E08	NF1	0.967798	0.101408	0.002340	0.000482	0.001095	0.000271	0.004005	0.000031	0.000010
E09	NFKB1	0.262472	0.043641	0.554854	0.952205	0.218062	0.566657	0.784772	0.393793	0.015441
E10	PCNA	0.000354	0.001157	0.001364	0.000499	0.000611	0.000814	0.012447	0.000049	0.004129
E11	PIDD1	0.000000	0.000247	0.106585	0.000001	0.001701	0.000001	0.001144	0.000001	0.011864
E12	PPM1D	0.000000	0.000393	0.000882	0.000006	0.001861	0.000000	0.000001	0.000000	0.000033
F01	PRC1	0.000024	0.000035	0.000003	0.000001	0.000001	0.000001	0.000001	0.000002	0.000002
F02	PRKCA	0.117805	0.208079	0.003724	0.040804	0.084298	0.003156	0.001508	0.003473	0.000009
F03	PTEN	0.453866	0.070723	0.009323	0.002811	0.025646	0.000290	0.000318	0.000518	0.000035
F04	PTTG1	0.012417	0.001387	0.000024	0.000015	0.000009	0.000007	0.000010	0.000009	0.000006
F05	RB1	0.167503	0.145658	0.164241	0.001460	0.387719	0.011290	0.135768	0.000097	0.004417
F06	RELA	0.175390	0.461796	0.010711	0.460469	0.003893	0.000892	0.002054	0.000026	0.000029
F07	RPRM	0.009427	0.304708	0.157854	0.116628	0.123205	0.068500	0.053208	0.101257	0.022813
F08	SESN2	0.000016	0.000163	0.000373	0.000000	0.000209	0.000003	0.000007	0.000000	0.000101
F09	SIAH1	0.031193	0.057577	0.000179	0.000353	0.000909	0.000019	0.000422	0.000209	0.000009
F10	SIRT1	0.027175	0.816976	0.000237	0.249965	0.025398	0.044567	0.000260	0.000692	0.000022
F11	STAT1	0.167316	0.512065	0.995757	0.076102	0.954414	0.131325	0.761830	0.333079	0.473999
F12	TADA3	0.018548	0.520220	0.000750	0.004746	0.000421	0.000615	0.000187	0.000083	0.000001
G01	TNF	0.019267	0.562942	0.543428	0.261094	0.009001	0.042174	0.011690	0.022937	0.005909
G02	TNFRSF10B	0.000000	0.000002	0.215025	0.000000	0.021873	0.000000	0.000010	0.000000	0.125706
G03	TNFRSF10D	0.000102	0.000002	0.004345	0.000001	0.002016	0.000001	0.000001	0.000000	0.000085
G04	TP53	0.002860	0.001386	0.193715	0.001872	0.024480	0.128706	0.071905	0.027981	0.884570
G05	TP53AIP1	0.916461	0.206339	0.064570	0.003263	0.035158	0.018113	0.003227	0.000464	0.000007
G06	TP53BP2	0.744549	0.059365	0.000907	0.000392	0.007066	0.000010	0.000027	0.000003	0.000001
G07	TP63	0.029841	0.939210	0.366615	0.038327	0.461773	0.224364	0.123246	0.024340	0.135626
G08	TP73	0.140927	0.191171	0.022493	0.021896	0.009547	0.000362	0.002125	0.001422	0.000011
G09	TRAF2	0.000032	0.087647	0.349880	0.057638	0.082794	0.000686	0.002669	0.007326	0.002005
G10	TSC1	0.052247	0.004502	0.000339	0.000206	0.000019	0.000004	0.000021	0.000011	0.000004
G11	WT1	0.848805	0.067969	0.080053	0.063593	0.001615	0.001281	0.000005	0.000401	0.000012
G12	XRCC5	0.088271	0.221316	0.158800	0.346867	0.590169	0.102545	0.129100	0.023515	0.004738
H01	ACTB	0.560740	0.896946	0.601565	0.072349	0.102164	0.277665	0.200295	0.216442	0.505040
H02	B2M	0.817986	0.967532	0.275172	0.415882	0.046754	0.115837	0.451606	0.202859	0.574142
H03	GAPDH	0.552808	0.159288	0.010374	0.803873	0.970912	0.397940	0.378678	0.246844	0.319097
H04	HPRT1	0.001749	0.000161	0.001505	0.000769	0.000124	0.000004	0.000458	0.000127	0.000748
H05	RPLP0	0.250236	0.243301	0.302681	0.001022	0.006811	0.021919	0.014622	0.025911	0.029684

## Sheet: Fold Regulation
Position	Symbol	Up-Down Regulation (comparing to control group)
		Group 1		Group 2		Group 3		Group 4		Group 5		Group 6		Group 7		Group 8		Group 9
		Fold Regulation	Comments	Fold Regulation	Comments	Fold Regulation	Comments	Fold Regulation	Comments	Fold Regulation	Comments	Fold Regulation	Comments	Fold Regulation	Comments	Fold Regulation	Comments	Fold Regulation	Comments
A01	APAF1	1.22		1.11		1.20		1.43		1.17		1.51		1.42		1.36		1.51
A02	ATM	-1.23		1.11		1.51		1.45		1.35		1.50		1.83		1.62		1.97
A03	ATR	-1.24		1.02		1.15		1.05		1.09		1.14		1.32		1.13		1.50
A04	ADGRB1	1.33	B	1.50		2.27		2.05		2.43		3.21		3.71		3.67		4.21
A05	BAX	3.03		2.62		1.80		3.46		2.00		3.57		2.92		3.78		2.31
A06	BBC3	3.88		1.89		1.42		3.78		2.41		5.77		2.39		5.20		2.46
A07	BCL2	-1.34		-1.03		-1.01		-1.15		1.03		1.54		1.73		1.67		2.14
A08	BCL2A1	1.40	B	1.05	B	-1.26	B	-1.27	B	1.14	B	-1.56	B	1.08	B	1.57	B	1.03	B
A09	BID	-1.16		-1.09		1.03		-1.15		1.10		1.05		1.11		1.16		1.25
A10	BIRC5	-3.37		-2.92		-4.94		-8.79	A	-7.19	A	-7.08	A	-4.53		-5.61		-3.88
A11	BRCA1	-2.74		-2.89		-2.60		-4.59		-3.97		-4.58		-4.51		-4.27		-3.87
A12	BRCA2	-2.40		-2.33		-2.13		-3.05		-2.56		-2.71		-2.25		-2.46		-1.78
B01	BTG2	14.28	A	2.58	A	1.45	B	13.92	A	3.49	A	18.98	A	3.38	A	16.07	A	2.12
B02	CASP2	-1.61		-1.30		1.06		-1.23		-1.07		-1.01		1.18		1.02		1.48
B03	CASP9	-1.21		1.07		1.32		1.20		1.42		1.56		1.76		1.72		2.10
B04	CCNB1	-2.01		-2.08		-5.36		-8.48		-9.98		-11.63		-10.56		-13.87		-12.14
B05	CCNE1	-2.54		-1.77		-1.32		-1.91		-1.58		-1.74		-1.40		-1.63		-1.30
B06	CCNG1	2.06		1.65		1.33		2.35		1.76		2.44		1.87		2.30		1.47
B07	CCNH	-1.03		1.09		1.16		1.28		1.15		1.27		1.38		1.38		1.43
B08	CDC25A	-2.79		-2.79		-2.27		-3.28		-3.67		-4.13	A	-2.92		-4.25	A	-3.07
B09	CDC25C	-2.95		-2.93		-9.37	A	-18.71	A	-23.15	A	-32.29	A	-26.66	A	-26.96	A	-23.19	A
B10	CDK1	-1.73		-2.35		-6.31		-6.16		-10.94		-10.09		-11.24		-9.76		-12.27
B11	CDK4	-1.44		-1.29		-1.27		-1.54		-1.50		-1.45		-1.45		-1.46		-1.29
B12	CDKN1A	10.52		4.05		2.02		13.05		3.14		16.38		6.20		14.44		2.34
C01	CDKN2A	-1.41		-1.26		1.25		1.03		1.23		1.38		1.43		1.31		1.77
C02	CHEK1	-1.65		-1.54		-1.45		-1.87		-1.96		-2.25		-2.34		-2.98		-2.54
C03	CHEK2	-1.40		-1.52		-1.71		-1.63		-1.68		-1.75		-1.67		-2.18		-1.75
C04	CRADD	-1.03		1.05		1.13		1.14		1.14		1.20		1.41		1.30		1.42
C05	DNMT1	-1.66		-1.67		-1.54		-1.88		-1.88		-1.82		-1.65		-1.91		-1.47
C06	E2F1	-7.82		-6.74		-3.90		-12.86		-6.58		-12.73	A	-7.45		-11.93	A	-5.83
C07	E2F3	-1.00		-1.03		1.08		1.16		1.02		1.32		1.29		1.27		1.27
C08	EGFR	1.05		1.14		1.23		1.13		1.07		1.21		1.20		1.20		1.29
C09	EGR1	1.50		1.28		1.25		1.47		-1.01		1.79		1.10		1.59		1.30
C10	EI24	1.74		1.56		1.30		1.80		1.24		1.67		1.47		1.83		1.38
C11	ESR1	-1.02		1.25		1.56		1.29		1.61		1.78		2.20		1.91		2.72
C12	FADD	-1.12		1.06		1.15		-1.07		1.10		1.19		1.28		1.24		1.37
D01	FAS	6.23		2.80		1.54		6.78		2.35		6.37		3.16		5.76		1.55
D02	FASLG	-1.18	B	1.39		1.71		1.38		1.62		2.16		3.13		2.56		3.80	A
D03	FOXO3	-1.17		1.03		1.32		1.20		1.34		1.47		1.52		1.52		1.86
D04	GADD45A	3.94		1.84		1.78		4.72		2.08		6.73		2.38		5.98		2.30
D05	GML	1.02	B	1.31	C	1.45	C	1.69		1.53	C	1.78		2.13		1.79	C	2.22
D06	HDAC1	-1.11		-1.10		-1.01		-1.05		-1.03		-1.02		1.03		-1.06		1.07
D07	HK2	1.44		1.92		-1.09		-1.60		-1.14		-1.13		1.04		1.07		1.35
D08	IGF1R	-1.10		1.16		1.40		1.24		1.34		1.68		1.72		1.70		1.91
D09	IL6	1.26		1.07		1.12		-1.16		-1.28		1.07		-1.17		-1.50		-1.09
D10	JUN	1.07		1.14		1.06		-1.23		-1.07		1.45		1.15		1.40		1.76
D11	KAT2B	1.18		1.14		1.38		1.75		1.49		1.97		1.86		2.04		2.10
D12	KRAS	-1.09		-1.08		1.09		1.08		1.10		1.28		1.27		1.33		1.41
E01	MCL1	-1.07		1.04		1.34		1.17		1.31		1.49		1.65		1.62		2.01
E02	MDM2	12.57		3.04		1.52		14.88		2.51		15.19		4.51		13.99		1.81
E03	MDM4	1.44		1.16		1.23		2.24		1.21		2.04		2.02		2.08		1.91
E04	MLH1	1.27	B	1.10	B	1.01	B	1.69		1.15	B	1.31	B	1.31	B	1.31	B	1.47	B
E05	MSH2	-1.73		-1.34		-1.04		-1.32		-1.18		-1.22		-1.03		-1.14		1.24
E06	MYC	1.13		1.19		1.06		1.21		-1.38		-1.19		-1.08		-1.24		-1.05
E07	MYOD1	1.08	B	1.48	B	1.99	B	1.58		1.68		2.05		3.18		2.87		3.36
E08	NF1	-1.01		1.08		1.23		1.27		1.17		1.32		1.37		1.39		1.51
E09	NFKB1	1.07		-1.14		1.03		-1.00		-1.09		1.04		-1.02		1.05		1.14
E10	PCNA	1.46		-1.28		-1.36		1.36		-1.40		1.26		-1.18		1.38		-1.31
E11	PIDD1	3.81		1.62		1.24		3.48		1.45		3.85		2.38		3.54		1.67
E12	PPM1D	2.69		1.58		1.40		3.03		1.79		4.13		2.30		3.59		1.99
F01	PRC1	-2.82		-2.74		-6.07		-9.52		-10.56		-10.71		-8.08		-7.85		-7.13
F02	PRKCA	-1.16		1.13		1.41		1.22		1.22		1.37		1.81		1.46		2.18
F03	PTEN	-1.09		1.35		1.43		1.49		1.45		1.83		2.05		1.97		2.12
F04	PTTG1	-1.35		-1.86		-3.41		-3.85		-5.34		-5.89		-5.52		-5.71		-6.84
F05	RB1	1.10		-1.09		1.07		1.21		1.05		1.22		1.09		1.31		1.31
F06	RELA	-1.07		1.04		1.16		1.04		1.18		1.34		1.29		1.38		1.53
F07	RPRM	-1.89	A	-1.23	A	1.29		1.35		1.36		1.42		1.71		1.36	A	1.56
F08	SESN2	5.32		2.25		1.79		5.78		2.26		7.83		3.64		7.10		2.55
F09	SIAH1	-1.14		1.16		1.26		1.23		1.33		1.49		1.62		1.47		1.84
F10	SIRT1	-1.19		1.01		1.22		1.04		1.08		1.10		1.37		1.24		1.48
F11	STAT1	-1.23		-1.17		1.01		-1.24		1.00		1.17		1.04		1.13		1.09
F12	TADA3	-1.12		-1.02		1.20		1.13		1.22		1.32		1.40		1.36		1.58
G01	TNF	1.42		-1.11		-1.13		-1.18		-1.57		-1.31		-2.26		-1.45		-2.43
G02	TNFRSF10B	2.78		1.83		1.15		2.78		1.33		2.88		1.84		2.72		1.11
G03	TNFRSF10D	2.13		1.51		1.30		2.53		1.35		2.67		1.99		3.15		1.75
G04	TP53	-1.40		-1.38		-1.14		-1.38		-1.19		-1.15		-1.23		-1.20		-1.01
G05	TP53AIP1	1.03	B	1.23	B	1.64	B	2.00		1.47		1.70		2.66		2.13		2.99
G06	TP53BP2	-1.02		1.12		1.23		1.17		1.19		1.40		1.53		1.45		1.74
G07	TP63	-1.50		1.02		1.12		-1.36		-1.07		-1.20		-1.25		-1.55		-1.25
G08	TP73	-1.18		1.17		1.63		1.30		1.48		1.85		2.44		2.11		2.90
G09	TRAF2	-1.41		-1.09		1.08		-1.07		1.07		1.23		1.31		1.15		1.40
G10	TSC1	-1.13		1.18		1.41		1.33		1.41		1.62		1.92		1.58		1.95
G11	WT1	1.06	B	1.42	B	1.99	B	1.38	B	1.95		2.20		3.28		2.99		4.13	A
G12	XRCC5	-1.15		-1.08		1.12		-1.06		1.04		1.14		1.14		1.18		1.36
H01	ACTB	-1.05		1.01		-1.04		-1.16		-1.18		-1.10		-1.13		-1.10		-1.06
H02	B2M	1.02		1.01		-1.11		1.09		1.24		1.20		1.09		1.15		1.07
H03	GAPDH	1.06		1.15		1.26		-1.02		1.00		1.08		1.08		1.10		1.09
H04	HPRT1	-1.14		-1.30		-1.20		-1.22		-1.36		-1.44		-1.26		-1.39		-1.26
H05	RPLP0	1.10		1.10		1.09		1.32		1.29		1.23		1.21		1.21		1.15

## Sheet: Group
Supplementary File S12. PC14586 Restored p53 Signaling Pathway in Vivo
Group	Treatment	Biological Repeat
Control Group	Vehicle	12
Group 1	x1, 8 h	4
Group 2	x1, 16 h	4
Group 3	x1, 24 h	4
Group 4	x2, 8 h	4
Group 5	x2, 24 h	4
Group 6	x4, 8 h	4
Group 7	x4, 24 h	4
Group 8	x6, 8 h	4
Group 9	x6, 24 h	4
