# Supplementary material for: Restoration of the Tumor Suppressor Function of Y220C-Mutant p53 by Rezatapopt, a Small-Molecule Reactivator
Source: Cancer Discov. 2025 Feb 14;15(6):1159–79. doi: 10.1158/2159-8290.CD-24-1421 (PMC12130801; doi:10.1158/2159-8290.CD-24-1421)
Supplement: Supplementary File S13 — Annotated analysis of differential gene expression (DE) from RNA-seq data in NUGC-3 xenografted tumors over 6 days of 100 mg/kg PC14586 administration. [file cd-24-1421_supplementary_file_s13_suppsd13.xlsx]

## Sheet: G77_vs_G76
baseMean	log2FoldChange	lfcSE	stat	pvalue	padj	neg.log10p	neg.log10padj	is.significant	gene.id	ensembl.gene.id	chr	gene.symbol	gene.type	length	description	entrez.gene.id	uniprot.id	go.gene.id
5308.72	3.39182	0.0976583	28.7416	1.15194968897054e-181	2.51101993201799e-177	180.939	176.6	TRUE	ENSG00000124762.14	ENSG00000124762	6	CDKN1A	protein_coding	2267	cyclin dependent kinase inhibitor 1A [Source:HGNC Symbol;Acc:HGNC:1784]	1026	A0A024RCX5	A0A024RCX5
110.889	6.10637	0.198299	27.8439	1.27801771907908e-170	1.39291151202429e-166	169.893	165.856	TRUE	ENSG00000173535.15	ENSG00000173535	8	TNFRSF10C	protein_coding	1395	TNF receptor superfamily member 10c [Source:HGNC Symbol;Acc:HGNC:11906]	8794	O14798	O14798
5551.57	3.52676	0.108233	27.1803	1.11139982583702e-162	8.07543113453176e-159	161.954	158.093	TRUE	ENSG00000135679.27	ENSG00000135679	12	MDM2	protein_coding	7490	MDM2 proto-oncogene [Source:HGNC Symbol;Acc:HGNC:6973]	4193	A0A0A8KB75	A0A0A8KB75
927.851	2.9153	0.0917082	25.4103	1.93842826859188e-142	1.05634648496914e-138	141.713	137.976	TRUE	ENSG00000170734.12	ENSG00000170734	6	POLH	protein_coding	8368	DNA polymerase eta [Source:HGNC Symbol;Acc:HGNC:9181]	5429	B3KN75	B3KN75
1511.98	3.79018	0.132017	24.2787	3.2880282160838e-130	1.43344878108389e-126	129.483	125.844	TRUE	ENSG00000144452.15	ENSG00000144452	2	ABCA12	protein_coding	9298	ATP binding cassette subfamily A member 12 [Source:HGNC Symbol;Acc:HGNC:14637]	26154	B3KVV3	B3KVV3
254.878	3.43187	0.122239	23.2897	5.63537110326363e-120	2.04733032181567e-116	119.249	115.689	TRUE	ENSG00000248429.5	ENSG00000248429	4	GASK1B-AS1	lncRNA	2917	GASK1B antisense RNA 1 [Source:HGNC Symbol;Acc:HGNC:53132]	285505	NA	NA
244.773	4.53276	0.17051	23.1528	1.36156575080347e-118	4.23991574800201e-115	117.866	114.373	TRUE	ENSG00000228526.8	ENSG00000228526	1	MIR34AHG	lncRNA	4457	MIR34A host gene [Source:HGNC Symbol;Acc:HGNC:51913]	106614088	NA	NA
251.203	4.17952	0.157431	22.8325	2.17901958389209e-115	5.93728361120999e-112	114.662	111.226	TRUE	ENSG00000055163.21	ENSG00000055163	5	CYFIP2	protein_coding	6452	cytoplasmic FMR1 interacting protein 2 [Source:HGNC Symbol;Acc:HGNC:13760]	26999	Q96F07	Q96F07
141.925	3.81037	0.146468	22.0212	1.80299028123962e-107	4.36684246116236e-104	106.744	103.36	TRUE	ENSG00000197191.7	ENSG00000197191	9	CYSRT1	protein_coding	762	cysteine rich tail 1 [Source:HGNC Symbol;Acc:HGNC:30529]	375791	A8MQ03	A8MQ03
552.913	2.56344	0.0899713	21.99	3.58602229713996e-107	7.81681140330568e-104	106.445	103.107	TRUE	ENSG00000026103.25	ENSG00000026103	10	FAS	protein_coding	16484	Fas cell surface death receptor [Source:HGNC Symbol;Acc:HGNC:11920]	355	P25445	P25445
661.012	2.18469	0.0732184	21.8487	8.0021116341973e-106	1.5857275400203e-102	105.097	101.8	TRUE	ENSG00000134574.12	ENSG00000134574	11	DDB2	protein_coding	3101	damage specific DNA binding protein 2 [Source:HGNC Symbol;Acc:HGNC:2718]	1643	Q92466	Q92466
198.971	2.45296	0.0900188	20.7512	1.19624120344318e-95	2.17297214605455e-92	94.9222	91.6629	TRUE	ENSG00000161513.12	ENSG00000161513	17	FDXR	protein_coding	2482	ferredoxin reductase [Source:HGNC Symbol;Acc:HGNC:3642]	2232	A0A0A0MT64	A0A0A0MT64
181.895	2.52736	0.0936694	20.7367	1.61574475227957e-95	2.70923108539924e-92	94.7916	91.5672	TRUE	ENSG00000260912.1	ENSG00000260912	9	ENSG00000260912	lncRNA	1965	novel transcript, overlapping ACER2	NA	NA	NA
457.897	2.39595	0.0875936	20.6748	5.8361052581748e-95	9.08681588697816e-92	94.2339	91.0416	TRUE	ENSG00000080546.14	ENSG00000080546	6	SESN1	protein_coding	5664	sestrin 1 [Source:HGNC Symbol;Acc:HGNC:21595]	27244	Q9Y6P5	Q9Y6P5
224.451	3.08696	0.121824	20.5378	9.90013665759232e-94	1.43868785908132e-90	93.0044	89.842	TRUE	ENSG00000268658.5	ENSG00000268658	19	LINC00664	lncRNA	3760	long intergenic non-protein coding RNA 664 [Source:HGNC Symbol;Acc:HGNC:44319]	400680	NA	NA
57.8333	5.50988	0.243455	20.2292	5.41593168202396e-91	7.37852992529739e-88	90.2663	87.132	TRUE	ENSG00000167676.5	ENSG00000167676	19	PLIN4	protein_coding	6502	perilipin 4 [Source:HGNC Symbol;Acc:HGNC:29393]	729359	NA	NA
1274.81	2.3269	0.0903535	19.2792	8.03172340521704e-83	1.02985592227601e-79	82.0952	78.9872	TRUE	ENSG00000048392.13	ENSG00000048392	8	RRM2B	protein_coding	4774	ribonucleotide reductase regulatory TP53 inducible subunit M2B [Source:HGNC Symbol;Acc:HGNC:17296]	50484	Q7LG56	Q7LG56
508.66	3.61185	0.159191	19.0142	1.3020828434782e-80	1.5768223234521e-77	79.8854	76.8022	TRUE	ENSG00000159388.6	ENSG00000159388	1	BTG2	protein_coding	2729	BTG anti-proliferation factor 2 [Source:HGNC Symbol;Acc:HGNC:1131]	7832	P78543	P78543
90.0856	3.1404	0.134946	18.9368	5.67838395927685e-80	6.51460071285878e-77	79.2458	76.1861	TRUE	ENSG00000107796.13	ENSG00000107796	10	ACTA2	protein_coding	1349	actin alpha 2, smooth muscle [Source:HGNC Symbol;Acc:HGNC:130]	59	D2JYH4	D2JYH4
151.211	2.97885	0.128445	18.6375	1.59594926529879e-77	1.73942510424915e-74	76.797	73.7596	TRUE	ENSG00000130766.5	ENSG00000130766	1	SESN2	protein_coding	3462	sestrin 2 [Source:HGNC Symbol;Acc:HGNC:20746]	83667	P58004	P58004
124.314	2.75497	0.118546	18.3052	7.52410763102146e-75	7.81002372100027e-72	74.1235	71.1073	TRUE	ENSG00000135423.13	ENSG00000135423	12	GLS2	protein_coding	2694	glutaminase 2 [Source:HGNC Symbol;Acc:HGNC:29570]	27165	A0A087X004	A0A087X004
80.8555	4.20661	0.203607	17.7874	8.84155816676083e-71	8.76037658722966e-68	70.0535	67.0575	TRUE	ENSG00000170835.17	ENSG00000170835	9	CEL	protein_coding	2381	carboxyl ester lipase [Source:HGNC Symbol;Acc:HGNC:1848]	1056	B4DSX9	B4DSX9
215.618	2.67723	0.118412	17.6694	7.21725158474347e-70	6.84007174105383e-67	69.1416	66.1649	TRUE	ENSG00000089486.17	ENSG00000089486	16	CDIP1	protein_coding	3009	cell death inducing p53 target 1 [Source:HGNC Symbol;Acc:HGNC:13234]	29965	Q9H305	Q9H305
374.274	1.9393	0.0784906	17.2548	1.02977855605983e-66	9.35296373541339e-64	65.9873	63.0291	TRUE	ENSG00000170855.4	ENSG00000170855	12	TRIAP1	protein_coding	1153	TP53 regulated inhibitor of apoptosis 1 [Source:HGNC Symbol;Acc:HGNC:26937]	51499	O43715	O43715
300.495	2.34074	0.102097	17.1972	2.78448180484532e-66	2.42784537528073e-63	65.5553	62.6148	TRUE	ENSG00000177076.6	ENSG00000177076	9	ACER2	protein_coding	2773	alkaline ceramidase 2 [Source:HGNC Symbol;Acc:HGNC:23675]	340485	B3KVV5	B3KVV5
989.508	2.13995	0.09433	16.4845	4.73921045559926e-61	3.97328113504433e-58	60.3243	57.4009	TRUE	ENSG00000172667.11	ENSG00000172667	3	ZMAT3	protein_coding	8936	zinc finger matrin-type 3 [Source:HGNC Symbol;Acc:HGNC:29983]	64393	Q9HA38	Q9HA38
328.919	2.29112	0.104784	16.2827	1.31062155123029e-59	1.05810846569325e-56	58.8825	55.9755	TRUE	ENSG00000181026.15	ENSG00000181026	15	AEN	protein_coding	5039	apoptosis enhancing nuclease [Source:HGNC Symbol;Acc:HGNC:25722]	64782	Q8WTP8	Q8WTP8
82.4957	3.62803	0.187176	16.2578	1.96751769523523e-59	1.53171252574063e-56	58.7061	55.8148	TRUE	ENSG00000149527.18	ENSG00000149527	1	PLCH2	protein_coding	6986	phospholipase C eta 2 [Source:HGNC Symbol;Acc:HGNC:29037]	9651	O75038	O75038
39.9981	5.23053	0.287782	16.1427	1.27905472856748e-58	9.61408102528069e-56	57.8931	55.0171	TRUE	ENSG00000205592.16	ENSG00000205592	12	MUC19	protein_coding	24669	mucin 19, oligomeric [Source:HGNC Symbol;Acc:HGNC:14362]	283463	Q7Z5P9	Q7Z5P9
450.147	2.51661	0.125483	15.3937	1.80286823555076e-53	1.30996405995118e-50	52.744	49.8827	TRUE	ENSG00000185088.14	ENSG00000185088	15	RPS27L	protein_coding	6110	ribosomal protein S27 like [Source:HGNC Symbol;Acc:HGNC:18476]	51065	Q71UM5	Q71UM5
39.9351	4.71259	0.269071	15.3403	4.11357756444181e-53	2.89250850805492e-50	52.3858	49.5387	TRUE	ENSG00000197852.12	ENSG00000197852	1	INKA2	protein_coding	5951	inka box actin regulator 2 [Source:HGNC Symbol;Acc:HGNC:28045]	55924	Q9NTI7	Q9NTI7
406.545	1.72116	0.0773336	14.6921	7.24264921824192e-49	4.93360211435117e-46	48.1401	45.3068	TRUE	ENSG00000196072.12	ENSG00000196072	10	BLOC1S2	protein_coding	2634	biogenesis of lysosomal organelles complex 1 subunit 2 [Source:HGNC Symbol;Acc:HGNC:20984]	282991	Q6QNY1	Q6QNY1
31.2187	5.97444	0.378907	14.2237	6.52668187644216e-46	4.31117004674807e-43	45.1853	42.3654	TRUE	ENSG00000198576.4	ENSG00000198576	8	ARC	protein_coding	2950	activity regulated cytoskeleton associated protein [Source:HGNC Symbol;Acc:HGNC:648]	23237	Q7LC44	Q7LC44
34.9742	4.75306	0.293866	14.1837	1.15646271538921e-45	7.41428655001591e-43	44.9369	42.1299	TRUE	ENSG00000244694.8	ENSG00000244694	6	PTCHD4	protein_coding	25280	patched domain containing 4 [Source:HGNC Symbol;Acc:HGNC:21345]	442213	Q6ZW05	Q6ZW05
30.0274	6.76581	0.445151	13.8848	7.82666812506949e-44	4.87444890829328e-41	43.1064	40.3121	TRUE	ENSG00000226965.2	ENSG00000226965	7	ENSG00000226965	lncRNA	1190	novel transcript	NA	NA	NA
96.8287	3.30422	0.199122	13.6563	1.85259427279928e-42	1.12174583217996e-39	41.7322	38.9501	TRUE	ENSG00000186529.16	ENSG00000186529	19	CYP4F3	protein_coding	5053	cytochrome P450 family 4 subfamily F member 3 [Source:HGNC Symbol;Acc:HGNC:2646]	4051	A0A024R7J8	A0A024R7J8
27.8928	3.74483	0.232367	13.5986	4.0814981456147e-42	2.40455396157052e-39	41.3892	38.619	TRUE	ENSG00000170324.21	ENSG00000170324	10	FRMPD2	protein_coding	4819	FERM and PDZ domain containing 2 [Source:HGNC Symbol;Acc:HGNC:28572]	143162	B4E1N9	B4E1N9
596.903	1.86356	0.09437	13.5487	8.06182844889601e-42	4.62451938234304e-39	41.0936	38.3349	TRUE	ENSG00000164070.12	ENSG00000164070	4	HSPA4L	protein_coding	10608	heat shock protein family A _Hsp70_ member 4 like [Source:HGNC Symbol;Acc:HGNC:17041]	22824	B4DZR0	B4DZR0
755.581	2.28462	0.125556	13.5371	9.44864964733765e-42	5.28106833365811e-39	41.0246	38.2773	TRUE	ENSG00000164938.14	ENSG00000164938	8	TP53INP1	protein_coding	5631	tumor protein p53 inducible nuclear protein 1 [Source:HGNC Symbol;Acc:HGNC:18022]	94241	Q96A56	Q96A56
23.7666	4.53957	0.293098	13.4924	1.73299288005564e-41	9.44394469986319e-39	40.7612	38.0248	TRUE	ENSG00000131080.15	ENSG00000131080	X	EDA2R	protein_coding	3464	ectodysplasin A2 receptor [Source:HGNC Symbol;Acc:HGNC:17756]	60401	B2RBZ9	B2RBZ9
21.5471	5.47986	0.368669	13.2772	3.13895829668887e-40	1.6688539744201e-37	39.5032	36.7776	TRUE	ENSG00000289914.1	ENSG00000289914	1	ENSG00000289914	lncRNA	624	novel transcript	NA	NA	NA
2301.51	1.53774	0.0718418	13.2621	3.83931723461786e-40	1.99260564476667e-37	39.4157	36.7006	TRUE	ENSG00000120889.13	ENSG00000120889	8	TNFRSF10B	protein_coding	3998	TNF receptor superfamily member 10b [Source:HGNC Symbol;Acc:HGNC:11905]	8795	O14763	O14763
619.197	1.62605	0.0789162	13.1924	9.70929947539711e-40	4.92193744103968e-37	39.0128	36.3079	TRUE	ENSG00000049130.16	ENSG00000049130	12	KITLG	protein_coding	5737	KIT ligand [Source:HGNC Symbol;Acc:HGNC:6343]	4254	A0A024RBC0	A0A024RBC0
2477.74	1.42314	0.0643675	13.0217	9.21061860145623e-39	4.56302418805779e-36	38.0357	35.3407	TRUE	ENSG00000177106.17	ENSG00000177106	11	EPS8L2	protein_coding	3844	EPS8 like 2 [Source:HGNC Symbol;Acc:HGNC:21296]	64787	Q9H6S3	Q9H6S3
36.318	4.08919	0.274046	12.787	1.93764438724643e-37	9.38594941182173e-35	36.7127	34.0275	TRUE	ENSG00000197093.11	ENSG00000197093	7	GAL3ST4	protein_coding	3162	galactose-3-O-sulfotransferase 4 [Source:HGNC Symbol;Acc:HGNC:24145]	79690	Q96RP7	Q96RP7
761.576	1.52344	0.0742978	12.6313	1.41980554763192e-36	6.7280263754958e-34	35.8478	33.1721	TRUE	ENSG00000167196.14	ENSG00000167196	15	FBXO22	protein_coding	10707	F-box protein 22 [Source:HGNC Symbol;Acc:HGNC:13593]	26263	Q8NEZ5	Q8NEZ5
27.4117	7.3572	0.540548	12.5285	5.21642401662938e-36	2.41931086626569e-33	35.2826	32.6163	TRUE	ENSG00000275620.1	ENSG00000275620	20	FLJ16779	lncRNA	7638	uncharacterized LOC100192386 [Source:NCBI gene _formerly Entrezgene_;Acc:100192386]	100192386	NA	NA
1444.23	1.7481	0.0931116	12.4918	8.27365055544846e-36	3.75727155849303e-33	35.0823	32.4251	TRUE	ENSG00000261150.3	ENSG00000261150	8	EPPK1	protein_coding	16005	epiplakin 1 [Source:HGNC Symbol;Acc:HGNC:15577]	83481	A0A087X1U6	A0A087X1U6
503.495	-1.7346	0.0931123	-12.3468	5.06659677959533e-35	2.25391176737998e-32	34.2953	31.6471	TRUE	ENSG00000143476.18	ENSG00000143476	1	DTL	protein_coding	4471	denticleless E3 ubiquitin protein ligase homolog [Source:HGNC Symbol;Acc:HGNC:30288]	51514	Q9NZJ0	Q9NZJ0
137.024	5.24202	0.377387	12.3403	5.49801236706222e-35	2.39691347154445e-32	34.2598	31.6203	TRUE	ENSG00000251095.8	ENSG00000251095	4	ENSG00000251095	lncRNA	2422	novel transcript	NA	NA	NA
48.9264	3.069	0.201584	12.3226	6.84518832378496e-35	2.92571402121303e-32	34.1646	31.5338	TRUE	ENSG00000178947.9	ENSG00000178947	X	SMIM10L2A	protein_coding	5230	small integral membrane protein 10 like 2A [Source:HGNC Symbol;Acc:HGNC:34499]	399668	P0DMW4	P0DMW4
246.986	-2.5697	0.161855	-12.2625	1.440731461186e-34	6.03943545979472e-32	33.8414	31.219	TRUE	ENSG00000101412.13	ENSG00000101412	20	E2F1	protein_coding	2690	E2F transcription factor 1 [Source:HGNC Symbol;Acc:HGNC:3113]	1869	Q01094	Q01094
427.581	2.12026	0.125658	12.218	2.48989393147169e-34	1.0240510927966e-31	33.6038	30.9897	TRUE	ENSG00000166130.15	ENSG00000166130	12	IKBIP	protein_coding	2902	IKBKB interacting protein [Source:HGNC Symbol;Acc:HGNC:26430]	121457	Q70UQ0	Q70UQ0
1079.82	-1.51445	0.0767716	-12.1072	9.67972313634879e-34	3.90738157270613e-31	33.0141	30.4081	TRUE	ENSG00000112118.20	ENSG00000112118	6	MCM3	protein_coding	3208	minichromosome maintenance complex component 3 [Source:HGNC Symbol;Acc:HGNC:6945]	4172	B4DUQ9	B4DUQ9
24.9998	7.21829	0.55642	11.9214	9.1510645176381e-33	3.62681644282683e-30	32.0385	29.4405	TRUE	ENSG00000186115.13	ENSG00000186115	19	CYP4F2	protein_coding	2361	cytochrome P450 family 4 subfamily F member 2 [Source:HGNC Symbol;Acc:HGNC:2645]	8529	P78329	P78329
456.567	1.63524	0.0883982	11.8813	1.48126407616601e-32	5.76582041647621e-30	31.8294	29.2391	TRUE	ENSG00000087088.21	ENSG00000087088	19	BAX	protein_coding	1358	BCL2 associated X, apoptosis regulator [Source:HGNC Symbol;Acc:HGNC:959]	581	Q07812	Q07812
398.472	2.36666	0.150127	11.868	1.73634323308141e-32	6.6401420692471e-30	31.7604	29.1778	TRUE	ENSG00000161642.18	ENSG00000161642	12	ZNF385A	protein_coding	2494	zinc finger protein 385A [Source:HGNC Symbol;Acc:HGNC:17521]	25946	Q96PM9	Q96PM9
30.8348	3.88876	0.278754	11.852	2.10082140519548e-32	7.89546637766399e-30	31.6776	29.1026	TRUE	ENSG00000119630.14	ENSG00000119630	14	PGF	protein_coding	3549	placental growth factor [Source:HGNC Symbol;Acc:HGNC:8893]	5228	P49763	P49763
380.638	1.63559	0.088865	11.8228	2.97721846367532e-32	1.0999560690033e-29	31.5262	28.9586	TRUE	ENSG00000124067.17	ENSG00000124067	16	SLC12A4	protein_coding	4708	solute carrier family 12 member 4 [Source:HGNC Symbol;Acc:HGNC:10913]	6560	B4DF30	B4DF30
432.899	1.68878	0.0934066	11.8173	3.17771733350208e-32	1.15446470726131e-29	31.4979	28.9376	TRUE	ENSG00000154767.15	ENSG00000154767	3	XPC	protein_coding	3650	XPC complex subunit, DNA damage recognition and repair factor [Source:HGNC Symbol;Acc:HGNC:12816]	7508	Q01831	Q01831
469.497	2.03479	0.123504	11.7392	8.026782647842e-32	2.86832472389606e-29	31.0955	28.5424	TRUE	ENSG00000177595.19	ENSG00000177595	11	PIDD1	protein_coding	4496	p53-induced death domain protein 1 [Source:HGNC Symbol;Acc:HGNC:16491]	55367	Q9HB75	Q9HB75
506.376	6.14159	0.474372	11.7136	1.08515040159348e-31	3.81517878289271e-29	30.9645	28.4185	TRUE	ENSG00000168918.14	ENSG00000168918	2	INPP5D	protein_coding	5274	inositol polyphosphate-5-phosphatase D [Source:HGNC Symbol;Acc:HGNC:6079]	3635	Q92835	Q92835
17.6853	5.48846	0.41888	11.7062	1.18437291010042e-31	4.09642284118512e-29	30.9265	28.3876	TRUE	ENSG00000262714.1	ENSG00000262714	16	ENSG00000262714	lncRNA	2142	novel transcript	NA	NA	NA
17.4997	4.95988	0.373768	11.7049	1.20272989189764e-31	4.09642284118512e-29	30.9198	28.3876	TRUE	ENSG00000132517.15	ENSG00000132517	17	SLC52A1	protein_coding	2992	solute carrier family 52 member 1 [Source:HGNC Symbol;Acc:HGNC:30225]	55065	Q9NWF4	Q9NWF4
131.884	2.24414	0.142228	11.6656	1.90978679442642e-31	6.40454346844726e-29	30.719	28.1935	TRUE	ENSG00000245648.2	ENSG00000245648	12	KLRK1-AS1	lncRNA	3388	KLRK1 antisense RNA 1 [Source:HGNC Symbol;Acc:HGNC:54868]	101928100	NA	NA
22.643	4.05929	0.30247	11.4865	1.54172876874995e-30	5.09190965169871e-28	29.812	27.2931	TRUE	ENSG00000166405.16	ENSG00000166405	11	RIC3	protein_coding	5788	RIC3 acetylcholine receptor chaperone [Source:HGNC Symbol;Acc:HGNC:30338]	79608	A0A0S2Z6D3	A0A0S2Z6D3
27.9993	3.23392	0.233012	11.3684	6.01118369639573e-30	1.95569824200051e-27	29.221	26.7087	TRUE	ENSG00000234546.5	ENSG00000234546	1	LNCTAM34A	lncRNA	1265	long non coding transcriptional activator of miR34a [Source:HGNC Symbol;Acc:HGNC:52548]	102724571	NA	NA
609.296	-1.48496	0.0799548	-11.2564	2.15438148156009e-29	6.90605993162454e-27	28.6667	26.1608	TRUE	ENSG00000076003.5	ENSG00000076003	2	MCM6	protein_coding	3753	minichromosome maintenance complex component 6 [Source:HGNC Symbol;Acc:HGNC:6949]	4175	Q14566	Q14566
171.875	-2.33395	0.155974	-11.2134	3.50626111923372e-29	1.10767362140662e-26	28.4552	25.9556	TRUE	ENSG00000189057.11	ENSG00000189057	11	FAM111B	protein_coding	3506	FAM111 trypsin like peptidase B [Source:HGNC Symbol;Acc:HGNC:24200]	374393	Q6SJ93	Q6SJ93
255.172	1.74042	0.103073	11.2101	3.63620965156523e-29	1.13231568549741e-26	28.4394	25.946	TRUE	ENSG00000173846.13	ENSG00000173846	1	PLK3	protein_coding	2477	polo like kinase 3 [Source:HGNC Symbol;Acc:HGNC:2154]	1263	Q9H4B4	Q9H4B4
109.466	2.94375	0.211597	11.1476	7.35694319282464e-29	2.25868517911537e-26	28.1333	25.6461	TRUE	ENSG00000166592.12	ENSG00000166592	16	RRAD	protein_coding	1476	RRAD, Ras related glycolysis inhibitor and calcium channel regulator [Source:HGNC Symbol;Acc:HGNC:10446]	6236	A0A024R6X0	A0A024R6X0
52.2862	2.86016	0.204286	11.1373	8.25602816206628e-29	2.49951252606557e-26	28.0832	25.6021	TRUE	ENSG00000237975.7	ENSG00000237975	1	FLG-AS1	lncRNA	5842	FLG antisense RNA 1 [Source:HGNC Symbol;Acc:HGNC:27913]	339400	NA	NA
516.691	1.8434	0.115427	10.9025	1.12169885922337e-27	3.34942352511656e-25	26.9501	24.475	TRUE	ENSG00000124343.14	ENSG00000124343	X	XG	protein_coding	2943	Xg glycoprotein _Xg blood group_ [Source:HGNC Symbol;Acc:HGNC:12806]	7499	B4E289	B4E289
95.28	4.80193	0.388336	10.8591	1.80535541285035e-27	5.31799152558269e-25	26.7434	24.2743	TRUE	ENSG00000163071.11	ENSG00000163071	4	SPATA18	protein_coding	4430	spermatogenesis associated 18 [Source:HGNC Symbol;Acc:HGNC:29579]	132671	Q8TC71	Q8TC71
981.284	1.32302	0.0689454	10.7049	9.65529854710284e-27	2.80621596972997e-24	26.0152	23.5519	TRUE	ENSG00000113328.19	ENSG00000113328	5	CCNG1	protein_coding	2444	cyclin G1 [Source:HGNC Symbol;Acc:HGNC:1592]	900	P51959	P51959
31.4467	3.06032	0.232197	10.6606	1.55551342116055e-26	4.46145809927074e-24	25.8081	23.3505	TRUE	ENSG00000100399.16	ENSG00000100399	22	CHADL	protein_coding	2530	chondroadherin like [Source:HGNC Symbol;Acc:HGNC:25165]	150356	Q6NUI6	Q6NUI6
216.266	2.25444	0.157865	10.5753	3.87804479938752e-26	1.09783922775389e-23	25.4114	22.9595	TRUE	ENSG00000179046.9	ENSG00000179046	4	TRIML2	protein_coding	1998	tripartite motif family like 2 [Source:HGNC Symbol;Acc:HGNC:26378]	205860	B7ZLC3	B7ZLC3
952.26	1.69545	0.106571	10.4202	2.00480775499539e-25	5.60266659530634e-23	24.6979	22.2516	TRUE	ENSG00000113070.8	ENSG00000113070	5	HBEGF	protein_coding	2358	heparin binding EGF like growth factor [Source:HGNC Symbol;Acc:HGNC:3059]	1839	Q99075	Q99075
41.8187	3.01839	0.233869	10.4051	2.35051608442206e-25	6.48563919091545e-23	24.6288	22.188	TRUE	ENSG00000250337.9	ENSG00000250337	5	PURPL	lncRNA	2712	p53 upregulated regulator of p53 levels [Source:HGNC Symbol;Acc:HGNC:48995]	643401	NA	NA
168.651	2.13812	0.149578	10.3836	2.94409972577728e-25	8.02193572781163e-23	24.531	22.0957	TRUE	ENSG00000028277.22	ENSG00000028277	19	POU2F2	protein_coding	7057	POU class 2 homeobox 2 [Source:HGNC Symbol;Acc:HGNC:9213]	5452	P09086	P09086
61.449	2.12198	0.148749	10.333	4.99713957946318e-25	1.34478578460665e-22	24.3013	21.8713	TRUE	ENSG00000117318.9	ENSG00000117318	1	ID3	protein_coding	950	inhibitor of DNA binding 3 [Source:HGNC Symbol;Acc:HGNC:5362]	3399	Q02535	Q02535
14.4007	4.34995	0.36452	10.3286	5.23102597280281e-25	1.39055980677019e-22	24.2814	21.8568	TRUE	ENSG00000235513.2	ENSG00000235513	22	L3MBTL2-AS1	lncRNA	4313	L3MBTL2 antisense RNA 1 [Source:HGNC Symbol;Acc:HGNC:40847]	NA	NA	NA
80.0849	2.78663	0.213487	10.3129	6.16258842639604e-25	1.61845906648893e-22	24.2102	21.7909	TRUE	ENSG00000048740.19	ENSG00000048740	10	CELF2	protein_coding	9406	CUGBP Elav-like family member 2 [Source:HGNC Symbol;Acc:HGNC:2550]	10659	O95319	O95319
358.902	1.9777	0.135581	10.2724	9.3865405619896e-25	2.4358072758363e-22	24.0275	21.6134	TRUE	ENSG00000115129.14	ENSG00000115129	2	TP53I3	protein_coding	1653	tumor protein p53 inducible protein 3 [Source:HGNC Symbol;Acc:HGNC:19373]	9540	Q53FA7	Q53FA7
35.493	2.81338	0.218632	10.1925	2.14078042778271e-24	5.48996844291854e-22	23.6694	21.2604	TRUE	ENSG00000176912.7	ENSG00000176912	18	TYMSOS	lncRNA	1738	TYMS opposite strand RNA [Source:HGNC Symbol;Acc:HGNC:29553]	NA	NA	NA
409.646	1.8578	0.125023	10.1808	2.41637009116464e-24	6.12465526130313e-22	23.6168	21.2129	TRUE	ENSG00000138271.6	ENSG00000138271	3	GPR87	protein_coding	1493	G protein-coupled receptor 87 [Source:HGNC Symbol;Acc:HGNC:4538]	53836	Q9BY21	Q9BY21
156.868	1.70986	0.110833	10.1495	3.33197000503188e-24	8.34830829536608e-22	23.4773	21.0784	TRUE	ENSG00000266680.1	ENSG00000266680	6	ENSG00000266680	lncRNA	1404	novel transcript, antisense to PTP4A1	NA	NA	NA
85.0836	2.56391	0.197415	10.0243	1.19193693060135e-23	2.95248195605093e-21	22.9237	20.5298	TRUE	ENSG00000105327.18	ENSG00000105327	19	BBC3	protein_coding	1846	BCL2 binding component 3 [Source:HGNC Symbol;Acc:HGNC:17868]	27113	Q96PG8	Q96PG8
13.4304	6.29892	0.571049	10.0061	1.43330682553552e-23	3.51047440258688e-21	22.8437	20.4546	TRUE	ENSG00000280422.1	ENSG00000280422	3	ENSG00000280422	TEC	2054	TEC	NA	NA	NA
13.6113	5.2468	0.467057	9.9813	1.84044360261538e-23	4.45755440553444e-21	22.7351	20.3509	TRUE	ENSG00000186994.12	ENSG00000186994	19	KANK3	protein_coding	2787	KN motif and ankyrin repeat domains 3 [Source:HGNC Symbol;Acc:HGNC:24796]	256949	Q6NY19	Q6NY19
2359.9	2.10361	0.152895	9.9326	3.00315239150099e-23	7.19370503625699e-21	22.5224	20.143	TRUE	ENSG00000115008.6	ENSG00000115008	2	IL1A	protein_coding	2017	interleukin 1 alpha [Source:HGNC Symbol;Acc:HGNC:5991]	3552	P01583	P01583
112.454	-2.34592	0.178559	-9.86202	6.08145438525108e-23	1.44090807271416e-20	22.216	19.8414	TRUE	ENSG00000175305.18	ENSG00000175305	8	CCNE2	protein_coding	3330	cyclin E2 [Source:HGNC Symbol;Acc:HGNC:1590]	9134	A0A024R9B0	A0A024R9B0
347.556	5.85488	0.538649	9.78358	1.32437426780598e-22	3.10416239673493e-20	21.878	19.5081	TRUE	ENSG00000130513.7	ENSG00000130513	19	GDF15	protein_coding	1478	growth differentiation factor 15 [Source:HGNC Symbol;Acc:HGNC:30142]	9518	Q99988	Q99988
41.6982	3.70659	0.323365	9.6536	4.7460551573953e-22	1.10057989703088e-19	21.3237	18.9584	TRUE	ENSG00000198788.9	ENSG00000198788	11	MUC2	protein_coding	12667	mucin 2, oligomeric mucus/gel-forming [Source:HGNC Symbol;Acc:HGNC:7512]	4583	NA	NA
10.4338	7.33768	0.69973	9.65046	4.89368238572613e-22	1.1228683015164e-19	21.3104	18.9497	TRUE	ENSG00000280027.1	ENSG00000280027	16	ENSG00000280027	TEC	1385	novel transcript	NA	NA	NA
946.65	1.20696	0.0645901	9.62988	5.97995772082728e-22	1.35782414998534e-19	21.2233	18.8672	TRUE	ENSG00000152229.18	ENSG00000152229	18	PSTPIP2	protein_coding	3000	proline-serine-threonine phosphatase interacting protein 2 [Source:HGNC Symbol;Acc:HGNC:9581]	9050	A0A0S2Z4R2	A0A0S2Z4R2
12.7249	4.43885	0.404045	9.53826	1.45252719122263e-21	3.26414306332689e-19	20.8379	18.4862	TRUE	ENSG00000269091.6	ENSG00000269091	19	ENSG00000269091	lncRNA	1435	novel transcript, antisense to ZNF473	NA	NA	NA
11.2166	5.403	0.505429	9.53257	1.53432544169215e-21	3.41277816102096e-19	20.8141	18.4669	TRUE	ENSG00000168427.9	ENSG00000168427	2	KLHL30	protein_coding	3780	kelch like family member 30 [Source:HGNC Symbol;Acc:HGNC:24770]	377007	Q0D2K2	Q0D2K2
883.957	1.52541	0.100171	9.38841	6.09109446113967e-21	1.34114825317094e-18	20.2153	17.8725	TRUE	ENSG00000224294.1	ENSG00000224294	X	PINCR	lncRNA	2228	p53-induced noncoding RNA [Source:HGNC Symbol;Acc:HGNC:53590]	101927501	NA	NA
11.2789	4.59158	0.439887	9.10829	8.36890125338396e-20	1.82425309521264e-17	19.0773	16.7389	TRUE	ENSG00000249491.1	ENSG00000249491	5	EGFLAM-AS1	lncRNA	331	EGFLAM antisense RNA 1 [Source:HGNC Symbol;Acc:HGNC:41169]	NA	NA	NA
201.101	1.80084	0.133584	9.102	8.86853594845021e-20	1.91402323370612e-17	19.0521	16.7181	TRUE	ENSG00000277287.1	ENSG00000277287	20	ENSG00000277287	lncRNA	5678	novel transcript	NA	NA	NA
462.482	1.32156	0.081116	9.08074	1.07836315423725e-19	2.30452549373171e-17	18.9672	16.6374	TRUE	ENSG00000183943.6	ENSG00000183943	X	PRKX	protein_coding	6102	protein kinase cAMP-dependent X-linked catalytic subunit [Source:HGNC Symbol;Acc:HGNC:9441]	5613	A0A024RBU5	A0A024RBU5
139.682	1.92628	0.147845	9.07247	1.16347558452598e-19	2.46227580499974e-17	18.9342	16.6087	TRUE	ENSG00000116717.13	ENSG00000116717	1	GADD45A	protein_coding	1352	growth arrest and DNA damage inducible alpha [Source:HGNC Symbol;Acc:HGNC:4095]	1647	P24522	P24522
157.317	1.94905	0.15061	9.05704	1.34040240168368e-19	2.80943187999046e-17	18.8728	16.5514	TRUE	ENSG00000277639.3	ENSG00000277639	16	ENSG00000277639	protein_coding	2996	novel protein	105371267	NA	NA
13.308	5.14093	0.503614	9.04655	1.47558018718785e-19	3.06330446860198e-17	18.831	16.5138	TRUE	ENSG00000197558.13	ENSG00000197558	7	SSPOP	transcribed_unitary_pseudogene	15799	SCO-spondin, pseudogene [Source:HGNC Symbol;Acc:HGNC:21998]	23145	NA	NA
927.893	1.76436	0.131665	8.95752	3.32049373365243e-19	6.82831343454299e-17	18.4788	16.1657	TRUE	ENSG00000090776.6	ENSG00000090776	X	EFNB1	protein_coding	3303	ephrin B1 [Source:HGNC Symbol;Acc:HGNC:3226]	1947	P98172	P98172
295.217	-1.52007	0.104584	-8.94129	3.84643530439353e-19	7.8359436229131e-17	18.4149	16.1059	TRUE	ENSG00000137310.13	ENSG00000137310	6	TCF19	protein_coding	3598	transcription factor 19 [Source:HGNC Symbol;Acc:HGNC:11629]	6941	A0A1U9X8M7	A0A1U9X8M7
310.198	-1.6647	0.121096	-8.91644	4.81504349025345e-19	9.71836277782822e-17	18.3174	16.0124	TRUE	ENSG00000092853.14	ENSG00000092853	1	CLSPN	protein_coding	8512	claspin [Source:HGNC Symbol;Acc:HGNC:19715]	63967	Q9HAW4	Q9HAW4
9.69928	6.48377	0.663228	8.89409	5.8900177929746e-19	1.17789548487395e-16	18.2299	15.9289	TRUE	ENSG00000177551.5	ENSG00000177551	1	NHLH2	protein_coding	7226	nescient helix-loop-helix 2 [Source:HGNC Symbol;Acc:HGNC:7818]	4808	A0A024R0I7	A0A024R0I7
25.4132	3.54197	0.338048	8.74732	2.18488043915066e-18	4.32963852841874e-16	17.6606	15.3635	TRUE	ENSG00000256325.1	ENSG00000256325	12	ENSG00000256325	lncRNA	374	novel transcript	NA	NA	NA
6.16141	6.56585	0.688183	8.69084	3.59767897107284e-18	7.06506362265277e-16	17.444	15.1509	TRUE	ENSG00000228528.2	ENSG00000228528	2	ENSG00000228528	lncRNA	1472	novel transcript	101927383	NA	NA
252.496	1.40601	0.0946606	8.67363	4.18562048880813e-18	8.14626387634282e-16	17.3782	15.089	TRUE	ENSG00000276023.5	ENSG00000276023	17	DUSP14	protein_coding	2207	dual specificity phosphatase 14 [Source:HGNC Symbol;Acc:HGNC:17007]	11072	O95147	O95147
12.0291	3.86075	0.377799	8.67071	4.29424323825148e-18	8.28370921304477e-16	17.3671	15.0818	TRUE	ENSG00000176046.9	ENSG00000176046	16	NUPR1	protein_coding	5291	nuclear protein 1, transcriptional regulator [Source:HGNC Symbol;Acc:HGNC:29990]	26471	O60356	O60356
4819.77	1.31755	0.0846193	8.65748	4.82313061502141e-18	9.22233343388042e-16	17.3167	15.0352	TRUE	ENSG00000148400.13	ENSG00000148400	9	NOTCH1	protein_coding	9855	notch receptor 1 [Source:HGNC Symbol;Acc:HGNC:7881]	4851	P46531	P46531
6.7762	6.45048	0.677818	8.65353	4.9929260114064e-18	9.46398271275101e-16	17.3016	15.0239	TRUE	ENSG00000101280.8	ENSG00000101280	20	ANGPT4	protein_coding	4692	angiopoietin 4 [Source:HGNC Symbol;Acc:HGNC:487]	51378	Q9Y264	Q9Y264
5.4655	6.64726	0.702441	8.63034	6.11706555653029e-18	1.14948099139006e-15	17.2135	14.9395	TRUE	ENSG00000177984.7	ENSG00000177984	9	LCN15	protein_coding	2885	lipocalin 15 [Source:HGNC Symbol;Acc:HGNC:33777]	389812	Q6UWW0	Q6UWW0
1095.13	1.83507	0.145363	8.59987	7.98036974357208e-18	1.48680427068704e-15	17.098	14.8277	TRUE	ENSG00000175592.9	ENSG00000175592	11	FOSL1	protein_coding	1702	FOS like 1, AP-1 transcription factor subunit [Source:HGNC Symbol;Acc:HGNC:13718]	8061	E9PPX2	E9PPX2
269.074	1.55234	0.112523	8.59719	8.16925771987447e-18	1.50909728625274e-15	17.0878	14.8213	TRUE	ENSG00000078237.7	ENSG00000078237	12	TIGAR	protein_coding	8209	TP53 induced glycolysis regulatory phosphatase [Source:HGNC Symbol;Acc:HGNC:1185]	57103	Q9NQ88	Q9NQ88
1171.17	1.23569	0.0758766	8.57614	9.8113410959179e-18	1.79720683368755e-15	17.0083	14.7454	TRUE	ENSG00000170385.10	ENSG00000170385	1	SLC30A1	protein_coding	5893	solute carrier family 30 member 1 [Source:HGNC Symbol;Acc:HGNC:11012]	7779	Q9Y6M5	Q9Y6M5
558.774	1.17675	0.0690422	8.57137	1.02264764792165e-17	1.85763945244967e-15	16.9903	14.731	TRUE	ENSG00000171469.11	ENSG00000171469	19	ZNF561	protein_coding	4529	zinc finger protein 561 [Source:HGNC Symbol;Acc:HGNC:28684]	93134	A8KAD9	A8KAD9
126.13	2.95424	0.27708	8.55086	1.22171225703116e-17	2.20089948584836e-15	16.913	14.6574	TRUE	ENSG00000111344.12	ENSG00000111344	12	RASAL1	protein_coding	3817	RAS protein activator like 1 [Source:HGNC Symbol;Acc:HGNC:9873]	8437	O95294	O95294
253.613	-1.66201	0.126086	-8.54218	1.31716823911463e-17	2.35341256362465e-15	16.8804	14.6283	TRUE	ENSG00000092470.12	ENSG00000092470	15	WDR76	protein_coding	3932	WD repeat domain 76 [Source:HGNC Symbol;Acc:HGNC:25773]	79968	A0A0C4DFX7	A0A0C4DFX7
6.60176	6.41498	0.687526	8.4797	2.25783941803265e-17	4.00133200278665e-15	16.6463	14.3978	TRUE	ENSG00000167984.18	ENSG00000167984	16	NLRC3	protein_coding	6602	NLR family CARD domain containing 3 [Source:HGNC Symbol;Acc:HGNC:29889]	197358	C3VPR7	C3VPR7
36.4771	3.39688	0.332017	8.4692	2.47092250701971e-17	4.34364264580771e-15	16.6071	14.3621	TRUE	ENSG00000095970.17	ENSG00000095970	6	TREM2	protein_coding	1012	triggering receptor expressed on myeloid cells 2 [Source:HGNC Symbol;Acc:HGNC:17761]	54209	Q9NZC2	Q9NZC2
198.935	-1.62945	0.123921	-8.42869	3.49566292286044e-17	6.09587683140095e-15	16.4565	14.215	TRUE	ENSG00000129173.13	ENSG00000129173	11	E2F8	protein_coding	3706	E2F transcription factor 8 [Source:HGNC Symbol;Acc:HGNC:24727]	79733	A0AVK6	A0AVK6
705.527	1.39553	0.0963497	8.41278	4.00409367027584e-17	6.9270820495772e-15	16.3975	14.1594	TRUE	ENSG00000172831.14	ENSG00000172831	16	CES2	protein_coding	3868	carboxylesterase 2 [Source:HGNC Symbol;Acc:HGNC:1864]	8824	A0A024R6X1	A0A024R6X1
19.9958	3.01825	0.290188	8.38522	5.06295079901068e-17	8.68993712730983e-15	16.2956	14.061	TRUE	ENSG00000136378.15	ENSG00000136378	15	ADAMTS7	protein_coding	5520	ADAM metallopeptidase with thrombospondin type 1 motif 7 [Source:HGNC Symbol;Acc:HGNC:223]	11173	Q9UFZ4	Q9UFZ4
22.4324	3.45592	0.346849	8.27727	1.26027474367851e-16	2.14620850489876e-14	15.8995	13.6683	TRUE	ENSG00000167992.14	ENSG00000167992	11	VWCE	protein_coding	3536	von Willebrand factor C and EGF domains [Source:HGNC Symbol;Acc:HGNC:26487]	220001	Q96DN2	Q96DN2
61.1408	2.0983	0.183654	8.24011	1.72048309737315e-16	2.9072163222124e-14	15.7643	13.5365	TRUE	ENSG00000213694.7	ENSG00000213694	9	S1PR3	protein_coding	8505	sphingosine-1-phosphate receptor 3 [Source:HGNC Symbol;Acc:HGNC:3167]	1903	Q99500	Q99500
309.302	-1.47385	0.108126	-8.22081	2.02128141524079e-16	3.38922248380145e-14	15.6944	13.4699	TRUE	ENSG00000174371.17	ENSG00000174371	1	EXO1	protein_coding	3449	exonuclease 1 [Source:HGNC Symbol;Acc:HGNC:3511]	9156	A8K5H6	A8K5H6
2598.41	1.07031	0.05905	8.21926	2.04762861911648e-16	3.40719149919856e-14	15.6887	13.4676	TRUE	ENSG00000112249.14	ENSG00000112249	6	ASCC3	protein_coding	8111	activating signal cointegrator 1 complex subunit 3 [Source:HGNC Symbol;Acc:HGNC:18697]	10973	B4DR60	B4DR60
369.731	1.61449	0.125304	8.21625	2.09964376864236e-16	3.4672753688535e-14	15.6779	13.46	TRUE	ENSG00000164125.16	ENSG00000164125	4	GASK1B	protein_coding	4985	golgi associated kinase 1B [Source:HGNC Symbol;Acc:HGNC:25312]	51313	Q6UWH4	Q6UWH4
4.83265	6.72342	0.748463	8.20141	2.37586723808403e-16	3.89392135757562e-14	15.6242	13.4096	TRUE	ENSG00000196734.9	ENSG00000196734	1	LCE1B	protein_coding	1138	late cornified envelope 1B [Source:HGNC Symbol;Acc:HGNC:16611]	353132	Q5T7P3	Q5T7P3
344.301	-1.58229	0.121672	-8.19686	2.46747555405785e-16	4.01388299457858e-14	15.6077	13.3964	TRUE	ENSG00000276043.5	ENSG00000276043	19	UHRF1	protein_coding	4309	ubiquitin like with PHD and ring finger domains 1 [Source:HGNC Symbol;Acc:HGNC:12556]	29128	Q96T88	Q96T88
1837.81	1.26781	0.0834821	8.17953	2.84946341808858e-16	4.60093359907369e-14	15.5452	13.3372	TRUE	ENSG00000064115.11	ENSG00000064115	12	TM7SF3	protein_coding	4315	transmembrane 7 superfamily member 3 [Source:HGNC Symbol;Acc:HGNC:23049]	51768	Q9NS93	Q9NS93
4.87661	6.48632	0.722429	8.16877	3.1153988452166e-16	4.99334294323761e-14	15.5065	13.3016	TRUE	ENSG00000232722.3	ENSG00000232722	8	MROH4P	transcribed_unitary_pseudogene	1578	maestro heat like repeat family member 4, pseudogene [Source:HGNC Symbol;Acc:HGNC:44902]	NA	NA	NA
801.301	1.07344	0.0603061	8.09999	5.49634955781771e-16	8.74521369790586e-14	15.2599	13.0582	TRUE	ENSG00000136003.16	ENSG00000136003	12	ISCU	protein_coding	3685	iron-sulfur cluster assembly enzyme [Source:HGNC Symbol;Acc:HGNC:29882]	23479	B3KQ30	B3KQ30
489.535	1.24677	0.0818107	8.08948	5.99213842750514e-16	9.46497343788095e-14	15.2224	13.0239	TRUE	ENSG00000159788.20	ENSG00000159788	4	RGS12	protein_coding	5512	regulator of G protein signaling 12 [Source:HGNC Symbol;Acc:HGNC:9994]	6002	O14924	O14924
956.974	2.23749	0.205362	8.04692	8.49001852003667e-16	1.33140592589755e-13	15.0711	12.8757	TRUE	ENSG00000132274.17	ENSG00000132274	11	TRIM22	protein_coding	5395	tripartite motif containing 22 [Source:HGNC Symbol;Acc:HGNC:16379]	10346	B4DQS5	B4DQS5
60.5266	2.0045	0.176511	8.0422	8.82401702015915e-16	1.37389945003878e-13	15.0543	12.862	TRUE	ENSG00000222009.9	ENSG00000222009	1	BTBD19	protein_coding	2987	BTB domain containing 19 [Source:HGNC Symbol;Acc:HGNC:27145]	149478	C9JJ37	C9JJ37
733.246	1.16199	0.0718111	8.0353	9.33533308403799e-16	1.44320276997064e-13	15.0299	12.8407	TRUE	ENSG00000148175.13	ENSG00000148175	9	STOM	protein_coding	3145	stomatin [Source:HGNC Symbol;Acc:HGNC:3383]	2040	F8VSL7	F8VSL7
14.3613	3.93772	0.419429	7.99362	1.31028304096072e-15	2.01137674132829e-13	14.8826	12.6965	TRUE	ENSG00000204252.14	ENSG00000204252	6	HLA-DOA	protein_coding	3464	major histocompatibility complex, class II, DO alpha [Source:HGNC Symbol;Acc:HGNC:4936]	3111	A0A1V0E3M7	A0A1V0E3M7
508.917	1.34445	0.0955013	7.9526	1.82632720436966e-15	2.78393569236713e-13	14.7384	12.5553	TRUE	ENSG00000233901.8	ENSG00000233901	9	LINC01503	lncRNA	2229	long intergenic non-protein coding RNA 1503 [Source:HGNC Symbol;Acc:HGNC:51184]	100506119	NA	NA
4.65196	6.41406	0.73464	7.93463	2.11121349696262e-15	3.19584943102716e-13	14.6755	12.4954	TRUE	ENSG00000235538.5	ENSG00000235538	6	ENSG00000235538	lncRNA	1735	novel transcript	NA	NA	NA
25.1855	2.97192	0.302115	7.90083	2.77058821071732e-15	4.1650539184287e-13	14.5574	12.3804	TRUE	ENSG00000283436.1	ENSG00000283436	2	LINC01958	lncRNA	1941	long intergenic non-protein coding RNA 1958 [Source:HGNC Symbol;Acc:HGNC:52784]	NA	NA	NA
9.91025	4.86612	0.54472	7.85938	3.86050883971049e-15	5.7637925813705e-13	14.4134	12.2393	TRUE	ENSG00000139970.18	ENSG00000139970	14	RTN1	protein_coding	3239	reticulon 1 [Source:HGNC Symbol;Acc:HGNC:10467]	6252	Q16799	Q16799
348.492	1.69457	0.142459	7.78898	6.75526156931992e-15	1.00170878699344e-12	14.1704	11.9993	TRUE	ENSG00000057657.17	ENSG00000057657	6	PRDM1	protein_coding	5148	PR/SET domain 1 [Source:HGNC Symbol;Acc:HGNC:9346]	639	O75626	O75626
31.3108	2.61493	0.260707	7.78639	6.89482449560371e-15	1.01549584023763e-12	14.1615	11.9933	TRUE	ENSG00000198732.11	ENSG00000198732	14	SMOC1	protein_coding	3679	SPARC related modular calcium binding 1 [Source:HGNC Symbol;Acc:HGNC:20318]	64093	Q9H4F8	Q9H4F8
33.2943	2.37096	0.232818	7.67121	1.70375738722678e-14	2.49251701521942e-12	13.7686	11.6034	TRUE	ENSG00000285820.1	ENSG00000285820	9	ENSG00000285820	lncRNA	2075	Novel transcript, antisense to ASTN2	NA	NA	NA
7.27276	5.36722	0.625508	7.6454	2.08301287085752e-14	3.02703430393014e-12	13.6813	11.519	TRUE	ENSG00000279741.1	ENSG00000279741	16	ENSG00000279741	TEC	678	novel transcript	NA	NA	NA
31.3911	2.73421	0.285081	7.53909	4.73254643087253e-14	6.83179119868605e-12	13.3249	11.1655	TRUE	ENSG00000286116.1	ENSG00000286116	10	ENSG00000286116	lncRNA	4205	FAS antisense RNA 1	NA	NA	NA
189.111	1.49998	0.121984	7.50112	6.32728944883207e-14	9.07383259247641e-12	13.1988	11.0422	TRUE	ENSG00000170836.13	ENSG00000170836	17	PPM1D	protein_coding	5163	protein phosphatase, Mg2+/Mn2+ dependent 1D [Source:HGNC Symbol;Acc:HGNC:9277]	8493	A0A0S2Z4M2	A0A0S2Z4M2
15.7037	2.83781	0.302697	7.44258	9.87362990750949e-14	1.40670186094047e-11	13.0055	10.8518	TRUE	ENSG00000177374.13	ENSG00000177374	17	HIC1	protein_coding	6707	HIC ZBTB transcriptional repressor 1 [Source:HGNC Symbol;Acc:HGNC:4909]	3090	Q14526	Q14526
7.83104	4.08962	0.474016	7.39354	1.42971748032849e-13	2.02370010624679e-11	12.8447	10.6939	TRUE	ENSG00000237512.7	ENSG00000237512	10	UNC5B-AS1	lncRNA	717	UNC5B antisense RNA 1 [Source:HGNC Symbol;Acc:HGNC:45096]	728978	NA	NA
688.483	1.35752	0.104607	7.38529	1.5211752469848e-13	2.1392630989532e-11	12.8178	10.6697	TRUE	ENSG00000076356.7	ENSG00000076356	1	PLXNA2	protein_coding	11508	plexin A2 [Source:HGNC Symbol;Acc:HGNC:9100]	5362	O75051	O75051
112.612	2.16544	0.214196	7.37866	1.59884619234093e-13	2.23408008337485e-11	12.7962	10.6509	TRUE	ENSG00000164400.6	ENSG00000164400	5	CSF2	protein_coding	788	colony stimulating factor 2 [Source:HGNC Symbol;Acc:HGNC:2434]	1437	P04141	P04141
72.2787	2.0582	0.200069	7.36363	1.78969695471686e-13	2.48482893114128e-11	12.7472	10.6047	TRUE	ENSG00000027869.12	ENSG00000027869	1	SH2D2A	protein_coding	1673	SH2 domain containing 2A [Source:HGNC Symbol;Acc:HGNC:10821]	9047	Q5UBZ2	Q5UBZ2
1380.75	1.43138	0.115135	7.35149	1.96003872861242e-13	2.7041091269806e-11	12.7077	10.568	TRUE	ENSG00000125657.5	ENSG00000125657	19	TNFSF9	protein_coding	1634	TNF superfamily member 9 [Source:HGNC Symbol;Acc:HGNC:11939]	8744	A0A0U5J8I0	A0A0U5J8I0
5.99418	5.75798	0.7067	7.31997	2.48035088183825e-13	3.39395260226622e-11	12.6055	10.4693	TRUE	ENSG00000268500.7	ENSG00000268500	19	SIGLEC5	protein_coding	2993	sialic acid binding Ig like lectin 5 [Source:HGNC Symbol;Acc:HGNC:10874]	8778	O15389	O15389
8.22503	5.19883	0.630363	7.31938	2.49120293771261e-13	3.39395260226622e-11	12.6036	10.4693	TRUE	ENSG00000221986.7	ENSG00000221986	1	MYBPHL	protein_coding	1342	myosin binding protein H like [Source:HGNC Symbol;Acc:HGNC:30434]	343263	A2RUH7	A2RUH7
5756.6	1.32668	0.101451	7.31111	2.64949836778354e-13	3.5871903988165e-11	12.5768	10.4452	TRUE	ENSG00000122861.16	ENSG00000122861	10	PLAU	protein_coding	2658	plasminogen activator, urokinase [Source:HGNC Symbol;Acc:HGNC:9052]	5328	P00749	P00749
144.6	-1.77631	0.163658	-7.27951	3.35029857855752e-13	4.50801286514796e-11	12.4749	10.346	TRUE	ENSG00000111665.12	ENSG00000111665	12	CDCA3	protein_coding	2917	cell division cycle associated 3 [Source:HGNC Symbol;Acc:HGNC:14624]	83461	J3KMY0	J3KMY0
7.1961	6.02495	0.753204	7.22246	5.10557147351821e-13	6.82768386378834e-11	12.292	10.1657	TRUE	ENSG00000183273.7	ENSG00000183273	12	CCDC60	protein_coding	2426	coiled-coil domain containing 60 [Source:HGNC Symbol;Acc:HGNC:28610]	160777	Q8IWA6	Q8IWA6
5.18333	6.06281	0.759308	7.21426	5.42263410732074e-13	7.2074742848401e-11	12.2658	10.1422	TRUE	ENSG00000204993.3	ENSG00000204993	2	CRTC1P1	processed_pseudogene	1875	CRTC1 pseudogene 1 [Source:HGNC Symbol;Acc:HGNC:54616]	129656	NA	NA
78.7509	-2.0523	0.204461	-7.17659	7.14692587641433e-13	9.44173880327755e-11	12.1459	10.0249	TRUE	ENSG00000165244.7	ENSG00000165244	9	ZNF367	protein_coding	3687	zinc finger protein 367 [Source:HGNC Symbol;Acc:HGNC:18320]	195828	Q7RTV3	Q7RTV3
5.83992	5.46699	0.685643	7.12037	1.07639918441445e-12	1.41345478444977e-10	11.968	9.84972	TRUE	ENSG00000249695.6	ENSG00000249695	12	ENSG00000249695	lncRNA	4913	novel transcript, antisense to IQSEC3	574538	NA	NA
313.86	-1.47809	0.126461	-7.0625	1.63536691304284e-12	2.13459448925197e-10	11.7864	9.67068	TRUE	ENSG00000186185.14	ENSG00000186185	17	KIF18B	protein_coding	4217	kinesin family member 18B [Source:HGNC Symbol;Acc:HGNC:27102]	146909	A0A0C4DGP2	A0A0C4DGP2
128.778	1.8145	0.175452	7.00782	2.42065076052325e-12	3.14079436177892e-10	11.6161	9.50296	TRUE	ENSG00000143333.7	ENSG00000143333	1	RGS16	protein_coding	2408	regulator of G protein signaling 16 [Source:HGNC Symbol;Acc:HGNC:9997]	6004	O15492	O15492
2948.91	1.45485	0.124296	6.99849	2.58744521295915e-12	3.33734501491619e-10	11.5871	9.4766	TRUE	ENSG00000137331.12	ENSG00000137331	6	IER3	protein_coding	1350	immediate early response 3 [Source:HGNC Symbol;Acc:HGNC:5392]	8870	A0A1U9X7X2	A0A1U9X7X2
3.11284	6.09021	0.787251	6.99301	2.6905205355277e-12	3.44988039020193e-10	11.5702	9.4622	TRUE	ENSG00000186226.9	ENSG00000186226	1	LCE1E	protein_coding	1200	late cornified envelope 1E [Source:HGNC Symbol;Acc:HGNC:29466]	353135	Q5T753	Q5T753
281.893	-1.39187	0.116066	-6.95211	3.5985864234718e-12	4.58725069349932e-10	11.4439	9.33845	TRUE	ENSG00000146670.10	ENSG00000146670	11	CDCA5	protein_coding	2475	cell division cycle associated 5 [Source:HGNC Symbol;Acc:HGNC:14626]	113130	A0A024R5D6	A0A024R5D6
34.5522	5.56776	0.725632	6.86684	6.5641077472602e-12	8.31886166713825e-10	11.1828	9.07994	TRUE	ENSG00000261804.3	ENSG00000261804	16	ENSG00000261804	lncRNA	1481	novel transcript	NA	NA	NA
1407.91	1.37611	0.115956	6.82278	8.92955834762534e-12	1.12512435180079e-09	11.0492	8.9488	TRUE	ENSG00000116016.14	ENSG00000116016	2	EPAS1	protein_coding	5155	endothelial PAS domain protein 1 [Source:HGNC Symbol;Acc:HGNC:3374]	2034	B3KW07	B3KW07
68.2316	1.58141	0.14611	6.81983	9.11513248034043e-12	1.14190607934748e-09	11.0402	8.94237	TRUE	ENSG00000168621.15	ENSG00000168621	5	GDNF	protein_coding	4171	glial cell derived neurotrophic factor [Source:HGNC Symbol;Acc:HGNC:4232]	2668	A0A0S2Z3V2	A0A0S2Z3V2
594.09	-1.68891	0.162174	-6.80717	9.95351930908004e-12	1.23981036513901e-09	11.002	8.90664	TRUE	ENSG00000197153.5	ENSG00000197153	6	H3C12	protein_coding	522	H3 clustered histone 12 [Source:HGNC Symbol;Acc:HGNC:4774]	8356	P68431	P68431
1393.46	2.06216	0.217922	6.77854	1.21396046232677e-11	1.50351762260221e-09	10.9158	8.82289	TRUE	ENSG00000125538.12	ENSG00000125538	2	IL1B	protein_coding	1617	interleukin 1 beta [Source:HGNC Symbol;Acc:HGNC:5992]	3553	P01584	P01584
220.411	-1.47832	0.131931	-6.77141	1.27529107237033e-11	1.56943000351868e-09	10.8944	8.80426	TRUE	ENSG00000185130.6	ENSG00000185130	6	H2BC13	protein_coding	451	H2B clustered histone 13 [Source:HGNC Symbol;Acc:HGNC:4748]	8340	Q99880	Q99880
50.6003	-2.62224	0.300896	-6.7707	1.28157877156769e-11	1.56943000351868e-09	10.8923	8.80426	TRUE	ENSG00000118513.20	ENSG00000118513	6	MYB	protein_coding	3684	MYB proto-oncogene, transcription factor [Source:HGNC Symbol;Acc:HGNC:7545]	4602	P10242	P10242
6.1647	3.97111	0.505211	6.70245	2.04958074340713e-11	2.49590843825635e-09	10.6883	8.60277	TRUE	ENSG00000165495.16	ENSG00000165495	11	PKNOX2	protein_coding	4531	PBX/knotted 1 homeobox 2 [Source:HGNC Symbol;Acc:HGNC:16714]	63876	NA	NA
277.323	2.3834	0.268555	6.69672	2.13148469890699e-11	2.58122797037636e-09	10.6713	8.58817	TRUE	ENSG00000106366.9	ENSG00000106366	7	SERPINE1	protein_coding	3156	serpin family E member 1 [Source:HGNC Symbol;Acc:HGNC:8583]	5054	A0A024QYT5	A0A024QYT5
270.874	-1.3419	0.11379	-6.65206	2.89025738461426e-11	3.48076411435478e-09	10.5391	8.45833	TRUE	ENSG00000162073.14	ENSG00000162073	16	PAQR4	protein_coding	2685	progestin and adipoQ receptor family member 4 [Source:HGNC Symbol;Acc:HGNC:26386]	124222	Q8N4S7	Q8N4S7
4.48482	5.55969	0.74979	6.63482	3.24888243061799e-11	3.89116149574786e-09	10.4883	8.40992	TRUE	ENSG00000225420.1	ENSG00000225420	2	ENSG00000225420	lncRNA	1747	novel transcript	101928371	NA	NA
11.3214	2.75661	0.328082	6.61922	3.61102505228579e-11	4.30126361146041e-09	10.4424	8.3664	TRUE	ENSG00000251073.1	ENSG00000251073	4	NUDT19P5	processed_pseudogene	569	NUDT19 pseudogene 5 [Source:HGNC Symbol;Acc:HGNC:43589]	100422445	NA	NA
7.76794	3.8126	0.491577	6.56588	5.17272169226973e-11	6.12798844826607e-09	10.2863	8.21268	TRUE	ENSG00000160200.18	ENSG00000160200	21	CBS	protein_coding	2656	cystathionine beta-synthase [Source:HGNC Symbol;Acc:HGNC:1550]	875	P0DN79	P0DN79
74.3763	-2.20414	0.248037	-6.52796	6.66713298786822e-11	7.85568458754333e-09	10.1761	8.10482	TRUE	ENSG00000007968.7	ENSG00000007968	1	E2F2	protein_coding	5196	E2F transcription factor 2 [Source:HGNC Symbol;Acc:HGNC:3114]	1870	Q14209	Q14209
51.3225	2.47785	0.290171	6.52337	6.87454432302449e-11	8.05652242759611e-09	10.1628	8.09385	TRUE	ENSG00000108342.13	ENSG00000108342	17	CSF3	protein_coding	1673	colony stimulating factor 3 [Source:HGNC Symbol;Acc:HGNC:2438]	1440	P09919	P09919
701.739	1.67262	0.167987	6.47467	9.5021625586465e-11	1.10763710937634e-08	10.0222	7.9556	TRUE	ENSG00000137975.8	ENSG00000137975	1	CLCA2	protein_coding	3935	chloride channel accessory 2 [Source:HGNC Symbol;Acc:HGNC:2016]	9635	Q9UQC9	Q9UQC9
877.122	1.15991	0.0888997	6.46735	9.9738042794159e-11	1.15643077490802e-08	10.0011	7.93688	TRUE	ENSG00000139289.15	ENSG00000139289	12	PHLDA1	protein_coding	5913	pleckstrin homology like domain family A member 1 [Source:HGNC Symbol;Acc:HGNC:8933]	22822	Q8WV24	Q8WV24
505.199	-1.23113	0.100214	-6.44785	1.13448830192056e-10	1.30844317488171e-08	9.9452	7.88325	TRUE	ENSG00000113368.12	ENSG00000113368	5	LMNB1	protein_coding	3475	lamin B1 [Source:HGNC Symbol;Acc:HGNC:6637]	4001	B4DZT3	B4DZT3
24.0116	4.41202	0.596722	6.41348	1.42237193128591e-10	1.63183491358791e-08	9.84699	7.78732	TRUE	ENSG00000197977.4	ENSG00000197977	6	ELOVL2	protein_coding	3988	ELOVL fatty acid elongase 2 [Source:HGNC Symbol;Acc:HGNC:14416]	54898	A0A024QZV3	A0A024QZV3
919.892	-1.06992	0.0757694	-6.40037	1.54996675634075e-10	1.76890970443537e-08	9.80968	7.75229	TRUE	ENSG00000156802.13	ENSG00000156802	8	ATAD2	protein_coding	5547	ATPase family AAA domain containing 2 [Source:HGNC Symbol;Acc:HGNC:30123]	29028	A0A024R9G7	A0A024R9G7
532.591	1.11323	0.0830909	6.35767	2.04841515502093e-10	2.32559133068469e-08	9.68858	7.63347	TRUE	ENSG00000111725.11	ENSG00000111725	12	PRKAB1	protein_coding	4019	protein kinase AMP-activated non-catalytic subunit beta 1 [Source:HGNC Symbol;Acc:HGNC:9378]	5564	A0A024RBN1	A0A024RBN1
77.0278	-1.90489	0.208558	-6.32882	2.47041409674872e-10	2.79015992129163e-08	9.60723	7.55437	TRUE	ENSG00000269416.7	ENSG00000269416	19	LINC01224	lncRNA	2766	long intergenic non-protein coding RNA 1224 [Source:HGNC Symbol;Acc:HGNC:49676]	104472717	NA	NA
6.59386	3.96079	0.533931	6.32258	2.57226019500849e-10	2.89021276962861e-08	9.58969	7.53907	TRUE	ENSG00000291231.1	ENSG00000291231	19	ENSG00000291231	lncRNA	1935	novel transcript	NA	NA	NA
1031.22	1.44198	0.135997	6.30176	2.94287127550758e-10	3.28967733659047e-08	9.53123	7.48285	TRUE	ENSG00000249859.14	ENSG00000249859	8	PVT1	lncRNA	2450	Pvt1 oncogene [Source:HGNC Symbol;Acc:HGNC:9709]	5820	NA	NA
25.5987	2.97015	0.381032	6.25979	3.85484521606424e-10	4.28713857243715e-08	9.41399	7.36783	TRUE	ENSG00000258616.5	ENSG00000258616	14	LINC02303	lncRNA	889	long intergenic non-protein coding RNA 2303 [Source:HGNC Symbol;Acc:HGNC:53222]	105370479	NA	NA
312.191	-1.2938	0.113797	-6.22898	4.69496519315185e-10	5.1949670700672e-08	9.32837	7.28442	TRUE	ENSG00000186193.9	ENSG00000186193	9	SAPCD2	protein_coding	3814	suppressor APC domain containing 2 [Source:HGNC Symbol;Acc:HGNC:28055]	89958	Q86UD0	Q86UD0
19.8484	4.22474	0.585812	6.21322	5.19096831510324e-10	5.7147842087182e-08	9.28475	7.243	TRUE	ENSG00000175600.16	ENSG00000175600	7	SUGCT	protein_coding	1617	succinyl-CoA:glutarate-CoA transferase [Source:HGNC Symbol;Acc:HGNC:16001]	79783	Q9HAC7	Q9HAC7
343.771	1.40076	0.131457	6.20584	5.44063724294583e-10	5.95954827244891e-08	9.26435	7.22479	TRUE	ENSG00000173530.6	ENSG00000173530	8	TNFRSF10D	protein_coding	3535	TNF receptor superfamily member 10d [Source:HGNC Symbol;Acc:HGNC:11907]	8793	Q9UBN6	Q9UBN6
1971.82	1.41615	0.13411	6.19782	5.72490395554653e-10	6.23957282115016e-08	9.24223	7.20485	TRUE	ENSG00000167656.5	ENSG00000167656	8	LY6D	protein_coding	1423	lymphocyte antigen 6 family member D [Source:HGNC Symbol;Acc:HGNC:13348]	8581	Q14210	Q14210
189.861	-1.49869	0.147678	-6.1873	6.12042012484514e-10	6.62854891977068e-08	9.21322	7.17858	TRUE	ENSG00000172478.18	ENSG00000172478	2	MAB21L4	protein_coding	2525	mab-21 like 4 [Source:HGNC Symbol;Acc:HGNC:26216]	79919	B3KU29	B3KU29
381.039	-1.42581	0.135911	-6.18673	6.14261345900394e-10	6.62854891977068e-08	9.21165	7.17858	TRUE	ENSG00000273703.2	ENSG00000273703	6	H2BC14	protein_coding	468	H2B clustered histone 14 [Source:HGNC Symbol;Acc:HGNC:4750]	8342	Q99879	Q99879
7.07264	3.44223	0.467248	6.11509	9.65054946562184e-10	1.03626934606712e-07	9.01545	6.98453	TRUE	ENSG00000260193.1	ENSG00000260193	9	LINC02846	lncRNA	1274	long intergenic non-protein coding RNA 2846 [Source:HGNC Symbol;Acc:HGNC:54381]	NA	NA	NA
256.01	-1.3941	0.133162	-6.07634	1.2295475120255e-09	1.31380767976136e-07	8.91025	6.88147	TRUE	ENSG00000134690.11	ENSG00000134690	1	CDCA8	protein_coding	2371	cell division cycle associated 8 [Source:HGNC Symbol;Acc:HGNC:14629]	55143	Q53HL2	Q53HL2
3815.54	0.9702	0.0635761	6.05948	1.36565932928775e-09	1.45212888096656e-07	8.86466	6.83799	TRUE	ENSG00000149547.15	ENSG00000149547	11	EI24	protein_coding	2191	EI24 autophagy associated transmembrane protein [Source:HGNC Symbol;Acc:HGNC:13276]	9538	O14681	O14681
336.651	1.08966	0.0835816	6.03833	1.5571945035258e-09	1.64714120708783e-07	8.80766	6.78327	TRUE	ENSG00000111860.14	ENSG00000111860	6	CEP85L	protein_coding	7373	centrosomal protein 85 like [Source:HGNC Symbol;Acc:HGNC:21638]	387119	Q3ZCQ5	Q3ZCQ5
14.4101	2.37737	0.296873	6.03761	1.56417207939803e-09	1.64714120708783e-07	8.80572	6.78327	TRUE	ENSG00000290498.1	ENSG00000290498	11	ENSG00000290498	lncRNA	1759	novel transcript	NA	NA	NA
82.3445	1.78462	0.199511	6.01299	1.82129500682022e-09	1.90868214224361e-07	8.73962	6.71927	TRUE	ENSG00000188015.10	ENSG00000188015	1	S100A3	protein_coding	742	S100 calcium binding protein A3 [Source:HGNC Symbol;Acc:HGNC:10493]	6274	P33764	P33764
569.993	-1.48189	0.149545	-5.99769	2.00138139023232e-09	2.08737375809972e-07	8.69867	6.6804	TRUE	ENSG00000123485.12	ENSG00000123485	2	HJURP	protein_coding	3157	Holliday junction recognition protein [Source:HGNC Symbol;Acc:HGNC:25444]	55355	Q8NCD3	Q8NCD3
190.155	-1.38143	0.133323	-5.97396	2.31568799960697e-09	2.40368414359203e-07	8.63532	6.61912	TRUE	ENSG00000171320.15	ENSG00000171320	8	ESCO2	protein_coding	3805	establishment of sister chromatid cohesion N-acetyltransferase 2 [Source:HGNC Symbol;Acc:HGNC:27230]	157570	Q56NI9	Q56NI9
299.002	1.00465	0.0707555	5.93156	3.00073959729241e-09	3.10000576975261e-07	8.52277	6.50864	TRUE	ENSG00000164331.10	ENSG00000164331	5	ANKRA2	protein_coding	2161	ankyrin repeat family A member 2 [Source:HGNC Symbol;Acc:HGNC:13208]	57763	A0A024RAN7	A0A024RAN7
3.02936	5.24852	0.78701	5.92567	3.11025435896008e-09	3.19798700550056e-07	8.5072	6.49512	TRUE	ENSG00000230098.1	ENSG00000230098	10	TCERG1L-AS1	lncRNA	472	TCERG1L antisense RNA 1 [Source:HGNC Symbol;Acc:HGNC:49532]	101927489	NA	NA
3.1186	5.28329	0.795039	5.90956	3.4301880762006e-09	3.51038683967234e-07	8.46468	6.45465	TRUE	ENSG00000185055.11	ENSG00000185055	7	EFCAB10	protein_coding	1550	EF-hand calcium binding domain 10 [Source:HGNC Symbol;Acc:HGNC:34531]	100130771	NA	NA
115.079	-1.4579	0.147796	-5.90635	3.49773719384801e-09	3.56278856782705e-07	8.45621	6.44821	TRUE	ENSG00000169683.8	ENSG00000169683	17	LRRC45	protein_coding	2698	leucine rich repeat containing 45 [Source:HGNC Symbol;Acc:HGNC:28302]	201255	Q96CN5	Q96CN5
54.3518	1.75099	0.197491	5.90421	3.54349842295945e-09	3.59261295924047e-07	8.45057	6.44459	TRUE	ENSG00000240891.8	ENSG00000240891	3	PLCXD2	protein_coding	7710	phosphatidylinositol specific phospholipase C X domain containing 2 [Source:HGNC Symbol;Acc:HGNC:26462]	257068	Q0VAA5	Q0VAA5
314.02	1.17462	0.100265	5.88102	4.07733819798634e-09	4.11471379813455e-07	8.38962	6.38566	TRUE	ENSG00000154640.15	ENSG00000154640	21	BTG3	protein_coding	1485	BTG anti-proliferation factor 3 [Source:HGNC Symbol;Acc:HGNC:1132]	10950	Q14201	Q14201
4.20486	4.96125	0.744885	5.87511	4.22558195263153e-09	4.24466522596599e-07	8.37411	6.37216	TRUE	ENSG00000101098.13	ENSG00000101098	20	RIMS4	protein_coding	5411	regulating synaptic membrane exocytosis 4 [Source:HGNC Symbol;Acc:HGNC:16183]	140730	Q9H426	Q9H426
76.605	1.67092	0.184927	5.87235	4.29672168286879e-09	4.29632748821899e-07	8.36686	6.3669	TRUE	ENSG00000148219.18	ENSG00000148219	9	ASTN2	protein_coding	6878	astrotactin 2 [Source:HGNC Symbol;Acc:HGNC:17021]	23245	B7ZKP4	B7ZKP4
194.581	-1.45362	0.148211	-5.86094	4.60257995737861e-09	4.58114328360451e-07	8.337	6.33903	TRUE	ENSG00000178999.13	ENSG00000178999	17	AURKB	protein_coding	1254	aurora kinase B [Source:HGNC Symbol;Acc:HGNC:11390]	9212	Q96GD4	Q96GD4
67.1464	2.08072	0.255941	5.84414	5.09190648070589e-09	5.04515352120123e-07	8.29312	6.29713	TRUE	ENSG00000116962.15	ENSG00000116962	1	NID1	protein_coding	5792	nidogen 1 [Source:HGNC Symbol;Acc:HGNC:7821]	4811	P14543	P14543
109.891	-1.73135	0.197242	-5.8121	6.1695657939332e-09	6.08525770027855e-07	8.20975	6.21572	TRUE	ENSG00000115163.15	ENSG00000115163	2	CENPA	protein_coding	1389	centromere protein A [Source:HGNC Symbol;Acc:HGNC:1851]	1058	P49450	P49450
487.415	-1.25413	0.115201	-5.80869	6.29621863493791e-09	6.18220602722417e-07	8.20092	6.20886	TRUE	ENSG00000073111.14	ENSG00000073111	3	MCM2	protein_coding	3434	minichromosome maintenance complex component 2 [Source:HGNC Symbol;Acc:HGNC:6944]	4171	P49736	P49736
1025.3	1.25424	0.115597	5.78974	7.04962515390282e-09	6.86995670809908e-07	8.15183	6.16305	TRUE	ENSG00000139318.8	ENSG00000139318	12	DUSP6	protein_coding	3627	dual specificity phosphatase 6 [Source:HGNC Symbol;Acc:HGNC:3072]	1848	A0A024RBC1	A0A024RBC1
3.24006	5.35005	0.823057	5.7895	7.05968576297914e-09	6.86995670809908e-07	8.15121	6.16305	TRUE	ENSG00000111913.20	ENSG00000111913	6	RIPOR2	protein_coding	5553	RHO family interacting cell polarization regulator 2 [Source:HGNC Symbol;Acc:HGNC:13872]	9750	B7Z5J9	B7Z5J9
930.051	1.11526	0.0918988	5.77048	7.90471711315833e-09	7.65808993922779e-07	8.10211	6.11588	TRUE	ENSG00000115107.20	ENSG00000115107	2	STEAP3	protein_coding	4259	STEAP3 metalloreductase [Source:HGNC Symbol;Acc:HGNC:24592]	55240	A0A024RAD7	A0A024RAD7
6.44083	3.59743	0.528796	5.69684	1.22051836791536e-08	1.17720616742562e-06	7.91346	5.92915	TRUE	ENSG00000231336.1	ENSG00000231336	2	ENSG00000231336	lncRNA	364	novel transcript	NA	NA	NA
474.081	1.11011	0.0923331	5.6875	1.28911898506661e-08	1.23789496195956e-06	7.88971	5.90732	TRUE	ENSG00000131669.10	ENSG00000131669	9	NINJ1	protein_coding	2026	ninjurin 1 [Source:HGNC Symbol;Acc:HGNC:7824]	4814	Q92982	Q92982
821.289	1.07268	0.0860905	5.66519	1.46860003702061e-08	1.40405893013049e-06	7.8331	5.85261	TRUE	ENSG00000174307.7	ENSG00000174307	1	PHLDA3	protein_coding	2749	pleckstrin homology like domain family A member 3 [Source:HGNC Symbol;Acc:HGNC:8934]	23612	Q9Y5J5	Q9Y5J5
2974.31	1.42677	0.148797	5.65742	1.5366235651911e-08	1.46267774995789e-06	7.81343	5.83485	TRUE	ENSG00000112715.26	ENSG00000112715	6	VEGFA	protein_coding	12167	vascular endothelial growth factor A [Source:HGNC Symbol;Acc:HGNC:12680]	7422	A0A087WUD8	A0A087WUD8
530.56	1.03705	0.0801217	5.64254	1.67555040336677e-08	1.58798468228648e-06	7.77584	5.79915	TRUE	ENSG00000104689.10	ENSG00000104689	8	TNFRSF10A	protein_coding	2690	TNF receptor superfamily member 10a [Source:HGNC Symbol;Acc:HGNC:11904]	8797	O00220	O00220
5.51556	3.27226	0.480494	5.59278	2.23456915205283e-08	2.10862070893713e-06	7.65081	5.676	TRUE	ENSG00000269729.1	ENSG00000269729	19	ENSG00000269729	lncRNA	612	novel transcript	NA	NA	NA
279.383	-1.32885	0.133233	-5.58339	2.35871721990413e-08	2.21617749825303e-06	7.62732	5.6544	TRUE	ENSG00000075218.19	ENSG00000075218	22	GTSE1	protein_coding	2983	G2 and S-phase expressed 1 [Source:HGNC Symbol;Acc:HGNC:13698]	51512	Q9NYZ3	Q9NYZ3
53.058	1.55392	0.174339	5.55789	2.73059074079194e-08	2.55456725183617e-06	7.56374	5.59268	TRUE	ENSG00000256268.3	ENSG00000256268	12	LINC02454	lncRNA	1862	long intergenic non-protein coding RNA 2454 [Source:HGNC Symbol;Acc:HGNC:53387]	NA	NA	NA
939.773	1.096	0.0922925	5.53718	3.07388606628392e-08	2.86344309713063e-06	7.51231	5.54311	TRUE	ENSG00000164086.10	ENSG00000164086	3	DUSP7	protein_coding	3361	dual specificity phosphatase 7 [Source:HGNC Symbol;Acc:HGNC:3073]	1849	Q16829	Q16829
345.063	-1.30813	0.131229	-5.51073	3.57348467291805e-08	3.31467314469224e-06	7.44691	5.47956	TRUE	ENSG00000237649.8	ENSG00000237649	6	KIFC1	protein_coding	2391	kinesin family member C1 [Source:HGNC Symbol;Acc:HGNC:6389]	3833	A0A024RCS7	A0A024RCS7
133.987	1.35659	0.140125	5.5067	3.65625846365982e-08	3.37708144029054e-06	7.43696	5.47146	TRUE	ENSG00000215458.8	ENSG00000215458	21	AATBC	lncRNA	4598	apoptosis associated transcript in bladder cancer [Source:HGNC Symbol;Acc:HGNC:51526]	284837	NA	NA
176.629	-1.72462	0.207161	-5.50133	3.76936223596101e-08	3.46685898816363e-06	7.42373	5.46006	TRUE	ENSG00000278463.2	ENSG00000278463	6	H2AC4	protein_coding	527	H2A clustered histone 4 [Source:HGNC Symbol;Acc:HGNC:4734]	8335	P04908	P04908
519.793	1.17699	0.107654	5.49937	3.81140793108945e-08	3.49080126394487e-06	7.41891	5.45707	TRUE	ENSG00000198780.13	ENSG00000198780	5	FAM169A	protein_coding	6125	family with sequence similarity 169 member A [Source:HGNC Symbol;Acc:HGNC:29138]	26049	Q9Y6X4	Q9Y6X4
7.93481	3.21952	0.480286	5.48539	4.12547770575359e-08	3.76264280460321e-06	7.38453	5.42451	TRUE	ENSG00000100298.16	ENSG00000100298	22	APOBEC3H	protein_coding	1046	apolipoprotein B mRNA editing enzyme catalytic subunit 3H [Source:HGNC Symbol;Acc:HGNC:24100]	164668	B7TQM4	B7TQM4
3.91948	4.57586	0.731716	5.45417	4.92029599515328e-08	4.46885883759797e-06	7.30801	5.3498	TRUE	ENSG00000286811.1	ENSG00000286811	6	ENSG00000286811	lncRNA	803	novel transcript	NA	NA	NA
35.2401	1.77354	0.218418	5.44174	5.27632526103652e-08	4.77233767801137e-06	7.27767	5.32127	TRUE	ENSG00000064300.9	ENSG00000064300	17	NGFR	protein_coding	3408	nerve growth factor receptor [Source:HGNC Symbol;Acc:HGNC:7809]	4804	P08138	P08138
394.181	-1.26402	0.125028	-5.43122	5.59712393542632e-08	5.04157469191831e-06	7.25204	5.29743	TRUE	ENSG00000275714.2	ENSG00000275714	6	H3C1	protein_coding	508	H3 clustered histone 1 [Source:HGNC Symbol;Acc:HGNC:4766]	8350	P68431	P68431
16.0427	2.50571	0.354409	5.41957	5.97411726558068e-08	5.3590044508283e-06	7.22373	5.27092	TRUE	ENSG00000267757.4	ENSG00000267757	19	EML2-AS1	lncRNA	886	EML2 antisense RNA 1 [Source:HGNC Symbol;Acc:HGNC:48331]	100287177	NA	NA
317.255	-1.20188	0.114053	-5.40906	6.33566928662292e-08	5.66003766843469e-06	7.19821	5.24718	TRUE	ENSG00000112029.10	ENSG00000112029	6	FBXO5	protein_coding	2610	F-box protein 5 [Source:HGNC Symbol;Acc:HGNC:13584]	26271	Q9UKT4	Q9UKT4
450.589	1.07362	0.090682	5.38871	7.09652425757006e-08	6.31387901087805e-06	7.14895	5.1997	TRUE	ENSG00000289047.2	ENSG00000289047	6	ENSG00000289047	lncRNA	3468	novel transcript	100294145	NA	NA
214.619	-1.26447	0.12653	-5.37031	7.85998005879075e-08	6.96470915941141e-06	7.10458	5.1571	TRUE	ENSG00000065328.17	ENSG00000065328	10	MCM10	protein_coding	4587	minichromosome maintenance 10 replication initiation factor [Source:HGNC Symbol;Acc:HGNC:18043]	55388	Q7L590	Q7L590
196.385	-1.32263	0.138322	-5.33299	9.66085182276662e-08	8.52579951549258e-06	7.01498	5.06926	TRUE	ENSG00000167513.9	ENSG00000167513	16	CDT1	protein_coding	2664	chromatin licensing and DNA replication factor 1 [Source:HGNC Symbol;Acc:HGNC:24576]	81620	Q9H211	Q9H211
14.8199	2.70178	0.399557	5.2979	1.17140007926527e-07	1.02960398902518e-05	6.93129	4.98733	TRUE	ENSG00000196208.14	ENSG00000196208	2	GREB1	protein_coding	8555	growth regulating estrogen receptor binding 1 [Source:HGNC Symbol;Acc:HGNC:24885]	9687	Q4ZG55	Q4ZG55
659.176	-1.00648	0.0797183	-5.28756	1.23955904501309e-07	1.08513687000785e-05	6.90673	4.96452	TRUE	ENSG00000100297.16	ENSG00000100297	22	MCM5	protein_coding	4599	minichromosome maintenance complex component 5 [Source:HGNC Symbol;Acc:HGNC:6948]	4174	B1AHB0	B1AHB0
5.8441	3.13972	0.483775	5.28087	1.28571552622993e-07	1.1210410816304e-05	6.89086	4.95038	TRUE	ENSG00000274276.6	ENSG00000274276	21	ENSG00000274276	artifact	2495	cystathionine-beta-synthase like	102724560	P0DN79	P0DN79
1161.02	0.939179	0.0670881	5.27988	1.29270974347487e-07	1.12264888399463e-05	6.8885	4.94976	TRUE	ENSG00000180900.20	ENSG00000180900	8	SCRIB	protein_coding	5607	scribble planar cell polarity protein [Source:HGNC Symbol;Acc:HGNC:30377]	23513	A0A0G2JNZ2	A0A0G2JNZ2
1005.33	-1.18767	0.114522	-5.26282	1.41865388931063e-07	1.2271356142537e-05	6.84812	4.91111	TRUE	ENSG00000286522.2	ENSG00000286522	6	H3C2	protein_coding	511	H3 clustered histone 2 [Source:HGNC Symbol;Acc:HGNC:4776]	8358	P68431	P68431
1220.54	1.08937	0.0959796	5.25536	1.47734290398956e-07	1.27285061743733e-05	6.83052	4.89522	TRUE	ENSG00000063660.9	ENSG00000063660	2	GPC1	protein_coding	3719	glypican 1 [Source:HGNC Symbol;Acc:HGNC:4449]	2817	P35052	P35052
150.866	2.04034	0.279907	5.1995	1.99820824426549e-07	1.7104862227484e-05	6.69936	4.76688	TRUE	ENSG00000136688.11	ENSG00000136688	2	IL36G	protein_coding	1211	interleukin 36 gamma [Source:HGNC Symbol;Acc:HGNC:15741]	56300	Q9NZH8	Q9NZH8
28.938	1.74269	0.222672	5.19925	2.00098168089202e-07	1.7104862227484e-05	6.69876	4.76688	TRUE	ENSG00000290840.1	ENSG00000290840	Y	XGY2	lncRNA	1492	XG pseudogene, Y-linked 2 [Source:HGNC Symbol;Acc:HGNC:34022]	NA	NA	NA
1458.4	0.932477	0.0671282	5.17688	2.25622850743437e-07	1.92114332050994e-05	6.64662	4.71644	TRUE	ENSG00000149480.7	ENSG00000149480	11	MTA2	protein_coding	3083	metastasis associated 1 family member 2 [Source:HGNC Symbol;Acc:HGNC:7411]	9219	O94776	O94776
24.8413	1.86703	0.247907	5.17157	2.32135902506343e-07	1.96890988437092e-05	6.63426	4.70577	TRUE	ENSG00000224960.5	ENSG00000224960	X	PPP4R3C	protein_coding	3135	protein phosphatase 4 regulatory subunit 3C [Source:HGNC Symbol;Acc:HGNC:33146]	139420	NA	NA
289.347	-1.1517	0.109833	-5.16	2.46947031720092e-07	2.08641527032348e-05	6.6074	4.6806	TRUE	ENSG00000094804.12	ENSG00000094804	17	CDC6	protein_coding	4564	cell division cycle 6 [Source:HGNC Symbol;Acc:HGNC:1744]	990	A0A024R1S2	A0A024R1S2
198.29	-1.15767	0.11115	-5.15257	2.56945409442445e-07	2.16250812163182e-05	6.59016	4.66504	TRUE	ENSG00000105011.9	ENSG00000105011	19	ASF1B	protein_coding	1689	anti-silencing function 1B histone chaperone [Source:HGNC Symbol;Acc:HGNC:20996]	55723	A0A024R7G4	A0A024R7G4
243.928	-1.31239	0.141513	-5.14034	2.74235075058914e-07	2.29914467928239e-05	6.56188	4.63843	TRUE	ENSG00000196584.4	ENSG00000196584	7	XRCC2	protein_coding	4771	X-ray repair cross complementing 2 [Source:HGNC Symbol;Acc:HGNC:12829]	7516	O43543	O43543
4.38846	4.39109	0.742773	5.12421	2.98784644625288e-07	2.49371876461388e-05	6.52464	4.60315	TRUE	ENSG00000093072.19	ENSG00000093072	22	ADA2	protein_coding	5353	adenosine deaminase 2 [Source:HGNC Symbol;Acc:HGNC:1839]	51816	Q9NZK5	Q9NZK5
18.5315	2.01983	0.28005	5.12362	2.99731313115349e-07	2.49371876461388e-05	6.52327	4.60315	TRUE	ENSG00000286369.2	ENSG00000286369	11	ENSG00000286369	lncRNA	642	novel transcript	105369363	NA	NA
132.925	1.40479	0.160037	5.12275	3.01115071462941e-07	2.49570582804151e-05	6.52127	4.60281	TRUE	ENSG00000113504.21	ENSG00000113504	5	SLC12A7	protein_coding	5300	solute carrier family 12 member 7 [Source:HGNC Symbol;Acc:HGNC:10915]	10723	Q9Y666	Q9Y666
153.562	1.16143	0.112727	5.11378	3.15781229195953e-07	2.60734819470204e-05	6.50061	4.5838	TRUE	ENSG00000151689.13	ENSG00000151689	2	INPP1	protein_coding	2044	inositol polyphosphate-1-phosphatase [Source:HGNC Symbol;Acc:HGNC:6071]	3628	P49441	P49441
104.331	1.63152	0.205521	5.09224	3.53853888617805e-07	2.9106819109777e-05	6.45118	4.53601	TRUE	ENSG00000162772.17	ENSG00000162772	1	ATF3	protein_coding	2103	activating transcription factor 3 [Source:HGNC Symbol;Acc:HGNC:785]	467	P18847	P18847
220.752	-1.31416	0.144699	-5.03941	4.66972720239439e-07	3.82671855480425e-05	6.33071	4.41717	TRUE	ENSG00000080986.13	ENSG00000080986	18	NDC80	protein_coding	2126	NDC80 kinetochore complex component [Source:HGNC Symbol;Acc:HGNC:16909]	10403	A8K031	A8K031
6.66495	2.95728	0.472175	5.02423	5.05461939995079e-07	4.12661399551038e-05	6.29631	4.38441	TRUE	ENSG00000112818.11	ENSG00000112818	6	MEP1A	protein_coding	2893	meprin A subunit alpha [Source:HGNC Symbol;Acc:HGNC:7015]	4224	Q16819	Q16819
386.934	-1.2702	0.136523	-5.01921	5.18855836553946e-07	4.22015653925482e-05	6.28495	4.37467	TRUE	ENSG00000112984.12	ENSG00000112984	5	KIF20A	protein_coding	3095	kinesin family member 20A [Source:HGNC Symbol;Acc:HGNC:9787]	10112	O95235	O95235
378.477	-1.10503	0.103651	-5.01751	5.23453244706586e-07	4.24172261268184e-05	6.28112	4.37246	TRUE	ENSG00000012048.24	ENSG00000012048	17	BRCA1	protein_coding	7270	BRCA1 DNA repair associated [Source:HGNC Symbol;Acc:HGNC:1100]	672	P38398	P38398
98.2203	-1.40534	0.164241	-4.99493	5.88565970069872e-07	4.75168926503077e-05	6.2302	4.32315	TRUE	ENSG00000129195.16	ENSG00000129195	17	PIMREG	protein_coding	1908	PICALM interacting mitotic regulator [Source:HGNC Symbol;Acc:HGNC:25483]	54478	A0A0S2Z5F0	A0A0S2Z5F0
11343.5	1.12162	0.107558	4.98952	6.05284003845397e-07	4.868627570414e-05	6.21804	4.31259	TRUE	ENSG00000124145.6	ENSG00000124145	20	SDC4	protein_coding	2613	syndecan 4 [Source:HGNC Symbol;Acc:HGNC:10661]	6385	P31431	P31431
9.94566	2.43126	0.371644	4.96791	6.76800707015233e-07	5.42386096011693e-05	6.16954	4.26569	TRUE	ENSG00000283234.1	ENSG00000283234	1	ENSG00000283234	transcribed_unitary_pseudogene	1162	novel pseudogene	NA	NA	NA
96.0936	1.38092	0.16061	4.95588	7.20053001736444e-07	5.7493462754033e-05	6.14264	4.24038	TRUE	ENSG00000267106.9	ENSG00000267106	19	ZNF561-AS1	lncRNA	5423	ZNF561 antisense RNA 1 _head to head_ [Source:HGNC Symbol;Acc:HGNC:27613]	284385	NA	NA
3.93466	3.98628	0.690752	4.92408	8.47580009934359e-07	6.7202093045493e-05	6.07182	4.17262	TRUE	ENSG00000172073.4	ENSG00000172073	2	TEX37	protein_coding	798	testis expressed 37 [Source:HGNC Symbol;Acc:HGNC:26341]	200523	A0A140VK60	A0A140VK60
5.81625	3.63747	0.619921	4.92403	8.47810605904697e-07	6.7202093045493e-05	6.0717	4.17262	TRUE	ENSG00000179165.12	ENSG00000179165	6	PXT1	protein_coding	2073	peroxisomal testis enriched protein 1 [Source:HGNC Symbol;Acc:HGNC:18312]	222659	Q8NFP0	Q8NFP0
626.945	0.974792	0.0800263	4.87126	1.10889294552905e-06	8.75784363284141e-05	5.95511	4.0576	TRUE	ENSG00000178235.8	ENSG00000178235	13	SLITRK1	protein_coding	5189	SLIT and NTRK like family member 1 [Source:HGNC Symbol;Acc:HGNC:20297]	114798	Q96PX8	Q96PX8
2643.28	-1.22512	0.131478	-4.86893	1.12202813399359e-06	8.82959179234379e-05	5.95	4.05406	TRUE	ENSG00000148773.14	ENSG00000148773	10	MKI67	protein_coding	12716	marker of proliferation Ki-67 [Source:HGNC Symbol;Acc:HGNC:7107]	4288	P46013	P46013
932.162	1.10755	0.107359	4.86767	1.12921201578158e-06	8.85415953957082e-05	5.94722	4.05285	TRUE	ENSG00000054148.18	ENSG00000054148	9	PHPT1	protein_coding	1316	phosphohistidine phosphatase 1 [Source:HGNC Symbol;Acc:HGNC:30033]	29085	Q9NRX4	Q9NRX4
569.75	0.936497	0.0722686	4.86427	1.14877182604889e-06	8.97524310545292e-05	5.93977	4.04695	TRUE	ENSG00000125746.18	ENSG00000125746	19	EML2	protein_coding	2974	EMAP like 2 [Source:HGNC Symbol;Acc:HGNC:18035]	24139	O95834	O95834
194.825	1.13452	0.113683	4.8341	1.33747805669912e-06	0.000104123	5.87371	3.98245	TRUE	ENSG00000274605.4	ENSG00000274605	13	PCCA-DT	lncRNA	1380	PCCA divergent transcript [Source:HGNC Symbol;Acc:HGNC:53266]	105370333	NA	NA
769.8	1.11943	0.110696	4.82828	1.3771604105972e-06	0.000106578	5.86102	3.97233	TRUE	ENSG00000181104.7	ENSG00000181104	5	F2R	protein_coding	3727	coagulation factor II thrombin receptor [Source:HGNC Symbol;Acc:HGNC:3537]	2149	P25116	P25116
41.7862	1.80212	0.252102	4.82805	1.37878965354266e-06	0.000106578	5.8605	3.97233	TRUE	ENSG00000173320.12	ENSG00000173320	4	STOX2	protein_coding	10507	storkhead box 2 [Source:HGNC Symbol;Acc:HGNC:25450]	56977	Q9P2F5	Q9P2F5
191.476	-1.24231	0.136504	-4.81558	1.46774663414204e-06	0.000113053	5.83335	3.94672	TRUE	ENSG00000127564.17	ENSG00000127564	16	PKMYT1	protein_coding	2308	protein kinase, membrane associated tyrosine/threonine 1 [Source:HGNC Symbol;Acc:HGNC:29650]	9088	Q99640	Q99640
804.001	1.23323	0.13489	4.80592	1.54042214233986e-06	0.000117943	5.81236	3.92833	TRUE	ENSG00000166025.18	ENSG00000166025	11	AMOTL1	protein_coding	8980	angiomotin like 1 [Source:HGNC Symbol;Acc:HGNC:17811]	154810	Q8IY63	Q8IY63
1559.51	-0.957409	0.0775009	-4.80571	1.54205957354871e-06	0.000117943	5.8119	3.92833	TRUE	ENSG00000104738.19	ENSG00000104738	8	MCM4	protein_coding	5442	minichromosome maintenance complex component 4 [Source:HGNC Symbol;Acc:HGNC:6947]	4173	B4DLA6	B4DLA6
68.6492	1.78881	0.250938	4.7974	1.60739106214888e-06	0.00012251	5.79388	3.91183	TRUE	ENSG00000185634.12	ENSG00000185634	15	SHC4	protein_coding	5027	SHC adaptor protein 4 [Source:HGNC Symbol;Acc:HGNC:16743]	399694	Q6S5L8	Q6S5L8
280.152	-1.14371	0.116588	-4.7925	1.64714563174159e-06	0.00012483	5.78327	3.90368	TRUE	ENSG00000090889.12	ENSG00000090889	X	KIF4A	protein_coding	4388	kinesin family member 4A [Source:HGNC Symbol;Acc:HGNC:13339]	24137	O95239	O95239
160.264	-1.20574	0.129538	-4.79224	1.64927525494822e-06	0.00012483	5.78271	3.90368	TRUE	ENSG00000085840.13	ENSG00000085840	1	ORC1	protein_coding	3121	origin recognition complex subunit 1 [Source:HGNC Symbol;Acc:HGNC:8487]	4998	Q13415	Q13415
6.38444	2.68505	0.44324	4.73804	2.15799429866607e-06	0.000162768	5.66595	3.78843	TRUE	ENSG00000198879.13	ENSG00000198879	10	SFMBT2	protein_coding	8056	Scm like with four mbt domains 2 [Source:HGNC Symbol;Acc:HGNC:20256]	57713	Q5VUG0	Q5VUG0
118.666	1.19566	0.12915	4.72864	2.26024010594065e-06	0.000169892	5.64585	3.76983	TRUE	ENSG00000104267.10	ENSG00000104267	8	CA2	protein_coding	1562	carbonic anhydrase 2 [Source:HGNC Symbol;Acc:HGNC:1373]	760	P00918	P00918
347.472	-1.20255	0.130676	-4.7261	2.28872788213797e-06	0.000171442	5.64041	3.76588	TRUE	ENSG00000142945.13	ENSG00000142945	1	KIF2C	protein_coding	2955	kinesin family member 2C [Source:HGNC Symbol;Acc:HGNC:6393]	11004	B7Z6Q6	B7Z6Q6
1515.01	1.06777	0.102788	4.69716	2.63799549004801e-06	0.000196928	5.57873	3.70569	TRUE	ENSG00000162981.14	ENSG00000162981	2	LRATD1	protein_coding	6319	LRAT domain containing 1 [Source:HGNC Symbol;Acc:HGNC:20743]	151354	Q96KN4	Q96KN4
25.2737	1.86384	0.272506	4.693	2.69224890632408e-06	0.000200292	5.56988	3.69834	TRUE	ENSG00000213398.8	ENSG00000213398	16	LCAT	protein_coding	1496	lecithin-cholesterol acyltransferase [Source:HGNC Symbol;Acc:HGNC:6522]	3931	A0A140VK24	A0A140VK24
33.2779	1.55164	0.206721	4.67626	2.92155615867491e-06	0.000216613	5.53439	3.66432	TRUE	ENSG00000196209.13	ENSG00000196209	20	SIRPB2	protein_coding	2679	signal regulatory protein beta 2 [Source:HGNC Symbol;Acc:HGNC:16247]	284759	B3KTG0	B3KTG0
35.3819	1.95784	0.295211	4.6505	3.31131747759664e-06	0.000244678	5.48	3.6114	TRUE	ENSG00000258018.2	ENSG00000258018	12	LINC02457	lncRNA	4898	long intergenic non-protein coding RNA 2457 [Source:HGNC Symbol;Acc:HGNC:53393]	NA	NA	NA
89.7883	2.0557	0.317148	4.63739	3.52841968771116e-06	0.00025984	5.45242	3.58529	TRUE	ENSG00000107099.18	ENSG00000107099	9	DOCK8	protein_coding	9277	dedicator of cytokinesis 8 [Source:HGNC Symbol;Acc:HGNC:19191]	81704	Q8NF50	Q8NF50
376.987	-1.23579	0.140686	-4.62612	3.72575239158076e-06	0.000273448	5.42879	3.56313	TRUE	ENSG00000166851.15	ENSG00000166851	16	PLK1	protein_coding	4135	polo like kinase 1 [Source:HGNC Symbol;Acc:HGNC:9077]	5347	P53350	P53350
599.713	1.32402	0.15986	4.62316	3.77935090081385e-06	0.000276451	5.42258	3.55838	TRUE	ENSG00000138166.6	ENSG00000138166	10	DUSP5	protein_coding	2477	dual specificity phosphatase 5 [Source:HGNC Symbol;Acc:HGNC:3071]	1847	Q16690	Q16690
170.337	-1.12053	0.115891	-4.62129	3.81368352040381e-06	0.000278029	5.41866	3.55591	TRUE	ENSG00000159259.8	ENSG00000159259	21	CHAF1B	protein_coding	4466	chromatin assembly factor 1 subunit B [Source:HGNC Symbol;Acc:HGNC:1911]	8208	Q13112	Q13112
332.206	1.73402	0.249414	4.607	4.08516656691295e-06	0.000296828	5.38879	3.52749	TRUE	ENSG00000109321.11	ENSG00000109321	4	AREG	protein_coding	1234	amphiregulin [Source:HGNC Symbol;Acc:HGNC:651]	374	P15514	P15514
394.232	-1.13849	0.120227	-4.60406	4.14339247410706e-06	0.000300059	5.38264	3.52279	TRUE	ENSG00000164104.12	ENSG00000164104	4	HMGB2	protein_coding	1841	high mobility group box 2 [Source:HGNC Symbol;Acc:HGNC:5000]	3148	P26583	P26583
311.089	1.07049	0.105526	4.60103	4.2041362531894e-06	0.00030345	5.37632	3.51791	TRUE	ENSG00000141579.7	ENSG00000141579	17	ZNF750	protein_coding	3158	zinc finger protein 750 [Source:HGNC Symbol;Acc:HGNC:25843]	79755	Q32MQ0	Q32MQ0
1938.38	-1.17241	0.127753	-4.59828	4.2598967346111e-06	0.00030646	5.3706	3.51363	TRUE	ENSG00000066279.19	ENSG00000066279	1	ASPM	protein_coding	11085	assembly factor for spindle microtubules [Source:HGNC Symbol;Acc:HGNC:19048]	259266	B3KWI2	B3KWI2
64.1125	1.35624	0.168446	4.57879	4.67668430929168e-06	0.000335337	5.33006	3.47452	TRUE	ENSG00000179588.9	ENSG00000179588	16	ZFPM1	protein_coding	5432	zinc finger protein, FOG family member 1 [Source:HGNC Symbol;Acc:HGNC:19762]	161882	Q8IX07	Q8IX07
319.919	-1.36283	0.170301	-4.56762	4.93297443397792e-06	0.000352554	5.30689	3.45277	TRUE	ENSG00000274997.2	ENSG00000274997	6	H2AC12	protein_coding	457	H2A clustered histone 12 [Source:HGNC Symbol;Acc:HGNC:13671]	85235	A3KPC7	A3KPC7
109.432	-1.34985	0.167673	-4.56178	5.07211110489512e-06	0.000361313	5.29481	3.44212	TRUE	ENSG00000093009.11	ENSG00000093009	22	CDC45	protein_coding	2072	cell division cycle 45 [Source:HGNC Symbol;Acc:HGNC:1739]	8318	O75419	O75419
3.62426	3.8567	0.717507	4.55986	5.11867058695171e-06	0.000363442	5.29084	3.43956	TRUE	ENSG00000162490.7	ENSG00000162490	1	DRAXIN	protein_coding	7365	dorsal inhibitory axon guidance protein [Source:HGNC Symbol;Acc:HGNC:25054]	374946	Q8NBI3	Q8NBI3
32.8612	-1.97765	0.305827	-4.55384	5.26748960549566e-06	0.000372795	5.2784	3.42853	TRUE	ENSG00000286456.3	ENSG00000286456	7	ENSG00000286456	lncRNA	1285	novel transcript	NA	NA	NA
398.349	-1.14559	0.123211	-4.55011	5.36171846172002e-06	0.000378235	5.2707	3.42224	TRUE	ENSG00000109805.10	ENSG00000109805	4	NCAPG	protein_coding	4587	non-SMC condensin I complex subunit G [Source:HGNC Symbol;Acc:HGNC:24304]	64151	Q9BPX3	Q9BPX3
770.129	0.834335	0.0552842	4.51073	6.46042526917322e-06	0.000454272	5.18974	3.34268	TRUE	ENSG00000161714.12	ENSG00000161714	17	PLCD3	protein_coding	6132	phospholipase C delta 3 [Source:HGNC Symbol;Acc:HGNC:9061]	113026	Q8N3E9	Q8N3E9
10063.5	1.41945	0.186608	4.47188	7.75361189175223e-06	0.000543451	5.1105	3.26484	TRUE	ENSG00000169429.12	ENSG00000169429	4	CXCL8	protein_coding	2018	C-X-C motif chemokine ligand 8 [Source:HGNC Symbol;Acc:HGNC:6025]	3576	A0A024RDA5	A0A024RDA5
3.8823	3.65596	0.688069	4.46321	8.07414543656195e-06	0.000564103	5.0929	3.24864	TRUE	ENSG00000270765.7	ENSG00000270765	17	GAS2L2	protein_coding	3375	growth arrest specific 2 like 2 [Source:HGNC Symbol;Acc:HGNC:24846]	246176	Q8NHY3	Q8NHY3
27.7004	1.75783	0.263004	4.45953	8.21396316682239e-06	0.000572038	5.08545	3.24257	TRUE	ENSG00000237886.2	ENSG00000237886	9	NALT1	lncRNA	785	NOTCH1 associated lncRNA in T cell acute lymphoblastic leukemia 1 [Source:HGNC Symbol;Acc:HGNC:51192]	NA	NA	NA
111.642	1.31446	0.163969	4.44899	8.62766510609713e-06	0.000598936	5.06411	3.22262	TRUE	ENSG00000140545.16	ENSG00000140545	15	MFGE8	protein_coding	3105	milk fat globule EGF and factor V/VIII domain containing [Source:HGNC Symbol;Acc:HGNC:7036]	4240	Q08431	Q08431
15.1578	1.91293	0.29884	4.44373	8.84121009574274e-06	0.000611671	5.05349	3.21348	TRUE	ENSG00000251429.1	ENSG00000251429	4	AIDAP2	transcribed_processed_pseudogene	3115	AIDA pseudogene 2 [Source:HGNC Symbol;Acc:HGNC:54664]	646890	NA	NA
30.3327	1.59822	0.228052	4.4431	8.8672377719977e-06	0.000611671	5.05221	3.21348	TRUE	ENSG00000170209.5	ENSG00000170209	11	ANKK1	protein_coding	2553	ankyrin repeat and kinase domain containing 1 [Source:HGNC Symbol;Acc:HGNC:21027]	255239	Q8NFD2	Q8NFD2
410.642	-1.06834	0.108824	-4.44184	8.91908877858106e-06	0.000613307	5.04968	3.21232	TRUE	ENSG00000162063.13	ENSG00000162063	16	CCNF	protein_coding	4230	cyclin F [Source:HGNC Symbol;Acc:HGNC:1591]	899	Q59HD0	Q59HD0
13.0228	2.01791	0.322869	4.43816	9.07322965019461e-06	0.000621944	5.04224	3.20625	TRUE	ENSG00000273204.1	ENSG00000273204	1	ENSG00000273204	lncRNA	429	novel transcript, antisense to EXTL2	NA	NA	NA
132.64	-1.27041	0.155792	-4.39976	1.08370101511967e-05	0.000740518	4.96509	3.13046	TRUE	ENSG00000137135.18	ENSG00000137135	9	ARHGEF39	protein_coding	4498	Rho guanine nucleotide exchange factor 39 [Source:HGNC Symbol;Acc:HGNC:25909]	84904	Q8N4T4	Q8N4T4
29.3759	1.62955	0.237874	4.39135	1.12647508170583e-05	0.00076691	4.94828	3.11526	TRUE	ENSG00000245025.3	ENSG00000245025	8	ENSG00000245025	lncRNA	4918	novel transcript, antisense to RHOBTB2	NA	NA	NA
2597.01	1.05305	0.106607	4.3908	1.12936032619981e-05	0.00076691	4.94717	3.11526	TRUE	ENSG00000196754.13	ENSG00000196754	1	S100A2	protein_coding	977	S100 calcium binding protein A2 [Source:HGNC Symbol;Acc:HGNC:10492]	6273	P29034	P29034
30.5115	1.55418	0.221068	4.38424	1.1639190672047e-05	0.000787923	4.93408	3.10352	TRUE	ENSG00000241749.4	ENSG00000241749	12	RPSAP52	transcribed_processed_pseudogene	1144	ribosomal protein SA pseudogene 52 [Source:HGNC Symbol;Acc:HGNC:35752]	204010	NA	NA
3.79602	3.62316	0.693349	4.38192	1.17640340938599e-05	0.000793602	4.92944	3.1004	TRUE	ENSG00000223883.2	ENSG00000223883	1	LINC01707	lncRNA	3539	long intergenic non-protein coding RNA 1707 [Source:HGNC Symbol;Acc:HGNC:52495]	105378785	NA	NA
132.589	-1.22453	0.145976	-4.38133	1.17959064395017e-05	0.000793602	4.92827	3.1004	TRUE	ENSG00000161888.12	ENSG00000161888	19	SPC24	protein_coding	2290	SPC24 component of NDC80 kinetochore complex [Source:HGNC Symbol;Acc:HGNC:26913]	147841	Q8NBT2	Q8NBT2
6.5095	2.5439	0.447489	4.37763	1.19974518053186e-05	0.000804678	4.92091	3.09438	TRUE	ENSG00000163689.21	ENSG00000163689	3	CFAP20DC	protein_coding	4108	CFAP20 domain containing [Source:HGNC Symbol;Acc:HGNC:24763]	200844	Q6ZVT6	Q6ZVT6
3.05512	3.77362	0.729303	4.3722	1.23002070931172e-05	0.000822454	4.91009	3.08489	TRUE	ENSG00000288533.1	ENSG00000288533	18	ENSG00000288533	lncRNA	2438	novel transcript, antisense to TYMS and CLUL1	NA	NA	NA
964.919	1.01196	0.0977631	4.36763	1.25601774310013e-05	0.000837268	4.901	3.07714	TRUE	ENSG00000164543.7	ENSG00000164543	7	STK17A	protein_coding	3918	serine/threonine kinase 17a [Source:HGNC Symbol;Acc:HGNC:11395]	9263	Q9UEE5	Q9UEE5
86.894	-1.3984	0.186667	-4.35769	1.31441012870503e-05	0.000873522	4.88127	3.05873	TRUE	ENSG00000131153.9	ENSG00000131153	16	GINS2	protein_coding	2628	GINS complex subunit 2 [Source:HGNC Symbol;Acc:HGNC:24575]	51659	Q9Y248	Q9Y248
11.492	2.20299	0.372104	4.34831	1.37187849862525e-05	0.000908942	4.86268	3.04146	TRUE	ENSG00000278434.1	ENSG00000278434	16	ENSG00000278434	lncRNA	1455	novel transcript, sense intronic to CDIP1	NA	NA	NA
716.848	-1.03117	0.102878	-4.33721	1.44302476729765e-05	0.000953183	4.84073	3.02082	TRUE	ENSG00000175130.7	ENSG00000175130	1	MARCKSL1	protein_coding	1546	MARCKS like 1 [Source:HGNC Symbol;Acc:HGNC:7142]	65108	P49006	P49006
902.87	-1.29986	0.165996	-4.30675	1.65672017424247e-05	0.00109103	4.78075	2.96216	TRUE	ENSG00000273983.2	ENSG00000273983	6	H3C8	protein_coding	496	H3 clustered histone 8 [Source:HGNC Symbol;Acc:HGNC:4772]	8355	P68431	P68431
11.6257	-3.94339	0.780156	-4.30481	1.67128353769644e-05	0.00109731	4.77695	2.95967	TRUE	ENSG00000288869.2	ENSG00000288869	2	SMANTIS	lncRNA	1349	SMARCA4 interacting SWI/SNF chromatin remodeling complex scaffold lncRNA [Source:HGNC Symbol;Acc:HGNC:54417]	107985770	NA	NA
215.601	0.977427	0.0912416	4.30138	1.69740204365544e-05	0.00111111	4.77022	2.95424	TRUE	ENSG00000148180.22	ENSG00000148180	9	GSN	protein_coding	6454	gelsolin [Source:HGNC Symbol;Acc:HGNC:4620]	2934	P06396	P06396
1117.42	0.879821	0.0685813	4.2994	1.71261727434092e-05	0.00111719	4.76634	2.95187	TRUE	ENSG00000137968.17	ENSG00000137968	1	SLC44A5	protein_coding	4406	solute carrier family 44 member 5 [Source:HGNC Symbol;Acc:HGNC:28524]	204962	Q8NCS7	Q8NCS7
231.365	-1.21918	0.147533	-4.29884	1.71693536157447e-05	0.00111719	4.76525	2.95187	TRUE	ENSG00000121152.10	ENSG00000121152	2	NCAPH	protein_coding	6030	non-SMC condensin I complex subunit H [Source:HGNC Symbol;Acc:HGNC:1112]	23397	Q15003	Q15003
4391.92	1.00301	0.0972843	4.29714	1.73016474621625e-05	0.00112244	4.76191	2.94984	TRUE	ENSG00000206075.14	ENSG00000206075	18	SERPINB5	protein_coding	2586	serpin family B member 5 [Source:HGNC Symbol;Acc:HGNC:8949]	5268	A0A024R2B6	A0A024R2B6
268.125	1.03611	0.105053	4.29448	1.75105477172268e-05	0.00113263	4.7567	2.94591	TRUE	ENSG00000278948.1	ENSG00000278948	22	ENSG00000278948	TEC	1849	TEC	NA	NA	NA
11.338	2.22148	0.381398	4.29084	1.77999542156777e-05	0.00114794	4.74958	2.94008	TRUE	ENSG00000258545.7	ENSG00000258545	X	RHOXF1-AS1	lncRNA	2102	RHOXF1 antisense RNA 1 [Source:HGNC Symbol;Acc:HGNC:51582]	101928969	NA	NA
203.117	-1.02434	0.102846	-4.27222	1.93536294070679e-05	0.00124446	4.71324	2.90502	TRUE	ENSG00000167670.16	ENSG00000167670	19	CHAF1A	protein_coding	3366	chromatin assembly factor 1 subunit A [Source:HGNC Symbol;Acc:HGNC:1910]	10036	Q13111	Q13111
52.6123	1.50249	0.215122	4.26514	1.99775731023756e-05	0.0012808	4.69946	2.89252	TRUE	ENSG00000173546.7	ENSG00000173546	15	CSPG4	protein_coding	8290	chondroitin sulfate proteoglycan 4 [Source:HGNC Symbol;Acc:HGNC:2466]	1464	Q6UVK1	Q6UVK1
3.07655	3.8018	0.756036	4.25488	2.09162457857124e-05	0.00133526	4.67952	2.87443	TRUE	ENSG00000253125.1	ENSG00000253125	8	ENSG00000253125	lncRNA	1630	novel transcript	NA	NA	NA
275.8	-1.02542	0.103536	-4.25414	2.09850446900554e-05	0.00133526	4.67809	2.87443	TRUE	ENSG00000149636.16	ENSG00000149636	20	DSN1	protein_coding	2447	DSN1 component of MIS12 kinetochore complex [Source:HGNC Symbol;Acc:HGNC:16165]	79980	Q9H410	Q9H410
6.82624	2.57923	0.468812	4.25387	2.10108033680787e-05	0.00133526	4.67756	2.87443	TRUE	ENSG00000125046.16	ENSG00000125046	3	SSUH2	protein_coding	3219	ssu-2 homolog [Source:HGNC Symbol;Acc:HGNC:24809]	51066	Q9Y2M2	Q9Y2M2
13.4623	1.87936	0.304926	4.24496	2.18634794983203e-05	0.00138541	4.66028	2.85842	TRUE	ENSG00000284713.2	ENSG00000284713	11	SMIM38	protein_coding	5447	small integral membrane protein 38 [Source:HGNC Symbol;Acc:HGNC:54074]	107984345	NA	NA
167.014	2.32442	0.410769	4.23463	2.28923566554258e-05	0.0014464	4.64031	2.83971	TRUE	ENSG00000140279.13	ENSG00000140279	15	DUOX2	protein_coding	6641	dual oxidase 2 [Source:HGNC Symbol;Acc:HGNC:13273]	50506	Q9NRD8	Q9NRD8
423.457	-1.2353	0.153698	-4.23124	2.32403613009957e-05	0.00146414	4.63376	2.83442	TRUE	ENSG00000145386.11	ENSG00000145386	4	CCNA2	protein_coding	2748	cyclin A2 [Source:HGNC Symbol;Acc:HGNC:1578]	890	P20248	P20248
779.019	0.895871	0.073512	4.22936	2.34359596286248e-05	0.00147221	4.63012	2.83203	TRUE	ENSG00000196704.14	ENSG00000196704	17	AMZ2	protein_coding	2650	archaelysin family metallopeptidase 2 [Source:HGNC Symbol;Acc:HGNC:28041]	51321	Q86W34	Q86W34
138.31	1.10847	0.123981	4.22251	2.41598087125867e-05	0.00151332	4.61691	2.82007	TRUE	ENSG00000090097.22	ENSG00000090097	3	PCBP4	protein_coding	2599	poly_rC_ binding protein 4 [Source:HGNC Symbol;Acc:HGNC:8652]	57060	A0A024R320	A0A024R320
3.66466	3.30977	0.645923	4.21847	2.45969250705345e-05	0.00153629	4.60912	2.81353	TRUE	ENSG00000161544.10	ENSG00000161544	17	CYGB	protein_coding	1962	cytoglobin [Source:HGNC Symbol;Acc:HGNC:16505]	114757	A0A1K0FUB6	A0A1K0FUB6
7.36832	2.42774	0.43741	4.21293	2.5208470406483e-05	0.00156792	4.59845	2.80468	TRUE	ENSG00000092068.21	ENSG00000092068	14	SLC7A8	protein_coding	4236	solute carrier family 7 member 8 [Source:HGNC Symbol;Acc:HGNC:11066]	23428	Q9UHI5	Q9UHI5
3.16703	3.96693	0.802896	4.21221	2.5288591225924e-05	0.00156792	4.59708	2.80468	TRUE	ENSG00000189275.6	ENSG00000189275	10	LINC01164	lncRNA	3384	long intergenic non-protein coding RNA 1164 [Source:HGNC Symbol;Acc:HGNC:49533]	399827	NA	NA
114.35	-1.16132	0.136839	-4.21194	2.53191248768887e-05	0.00156792	4.59655	2.80468	TRUE	ENSG00000126215.14	ENSG00000126215	14	XRCC3	protein_coding	3668	X-ray repair cross complementing 3 [Source:HGNC Symbol;Acc:HGNC:12830]	7517	O43542	O43542
3.7928	3.49856	0.69247	4.20754	2.58163853141984e-05	0.00159418	4.5881	2.79746	TRUE	ENSG00000196132.14	ENSG00000196132	20	MYT1	protein_coding	5758	myelin transcription factor 1 [Source:HGNC Symbol;Acc:HGNC:7622]	4661	Q01538	Q01538
342.538	-1.13111	0.130375	-4.18904	2.80134880090086e-05	0.00172497	4.55263	2.76322	TRUE	ENSG00000184661.14	ENSG00000184661	8	CDCA2	protein_coding	3565	cell division cycle associated 2 [Source:HGNC Symbol;Acc:HGNC:14623]	157313	A8K8Z0	A8K8Z0
3.55339	4.41668	0.914988	4.18773	2.8176147645828e-05	0.00173009	4.55012	2.76193	TRUE	ENSG00000224689.12	ENSG00000224689	19	ZNF812P	transcribed_unprocessed_pseudogene	1694	zinc finger protein 812, pseudogene [Source:HGNC Symbol;Acc:HGNC:33242]	NA	NA	NA
429.356	1.02743	0.106004	4.17409	2.99178717647477e-05	0.00183188	4.52407	2.7371	TRUE	ENSG00000167904.16	ENSG00000167904	8	TMEM68	protein_coding	2588	transmembrane protein 68 [Source:HGNC Symbol;Acc:HGNC:26510]	137695	Q96MH6	Q96MH6
1312.26	-0.978751	0.094376	-4.17255	3.01210325726383e-05	0.00183915	4.52113	2.73538	TRUE	ENSG00000171848.16	ENSG00000171848	2	RRM2	protein_coding	3673	ribonucleotide reductase regulatory subunit M2 [Source:HGNC Symbol;Acc:HGNC:10452]	6241	P31350	P31350
2711.73	1.10889	0.125888	4.16185	3.15676676383302e-05	0.0019221	4.50076	2.71622	TRUE	ENSG00000115009.13	ENSG00000115009	2	CCL20	protein_coding	839	C-C motif chemokine ligand 20 [Source:HGNC Symbol;Acc:HGNC:10619]	6364	P78556	P78556
931.503	0.936593	0.0846988	4.15154	3.30242038332622e-05	0.00200519	4.48117	2.69785	TRUE	ENSG00000112659.14	ENSG00000112659	6	CUL9	protein_coding	8150	cullin 9 [Source:HGNC Symbol;Acc:HGNC:15982]	23113	Q8IWT3	Q8IWT3
4.00083	3.85499	0.790278	4.13782	3.506249753388e-05	0.00212303	4.45516	2.67304	TRUE	ENSG00000168824.15	ENSG00000168824	4	NSG1	protein_coding	4172	neuronal vesicle trafficking associated 1 [Source:HGNC Symbol;Acc:HGNC:18790]	27065	B2R5R8	B2R5R8
322.788	-1.12163	0.130016	-4.12769	3.66424149135317e-05	0.00221255	4.43602	2.65511	TRUE	ENSG00000156970.13	ENSG00000156970	15	BUB1B	protein_coding	3669	BUB1 mitotic checkpoint serine/threonine kinase B [Source:HGNC Symbol;Acc:HGNC:1149]	701	O60566	O60566
450.447	-0.9713	0.0937085	-4.12276	3.7436202649524e-05	0.00225424	4.42671	2.647	TRUE	ENSG00000123473.17	ENSG00000123473	1	STIL	protein_coding	5351	STIL centriolar assembly protein [Source:HGNC Symbol;Acc:HGNC:10879]	6491	Q15468	Q15468
280.275	-1.11001	0.12766	-4.11288	3.90751015925992e-05	0.0023464	4.4081	2.6296	TRUE	ENSG00000177042.16	ENSG00000177042	11	TMEM80	protein_coding	2047	transmembrane protein 80 [Source:HGNC Symbol;Acc:HGNC:27453]	283232	A0A0A0MS80	A0A0A0MS80
198.705	-1.15419	0.138423	-4.11225	3.91820890714582e-05	0.0023464	4.40691	2.6296	TRUE	ENSG00000117650.13	ENSG00000117650	1	NEK2	protein_coding	2134	NIMA related kinase 2 [Source:HGNC Symbol;Acc:HGNC:7745]	4751	F6U4U2	F6U4U2
594.102	-1.19998	0.14995	-4.10145	4.10568458298663e-05	0.00245194	4.38661	2.61049	TRUE	ENSG00000169679.15	ENSG00000169679	2	BUB1	protein_coding	3762	BUB1 mitotic checkpoint serine/threonine kinase [Source:HGNC Symbol;Acc:HGNC:1148]	699	B4DYG2	B4DYG2
94.3471	1.25673	0.163951	4.09737	4.17865132205513e-05	0.0024887	4.37896	2.60403	TRUE	ENSG00000196152.10	ENSG00000196152	9	ZNF79	protein_coding	2194	zinc finger protein 79 [Source:HGNC Symbol;Acc:HGNC:13153]	7633	B4DY65	B4DY65
6.48389	2.37563	0.43754	4.09257	4.26612662014876e-05	0.00253387	4.36997	2.59622	TRUE	ENSG00000263727.1	ENSG00000263727	18	ENSG00000263727	lncRNA	268	novel transcript	NA	NA	NA
287.811	-1.18531	0.147013	-4.08366	4.43327618505573e-05	0.00262599	4.35328	2.58071	TRUE	ENSG00000013810.21	ENSG00000013810	4	TACC3	protein_coding	2943	transforming acidic coiled-coil containing protein 3 [Source:HGNC Symbol;Acc:HGNC:11524]	10460	Q9Y6A5	Q9Y6A5
274.83	0.983647	0.0981983	4.06	4.90736340815604e-05	0.00289894	4.30915	2.53776	TRUE	ENSG00000144045.14	ENSG00000144045	2	DQX1	protein_coding	2584	DEAQ-box RNA dependent ATPase 1 [Source:HGNC Symbol;Acc:HGNC:20410]	165545	Q8TE96	Q8TE96
7.50333	2.57595	0.491176	4.05352	5.04522507693803e-05	0.00297232	4.29712	2.5269	TRUE	ENSG00000178363.5	ENSG00000178363	10	CALML3	protein_coding	1811	calmodulin like 3 [Source:HGNC Symbol;Acc:HGNC:1452]	810	P27482	P27482
4.60913	2.83737	0.556082	4.05049	5.1109447242252e-05	0.00300292	4.2915	2.52246	TRUE	ENSG00000162040.7	ENSG00000162040	16	HS3ST6	protein_coding	1236	heparan sulfate-glucosamine 3-sulfotransferase 6 [Source:HGNC Symbol;Acc:HGNC:14178]	64711	Q96QI5	Q96QI5
594.506	1.77483	0.294002	4.04713	5.18497175300551e-05	0.00303823	4.28525	2.51738	TRUE	ENSG00000165272.16	ENSG00000165272	9	AQP3	protein_coding	2911	aquaporin 3 _Gill blood group_ [Source:HGNC Symbol;Acc:HGNC:636]	360	Q92482	Q92482
2394.07	0.98204	0.0981401	4.04603	5.20944333744793e-05	0.00304438	4.28321	2.5165	TRUE	ENSG00000143324.14	ENSG00000143324	1	XPR1	protein_coding	8484	xenotropic and polytropic retrovirus receptor 1 [Source:HGNC Symbol;Acc:HGNC:12827]	9213	Q9UBH6	Q9UBH6
41.574	2.30873	0.426348	4.0431	5.27483602054817e-05	0.00307435	4.27779	2.51225	TRUE	ENSG00000166183.16	ENSG00000166183	14	ASPG	protein_coding	4831	asparaginase [Source:HGNC Symbol;Acc:HGNC:20123]	374569	Q86U10	Q86U10
8.83586	2.06539	0.366496	4.03941	5.35866519523804e-05	0.00311488	4.27094	2.50656	TRUE	ENSG00000275493.2	ENSG00000275493	9	ENSG00000275493	processed_pseudogene	342	family with sequence similarity 27 member _FAM27D_ pseudogene	NA	NA	NA
84.7841	-1.22853	0.159483	-4.03532	5.4528500649388e-05	0.0031612	4.26338	2.50015	TRUE	ENSG00000182010.11	ENSG00000182010	10	RTKN2	protein_coding	6886	rhotekin 2 [Source:HGNC Symbol;Acc:HGNC:19364]	219790	Q8IZC4	Q8IZC4
11.2899	1.9765	0.345278	4.0302	5.57305677662772e-05	0.00322232	4.25391	2.49183	TRUE	ENSG00000256040.2	ENSG00000256040	9	PAPPA-AS1	lncRNA	2450	PAPPA antisense RNA 1 [Source:HGNC Symbol;Acc:HGNC:35152]	493913	NA	NA
437.031	-1.09743	0.127433	-4.02148	5.78346245743042e-05	0.00333513	4.23781	2.47689	TRUE	ENSG00000278705.3	ENSG00000278705	6	H4C2	protein_coding	388	H4 clustered histone 2 [Source:HGNC Symbol;Acc:HGNC:4789]	8366	B2R4R0	B2R4R0
1755.38	0.869537	0.0709067	4.01337	5.98591403218931e-05	0.00344213	4.22287	2.46317	TRUE	ENSG00000226479.4	ENSG00000226479	2	TMEM185B	protein_coding	5922	transmembrane protein 185B [Source:HGNC Symbol;Acc:HGNC:18896]	79134	Q9H7F4	Q9H7F4
772.075	0.909079	0.0807709	4.01279	6.00059210855253e-05	0.00344213	4.22181	2.46317	TRUE	ENSG00000137500.10	ENSG00000137500	11	CCDC90B	protein_coding	3990	coiled-coil domain containing 90B [Source:HGNC Symbol;Acc:HGNC:28108]	60492	Q9GZT6	Q9GZT6
1557.58	0.866566	0.0704421	3.99766	6.39716112195121e-05	0.00365998	4.19401	2.43652	TRUE	ENSG00000126391.14	ENSG00000126391	11	FRMD8	protein_coding	3685	FERM domain containing 8 [Source:HGNC Symbol;Acc:HGNC:25462]	83786	Q9BZ67	Q9BZ67
67.2545	1.38258	0.199562	3.99683	6.41954420388426e-05	0.00366317	4.1925	2.43614	TRUE	ENSG00000249307.8	ENSG00000249307	4	LINC01088	lncRNA	2810	long intergenic non-protein coding RNA 1088 [Source:HGNC Symbol;Acc:HGNC:49148]	100505875	NA	NA
421.568	1.01928	0.108836	3.9906	6.59070487638473e-05	0.00375102	4.18107	2.42585	TRUE	ENSG00000114480.13	ENSG00000114480	3	GBE1	protein_coding	2941	1,4-alpha-glucan branching enzyme 1 [Source:HGNC Symbol;Acc:HGNC:4180]	2632	Q04446	Q04446
128.603	1.34348	0.190769	3.97612	7.00481116618634e-05	0.00397632	4.1546	2.40052	TRUE	ENSG00000275894.1	ENSG00000275894	20	ENSG00000275894	lncRNA	709	novel transcript, sense intronic to SDC4	NA	NA	NA
1027.16	1.05821	0.119085	3.97402	7.06705198533997e-05	0.00400124	4.15076	2.39781	TRUE	ENSG00000133639.6	ENSG00000133639	12	BTG1	protein_coding	4629	BTG anti-proliferation factor 1 [Source:HGNC Symbol;Acc:HGNC:1130]	694	P62324	P62324
443.459	-1.09391	0.12814	-3.97177	7.13405809920229e-05	0.00402871	4.14666	2.39483	TRUE	ENSG00000138180.16	ENSG00000138180	10	CEP55	protein_coding	2658	centrosomal protein 55 [Source:HGNC Symbol;Acc:HGNC:1161]	55165	Q53EZ4	Q53EZ4
17.9769	1.88249	0.326834	3.96998	7.18781391844663e-05	0.00404858	4.1434	2.3927	TRUE	ENSG00000130477.16	ENSG00000130477	19	UNC13A	protein_coding	9985	unc-13 homolog A [Source:HGNC Symbol;Acc:HGNC:23150]	23025	Q9UPW8	Q9UPW8
16.0399	1.96869	0.348946	3.96544	7.32603237919597e-05	0.0041158	4.13513	2.38555	TRUE	ENSG00000255400.1	ENSG00000255400	11	LINC02989	lncRNA	550	long intergenic non-protein coding RNA 2989 [Source:HGNC Symbol;Acc:HGNC:56100]	NA	NA	NA
1971.21	0.823281	0.0603902	3.94631	7.93643640899139e-05	0.00444726	4.10037	2.35191	TRUE	ENSG00000137216.19	ENSG00000137216	6	TMEM63B	protein_coding	3318	transmembrane protein 63B [Source:HGNC Symbol;Acc:HGNC:17735]	55362	Q5T3F8	Q5T3F8
67.51	1.98806	0.356501	3.93575	8.29389960832751e-05	0.00463565	4.08124	2.33389	TRUE	ENSG00000165799.5	ENSG00000165799	14	RNASE7	protein_coding	1362	ribonuclease A family member 7 [Source:HGNC Symbol;Acc:HGNC:19278]	84659	Q9H1E1	Q9H1E1
320.633	-0.941431	0.0906643	-3.93173	8.43353046055677e-05	0.00470164	4.07399	2.32775	TRUE	ENSG00000198554.12	ENSG00000198554	14	WDHD1	protein_coding	6019	WD repeat and HMG-box DNA binding protein 1 [Source:HGNC Symbol;Acc:HGNC:23170]	11169	O75717	O75717
451.352	-1.07219	0.124435	-3.91553	9.02065255739522e-05	0.00501613	4.04476	2.29963	TRUE	ENSG00000102384.14	ENSG00000102384	X	CENPI	protein_coding	5584	centromere protein I [Source:HGNC Symbol;Acc:HGNC:3968]	2491	B4DZL4	B4DZL4
702.593	0.827614	0.0620663	3.90955	9.24684042868477e-05	0.00512882	4.03401	2.28998	TRUE	ENSG00000135778.12	ENSG00000135778	1	NTPCR	protein_coding	8705	nucleoside-triphosphatase, cancer-related [Source:HGNC Symbol;Acc:HGNC:28204]	84284	Q9BSD7	Q9BSD7
10.7492	-3.21996	0.67527	-3.90214	9.53479259203951e-05	0.00527511	4.02069	2.27777	TRUE	ENSG00000255240.6	ENSG00000255240	11	ENSG00000255240	lncRNA	3360	novel transcript	283194	NA	NA
114.056	-1.26157	0.174349	-3.88078	0.000104122	0.00574597	3.98246	2.24064	TRUE	ENSG00000100479.14	ENSG00000100479	14	POLE2	protein_coding	1792	DNA polymerase epsilon 2, accessory subunit [Source:HGNC Symbol;Acc:HGNC:9178]	5427	P56282	P56282
995.398	1.06238	0.123334	3.87096	0.000108406	0.00596724	3.96495	2.22423	TRUE	ENSG00000123384.14	ENSG00000123384	12	LRP1	protein_coding	14923	LDL receptor related protein 1 [Source:HGNC Symbol;Acc:HGNC:6692]	4035	Q07954	Q07954
388.495	1.62953	0.27051	3.86149	0.0001127	0.00617737	3.94808	2.2092	TRUE	ENSG00000177943.14	ENSG00000177943	9	MAMDC4	protein_coding	4112	MAM domain containing 4 [Source:HGNC Symbol;Acc:HGNC:24083]	158056	Q6UXC1	Q6UXC1
314.421	0.907153	0.0834413	3.86129	0.00011279	0.00617737	3.94773	2.2092	TRUE	ENSG00000109670.17	ENSG00000109670	4	FBXW7	protein_coding	5653	F-box and WD repeat domain containing 7 [Source:HGNC Symbol;Acc:HGNC:16712]	55294	Q969H0	Q969H0
2491.2	0.943105	0.0928627	3.85669	0.000114935	0.00627909	3.93955	2.2021	TRUE	ENSG00000142627.13	ENSG00000142627	1	EPHA2	protein_coding	3946	EPH receptor A2 [Source:HGNC Symbol;Acc:HGNC:3386]	1969	A0A024QZA8	A0A024QZA8
7515.07	0.885106	0.0779569	3.85012	0.000118061	0.00643372	3.92789	2.19154	TRUE	ENSG00000083857.15	ENSG00000083857	4	FAT1	protein_coding	14776	FAT atypical cadherin 1 [Source:HGNC Symbol;Acc:HGNC:3595]	2195	Q14517	Q14517
63.5779	-1.35212	0.199338	-3.84852	0.000118831	0.00645957	3.92507	2.1898	TRUE	ENSG00000213347.11	ENSG00000213347	5	MXD3	protein_coding	2279	MAX dimerization protein 3 [Source:HGNC Symbol;Acc:HGNC:14008]	83463	Q9BW11	Q9BW11
2284.75	0.875572	0.0755268	3.84776	0.000119202	0.00646359	3.92372	2.18953	TRUE	ENSG00000100139.14	ENSG00000100139	22	MICALL1	protein_coding	4710	MICAL like 1 [Source:HGNC Symbol;Acc:HGNC:29804]	85377	Q8N3F8	Q8N3F8
3.9061	2.81001	0.578697	3.84494	0.000120584	0.00652233	3.91871	2.1856	TRUE	ENSG00000275693.1	ENSG00000275693	10	ENSG00000275693	misc_RNA	170		NA	NA	NA
125.904	-1.43887	0.224385	-3.80554	0.000141495	0.00763444	3.84926	2.11722	TRUE	ENSG00000277224.3	ENSG00000277224	6	H2BC7	protein_coding	473	H2B clustered histone 7 [Source:HGNC Symbol;Acc:HGNC:4752]	8343	B2R4S9	B2R4S9
507.871	-1.05361	0.123324	-3.80009	0.000144645	0.00777601	3.8397	2.10924	TRUE	ENSG00000087586.18	ENSG00000087586	20	AURKA	protein_coding	2248	aurora kinase A [Source:HGNC Symbol;Acc:HGNC:11393]	6790	O14965	O14965
89.0969	1.04258	0.120434	3.79977	0.000144833	0.00777601	3.83913	2.10924	TRUE	ENSG00000088726.16	ENSG00000088726	3	TMEM40	protein_coding	2025	transmembrane protein 40 [Source:HGNC Symbol;Acc:HGNC:25620]	55287	B4DXI0	B4DXI0
15.2297	-2.37736	0.4718	-3.79907	0.000145238	0.00777861	3.83792	2.1091	TRUE	ENSG00000138030.14	ENSG00000138030	2	KHK	protein_coding	2397	ketohexokinase [Source:HGNC Symbol;Acc:HGNC:6315]	3795	A0A140VJM6	A0A140VJM6
39.056	1.30855	0.190764	3.7931	0.000148779	0.00794871	3.82746	2.0997	TRUE	ENSG00000154822.18	ENSG00000154822	3	PLCL2	protein_coding	4161	phospholipase C like 2 [Source:HGNC Symbol;Acc:HGNC:9064]	23228	Q9UPR0	Q9UPR0
79.6694	1.31734	0.193456	3.78573	0.000153256	0.0081679	3.81458	2.08789	TRUE	ENSG00000167741.11	ENSG00000167741	17	GGT6	protein_coding	2644	gamma-glutamyltransferase 6 [Source:HGNC Symbol;Acc:HGNC:26891]	124975	Q6P531	Q6P531
570.509	-1.20353	0.163642	-3.78001	0.000156825	0.00833772	3.80459	2.07895	TRUE	ENSG00000089685.15	ENSG00000089685	17	BIRC5	protein_coding	2711	baculoviral IAP repeat containing 5 [Source:HGNC Symbol;Acc:HGNC:593]	332	O15392	O15392
62.2218	-1.50964	0.244992	-3.77433	0.000160438	0.00850905	3.79469	2.07012	TRUE	ENSG00000135547.9	ENSG00000135547	6	HEY2	protein_coding	2626	hes related family bHLH transcription factor with YRPW motif 2 [Source:HGNC Symbol;Acc:HGNC:4881]	23493	Q9UBP5	Q9UBP5
187.183	-1.1584	0.152184	-3.76803	0.000164542	0.00870022	3.78372	2.06047	TRUE	ENSG00000183598.4	ENSG00000183598	1	H3C13	protein_coding	469	H3 clustered histone 13 [Source:HGNC Symbol;Acc:HGNC:25311]	653604	Q71DI3	Q71DI3
456.502	-1.05694	0.125274	-3.76758	0.00016484	0.00870022	3.78294	2.06047	TRUE	ENSG00000117399.14	ENSG00000117399	1	CDC20	protein_coding	1777	cell division cycle 20 [Source:HGNC Symbol;Acc:HGNC:1723]	991	Q12834	Q12834
11.5795	2.06441	0.392874	3.7657	0.000166083	0.00874462	3.77968	2.05826	TRUE	ENSG00000095585.18	ENSG00000095585	10	BLNK	protein_coding	4344	B cell linker [Source:HGNC Symbol;Acc:HGNC:14211]	29760	Q8WV28	Q8WV28
794.981	0.871297	0.076343	3.75063	0.000176394	0.00926514	3.75352	2.03315	TRUE	ENSG00000162783.11	ENSG00000162783	1	IER5	protein_coding	4201	immediate early response 5 [Source:HGNC Symbol;Acc:HGNC:5393]	51278	Q5VY09	Q5VY09
4.34418	2.63053	0.547643	3.73522	0.000187551	0.0098275	3.72688	2.00756	TRUE	ENSG00000120471.16	ENSG00000120471	11	TP53AIP1	protein_coding	3124	tumor protein p53 regulated apoptosis inducing protein 1 [Source:HGNC Symbol;Acc:HGNC:29984]	63970	Q9HCN2	Q9HCN2
333.311	-0.950474	0.0983745	-3.71551	0.000202791	0.0106006	3.69295	1.97467	TRUE	ENSG00000111445.14	ENSG00000111445	12	RFC5	protein_coding	2449	replication factor C subunit 5 [Source:HGNC Symbol;Acc:HGNC:9973]	5985	P40937	P40937
9.15825	-3.56705	0.804513	-3.70669	0.000209982	0.0109502	3.67782	1.96058	TRUE	ENSG00000167183.3	ENSG00000167183	17	PRR15L	protein_coding	1524	proline rich 15 like [Source:HGNC Symbol;Acc:HGNC:28149]	79170	A0A140VJT1	A0A140VJT1
51.8437	-1.35153	0.206946	-3.70421	0.000212048	0.0110316	3.67357	1.95736	TRUE	ENSG00000137834.15	ENSG00000137834	15	SMAD6	protein_coding	5198	SMAD family member 6 [Source:HGNC Symbol;Acc:HGNC:6772]	4091	O43541	O43541
619.943	-1.03459	0.121937	-3.68735	0.000226599	0.0117605	3.64474	1.92957	TRUE	ENSG00000118193.12	ENSG00000118193	1	KIF14	protein_coding	7291	kinesin family member 14 [Source:HGNC Symbol;Acc:HGNC:19181]	9928	Q15058	Q15058
534.819	-0.975143	0.106777	-3.65416	0.000258029	0.0133599	3.58833	1.8742	TRUE	ENSG00000119969.16	ENSG00000119969	10	HELLS	protein_coding	5558	helicase, lymphoid specific [Source:HGNC Symbol;Acc:HGNC:4861]	3070	A0A0B4J1V9	A0A0B4J1V9
308.179	-1.08672	0.138072	-3.63404	0.000279013	0.0144122	3.55438	1.84127	TRUE	ENSG00000163701.19	ENSG00000163701	3	IL17RE	protein_coding	2808	interleukin 17 receptor E [Source:HGNC Symbol;Acc:HGNC:18439]	132014	B4DMZ3	B4DMZ3
160.711	1.0824	0.137634	3.61419	0.000301293	0.0155262	3.52101	1.80893	TRUE	ENSG00000242779.8	ENSG00000242779	19	ZNF702P	transcribed_processed_pseudogene	4559	zinc finger protein 702, pseudogene [Source:HGNC Symbol;Acc:HGNC:25775]	79986	NA	NA
578.816	-1.17076	0.162575	-3.60327	0.000314239	0.0161551	3.50274	1.79169	TRUE	ENSG00000276180.2	ENSG00000276180	6	H4C9	protein_coding	397	H4 clustered histone 9 [Source:HGNC Symbol;Acc:HGNC:4793]	8294	B2R4R0	B2R4R0
440.021	0.842529	0.0718152	3.58652	0.000335127	0.0171884	3.47479	1.76476	TRUE	ENSG00000042445.14	ENSG00000042445	2	RETSAT	protein_coding	3141	retinol saturase [Source:HGNC Symbol;Acc:HGNC:25991]	54884	Q6NUM9	Q6NUM9
205.192	0.987457	0.112551	3.57612	0.000348729	0.0178441	3.45751	1.7485	TRUE	ENSG00000127955.17	ENSG00000127955	7	GNAI1	protein_coding	10083	G protein subunit alpha i1 [Source:HGNC Symbol;Acc:HGNC:4384]	2770	P63096	P63096
68.4628	-1.1829	0.167593	-3.56778	0.000360022	0.0183788	3.44367	1.73568	TRUE	ENSG00000182378.15	ENSG00000182378	X	PLCXD1	protein_coding	5318	phosphatidylinositol specific phospholipase C X domain containing 1 [Source:HGNC Symbol;Acc:HGNC:23148]	55344	Q9NUJ7	Q9NUJ7
1982.3	0.866705	0.0792116	3.55683	0.000375353	0.0191167	3.42556	1.71859	TRUE	ENSG00000133816.19	ENSG00000133816	11	MICAL2	protein_coding	6812	microtubule associated monooxygenase, calponin and LIM domain containing 2 [Source:HGNC Symbol;Acc:HGNC:24693]	9645	O94851	O94851
81.9155	-1.49033	0.254653	-3.55532	0.000377525	0.0191825	3.42305	1.7171	TRUE	ENSG00000115596.4	ENSG00000115596	2	WNT6	protein_coding	1719	Wnt family member 6 [Source:HGNC Symbol;Acc:HGNC:12785]	7475	Q8N2E5	Q8N2E5
2315.93	1.03758	0.127577	3.54778	0.000388499	0.0196572	3.41061	1.70648	TRUE	ENSG00000185033.15	ENSG00000185033	15	SEMA4B	protein_coding	3781	semaphorin 4B [Source:HGNC Symbol;Acc:HGNC:10730]	10509	J3KNP4	J3KNP4
3.3541	2.85105	0.638756	3.54766	0.000388671	0.0196572	3.41042	1.70648	TRUE	ENSG00000162975.5	ENSG00000162975	2	KCNF1	protein_coding	2292	potassium voltage-gated channel modifier subfamily F member 1 [Source:HGNC Symbol;Acc:HGNC:6246]	3754	Q9H3M0	Q9H3M0
106.751	-1.1196	0.150902	-3.54294	0.000395697	0.0199662	3.40264	1.6997	TRUE	ENSG00000291006.1	ENSG00000291006	6	ENSG00000291006	lncRNA	3757	novel transcript	NA	NA	NA
166.548	-1.01905	0.122674	-3.5385	0.0004024	0.0202575	3.39534	1.69341	TRUE	ENSG00000197299.13	ENSG00000197299	15	BLM	protein_coding	5240	BLM RecQ like helicase [Source:HGNC Symbol;Acc:HGNC:1058]	641	P54132	P54132
329.923	-1.02045	0.123187	-3.53518	0.000407502	0.0204337	3.38987	1.68965	TRUE	ENSG00000140534.14	ENSG00000140534	15	TICRR	protein_coding	6788	TOPBP1 interacting checkpoint and replication regulator [Source:HGNC Symbol;Acc:HGNC:28704]	90381	Q7Z2Z1	Q7Z2Z1
9062.77	0.973527	0.109919	3.535	0.000407774	0.0204337	3.38958	1.68965	TRUE	ENSG00000104368.19	ENSG00000104368	8	PLAT	protein_coding	3462	plasminogen activator, tissue type [Source:HGNC Symbol;Acc:HGNC:9051]	5327	P00750	P00750
6.80237	4.99954	1.24935	3.53349	0.000410105	0.0205034	3.38711	1.68817	TRUE	ENSG00000229272.2	ENSG00000229272	10	LINC03036	lncRNA	2876	long intergenic non-protein coding RNA 3036 [Source:HGNC Symbol;Acc:HGNC:56220]	NA	NA	NA
535.389	-0.824519	0.0679242	-3.52682	0.000420584	0.0209432	3.37615	1.67896	TRUE	ENSG00000111602.12	ENSG00000111602	12	TIMELESS	protein_coding	5158	timeless circadian regulator [Source:HGNC Symbol;Acc:HGNC:11813]	8914	Q9UNS1	Q9UNS1
1740.52	0.765305	0.0511396	3.52647	0.000421137	0.0209432	3.37558	1.67896	TRUE	ENSG00000068878.15	ENSG00000068878	2	PSME4	protein_coding	7250	proteasome activator subunit 4 [Source:HGNC Symbol;Acc:HGNC:20635]	23198	Q14997	Q14997
98.03	-2.01142	0.404548	-3.52606	0.000421785	0.0209432	3.37491	1.67896	TRUE	ENSG00000146197.9	ENSG00000146197	6	SCUBE3	protein_coding	7819	signal peptide, CUB domain and EGF like domain containing 3 [Source:HGNC Symbol;Acc:HGNC:13655]	222663	Q8IX30	Q8IX30
54.1481	-1.35521	0.218888	-3.51893	0.000433295	0.0214658	3.36322	1.66825	TRUE	ENSG00000131470.15	ENSG00000131470	17	PSMC3IP	protein_coding	1408	PSMC3 interacting protein [Source:HGNC Symbol;Acc:HGNC:17928]	29893	K7ERB6	K7ERB6
36.8473	-1.47237	0.252707	-3.51161	0.000445399	0.0220154	3.35125	1.65727	TRUE	ENSG00000278903.5	ENSG00000278903	21	ENSG00000278903	lncRNA	2257	novel transcript	NA	NA	NA
2242.6	0.819773	0.0672001	3.49419	0.000475496	0.0234499	3.32285	1.62986	TRUE	ENSG00000157625.16	ENSG00000157625	X	TAB3	protein_coding	7987	TGF-beta activated kinase 1 _MAP3K7_ binding protein 3 [Source:HGNC Symbol;Acc:HGNC:30681]	257397	Q8N5C8	Q8N5C8
78.0914	-1.33638	0.215206	-3.49161	0.000480119	0.0236244	3.31865	1.62664	TRUE	ENSG00000183763.9	ENSG00000183763	3	TRAIP	protein_coding	2023	TRAF interacting protein [Source:HGNC Symbol;Acc:HGNC:30764]	10293	Q9BWF2	Q9BWF2
6.153	2.21644	0.46903	3.47841	0.000504406	0.0247636	3.29722	1.60619	TRUE	ENSG00000227300.13	ENSG00000227300	17	KRT16P2	transcribed_unprocessed_pseudogene	1423	keratin 16 pseudogene 2 [Source:HGNC Symbol;Acc:HGNC:37807]	NA	NA	NA
2369.19	-1.02184	0.125664	-3.47657	0.000507874	0.0248778	3.29424	1.60419	TRUE	ENSG00000184357.5	ENSG00000184357	6	H1-5	protein_coding	797	H1.5 linker histone, cluster member [Source:HGNC Symbol;Acc:HGNC:4719]	3009	P16401	P16401
15.417	1.6587	0.309223	3.47238	0.000515863	0.0252125	3.28747	1.59838	TRUE	ENSG00000260328.1	ENSG00000260328	17	ENSG00000260328	lncRNA	3077	novel transcript	NA	NA	NA
420.503	0.881636	0.0854769	3.47081	0.000518891	0.0253038	3.28492	1.59681	TRUE	ENSG00000104783.15	ENSG00000104783	19	KCNN4	protein_coding	1956	potassium calcium-activated channel subfamily N member 4 [Source:HGNC Symbol;Acc:HGNC:6293]	3783	O15554	O15554
103.32	-1.32949	0.214778	-3.46652	0.000527252	0.0256541	3.27798	1.59084	TRUE	ENSG00000276410.4	ENSG00000276410	6	H2BC3	protein_coding	487	H2B clustered histone 3 [Source:HGNC Symbol;Acc:HGNC:4751]	3018	P33778	P33778
186.112	-1.10147	0.149601	-3.45259	0.000555232	0.0269554	3.25553	1.56935	TRUE	ENSG00000152253.9	ENSG00000152253	2	SPC25	protein_coding	1342	SPC25 component of NDC80 kinetochore complex [Source:HGNC Symbol;Acc:HGNC:24031]	57405	Q9HBM1	Q9HBM1
51.1698	1.39197	0.233852	3.45095	0.000558622	0.0270555	3.25288	1.56775	TRUE	ENSG00000279806.1	ENSG00000279806	17	ENSG00000279806	TEC	1736	TEC	NA	NA	NA
210.046	1.19495	0.176787	3.45039	0.000559777	0.0270555	3.25199	1.56775	TRUE	ENSG00000233695.2	ENSG00000233695	13	GAS6-AS1	lncRNA	7169	GAS6 antisense RNA 1 [Source:HGNC Symbol;Acc:HGNC:39826]	NA	NA	NA
2886.5	0.892299	0.0891461	3.44756	0.000565678	0.0272802	3.24743	1.56415	TRUE	ENSG00000244509.4	ENSG00000244509	22	APOBEC3C	protein_coding	2644	apolipoprotein B mRNA editing enzyme catalytic subunit 3C [Source:HGNC Symbol;Acc:HGNC:17353]	27350	Q9NRW3	Q9NRW3
205.567	-1.03896	0.131904	-3.44188	0.00057768	0.0277975	3.23831	1.55599	TRUE	ENSG00000085999.13	ENSG00000085999	1	RAD54L	protein_coding	3114	RAD54 like [Source:HGNC Symbol;Acc:HGNC:9826]	8438	A8K996	A8K996
663.649	1.01458	0.124987	3.43727	0.000587617	0.0282134	3.23091	1.54954	TRUE	ENSG00000157873.18	ENSG00000157873	1	TNFRSF14	protein_coding	4255	TNF receptor superfamily member 14 [Source:HGNC Symbol;Acc:HGNC:11912]	8764	A0A024R052	A0A024R052
167.165	-1.10672	0.15185	-3.436	0.000590377	0.0282794	3.22887	1.54853	TRUE	ENSG00000111247.15	ENSG00000111247	12	RAD51AP1	protein_coding	2235	RAD51 associated protein 1 [Source:HGNC Symbol;Acc:HGNC:16956]	10635	Q96B01	Q96B01
573.599	-0.989619	0.117789	-3.43544	0.000591586	0.0282794	3.22798	1.54853	TRUE	ENSG00000138160.7	ENSG00000138160	10	KIF11	protein_coding	5134	kinesin family member 11 [Source:HGNC Symbol;Acc:HGNC:6388]	3832	P52732	P52732
241.367	-1.06922	0.141256	-3.42825	0.000607496	0.0289764	3.21646	1.53796	TRUE	ENSG00000051341.15	ENSG00000051341	3	POLQ	protein_coding	8757	DNA polymerase theta [Source:HGNC Symbol;Acc:HGNC:9186]	10721	O75417	O75417
232.188	-1.23538	0.190205	-3.41956	0.000627229	0.0298522	3.20257	1.52502	TRUE	ENSG00000168386.19	ENSG00000168386	3	FILIP1L	protein_coding	5635	filamin A interacting protein 1 like [Source:HGNC Symbol;Acc:HGNC:24589]	11259	Q4L180	Q4L180
72.6466	-1.53561	0.278536	-3.41303	0.000642451	0.0305101	3.19216	1.51556	TRUE	ENSG00000115468.13	ENSG00000115468	2	EFHD1	protein_coding	1878	EF-hand domain family member D1 [Source:HGNC Symbol;Acc:HGNC:29556]	80303	Q9BUP0	Q9BUP0
532.616	1.13463	0.161302	3.40765	0.000655245	0.03105	3.1836	1.50794	TRUE	ENSG00000135919.14	ENSG00000135919	2	SERPINE2	protein_coding	5989	serpin family E member 2 [Source:HGNC Symbol;Acc:HGNC:8951]	5270	A0A024R498	A0A024R498
1460.1	0.986277	0.118	3.40096	0.00067149	0.0317509	3.17296	1.49824	TRUE	ENSG00000214049.8	ENSG00000214049	19	UCA1	lncRNA	2688	urothelial cancer associated 1 [Source:HGNC Symbol;Acc:HGNC:37126]	652995	NA	NA
387.026	-0.88029	0.0868901	-3.39887	0.000676654	0.0319258	3.16963	1.49586	TRUE	ENSG00000076248.12	ENSG00000076248	12	UNG	protein_coding	2868	uracil DNA glycosylase [Source:HGNC Symbol;Acc:HGNC:12572]	7374	E5KTA6	E5KTA6
73.8209	1.23411	0.191185	3.39541	0.000685262	0.0322621	3.16414	1.49131	TRUE	ENSG00000151136.15	ENSG00000151136	12	ABTB3	protein_coding	5746	ankyrin repeat and BTB domain containing 3 [Source:HGNC Symbol;Acc:HGNC:23844]	121551	A6QL63	A6QL63
23.0669	1.44459	0.253388	3.39255	0.000692451	0.0325303	3.15961	1.48771	TRUE	ENSG00000265096.3	ENSG00000265096	17	C1QTNF1-AS1	lncRNA	2015	C1QTNF1 antisense RNA 1 [Source:HGNC Symbol;Acc:HGNC:44351]	NA	NA	NA
6.08927	2.37859	0.52958	3.38688	0.000706917	0.0330544	3.15063	1.48077	TRUE	ENSG00000261996.1	ENSG00000261996	17	ENSG00000261996	lncRNA	879	novel transcript	NA	NA	NA
47.1754	1.25358	0.197434	3.38656	0.000707738	0.0330544	3.15013	1.48077	TRUE	ENSG00000123610.5	ENSG00000123610	2	TNFAIP6	protein_coding	1422	TNF alpha induced protein 6 [Source:HGNC Symbol;Acc:HGNC:11898]	7130	P98066	P98066
55.4391	1.3886	0.237314	3.3864	0.000708156	0.0330544	3.14987	1.48077	TRUE	ENSG00000246090.9	ENSG00000246090	4	ENSG00000246090	lncRNA	4825	novel transcript, antisense to ADH4, ADH6 & ADH1A	100507053	NA	NA
18.6043	-1.75963	0.348623	-3.36944	0.000753204	0.0350819	3.12309	1.45492	TRUE	ENSG00000273162.1	ENSG00000273162	10	ENSG00000273162	lncRNA	977	novel transcript	NA	NA	NA
80.0716	-1.38167	0.236601	-3.36729	0.00075912	0.0352767	3.11969	1.45251	TRUE	ENSG00000140451.13	ENSG00000140451	15	PIF1	protein_coding	2690	PIF1 5'-to-3' DNA helicase [Source:HGNC Symbol;Acc:HGNC:26220]	80119	Q9H611	Q9H611
22.5725	1.48539	0.267448	3.36674	0.000760623	0.0352767	3.11883	1.45251	TRUE	ENSG00000286389.2	ENSG00000286389	1	ENSG00000286389	lncRNA	3452	novel transcript	105373289	NA	NA
30.0058	1.30926	0.21678	3.34115	0.000834324	0.0386127	3.07867	1.41327	TRUE	ENSG00000177599.13	ENSG00000177599	19	ZNF491	protein_coding	2888	zinc finger protein 491 [Source:HGNC Symbol;Acc:HGNC:23706]	126069	Q8N8L2	Q8N8L2
39.0347	1.18628	0.181419	3.31453	0.000917982	0.0423944	3.03717	1.37269	TRUE	ENSG00000227268.5	ENSG00000227268	10	KLLN	protein_coding	4376	killin, p53 regulated DNA replication inhibitor [Source:HGNC Symbol;Acc:HGNC:37212]	100144748	B2CW77	B2CW77
364.736	0.994699	0.123686	3.31271	0.000923966	0.0425806	3.03434	1.37079	TRUE	ENSG00000164877.19	ENSG00000164877	7	MICALL2	protein_coding	5248	MICAL like 2 [Source:HGNC Symbol;Acc:HGNC:29672]	79778	Q6UWK3	Q6UWK3
502.482	-0.96284	0.114285	-3.30645	0.000944871	0.0434521	3.02463	1.36199	TRUE	ENSG00000137807.16	ENSG00000137807	15	KIF23	protein_coding	3723	kinesin family member 23 [Source:HGNC Symbol;Acc:HGNC:6392]	9493	Q02241	Q02241
193.153	1.08552	0.151511	3.30381	0.000953817	0.0437712	3.02054	1.35881	TRUE	ENSG00000103723.17	ENSG00000103723	15	AP3B2	protein_coding	6210	adaptor related protein complex 3 subunit beta 2 [Source:HGNC Symbol;Acc:HGNC:567]	8120	Q13367	Q13367
8.95391	-3.25498	0.809168	-3.29971	0.000967851	0.0443219	3.01419	1.35338	TRUE	ENSG00000115353.11	ENSG00000115353	2	TACR1	protein_coding	4779	tachykinin receptor 1 [Source:HGNC Symbol;Acc:HGNC:11526]	6869	P25103	P25103
132.525	-1.11964	0.162127	-3.29792	0.000974041	0.0445118	3.01142	1.35152	TRUE	ENSG00000160298.18	ENSG00000160298	21	C21ORF58	protein_coding	2970	chromosome 21 open reading frame 58 [Source:HGNC Symbol;Acc:HGNC:1300]	54058	P58505	P58505
166.428	-1.25358	0.203328	-3.28839	0.00100762	0.0459499	2.9967	1.33772	TRUE	ENSG00000275126.2	ENSG00000275126	6	H4C13	protein_coding	387	H4 clustered histone 13 [Source:HGNC Symbol;Acc:HGNC:4791]	8368	B2R4R0	B2R4R0
365.198	-1.04459	0.139922	-3.28486	0.00102032	0.0463981	2.99126	1.3335	TRUE	ENSG00000187741.16	ENSG00000187741	16	FANCA	protein_coding	6113	FA complementation group A [Source:HGNC Symbol;Acc:HGNC:3582]	2175	O15360	O15360
231.759	0.876327	0.0887096	3.28448	0.0010217	0.0463981	2.99068	1.3335	TRUE	ENSG00000182165.20	ENSG00000182165	7	TP53TG1	lncRNA	3173	TP53 target 1 [Source:HGNC Symbol;Acc:HGNC:17026]	11257	NA	NA
111.482	1.19575	0.18683	3.26923	0.0010784	0.0488018	2.96722	1.31156	TRUE	ENSG00000107731.12	ENSG00000107731	10	UNC5B	protein_coding	6841	unc-5 netrin receptor B [Source:HGNC Symbol;Acc:HGNC:12568]	219699	Q8IZJ1	Q8IZJ1
28.3712	-2.00235	0.433577	-3.26904	0.00107911	0.0488018	2.96693	1.31156	TRUE	ENSG00000266357.6	ENSG00000266357	17	LINC02074	lncRNA	1342	long intergenic non-protein coding RNA 2074 [Source:HGNC Symbol;Acc:HGNC:52920]	102723567	NA	NA
8.31467	2.20541	0.49843	3.2511	0.00114958	0.0518461	2.93946	1.28528	FALSE	ENSG00000255065.1	ENSG00000255065	11	ENSG00000255065	processed_pseudogene	1469	G1 to S phase transition 1 _GSPT1_ pseudogene	NA	NA	NA
379.895	-1.09985	0.158393	-3.25071	0.00115118	0.0518461	2.93886	1.28528	FALSE	ENSG00000135451.13	ENSG00000135451	12	TROAP	protein_coding	2771	trophinin associated protein [Source:HGNC Symbol;Acc:HGNC:12327]	10024	Q12815	Q12815
70.3887	-1.16807	0.179725	-3.24446	0.00117673	0.0528875	2.92932	1.27665	FALSE	ENSG00000280079.1	ENSG00000280079	19	ENSG00000280079	TEC	1590	TEC	NA	NA	NA
18.1494	-1.70761	0.346127	-3.24345	0.00118091	0.0529659	2.92778	1.276	FALSE	ENSG00000261556.11	ENSG00000261556	16	SMG1P7	transcribed_unprocessed_pseudogene	2997	SMG1 pseudogene 7 [Source:HGNC Symbol;Acc:HGNC:49864]	100506060	NA	NA
416.419	-0.965776	0.117459	-3.2421	0.00118653	0.0531087	2.92572	1.27483	FALSE	ENSG00000275713.3	ENSG00000275713	6	H2BC9	protein_coding	462	H2B clustered histone 9 [Source:HGNC Symbol;Acc:HGNC:4755]	8345	Q93079	Q93079
22.9575	-1.76791	0.365243	-3.2388	0.00120032	0.0536159	2.9207	1.27071	FALSE	ENSG00000168675.19	ENSG00000168675	18	LDLRAD4	protein_coding	8710	low density lipoprotein receptor class A domain containing 4 [Source:HGNC Symbol;Acc:HGNC:1224]	753	O15165	O15165
22.0953	1.38303	0.247102	3.22969	0.00123927	0.0552424	2.90684	1.25773	FALSE	ENSG00000102038.16	ENSG00000102038	X	SMARCA1	protein_coding	4291	SWI/SNF related, matrix associated, actin dependent regulator of chromatin, subfamily a, member 1 [Source:HGNC Symbol;Acc:HGNC:11097]	6594	B7ZLQ5	B7ZLQ5
311.083	0.949715	0.112969	3.22879	0.00124313	0.0553016	2.90548	1.25726	FALSE	ENSG00000174791.11	ENSG00000174791	11	RIN1	protein_coding	4419	Ras and Rab interactor 1 [Source:HGNC Symbol;Acc:HGNC:18749]	9610	A0A0S2Z4U0	A0A0S2Z4U0
67.9871	-1.25769	0.208787	-3.22206	0.00127272	0.0565024	2.89527	1.24793	FALSE	ENSG00000175322.12	ENSG00000175322	18	ZNF519	protein_coding	7112	zinc finger protein 519 [Source:HGNC Symbol;Acc:HGNC:30574]	162655	Q8TB69	Q8TB69
3.18061	2.76953	0.678979	3.21742	0.00129347	0.0572191	2.88824	1.24246	FALSE	ENSG00000109758.9	ENSG00000109758	4	HGFAC	protein_coding	2069	HGF activator [Source:HGNC Symbol;Acc:HGNC:4894]	3083	D6RAR4	D6RAR4
39.0804	1.2816	0.216531	3.21728	0.00129411	0.0572191	2.88803	1.24246	FALSE	ENSG00000242242.7	ENSG00000242242	3	NECTIN3-AS1	lncRNA	1715	NECTIN3 antisense RNA 1 [Source:HGNC Symbol;Acc:HGNC:40813]	NA	NA	NA
103.26	-1.12002	0.166354	-3.2164	0.0012981	0.0572793	2.88669	1.242	FALSE	ENSG00000108984.15	ENSG00000108984	17	MAP2K6	protein_coding	13405	mitogen-activated protein kinase kinase 6 [Source:HGNC Symbol;Acc:HGNC:6846]	5608	A0A024R8K3	A0A024R8K3
60.6856	-1.18826	0.187995	-3.20913	0.00133136	0.0585744	2.87571	1.23229	FALSE	ENSG00000158402.21	ENSG00000158402	5	CDC25C	protein_coding	2137	cell division cycle 25C [Source:HGNC Symbol;Acc:HGNC:1727]	995	P30307	P30307
3.74384	2.35521	0.551682	3.20882	0.00133282	0.0585744	2.87523	1.23229	FALSE	ENSG00000158055.17	ENSG00000158055	1	GRHL3	protein_coding	2834	grainyhead like transcription factor 3 [Source:HGNC Symbol;Acc:HGNC:25839]	57822	Q8TE85	Q8TE85
3.55549	2.38926	0.563009	3.20474	0.00135186	0.0592913	2.86907	1.22701	FALSE	ENSG00000290326.1	ENSG00000290326	15	ENSG00000290326	lncRNA	3036	novel transcript	NA	NA	NA
8188.64	0.790854	0.0643557	3.19927	0.00137778	0.0603071	2.86082	1.21963	FALSE	ENSG00000196562.16	ENSG00000196562	20	SULF2	protein_coding	4915	sulfatase 2 [Source:HGNC Symbol;Acc:HGNC:20392]	55959	Q8IWU5	Q8IWU5
70.2328	-1.29038	0.220688	-3.19648	0.00139117	0.0606526	2.85662	1.21715	FALSE	ENSG00000284946.1	ENSG00000284946	15	ENSG00000284946	protein_coding	6683	novel protein	NA	NA	NA
1692.53	-0.977325	0.122749	-3.19646	0.00139124	0.0606526	2.8566	1.21715	FALSE	ENSG00000117724.15	ENSG00000117724	1	CENPF	protein_coding	10290	centromere protein F [Source:HGNC Symbol;Acc:HGNC:1857]	1063	P49454	P49454
50.2054	1.22949	0.202025	3.19036	0.00142098	0.0618254	2.84741	1.20883	FALSE	ENSG00000280693.2	ENSG00000280693	10	SH3PXD2A-AS1	lncRNA	2027	SH3PXD2A antisense RNA 1 [Source:HGNC Symbol;Acc:HGNC:45242]	100505839	NA	NA
371.525	0.846764	0.0821333	3.18752	0.00143501	0.0623113	2.84315	1.20543	FALSE	ENSG00000170425.4	ENSG00000170425	17	ADORA2B	protein_coding	1875	adenosine A2b receptor [Source:HGNC Symbol;Acc:HGNC:264]	136	P29275	P29275
312.798	-1.12154	0.168743	-3.17984	0.00147357	0.0638587	2.83163	1.19478	FALSE	ENSG00000134258.18	ENSG00000134258	1	VTCN1	protein_coding	2719	V-set domain containing T cell activation inhibitor 1 [Source:HGNC Symbol;Acc:HGNC:28873]	79679	Q7Z7D3	Q7Z7D3
41.3229	1.2309	0.203726	3.17064	0.00152106	0.0657857	2.81785	1.18187	FALSE	ENSG00000251381.8	ENSG00000251381	11	LINC00958	lncRNA	2013	long intergenic non-protein coding RNA 958 [Source:HGNC Symbol;Acc:HGNC:48671]	100506305	NA	NA
6808.98	0.96704	0.12063	3.16735	0.00153833	0.066401	2.81295	1.17783	FALSE	ENSG00000196878.15	ENSG00000196878	1	LAMB3	protein_coding	4305	laminin subunit beta 3 [Source:HGNC Symbol;Acc:HGNC:6490]	3914	A0A0S2Z3R6	A0A0S2Z3R6
23.5941	-1.59599	0.319377	-3.16562	0.00154755	0.066667	2.81036	1.17609	FALSE	ENSG00000234996.4	ENSG00000234996	1	ACTG1P25	transcribed_processed_pseudogene	2321	actin gamma 1 pseudogene 25 [Source:HGNC Symbol;Acc:HGNC:54872]	148709	NA	NA
341.242	-0.894265	0.0977544	-3.16408	0.00155573	0.066887	2.80807	1.17466	FALSE	ENSG00000267041.6	ENSG00000267041	19	ZNF850	protein_coding	7712	zinc finger protein 850 [Source:HGNC Symbol;Acc:HGNC:27994]	342892	A8MQ14	A8MQ14
952.457	1.43956	0.270358	3.16096	0.00157248	0.0674741	2.80342	1.17086	FALSE	ENSG00000168209.6	ENSG00000168209	10	DDIT4	protein_coding	1966	DNA damage inducible transcript 4 [Source:HGNC Symbol;Acc:HGNC:24944]	54541	A0A024QZQ6	A0A024QZQ6
2597.01	0.925091	0.107927	3.15146	0.00162457	0.0695726	2.78926	1.15756	FALSE	ENSG00000131746.13	ENSG00000131746	17	TNS4	protein_coding	4087	tensin 4 [Source:HGNC Symbol;Acc:HGNC:24352]	84951	Q6PJP3	Q6PJP3
613.285	-0.978537	0.12494	-3.1501	0.00163215	0.0697599	2.78724	1.15639	FALSE	ENSG00000277775.2	ENSG00000277775	6	H3C7	protein_coding	494	H3 clustered histone 7 [Source:HGNC Symbol;Acc:HGNC:4773]	8968	P68431	P68431
55.969	1.21263	0.200075	3.13715	0.00170597	0.0727726	2.76803	1.13803	FALSE	ENSG00000160360.13	ENSG00000160360	9	GPSM1	protein_coding	3566	G protein signaling modulator 1 [Source:HGNC Symbol;Acc:HGNC:17858]	26086	A0A0A0MSK4	A0A0A0MSK4
560.51	0.877726	0.093344	3.13639	0.00171039	0.0728186	2.7669	1.13776	FALSE	ENSG00000171067.11	ENSG00000171067	11	C11ORF24	protein_coding	2071	chromosome 11 open reading frame 24 [Source:HGNC Symbol;Acc:HGNC:1174]	53838	E9PRU5	E9PRU5
765.627	-0.898674	0.100184	-3.13134	0.00174012	0.07394	2.75942	1.13112	FALSE	ENSG00000122966.17	ENSG00000122966	12	CIT	protein_coding	10799	citron rho-interacting serine/threonine kinase [Source:HGNC Symbol;Acc:HGNC:1985]	11113	O14578	O14578
398.778	-0.989513	0.129737	-3.11823	0.00181939	0.0771577	2.74007	1.11262	FALSE	ENSG00000274641.2	ENSG00000274641	6	H2BC17	protein_coding	467	H2B clustered histone 17 [Source:HGNC Symbol;Acc:HGNC:4758]	8348	P23527	P23527
265.11	-1.09815	0.165003	-3.11015	0.00186992	0.0791465	2.72818	1.10157	FALSE	ENSG00000075702.19	ENSG00000075702	19	WDR62	protein_coding	5973	WD repeat domain 62 [Source:HGNC Symbol;Acc:HGNC:24502]	284403	O43379	O43379
116.573	1.47548	0.286655	3.10658	0.00189267	0.0799542	2.72293	1.09716	FALSE	ENSG00000103044.11	ENSG00000103044	16	HAS3	protein_coding	4220	hyaluronan synthase 3 [Source:HGNC Symbol;Acc:HGNC:4820]	3038	O00219	O00219
283.631	-1.00298	0.135118	-3.09374	0.00197652	0.0833351	2.7041	1.07917	FALSE	ENSG00000135476.12	ENSG00000135476	12	ESPL1	protein_coding	6665	extra spindle pole bodies like 1, separase [Source:HGNC Symbol;Acc:HGNC:16856]	9700	Q14674	Q14674
84.1523	-1.05803	0.152981	-3.09234	0.00198583	0.0835657	2.70206	1.07797	FALSE	ENSG00000165730.16	ENSG00000165730	10	STOX1	protein_coding	3630	storkhead box 1 [Source:HGNC Symbol;Acc:HGNC:23508]	219736	Q6ZVD7	Q6ZVD7
25.1158	1.52563	0.304725	3.08694	0.0020223	0.0849367	2.69415	1.0709	FALSE	ENSG00000174514.13	ENSG00000174514	1	MFSD4A	protein_coding	4058	major facilitator superfamily domain containing 4A [Source:HGNC Symbol;Acc:HGNC:25433]	148808	Q8N468	Q8N468
6.06361	2.01377	0.463016	3.08588	0.0020295	0.0850753	2.69261	1.0702	FALSE	ENSG00000105967.16	ENSG00000105967	7	TFEC	protein_coding	6646	transcription factor EC [Source:HGNC Symbol;Acc:HGNC:11754]	22797	O14948	O14948
201.902	-0.956154	0.120513	-3.08009	0.00206935	0.0865793	2.68417	1.06259	FALSE	ENSG00000163808.17	ENSG00000163808	3	KIF15	protein_coding	4795	kinesin family member 15 [Source:HGNC Symbol;Acc:HGNC:17273]	56992	Q9NS87	Q9NS87
7.53015	2.24639	0.539758	3.07809	0.00208334	0.0869975	2.68124	1.06049	FALSE	ENSG00000137033.12	ENSG00000137033	9	IL33	protein_coding	2685	interleukin 33 [Source:HGNC Symbol;Acc:HGNC:16028]	90865	O95760	O95760
40.4287	-1.53869	0.310175	-3.07479	0.00210652	0.0877973	2.67643	1.05652	FALSE	ENSG00000120289.12	ENSG00000120289	X	MAGEB4	protein_coding	2188	MAGE family member B4 [Source:HGNC Symbol;Acc:HGNC:6811]	4115	O15481	O15481
942.879	0.81901	0.0761865	3.07203	0.00212608	0.0884431	2.67242	1.05334	FALSE	ENSG00000249673.9	ENSG00000249673	4	NOP14-AS1	lncRNA	5112	NOP14 antisense RNA 1 [Source:HGNC Symbol;Acc:HGNC:20205]	NA	NA	NA
84.3012	-1.10312	0.169126	-3.06373	0.00218595	0.0907607	2.66036	1.0421	FALSE	ENSG00000119699.8	ENSG00000119699	14	TGFB3	protein_coding	3431	transforming growth factor beta 3 [Source:HGNC Symbol;Acc:HGNC:11769]	7043	P10600	P10600
8.02677	1.70154	0.365129	3.05804	0.00222788	0.0923258	2.65211	1.03468	FALSE	ENSG00000152784.16	ENSG00000152784	4	PRDM8	protein_coding	4095	PR/SET domain 8 [Source:HGNC Symbol;Acc:HGNC:13993]	56978	A0A024RDC4	A0A024RDC4
105.169	1.04663	0.151089	3.05557	0.00224635	0.0929143	2.64852	1.03192	FALSE	ENSG00000145040.4	ENSG00000145040	3	UCN2	protein_coding	1498	urocortin 2 [Source:HGNC Symbol;Acc:HGNC:18414]	90226	Q96RP3	Q96RP3
4.61401	2.1194	0.503403	3.04814	0.00230266	0.0950632	2.63777	1.02199	FALSE	ENSG00000116299.17	ENSG00000116299	1	ELAPOR1	protein_coding	6880	endosome-lysosome associated apoptosis and autophagy regulator 1 [Source:HGNC Symbol;Acc:HGNC:29618]	57535	Q6UXG2	Q6UXG2
1539.68	0.860428	0.0903996	3.0472	0.00230983	0.0951098	2.63642	1.02177	FALSE	ENSG00000149948.14	ENSG00000149948	12	HMGA2	protein_coding	8094	high mobility group AT-hook 2 [Source:HGNC Symbol;Acc:HGNC:5009]	8091	F5H2A4	F5H2A4
3.56425	-3.95755	1.10691	-3.04685	0.00231251	0.0951098	2.63592	1.02177	FALSE	ENSG00000214676.4	ENSG00000214676	4	RPL9P16	processed_pseudogene	567	ribosomal protein L9 pseudogene 16 [Source:HGNC Symbol;Acc:HGNC:36851]	727835	NA	NA
207.214	-1.03296	0.147067	-3.0462	0.00231754	0.0951369	2.63497	1.02165	FALSE	ENSG00000139354.11	ENSG00000139354	12	GAS2L3	protein_coding	5736	growth arrest specific 2 like 3 [Source:HGNC Symbol;Acc:HGNC:27475]	283431	A0A024RBF4	A0A024RBF4
61.7108	-1.18574	0.197538	-3.04133	0.00235533	0.0965066	2.62795	1.01544	FALSE	ENSG00000123080.12	ENSG00000123080	1	CDKN2C	protein_coding	2904	cyclin dependent kinase inhibitor 2C [Source:HGNC Symbol;Acc:HGNC:1789]	1031	P42773	P42773
19.233	1.55493	0.319621	3.03475	0.00240732	0.0982971	2.61847	1.00746	FALSE	ENSG00000237989.2	ENSG00000237989	21	LINC01679	lncRNA	2798	long intergenic non-protein coding RNA 1679 [Source:HGNC Symbol;Acc:HGNC:52469]	101928399	NA	NA
207.286	-1.02298	0.144338	-3.03466	0.00240805	0.0982971	2.61833	1.00746	FALSE	ENSG00000126787.13	ENSG00000126787	14	DLGAP5	protein_coding	2954	DLG associated protein 5 [Source:HGNC Symbol;Acc:HGNC:16864]	9787	Q15398	Q15398
146.416	1.03424	0.148313	3.02925	0.0024516	0.0998326	2.61055	1.00073	FALSE	ENSG00000204186.10	ENSG00000204186	2	ZDBF2	protein_coding	10303	zinc finger DBF-type containing 2 [Source:HGNC Symbol;Acc:HGNC:29313]	57683	N0DVX5	N0DVX5
543.694	0.926343	0.112709	3.02885	0.00245483	0.0998326	2.60998	1.00073	FALSE	ENSG00000069812.11	ENSG00000069812	1	HES2	protein_coding	4262	hes family bHLH transcription factor 2 [Source:HGNC Symbol;Acc:HGNC:16005]	54626	Q9Y543	Q9Y543
5.51275	2.02839	0.476677	3.0281	0.00246095	0.0998953	2.6089	1.00045	FALSE	ENSG00000290041.1	ENSG00000290041	1	ENSG00000290041	lncRNA	567	novel transcript	NA	NA	NA
29.4769	1.31843	0.242323	3.02683	0.00247132	0.10013	2.60707	0.999436	FALSE	ENSG00000279141.4	ENSG00000279141	9	LINC01451	lncRNA	3402	long intergenic non-protein coding RNA 1451 [Source:NCBI gene _formerly Entrezgene_;Acc:401561]	401561	NA	NA
87.8517	-1.11843	0.176642	-3.02006	0.00252722	0.102205	2.59736	0.990529	FALSE	ENSG00000130701.4	ENSG00000130701	20	RBBP8NL	protein_coding	2799	RBBP8 N-terminal like [Source:HGNC Symbol;Acc:HGNC:16144]	140893	Q8NC74	Q8NC74
1072.39	1.00002	0.137859	3.01074	0.00260615	0.105202	2.584	0.977977	FALSE	ENSG00000101670.12	ENSG00000101670	18	LIPG	protein_coding	10418	lipase G, endothelial type [Source:HGNC Symbol;Acc:HGNC:6623]	9388	B4DTR8	B4DTR8
135.039	-1.12465	0.179382	-3.00861	0.00262448	0.105746	2.58096	0.975737	FALSE	ENSG00000278588.2	ENSG00000278588	6	H2BC10	protein_coding	482	H2B clustered histone 10 [Source:HGNC Symbol;Acc:HGNC:4756]	8346	B2R4S9	B2R4S9
734.376	0.84605	0.086862	3.00577	0.00264911	0.106541	2.5769	0.972485	FALSE	ENSG00000137802.14	ENSG00000137802	15	MAPKBP1	protein_coding	7182	mitogen-activated protein kinase binding protein 1 [Source:HGNC Symbol;Acc:HGNC:29536]	23005	O60336	O60336
12.644	-1.9898	0.467466	-3.00521	0.00265398	0.106541	2.5761	0.972485	FALSE	ENSG00000235748.1	ENSG00000235748	1	SEPTIN14P12	processed_pseudogene	560	septin 14 pseudogene 12 [Source:HGNC Symbol;Acc:HGNC:51699]	NA	NA	NA
485.251	-0.890854	0.101887	-3.00227	0.00267978	0.107378	2.5719	0.969083	FALSE	ENSG00000079616.14	ENSG00000079616	16	KIF22	protein_coding	4673	kinesin family member 22 [Source:HGNC Symbol;Acc:HGNC:6391]	3835	A0A024R632	A0A024R632
6.90558	1.82776	0.415048	2.99435	0.00275031	0.110002	2.56062	0.958598	FALSE	ENSG00000233515.2	ENSG00000233515	10	LINC01518	lncRNA	1701	long intergenic non-protein coding RNA 1518 [Source:HGNC Symbol;Acc:HGNC:51216]	101929397	NA	NA
91.8194	-1.15979	0.192266	-2.98973	0.0027922	0.111473	2.55405	0.952829	FALSE	ENSG00000275437.1	ENSG00000275437	20	ENSG00000275437	lncRNA	3700	novel transcript, sense intronic to CABLES2	NA	NA	NA
3.39858	2.46258	0.628283	2.98848	0.00280367	0.111727	2.55227	0.951843	FALSE	ENSG00000162711.18	ENSG00000162711	1	NLRP3	protein_coding	4242	NLR family pyrin domain containing 3 [Source:HGNC Symbol;Acc:HGNC:16400]	114548	Q96P20	Q96P20
1042.65	0.837161	0.0844283	2.98713	0.00281607	0.112016	2.55036	0.950721	FALSE	ENSG00000235750.10	ENSG00000235750	1	KIAA0040	protein_coding	4548	KIAA0040 [Source:HGNC Symbol;Acc:HGNC:28950]	9674	J3QR46	J3QR46
218.954	-0.910352	0.10935	-2.97568	0.00292341	0.116074	2.53411	0.935266	FALSE	ENSG00000132436.12	ENSG00000132436	7	FIGNL1	protein_coding	3930	fidgetin like 1 [Source:HGNC Symbol;Acc:HGNC:13286]	63979	Q6PIW4	Q6PIW4
6.12682	-3.00347	0.815598	-2.96532	0.0030237	0.119837	2.51946	0.921408	FALSE	ENSG00000233924.1	ENSG00000233924	14	RPSAP13	processed_pseudogene	875	ribosomal protein SA pseudogene 13 [Source:HGNC Symbol;Acc:HGNC:6505]	3923	NA	NA
95.2483	-1.06186	0.161298	-2.95665	0.00311004	0.123036	2.50723	0.909969	FALSE	ENSG00000136982.6	ENSG00000136982	8	DSCC1	protein_coding	2198	DNA replication and sister chromatid cohesion 1 [Source:HGNC Symbol;Acc:HGNC:24453]	79075	Q9BVC3	Q9BVC3
598.812	-0.953682	0.124937	-2.95123	0.00316507	0.124986	2.49962	0.903139	FALSE	ENSG00000121621.7	ENSG00000121621	11	KIF18A	protein_coding	3417	kinesin family member 18A [Source:HGNC Symbol;Acc:HGNC:29441]	81930	Q8NI77	Q8NI77
173.778	-0.92256	0.11457	-2.94664	0.00321247	0.126628	2.49316	0.897469	FALSE	ENSG00000118655.8	ENSG00000118655	1	DCLRE1B	protein_coding	3872	DNA cross-link repair 1B [Source:HGNC Symbol;Acc:HGNC:17641]	64858	Q9H816	Q9H816
12.7593	1.5747	0.336724	2.93931	0.00328949	0.12943	2.48287	0.887965	FALSE	ENSG00000236961.1	ENSG00000236961	6	ENSG00000236961	lncRNA	348	novel transcript	NA	NA	NA
3.64421	-3.97765	1.1547	-2.93816	0.00330169	0.129676	2.48126	0.88714	FALSE	ENSG00000235058.1	ENSG00000235058	3	ZMYND10-AS1	lncRNA	250	ZMYND10 antisense RNA 1 [Source:HGNC Symbol;Acc:HGNC:40890]	NA	NA	NA
174.274	1.07664	0.167702	2.93184	0.00336966	0.132107	2.47241	0.879073	FALSE	ENSG00000103089.9	ENSG00000103089	16	FA2H	protein_coding	2405	fatty acid 2-hydroxylase [Source:HGNC Symbol;Acc:HGNC:21197]	79152	Q7L5A8	Q7L5A8
56.0937	-1.22916	0.219864	-2.92999	0.0033897	0.132655	2.46984	0.877278	FALSE	ENSG00000188610.12	ENSG00000188610	1	FAM72B	protein_coding	2396	family with sequence similarity 72 member B [Source:HGNC Symbol;Acc:HGNC:24805]	653820	Q86X60	Q86X60
71.6833	1.08127	0.169538	2.92741	0.00341797	0.133521	2.46623	0.87445	FALSE	ENSG00000169896.18	ENSG00000169896	16	ITGAM	protein_coding	4745	integrin subunit alpha M [Source:HGNC Symbol;Acc:HGNC:6149]	3684	P11215	P11215
163.629	-0.982719	0.135989	-2.92493	0.00344535	0.13435	2.46277	0.871762	FALSE	ENSG00000186638.17	ENSG00000186638	9	KIF24	protein_coding	6295	kinesin family member 24 [Source:HGNC Symbol;Acc:HGNC:19916]	347240	Q5T7B8	Q5T7B8
885.759	0.940418	0.12168	2.92122	0.00348659	0.135716	2.4576	0.867371	FALSE	ENSG00000254166.4	ENSG00000254166	8	CASC19	lncRNA	5735	cancer susceptibility 19 [Source:HGNC Symbol;Acc:HGNC:49476]	103164619	NA	NA
482.633	-1.03447	0.154004	-2.9188	0.00351377	0.13653	2.45423	0.864773	FALSE	ENSG00000024526.17	ENSG00000024526	1	DEPDC1	protein_coding	5299	DEP domain containing 1 [Source:HGNC Symbol;Acc:HGNC:22949]	55635	Q5TB30	Q5TB30
562.666	0.758117	0.059451	2.91256	0.00358481	0.139042	2.44553	0.856853	FALSE	ENSG00000178234.13	ENSG00000178234	7	GALNT11	protein_coding	3863	polypeptide N-acetylgalactosaminyltransferase 11 [Source:HGNC Symbol;Acc:HGNC:19875]	63917	B7Z5G5	B7Z5G5
4.70234	2.23072	0.56759	2.89956	0.0037369	0.144684	2.42749	0.83958	FALSE	ENSG00000183196.10	ENSG00000183196	16	CHST6	protein_coding	8370	carbohydrate sulfotransferase 6 [Source:HGNC Symbol;Acc:HGNC:6938]	4166	Q9GZX3	Q9GZX3
9.64145	-2.28995	0.588184	-2.89872	0.00374683	0.144811	2.42634	0.839198	FALSE	ENSG00000287354.1	ENSG00000287354	1	ENSG00000287354	lncRNA	2483	novel transcript, antisense to HHAT	124904503	NA	NA
181.811	0.894394	0.106956	2.89306	0.00381504	0.147186	2.4185	0.832133	FALSE	ENSG00000154719.14	ENSG00000154719	21	MRPL39	protein_coding	1199	mitochondrial ribosomal protein L39 [Source:HGNC Symbol;Acc:HGNC:14027]	54148	Q9NYK5	Q9NYK5
8.05358	1.9194	0.461878	2.88915	0.00386282	0.148766	2.4131	0.827496	FALSE	ENSG00000269919.1	ENSG00000269919	6	ENSG00000269919	lncRNA	454	novel transcript, sense intronic to PRDM1	NA	NA	NA
5.01364	-3.694	1.07708	-2.88654	0.00389504	0.149743	2.40949	0.824654	FALSE	ENSG00000287655.1	ENSG00000287655	10	ENSG00000287655	lncRNA	955	novel transcript, antisense to SHTN1	NA	NA	NA
19.3457	1.51127	0.321016	2.88553	0.00390752	0.149958	2.4081	0.824031	FALSE	ENSG00000197046.12	ENSG00000197046	18	SIGLEC15	protein_coding	2948	sialic acid binding Ig like lectin 15 [Source:HGNC Symbol;Acc:HGNC:27596]	284266	Q6ZMC9	Q6ZMC9
95.4124	-1.481	0.310599	-2.88488	0.00391566	0.150006	2.40719	0.82389	FALSE	ENSG00000275221.2	ENSG00000275221	6	H2AC15	protein_coding	496	H2A clustered histone 15 [Source:HGNC Symbol;Acc:HGNC:4726]	8330	A4FTV9	A4FTV9
15.15	-1.90391	0.457778	-2.8812	0.00396169	0.151503	2.40212	0.819578	FALSE	ENSG00000263818.5	ENSG00000263818	17	RDM1P5	transcribed_processed_pseudogene	2305	RDM1 pseudogene 5 [Source:HGNC Symbol;Acc:HGNC:53921]	100131347	NA	NA
14.2346	-3.14062	0.888629	-2.87595	0.00402808	0.153773	2.3949	0.813121	FALSE	ENSG00000141314.13	ENSG00000141314	17	RHBDL3	protein_coding	5003	rhomboid like 3 [Source:HGNC Symbol;Acc:HGNC:16502]	162494	P58872	P58872
13.1701	1.54279	0.333664	2.87064	0.00409645	0.156109	2.38759	0.806572	FALSE	ENSG00000122035.7	ENSG00000122035	13	RASL11A	protein_coding	2542	RAS like family 11 member A [Source:HGNC Symbol;Acc:HGNC:23802]	387496	Q6T310	Q6T310
126.351	1.17929	0.207099	2.86978	0.00410762	0.156262	2.38641	0.806148	FALSE	ENSG00000170345.10	ENSG00000170345	14	FOS	protein_coding	2104	Fos proto-oncogene, AP-1 transcription factor subunit [Source:HGNC Symbol;Acc:HGNC:3796]	2353	P01100	P01100
262.685	0.825351	0.0837839	2.86915	0.00411576	0.156298	2.38555	0.806046	FALSE	ENSG00000165632.9	ENSG00000165632	10	TAF3	protein_coding	5067	TATA-box binding protein associated factor 3 [Source:HGNC Symbol;Acc:HGNC:17303]	83860	Q5VWG9	Q5VWG9
57.1583	1.25874	0.235029	2.8668	0.00414639	0.157188	2.38233	0.803581	FALSE	ENSG00000248323.8	ENSG00000248323	5	LUCAT1	lncRNA	3072	lung cancer associated transcript 1 [Source:HGNC Symbol;Acc:HGNC:48498]	100505994	NA	NA
269.604	-0.969988	0.134578	-2.86099	0.00422325	0.159824	2.37435	0.796359	FALSE	ENSG00000076382.17	ENSG00000076382	17	SPAG5	protein_coding	3786	sperm associated antigen 5 [Source:HGNC Symbol;Acc:HGNC:13452]	10615	Q96R06	Q96R06
30.2181	1.43926	0.299137	2.85588	0.00429171	0.162029	2.36737	0.790408	FALSE	ENSG00000140519.14	ENSG00000140519	15	RHCG	protein_coding	1952	Rh family C glycoprotein [Source:HGNC Symbol;Acc:HGNC:18140]	51458	Q9UBD6	Q9UBD6
164.296	-1.17374	0.206189	-2.85554	0.00429638	0.162029	2.3669	0.790408	FALSE	ENSG00000169469.9	ENSG00000169469	1	SPRR1B	protein_coding	619	small proline rich protein 1B [Source:HGNC Symbol;Acc:HGNC:11260]	6699	P22528	P22528
232.818	-0.930601	0.121065	-2.85499	0.00430388	0.162031	2.36614	0.790402	FALSE	ENSG00000198826.11	ENSG00000198826	15	ARHGAP11A	protein_coding	5876	Rho GTPase activating protein 11A [Source:HGNC Symbol;Acc:HGNC:15783]	9824	Q6P4F7	Q6P4F7
754.183	-0.986595	0.141551	-2.83736	0.00454881	0.170957	2.3421	0.767114	FALSE	ENSG00000124575.7	ENSG00000124575	6	H1-3	protein_coding	776	H1.3 linker histone, cluster member [Source:HGNC Symbol;Acc:HGNC:4717]	3007	P16402	P16402
402.278	0.808272	0.0788415	2.83238	0.00462022	0.173342	2.33534	0.761097	FALSE	ENSG00000168116.14	ENSG00000168116	6	KIAA1586	protein_coding	2883	KIAA1586 [Source:HGNC Symbol;Acc:HGNC:21360]	57691	B4DIC2	B4DIC2
43.7844	-1.21765	0.223463	-2.8313	0.00463586	0.17363	2.33387	0.760376	FALSE	ENSG00000181449.4	ENSG00000181449	3	SOX2	protein_coding	2512	SRY-box transcription factor 2 [Source:HGNC Symbol;Acc:HGNC:11195]	6657	A0A0U3FYV6	A0A0U3FYV6
3.64085	2.16179	0.557185	2.82999	0.00465489	0.173761	2.33209	0.760049	FALSE	ENSG00000231802.1	ENSG00000231802	2	DNAJB6P3	processed_pseudogene	766	DNAJB6 pseudogene 3 [Source:HGNC Symbol;Acc:HGNC:54756]	NA	NA	NA
1079.5	1.00554	0.148617	2.82997	0.0046553	0.173761	2.33205	0.760049	FALSE	ENSG00000106258.15	ENSG00000106258	7	CYP3A5	protein_coding	4473	cytochrome P450 family 3 subfamily A member 5 [Source:HGNC Symbol;Acc:HGNC:2638]	1577	P20815	P20815
100.023	-1.02607	0.155921	-2.82903	0.00466891	0.173971	2.33078	0.759523	FALSE	ENSG00000127423.11	ENSG00000127423	1	AUNIP	protein_coding	2161	aurora kinase A and ninein interacting protein [Source:HGNC Symbol;Acc:HGNC:28363]	79000	Q9H7T9	Q9H7T9
8.58461	1.7318	0.406705	2.81983	0.00480495	0.178734	2.31831	0.747792	FALSE	ENSG00000179477.11	ENSG00000179477	17	ALOX12B	protein_coding	2515	arachidonate 12-lipoxygenase, 12R type [Source:HGNC Symbol;Acc:HGNC:430]	242	O75342	O75342
3.98786	-4.11214	1.25252	-2.81607	0.00486157	0.180532	2.31322	0.743445	FALSE	ENSG00000206846.1	ENSG00000206846	15	Y_RNA	misc_RNA	94	Y RNA [Source:RFAM;Acc:RF00019]	NA	NA	NA
12.4578	1.47515	0.316678	2.811	0.00493879	0.183088	2.30638	0.73734	FALSE	ENSG00000095752.7	ENSG00000095752	19	IL11	protein_coding	2378	interleukin 11 [Source:HGNC Symbol;Acc:HGNC:5966]	3589	A8K3F7	A8K3F7
658.493	0.969024	0.137001	2.80336	0.00505739	0.187166	2.29607	0.727772	FALSE	ENSG00000229647.3	ENSG00000229647	2	MYOSLID	lncRNA	2239	myocardin-induced smooth muscle lncRNA, inducer of differentiation [Source:HGNC Symbol;Acc:HGNC:51821]	105373853	NA	NA
134.365	0.905824	0.114525	2.80167	0.00508393	0.18783	2.2938	0.726236	FALSE	ENSG00000189280.3	ENSG00000189280	1	GJB5	protein_coding	1355	gap junction protein beta 5 [Source:HGNC Symbol;Acc:HGNC:4287]	2709	O95377	O95377
3.49611	3.01791	0.868578	2.80108	0.00509327	0.187856	2.293	0.726174	FALSE	ENSG00000236028.1	ENSG00000236028	20	ENSG00000236028	lncRNA	423	novel transcript	NA	NA	NA
69.1467	0.986536	0.14347	2.79901	0.00512603	0.188745	2.29022	0.724124	FALSE	ENSG00000287759.1	ENSG00000287759	9	ENSG00000287759	lncRNA	1568	novel transcript, antisense to AK3	NA	NA	NA
118.918	1.10701	0.186753	2.79537	0.00518407	0.19056	2.28533	0.719967	FALSE	ENSG00000131459.13	ENSG00000131459	5	GFPT2	protein_coding	3034	glutamine-fructose-6-phosphate transaminase 2 [Source:HGNC Symbol;Acc:HGNC:4242]	9945	A0A0S2Z4X9	A0A0S2Z4X9
304.953	-0.817076	0.0830926	-2.79343	0.00521524	0.191384	2.28273	0.718095	FALSE	ENSG00000138092.11	ENSG00000138092	2	CENPO	protein_coding	4272	centromere protein O [Source:HGNC Symbol;Acc:HGNC:28152]	79172	Q9BU64	Q9BU64
282.968	-1.05875	0.170211	-2.78355	0.00537673	0.196978	2.26948	0.705582	FALSE	ENSG00000204131.10	ENSG00000204131	X	NHSL2	protein_coding	13633	NHS like 2 [Source:HGNC Symbol;Acc:HGNC:33737]	340527	A0A0J9YY34	A0A0J9YY34
14.1947	1.34027	0.27171	2.77983	0.00543872	0.198915	2.2645	0.701333	FALSE	ENSG00000188211.9	ENSG00000188211	11	NCR3LG1	protein_coding	6364	natural killer cell cytotoxicity receptor 3 ligand 1 [Source:HGNC Symbol;Acc:HGNC:42400]	374383	Q68D85	Q68D85
408.775	-0.887275	0.108835	-2.77771	0.00547434	0.199882	2.26167	0.699226	FALSE	ENSG00000164649.20	ENSG00000164649	7	CDCA7L	protein_coding	2915	cell division cycle associated 7 like [Source:HGNC Symbol;Acc:HGNC:30777]	55536	Q96GN5	Q96GN5
35.8363	-1.34772	0.275328	-2.77036	0.00559936	0.204105	2.25186	0.690146	FALSE	ENSG00000180592.17	ENSG00000180592	10	SKIDA1	protein_coding	6601	SKI/DACH domain containing 1 [Source:HGNC Symbol;Acc:HGNC:32697]	387640	E9PAX1	E9PAX1
34.6048	2.39836	0.654937	2.76881	0.00562618	0.20474	2.24979	0.688797	FALSE	ENSG00000140274.14	ENSG00000140274	15	DUOXA2	protein_coding	1755	dual oxidase maturation factor 2 [Source:HGNC Symbol;Acc:HGNC:32698]	405753	Q1HG44	Q1HG44
8.52692	2.21181	0.589704	2.75875	0.00580236	0.2108	2.2364	0.67613	FALSE	ENSG00000215182.8	ENSG00000215182	11	MUC5AC	protein_coding	17448	mucin 5AC, oligomeric mucus/gel-forming [Source:HGNC Symbol;Acc:HGNC:7515]	4586	P98088	P98088
676.269	-0.885029	0.108807	-2.75778	0.00581948	0.210846	2.23512	0.676034	FALSE	ENSG00000137812.21	ENSG00000137812	15	KNL1	protein_coding	9573	kinetochore scaffold 1 [Source:HGNC Symbol;Acc:HGNC:24054]	57082	Q8NG31	Q8NG31
8.05855	-2.15596	0.5697	-2.75759	0.00582299	0.210846	2.23485	0.676034	FALSE	ENSG00000159958.7	ENSG00000159958	22	TNFRSF13C	protein_coding	3923	TNF receptor superfamily member 13C [Source:HGNC Symbol;Acc:HGNC:17755]	115650	Q5H8V1	Q5H8V1
26.5544	-1.35073	0.27777	-2.75685	0.0058361	0.210971	2.23388	0.675778	FALSE	ENSG00000205089.8	ENSG00000205089	5	CCNI2	protein_coding	2642	cyclin I family member 2 [Source:HGNC Symbol;Acc:HGNC:33869]	645121	Q6ZMN8	Q6ZMN8
4.06147	2.12069	0.557446	2.75493	0.00587052	0.211545	2.23132	0.674598	FALSE	ENSG00000135218.19	ENSG00000135218	7	CD36	protein_coding	6179	CD36 molecule [Source:HGNC Symbol;Acc:HGNC:1663]	948	A4D1B1	A4D1B1
95.2742	-0.999941	0.150634	-2.75488	0.00587139	0.211545	2.23126	0.674598	FALSE	ENSG00000105173.14	ENSG00000105173	19	CCNE1	protein_coding	1954	cyclin E1 [Source:HGNC Symbol;Acc:HGNC:1589]	898	P24864	P24864
344.633	-0.849584	0.0961	-2.75361	0.00589418	0.212015	2.22958	0.673633	FALSE	ENSG00000168496.4	ENSG00000168496	11	FEN1	protein_coding	2016	flap structure-specific endonuclease 1 [Source:HGNC Symbol;Acc:HGNC:3650]	2237	P39748	P39748
3.41345	2.57681	0.723536	2.75293	0.00590641	0.212105	2.22868	0.673449	FALSE	ENSG00000281920.1	ENSG00000281920	2	ENSG00000281920	lncRNA	744	novel transcript	NA	NA	NA
3.10227	-3.77909	1.16128	-2.75051	0.0059502	0.213326	2.22547	0.670955	FALSE	ENSG00000158352.18	ENSG00000158352	X	SHROOM4	protein_coding	14557	shroom family member 4 [Source:HGNC Symbol;Acc:HGNC:29215]	57477	Q9ULL8	Q9ULL8
20.7531	-1.49559	0.331518	-2.74683	0.00601737	0.215071	2.22059	0.667418	FALSE	ENSG00000291139.1	ENSG00000291139	7	DPY19L2P2	lncRNA	4078	DPY19L2 pseudogene 2 [Source:HGNC Symbol;Acc:HGNC:21764]	NA	NA	NA
6.94208	-2.54965	0.715274	-2.74677	0.00601859	0.215071	2.22051	0.667418	FALSE	ENSG00000242097.1	ENSG00000242097	3	ENSG00000242097	processed_pseudogene	2265	UDP-N-acetyl-alpha-D-galactosamine:polypeptide N-acetylgalactosaminyltransferase 1 _GalNAc-T1_ _GALNT1_ pseudogene	NA	NA	NA
19.1149	1.59924	0.370368	2.73857	0.00617063	0.220143	2.20967	0.657295	FALSE	ENSG00000162511.8	ENSG00000162511	1	LAPTM5	protein_coding	2177	lysosomal protein transmembrane 5 [Source:HGNC Symbol;Acc:HGNC:29612]	7805	Q13571	Q13571
203.296	-1.0875	0.183757	-2.73481	0.00624161	0.222311	2.2047	0.653038	FALSE	ENSG00000276368.2	ENSG00000276368	6	H2AC14	protein_coding	476	H2A clustered histone 14 [Source:HGNC Symbol;Acc:HGNC:4727]	8331	Q99878	Q99878
73.2557	-1.13695	0.201995	-2.73268	0.00628214	0.22339	2.20189	0.650936	FALSE	ENSG00000100162.15	ENSG00000100162	22	CENPM	protein_coding	1002	centromere protein M [Source:HGNC Symbol;Acc:HGNC:18352]	79019	Q9NSP4	Q9NSP4
379.769	0.864879	0.102676	2.72621	0.0064067	0.227448	2.19337	0.643118	FALSE	ENSG00000132196.16	ENSG00000132196	1	HSD17B7	protein_coding	3087	hydroxysteroid 17-beta dehydrogenase 7 [Source:HGNC Symbol;Acc:HGNC:5215]	51478	P56937	P56937
88.9104	-1.21879	0.232771	-2.72294	0.00647028	0.229078	2.18908	0.640016	FALSE	ENSG00000134222.16	ENSG00000134222	1	PSRC1	protein_coding	1870	proline and serine rich coiled-coil 1 [Source:HGNC Symbol;Acc:HGNC:24472]	84722	Q6PGN9	Q6PGN9
21.8921	-1.41759	0.305848	-2.72237	0.00648157	0.229078	2.18832	0.640016	FALSE	ENSG00000128408.9	ENSG00000128408	22	RIBC2	protein_coding	1490	RIB43A domain with coiled-coils 2 [Source:HGNC Symbol;Acc:HGNC:13241]	26150	A0A087X0F7	A0A087X0F7
702.762	0.875185	0.106614	2.72218	0.0064853	0.229078	2.18807	0.640016	FALSE	ENSG00000136048.14	ENSG00000136048	12	DRAM1	protein_coding	3279	DNA damage regulated autophagy modulator 1 [Source:HGNC Symbol;Acc:HGNC:25645]	55332	A0A024RBF9	A0A024RBF9
45.0438	-1.25356	0.245652	-2.7217	0.00649464	0.229078	2.18744	0.640016	FALSE	ENSG00000213626.13	ENSG00000213626	2	LBH	protein_coding	2930	LBH regulator of WNT signaling pathway [Source:HGNC Symbol;Acc:HGNC:29532]	81606	Q53QV2	Q53QV2
114.176	-0.977116	0.144378	-2.71616	0.00660439	0.232573	2.18017	0.633441	FALSE	ENSG00000164045.12	ENSG00000164045	3	CDC25A	protein_coding	3844	cell division cycle 25A [Source:HGNC Symbol;Acc:HGNC:1725]	993	A0A024R2S4	A0A024R2S4
1914.02	0.764087	0.065971	2.7152	0.00662353	0.232759	2.17891	0.633094	FALSE	ENSG00000141503.17	ENSG00000141503	17	MINK1	protein_coding	5299	misshapen like kinase 1 [Source:HGNC Symbol;Acc:HGNC:17565]	50488	Q8N4C8	Q8N4C8
19.7154	1.31363	0.268402	2.71483	0.00663103	0.232759	2.17842	0.633094	FALSE	ENSG00000139625.13	ENSG00000139625	12	MAP3K12	protein_coding	5627	mitogen-activated protein kinase kinase kinase 12 [Source:HGNC Symbol;Acc:HGNC:6851]	7786	Q12852	Q12852
267.542	1.23042	0.238019	2.71179	0.00669219	0.234528	2.17443	0.629806	FALSE	ENSG00000168685.15	ENSG00000168685	5	IL7R	protein_coding	4584	interleukin 7 receptor [Source:HGNC Symbol;Acc:HGNC:6024]	3575	P16871	P16871
77.7341	-1.13003	0.201443	-2.7058	0.00681395	0.238412	2.1666	0.622672	FALSE	ENSG00000276903.2	ENSG00000276903	6	H2AC16	protein_coding	482	H2A clustered histone 16 [Source:HGNC Symbol;Acc:HGNC:4730]	8332	A4FTV9	A4FTV9
174.992	1.11867	0.197308	2.70496	0.0068313	0.238636	2.1655	0.622265	FALSE	ENSG00000235890.2	ENSG00000235890	21	TSPEAR-AS1	lncRNA	2108	TSPEAR antisense RNA 1 [Source:HGNC Symbol;Acc:HGNC:1271]	54082	NA	NA
1008.4	-0.954312	0.136814	-2.69964	0.00694135	0.242092	2.15856	0.616019	FALSE	ENSG00000277157.2	ENSG00000277157	6	H4C4	protein_coding	403	H4 clustered histone 4 [Source:HGNC Symbol;Acc:HGNC:4782]	8360	B2R4R0	B2R4R0
56.0175	1.16403	0.215102	2.69204	0.00710161	0.247286	2.14864	0.606801	FALSE	ENSG00000254951.7	ENSG00000254951	11	ENSG00000254951	lncRNA	2503	novel transcript, sense overlapping OR5P2, OR5P3 and OR5P1P	283299	NA	NA
3.62771	2.16029	0.58594	2.68855	0.0071763	0.249488	2.1441	0.60295	FALSE	ENSG00000204666.3	ENSG00000204666	19	ZNF473CR	lncRNA	1525	ZNF473 cis regulating lncRNA [Source:HGNC Symbol;Acc:HGNC:56021]	400710	NA	NA
126.62	0.982234	0.147862	2.68677	0.00721463	0.250421	2.14179	0.601329	FALSE	ENSG00000137857.18	ENSG00000137857	15	DUOX1	protein_coding	5738	dual oxidase 1 [Source:HGNC Symbol;Acc:HGNC:3062]	53905	Q9NRD9	Q9NRD9
512.847	-0.82061	0.0877514	-2.6854	0.00724428	0.25105	2.14001	0.600239	FALSE	ENSG00000080839.12	ENSG00000080839	20	RBL1	protein_coding	5686	RB transcriptional corepressor like 1 [Source:HGNC Symbol;Acc:HGNC:9893]	5933	P28749	P28749
495.959	0.963531	0.141095	2.68307	0.00729493	0.251945	2.13698	0.598694	FALSE	ENSG00000165891.16	ENSG00000165891	12	E2F7	protein_coding	5725	E2F transcription factor 7 [Source:HGNC Symbol;Acc:HGNC:23820]	144455	Q96AV8	Q96AV8
5.58548	1.94912	0.508436	2.68304	0.00729557	0.251945	2.13694	0.598694	FALSE	ENSG00000130005.13	ENSG00000130005	19	GAMT	protein_coding	1769	guanidinoacetate N-methyltransferase [Source:HGNC Symbol;Acc:HGNC:4136]	2593	Q14353	Q14353
74.5455	-1.07856	0.183997	-2.68262	0.00730477	0.251945	2.13639	0.598694	FALSE	ENSG00000014138.10	ENSG00000014138	11	POLA2	protein_coding	3870	DNA polymerase alpha 2, accessory subunit [Source:HGNC Symbol;Acc:HGNC:30073]	23649	Q14181	Q14181
6.91594	1.7697	0.441958	2.68067	0.0073476	0.253022	2.13385	0.596842	FALSE	ENSG00000258976.1	ENSG00000258976	14	ENSG00000258976	lncRNA	667	novel transcript	NA	NA	NA
3188.98	0.851102	0.0994604	2.67583	0.00745439	0.256295	2.12759	0.591261	FALSE	ENSG00000100906.12	ENSG00000100906	14	NFKBIA	protein_coding	2561	NFKB inhibitor alpha [Source:HGNC Symbol;Acc:HGNC:7797]	4792	P25963	P25963
235.967	-0.964004	0.141739	-2.67422	0.00749042	0.257128	2.12549	0.589851	FALSE	ENSG00000119403.15	ENSG00000119403	9	PHF19	protein_coding	4149	PHD finger protein 19 [Source:HGNC Symbol;Acc:HGNC:24566]	26147	Q5T6S3	Q5T6S3
77.4599	1.07483	0.18323	2.67353	0.00750585	0.257253	2.1246	0.58964	FALSE	ENSG00000283930.1	ENSG00000283930	10	PLD5P1	protein_coding	3955	PLD5 pseudogene 1 [Source:HGNC Symbol;Acc:HGNC:55072]	NA	NA	NA
5.58953	2.19476	0.602439	2.67213	0.00753716	0.25792	2.12279	0.588515	FALSE	ENSG00000163564.15	ENSG00000163564	1	PYHIN1	protein_coding	2088	pyrin and HIN domain family member 1 [Source:HGNC Symbol;Acc:HGNC:28894]	149628	Q6K0P9	Q6K0P9
366.897	-0.883755	0.112317	-2.66026	0.00780808	0.266772	2.10746	0.57386	FALSE	ENSG00000233822.6	ENSG00000233822	6	H2BC15	protein_coding	4137	H2B clustered histone 15 [Source:HGNC Symbol;Acc:HGNC:4749]	8341	A0A024RCJ9	A0A024RCJ9
8.68784	-2.1269	0.579868	-2.65912	0.00783452	0.267257	2.10599	0.573072	FALSE	ENSG00000257803.2	ENSG00000257803	12	PIGAP1	processed_pseudogene	1454	phosphatidylinositol glycan anchor biosynthesis class A pseudogene 1 [Source:HGNC Symbol;Acc:HGNC:8958]	NA	NA	NA
5.42208	-2.79432	0.831428	-2.6573	0.00787692	0.268283	2.10364	0.571407	FALSE	ENSG00000226791.9	ENSG00000226791	2	LINC02611	lncRNA	3223	long intergenic non-protein coding RNA 2611 [Source:HGNC Symbol;Acc:HGNC:54060]	101927070	NA	NA
6.2171	1.86867	0.483494	2.65506	0.00792932	0.269646	2.10076	0.569205	FALSE	ENSG00000255587.9	ENSG00000255587	6	RAB44	protein_coding	4259	RAB44, member RAS oncogene family [Source:HGNC Symbol;Acc:HGNC:21068]	401258	A0A087WXI0	A0A087WXI0
29.3138	1.22944	0.243355	2.6483	0.00808966	0.27467	2.09207	0.561188	FALSE	ENSG00000234476.5	ENSG00000234476	1	LINC02765	lncRNA	1590	long intergenic non-protein coding RNA 2765 [Source:HGNC Symbol;Acc:HGNC:54285]	NA	NA	NA
731.491	-0.817928	0.0880466	-2.64593	0.00814661	0.276174	2.08902	0.558817	FALSE	ENSG00000149503.13	ENSG00000149503	11	INCENP	protein_coding	4114	inner centromere protein [Source:HGNC Symbol;Acc:HGNC:6058]	3619	Q9NQS7	Q9NQS7
71.8264	1.05981	0.179651	2.64318	0.00821319	0.277999	2.08549	0.555957	FALSE	ENSG00000185432.12	ENSG00000185432	12	METTL7A	protein_coding	4076	methyltransferase like 7A [Source:HGNC Symbol;Acc:HGNC:24550]	25840	A0A024R118	A0A024R118
25.2107	1.14738	0.213213	2.63785	0.0083434	0.281968	2.07866	0.5498	FALSE	ENSG00000102575.14	ENSG00000102575	19	ACP5	protein_coding	3304	acid phosphatase 5, tartrate resistant [Source:HGNC Symbol;Acc:HGNC:124]	54	A0A024R7F8	A0A024R7F8
90.9482	1.23973	0.248336	2.63662	0.00837362	0.282551	2.07709	0.548902	FALSE	ENSG00000196136.18	ENSG00000196136	14	SERPINA3	protein_coding	2660	serpin family A member 3 [Source:HGNC Symbol;Acc:HGNC:16]	12	A0A024R6P0	A0A024R6P0
206.167	-0.855172	0.102795	-2.62864	0.00857268	0.288821	2.06688	0.539371	FALSE	ENSG00000205208.5	ENSG00000205208	4	C4ORF46	protein_coding	3366	chromosome 4 open reading frame 46 [Source:HGNC Symbol;Acc:HGNC:27320]	201725	Q504U0	Q504U0
6.27256	1.82595	0.472717	2.62523	0.00865899	0.291279	2.06253	0.535691	FALSE	ENSG00000223653.6	ENSG00000223653	1	BCL10-AS1	lncRNA	2673	BCL10 antisense RNA 1 [Source:HGNC Symbol;Acc:HGNC:55868]	NA	NA	NA
4.24343	2.08232	0.570741	2.62353	0.00870246	0.29229	2.06036	0.534186	FALSE	ENSG00000087085.16	ENSG00000087085	7	ACHE	protein_coding	2956	acetylcholinesterase _Cartwright blood group_ [Source:HGNC Symbol;Acc:HGNC:108]	43	P22303	P22303
362.046	-0.951628	0.139802	-2.62275	0.00872223	0.292503	2.05937	0.533869	FALSE	ENSG00000163535.18	ENSG00000163535	2	SGO2	protein_coding	4478	shugoshin 2 [Source:HGNC Symbol;Acc:HGNC:30812]	151246	B7Z7S9	B7Z7S9
2199.79	0.890697	0.116638	2.62123	0.00876141	0.293261	2.05743	0.532746	FALSE	ENSG00000164171.11	ENSG00000164171	5	ITGA2	protein_coding	7843	integrin subunit alpha 2 [Source:HGNC Symbol;Acc:HGNC:6137]	3673	P17301	P17301
802.33	0.774087	0.0721624	2.62083	0.00877173	0.293261	2.05691	0.532746	FALSE	ENSG00000123600.21	ENSG00000123600	2	METTL8	protein_coding	9791	methyltransferase 8, methylcytidine [Source:HGNC Symbol;Acc:HGNC:25856]	79828	B3KW44	B3KW44
733.933	0.734963	0.0572567	2.61979	0.00879828	0.293413	2.0556	0.53252	FALSE	ENSG00000005801.18	ENSG00000005801	11	ZNF195	protein_coding	9943	zinc finger protein 195 [Source:HGNC Symbol;Acc:HGNC:12986]	7748	O14628	O14628
7.26992	-2.19414	0.614345	-2.61934	0.00880992	0.293413	2.05503	0.53252	FALSE	ENSG00000103546.19	ENSG00000103546	16	SLC6A2	protein_coding	7055	solute carrier family 6 member 2 [Source:HGNC Symbol;Acc:HGNC:11048]	6530	A0A024R6T9	A0A024R6T9
179.968	1.00147	0.159026	2.61908	0.00881667	0.293413	2.0547	0.53252	FALSE	ENSG00000149557.14	ENSG00000149557	11	FEZ1	protein_coding	4744	fasciculation and elongation protein zeta 1 [Source:HGNC Symbol;Acc:HGNC:3659]	9638	Q99689	Q99689
721.332	0.826044	0.0920706	2.61844	0.00883333	0.29352	2.05388	0.532363	FALSE	ENSG00000169299.14	ENSG00000169299	4	PGM2	protein_coding	3211	phosphoglucomutase 2 [Source:HGNC Symbol;Acc:HGNC:8906]	55276	Q96G03	Q96G03
39.4577	-1.25792	0.257279	-2.61566	0.00890543	0.295465	2.05034	0.529494	FALSE	ENSG00000284634.1	ENSG00000284634	12	ENSG00000284634	lncRNA	2891	novel transcript	NA	NA	NA
4.16439	-3.44072	1.09275	-2.61338	0.00896528	0.296999	2.04744	0.527245	FALSE	ENSG00000283399.1	ENSG00000283399	16	ENSG00000283399	unprocessed_pseudogene	1329	novel acyl-CoA synthetase medium-chain family member pseudogene	100887080	NA	NA
9.76112	-2.14167	0.596787	-2.60848	0.00909449	0.300822	2.04122	0.52169	FALSE	ENSG00000286443.1	ENSG00000286443	17	ENSG00000286443	lncRNA	1171	novel transcript, antisense to PLXDC1	NA	NA	NA
83.2868	-1.03675	0.173478	-2.6043	0.00920614	0.304054	2.03592	0.51705	FALSE	ENSG00000196550.11	ENSG00000196550	1	FAM72A	protein_coding	2364	family with sequence similarity 72 member A [Source:HGNC Symbol;Acc:HGNC:24044]	729533	Q5TYM5	Q5TYM5
3.83588	2.51049	0.739794	2.60279	0.00924683	0.304935	2.03401	0.515792	FALSE	ENSG00000277453.1	ENSG00000277453	19	ENSG00000277453	lncRNA	588	novel transcript	NA	NA	NA
62.9956	0.977809	0.151274	2.59693	0.00940623	0.309723	2.02658	0.509026	FALSE	ENSG00000266208.1	ENSG00000266208	17	GJD3-AS1	lncRNA	2094	GJD3 antisense RNA 1 [Source:HGNC Symbol;Acc:HGNC:56092]	NA	NA	NA
32.1701	1.2239	0.246856	2.58831	0.00964494	0.317105	2.0157	0.498797	FALSE	ENSG00000285899.1	ENSG00000285899	X	ENSG00000285899	lncRNA	941	novel transcript	NA	NA	NA
199.923	-0.954493	0.143167	-2.58111	0.00984835	0.323305	2.00664	0.490388	FALSE	ENSG00000165490.13	ENSG00000165490	11	DDIAS	protein_coding	3524	DNA damage induced apoptosis suppressor [Source:HGNC Symbol;Acc:HGNC:26351]	220042	Q8IXT1	Q8IXT1
31.6472	1.12948	0.211361	2.57623	0.00998832	0.327407	2.00051	0.484912	FALSE	ENSG00000162757.4	ENSG00000162757	1	C1ORF74	protein_coding	4684	chromosome 1 open reading frame 74 [Source:HGNC Symbol;Acc:HGNC:26319]	148304	A0A0A8K8E6	A0A0A8K8E6
3.34423	2.26645	0.654339	2.56975	0.0101771	0.3328	1.99237	0.477817	FALSE	ENSG00000133107.15	ENSG00000133107	13	TRPC4	protein_coding	7979	transient receptor potential cation channel subfamily C member 4 [Source:HGNC Symbol;Acc:HGNC:12336]	7223	Q9UBN4	Q9UBN4
99.8542	-0.975578	0.152018	-2.56954	0.0101834	0.3328	1.99211	0.477817	FALSE	ENSG00000146410.12	ENSG00000146410	6	MTFR2	protein_coding	1789	mitochondrial fission regulator 2 [Source:HGNC Symbol;Acc:HGNC:21115]	113115	Q6P444	Q6P444
19.5982	1.24095	0.255457	2.56789	0.0102319	0.333885	1.99004	0.476403	FALSE	ENSG00000279220.4	ENSG00000279220	2	CMKLR2-AS	lncRNA	2624	CMKLR2 antisense RNA [Source:HGNC Symbol;Acc:HGNC:48602]	NA	NA	NA
32.1355	-1.18444	0.233685	-2.56531	0.0103082	0.335873	1.98682	0.473825	FALSE	ENSG00000237638.3	ENSG00000237638	2	LINC02245	lncRNA	2928	long intergenic non-protein coding RNA 2245 [Source:HGNC Symbol;Acc:HGNC:53134]	400958	NA	NA
12.4301	1.44734	0.336261	2.5646	0.0103294	0.33606	1.98593	0.473583	FALSE	ENSG00000227467.3	ENSG00000227467	11	LINC01537	lncRNA	2450	long intergenic non-protein coding RNA 1537 [Source:HGNC Symbol;Acc:HGNC:51301]	101928555	NA	NA
7.66084	1.59741	0.395787	2.55806	0.0105259	0.341944	1.97774	0.466045	FALSE	ENSG00000271714.1	ENSG00000271714	5	FAM169A-AS1	lncRNA	1962	FAM169A antisense RNA 1 [Source:HGNC Symbol;Acc:HGNC:56226]	NA	NA	NA
6.62576	1.73183	0.448817	2.5553	0.0106097	0.344151	1.9743	0.46325	FALSE	ENSG00000286558.1	ENSG00000286558	4	ENSG00000286558	lncRNA	1466	novel transcript	NA	NA	NA
744.072	-0.9889	0.158281	-2.55202	0.01071	0.346891	1.97021	0.459807	FALSE	ENSG00000154856.13	ENSG00000154856	18	APCDD1	protein_coding	3803	APC down-regulated 1 [Source:HGNC Symbol;Acc:HGNC:15718]	147495	Q8J025	Q8J025
82.3416	-1.02802	0.173965	-2.54679	0.0108718	0.351608	1.9637	0.453941	FALSE	ENSG00000177602.5	ENSG00000177602	17	HASPIN	protein_coding	2797	histone H3 associated protein kinase [Source:HGNC Symbol;Acc:HGNC:19682]	83903	A0PJ70	A0PJ70
688.654	0.83186	0.0971655	2.541	0.0110536	0.356958	1.9565	0.447383	FALSE	ENSG00000132334.17	ENSG00000132334	10	PTPRE	protein_coding	5736	protein tyrosine phosphatase receptor type E [Source:HGNC Symbol;Acc:HGNC:9669]	5791	P23469	P23469
50.3735	1.04322	0.180559	2.53798	0.0111493	0.359515	1.95275	0.444283	FALSE	ENSG00000277883.1	ENSG00000277883	X	NLRP3P1	unprocessed_pseudogene	1785	NLR family pyrin domain containing 3 pseudogene 1 [Source:HGNC Symbol;Acc:HGNC:29886]	NA	NA	NA
55.1944	0.97574	0.154251	2.53339	0.0112967	0.363278	1.94705	0.439761	FALSE	ENSG00000088538.13	ENSG00000088538	3	DOCK3	protein_coding	9069	dedicator of cytokinesis 3 [Source:HGNC Symbol;Acc:HGNC:2989]	1795	Q8IZD9	Q8IZD9
128.055	-0.947684	0.143181	-2.5333	0.0112993	0.363278	1.94695	0.439761	FALSE	ENSG00000172244.9	ENSG00000172244	5	C5ORF34	protein_coding	2502	chromosome 5 open reading frame 34 [Source:HGNC Symbol;Acc:HGNC:24738]	375444	Q96MH7	Q96MH7
146.25	0.977948	0.155297	2.53053	0.0113889	0.365619	1.94352	0.436971	FALSE	ENSG00000171903.17	ENSG00000171903	19	CYP4F11	protein_coding	3051	cytochrome P450 family 4 subfamily F member 11 [Source:HGNC Symbol;Acc:HGNC:13265]	57834	Q9HBI6	Q9HBI6
3.84582	2.14132	0.616809	2.52325	0.0116277	0.372736	1.93451	0.428599	FALSE	ENSG00000233198.4	ENSG00000233198	9	RNF224	protein_coding	1569	ring finger protein 224 [Source:HGNC Symbol;Acc:HGNC:41912]	643596	P0DH78	P0DH78
78.8104	-1.0154	0.170852	-2.51936	0.0117568	0.376321	1.92971	0.424441	FALSE	ENSG00000104081.14	ENSG00000104081	15	BMF	protein_coding	4692	Bcl2 modifying factor [Source:HGNC Symbol;Acc:HGNC:24132]	90427	Q96LC9	Q96LC9
853.308	1.07431	0.19428	2.51878	0.0117762	0.37639	1.92899	0.424362	FALSE	ENSG00000165029.17	ENSG00000165029	9	ABCA1	protein_coding	10413	ATP binding cassette subfamily A member 1 [Source:HGNC Symbol;Acc:HGNC:29]	19	B2RUU2	B2RUU2
54.7372	-1.26304	0.269633	-2.51483	0.011909	0.380077	1.92412	0.420128	FALSE	ENSG00000166959.8	ENSG00000166959	11	MS4A8	protein_coding	1311	membrane spanning 4-domains A8 [Source:HGNC Symbol;Acc:HGNC:13380]	83661	Q9BY19	Q9BY19
1075.68	0.830332	0.0976598	2.51249	0.0119882	0.382046	1.92125	0.417884	FALSE	ENSG00000198753.12	ENSG00000198753	X	PLXNB3	protein_coding	6377	plexin B3 [Source:HGNC Symbol;Acc:HGNC:9105]	5365	A8K920	A8K920
4.17306	1.9973	0.56273	2.5098	0.0120799	0.384406	1.91794	0.41521	FALSE	ENSG00000233791.7	ENSG00000233791	1	BTG2-DT	lncRNA	2539	BTG2 divergent transcript [Source:HGNC Symbol;Acc:HGNC:49452]	730227	NA	NA
17.3802	1.22293	0.254489	2.50684	0.0121814	0.386639	1.9143	0.412695	FALSE	ENSG00000175344.19	ENSG00000175344	15	CHRNA7	protein_coding	7722	cholinergic receptor nicotinic alpha 7 subunit [Source:HGNC Symbol;Acc:HGNC:1960]	1139	P36544	P36544
758.648	0.889146	0.121347	2.50672	0.0121856	0.386639	1.91415	0.412695	FALSE	ENSG00000176014.13	ENSG00000176014	18	TUBB6	protein_coding	2163	tubulin beta 6 class V [Source:HGNC Symbol;Acc:HGNC:20776]	84617	Q9BUF5	Q9BUF5
4.72696	-2.61009	0.808124	-2.50596	0.0122119	0.386911	1.91322	0.412388	FALSE	ENSG00000253660.1	ENSG00000253660	5	ENSG00000253660	lncRNA	663	novel transcript	NA	NA	NA
53.4052	1.04138	0.182184	2.50526	0.0122363	0.387121	1.91235	0.412153	FALSE	ENSG00000099889.14	ENSG00000099889	22	ARVCF	protein_coding	4056	ARVCF delta catenin family member [Source:HGNC Symbol;Acc:HGNC:728]	421	O00192	O00192
2544.91	0.844007	0.103662	2.49892	0.0124572	0.393279	1.90458	0.405299	FALSE	ENSG00000163235.16	ENSG00000163235	2	TGFA	protein_coding	4117	transforming growth factor alpha [Source:HGNC Symbol;Acc:HGNC:11765]	7039	P01135	P01135
72.8706	-1.15535	0.228296	-2.49847	0.012473	0.393279	1.90403	0.405299	FALSE	ENSG00000253671.3	ENSG00000253671	8	ENSG00000253671	lncRNA	3153	novel transcript	101930275	NA	NA
32.1207	-1.33874	0.301737	-2.49813	0.0124851	0.393279	1.90361	0.405299	FALSE	ENSG00000139174.12	ENSG00000139174	12	PRICKLE1	protein_coding	5878	prickle planar cell polarity protein 1 [Source:HGNC Symbol;Acc:HGNC:17019]	144165	A0A024R0W7	A0A024R0W7
10.5383	-1.79031	0.484525	-2.48768	0.012858	0.404442	1.89083	0.393144	FALSE	ENSG00000185269.12	ENSG00000185269	17	NOTUM	protein_coding	2223	notum, palmitoleoyl-protein carboxylesterase [Source:HGNC Symbol;Acc:HGNC:27106]	147111	Q6P988	Q6P988
140.263	-1.04229	0.183937	-2.48632	0.0129072	0.405404	1.88917	0.392112	FALSE	ENSG00000197061.5	ENSG00000197061	6	H4C3	protein_coding	405	H4 clustered histone 3 [Source:HGNC Symbol;Acc:HGNC:4787]	8364	B2R4R0	B2R4R0
466.221	-0.772797	0.0755907	-2.48489	0.012959	0.406446	1.88743	0.390998	FALSE	ENSG00000168411.14	ENSG00000168411	16	RFWD3	protein_coding	4948	ring finger and WD repeat domain 3 [Source:HGNC Symbol;Acc:HGNC:25539]	55159	Q6PCD5	Q6PCD5
745.931	-0.865725	0.1131	-2.48244	0.0130486	0.408175	1.88444	0.389154	FALSE	ENSG00000085741.14	ENSG00000085741	11	WNT11	protein_coding	1900	Wnt family member 11 [Source:HGNC Symbol;Acc:HGNC:12776]	7481	O96014	O96014
132.902	0.852948	0.107956	2.48236	0.0130516	0.408175	1.88434	0.389154	FALSE	ENSG00000160271.16	ENSG00000160271	9	RALGDS	protein_coding	5817	ral guanine nucleotide dissociation stimulator [Source:HGNC Symbol;Acc:HGNC:9842]	5900	Q12967	Q12967
1605.21	-0.889322	0.122756	-2.47939	0.0131606	0.41034	1.88072	0.386856	FALSE	ENSG00000088325.16	ENSG00000088325	20	TPX2	protein_coding	3605	TPX2 microtubule nucleation factor [Source:HGNC Symbol;Acc:HGNC:1249]	22974	Q643R0	Q643R0
491.042	-0.858702	0.110407	-2.47937	0.0131614	0.41034	1.8807	0.386856	FALSE	ENSG00000101871.17	ENSG00000101871	X	MID1	protein_coding	6393	midline 1 [Source:HGNC Symbol;Acc:HGNC:7095]	4281	A0A024RBV4	A0A024RBV4
5.37629	-2.44726	0.751248	-2.47894	0.0131773	0.41034	1.88018	0.386856	FALSE	ENSG00000273724.1	ENSG00000273724	16	ENSG00000273724	unprocessed_pseudogene	337	carbonic anhydrase VA, mitochondrial _CA5A_ pseudogene	NA	NA	NA
14.0019	1.36596	0.315171	2.47803	0.0132111	0.410807	1.87906	0.386362	FALSE	ENSG00000108622.11	ENSG00000108622	17	ICAM2	protein_coding	1334	intercellular adhesion molecule 2 [Source:HGNC Symbol;Acc:HGNC:5345]	3384	P13598	P13598
1168.1	0.92063	0.135611	2.47523	0.013315	0.413448	1.87566	0.383579	FALSE	ENSG00000137648.19	ENSG00000137648	11	TMPRSS4	protein_coding	5550	transmembrane serine protease 4 [Source:HGNC Symbol;Acc:HGNC:11878]	56649	Q9NRS4	Q9NRS4
52.3235	1.01388	0.173326	2.47466	0.0133364	0.413524	1.87496	0.3835	FALSE	ENSG00000259230.1	ENSG00000259230	14	LINC02323	lncRNA	1603	long intergenic non-protein coding RNA 2323 [Source:HGNC Symbol;Acc:HGNC:53242]	105370681	NA	NA
26.8938	1.24913	0.268972	2.46928	0.0135387	0.4192	1.86842	0.377579	FALSE	ENSG00000166257.10	ENSG00000166257	11	SCN3B	protein_coding	6061	sodium voltage-gated channel beta subunit 3 [Source:HGNC Symbol;Acc:HGNC:20665]	55800	A0A024R3H7	A0A024R3H7
29.9755	-1.20184	0.249986	-2.46765	0.0136002	0.420506	1.86646	0.376228	FALSE	ENSG00000267751.6	ENSG00000267751	19	BSG-AS1	lncRNA	1042	BSG antisense RNA 1 [Source:HGNC Symbol;Acc:HGNC:55286]	105372233	NA	NA
51.3581	-1.10213	0.209869	-2.46425	0.0137301	0.423921	1.86233	0.372715	FALSE	ENSG00000159674.12	ENSG00000159674	4	SPON2	protein_coding	2156	spondin 2 [Source:HGNC Symbol;Acc:HGNC:11253]	10417	Q9BUD6	Q9BUD6
62.7545	-1.07997	0.20106	-2.46197	0.0138177	0.426023	1.85956	0.370567	FALSE	ENSG00000215784.6	ENSG00000215784	1	FAM72D	protein_coding	2423	family with sequence similarity 72 member D [Source:HGNC Symbol;Acc:HGNC:33593]	728833	Q6L9T8	Q6L9T8
5.5101	2.04839	0.594668	2.46092	0.0138583	0.426671	1.85829	0.369907	FALSE	ENSG00000197993.9	ENSG00000197993	7	KEL	protein_coding	2494	Kell metallo-endopeptidase _Kell blood group_ [Source:HGNC Symbol;Acc:HGNC:6308]	3792	A0A077QP03	A0A077QP03
5.33132	1.73068	0.467016	2.45326	0.0141567	0.435243	1.84904	0.361268	FALSE	ENSG00000214894.7	ENSG00000214894	6	LINC00243	lncRNA	2052	long intergenic non-protein coding RNA 243 [Source:HGNC Symbol;Acc:HGNC:30956]	401247	NA	NA
4.66103	-2.59871	0.823503	-2.44535	0.0144712	0.444286	1.8395	0.352338	FALSE	ENSG00000182103.5	ENSG00000182103	11	FAM181B	protein_coding	3925	family with sequence similarity 181 member B [Source:HGNC Symbol;Acc:HGNC:28512]	220382	A6NEQ2	A6NEQ2
2092.39	0.770869	0.0760802	2.44356	0.0145431	0.445148	1.83734	0.351495	FALSE	ENSG00000198625.14	ENSG00000198625	1	MDM4	protein_coding	10050	MDM4 regulator of p53 [Source:HGNC Symbol;Acc:HGNC:6974]	4194	O15151	O15151
8.81771	-2.1216	0.628935	-2.44323	0.0145565	0.445148	1.83694	0.351495	FALSE	ENSG00000282381.2	ENSG00000282381	7	ENSG00000282381	lncRNA	1130	novel transcript	NA	NA	NA
21.1916	1.54912	0.394639	2.44313	0.0145605	0.445148	1.83682	0.351495	FALSE	ENSG00000189433.7	ENSG00000189433	1	GJB4	protein_coding	1444	gap junction protein beta 4 [Source:HGNC Symbol;Acc:HGNC:4286]	127534	Q9NTQ9	Q9NTQ9
431.058	1.00242	0.171435	2.43506	0.0148894	0.454565	1.82712	0.342404	FALSE	ENSG00000110848.8	ENSG00000110848	12	CD69	protein_coding	1676	CD69 molecule [Source:HGNC Symbol;Acc:HGNC:1694]	969	Q07108	Q07108
927.685	1.06598	0.197884	2.4308	0.0150655	0.45882	1.82202	0.338358	FALSE	ENSG00000065618.21	ENSG00000065618	10	COL17A1	protein_coding	5612	collagen type XVII alpha 1 chain [Source:HGNC Symbol;Acc:HGNC:2194]	1308	Q9UMD9	Q9UMD9
6.59897	1.75601	0.48178	2.43067	0.0150709	0.45882	1.82186	0.338358	FALSE	ENSG00000103269.14	ENSG00000103269	16	RHBDL1	protein_coding	1566	rhomboid like 1 [Source:HGNC Symbol;Acc:HGNC:10007]	9028	O75783	O75783
3.57073	2.21859	0.672619	2.42876	0.0151505	0.460602	1.81957	0.336675	FALSE	ENSG00000288770.1	ENSG00000288770	19	ENSG00000288770	lncRNA	540	novel transcript	NA	NA	NA
26.8707	-1.36718	0.322437	-2.42596	0.015268	0.463526	1.81622	0.333926	FALSE	ENSG00000213937.4	ENSG00000213937	16	CLDN9	protein_coding	1583	claudin 9 [Source:HGNC Symbol;Acc:HGNC:2051]	9080	O95484	O95484
17.0188	-1.49442	0.375449	-2.42233	0.0154214	0.467533	1.81188	0.330188	FALSE	ENSG00000056736.10	ENSG00000056736	3	IL17RB	protein_coding	2822	interleukin 17 receptor B [Source:HGNC Symbol;Acc:HGNC:18015]	55540	Q9NRM6	Q9NRM6
74.2564	-1.09716	0.211605	-2.42054	0.0154973	0.469182	1.80974	0.328659	FALSE	ENSG00000197472.15	ENSG00000197472	1	ZNF695	protein_coding	3341	zinc finger protein 695 [Source:HGNC Symbol;Acc:HGNC:30954]	57116	Q8IW36	Q8IW36
423.737	-0.880704	0.122425	-2.41569	0.0157056	0.474827	1.80395	0.323465	FALSE	ENSG00000275379.2	ENSG00000275379	6	H3C11	protein_coding	502	H3 clustered histone 11 [Source:HGNC Symbol;Acc:HGNC:4771]	8354	P68431	P68431
590.348	0.987032	0.166666	2.41243	0.0158464	0.478129	1.80007	0.320455	FALSE	ENSG00000081041.9	ENSG00000081041	4	CXCL2	protein_coding	1115	C-X-C motif chemokine ligand 2 [Source:HGNC Symbol;Acc:HGNC:4603]	2920	A0A024RDD9	A0A024RDD9
103.699	-0.971073	0.160069	-2.41215	0.0158587	0.478129	1.79973	0.320455	FALSE	ENSG00000257167.3	ENSG00000257167	12	TMPO-AS1	lncRNA	3357	TMPO antisense RNA 1 [Source:HGNC Symbol;Acc:HGNC:44158]	100128191	NA	NA
19.2748	1.30008	0.297697	2.40215	0.0162989	0.490724	1.78784	0.309162	FALSE	ENSG00000197249.14	ENSG00000197249	14	SERPINA1	protein_coding	3532	serpin family A member 1 [Source:HGNC Symbol;Acc:HGNC:8941]	5265	E9KL23	E9KL23
1105.38	0.861778	0.115286	2.40113	0.0163447	0.491423	1.78662	0.308545	FALSE	ENSG00000125726.11	ENSG00000125726	19	CD70	protein_coding	911	CD70 molecule [Source:HGNC Symbol;Acc:HGNC:11937]	970	A0A0U5JA32	A0A0U5JA32
19.5918	1.44196	0.357028	2.40036	0.0163788	0.49177	1.78572	0.308238	FALSE	ENSG00000283200.1	ENSG00000283200	8	MIR1206	miRNA	59	microRNA 1206 [Source:HGNC Symbol;Acc:HGNC:35272]	100302170	NA	NA
21.2775	1.21836	0.264203	2.39739	0.0165126	0.495104	1.78219	0.305303	FALSE	ENSG00000229109.2	ENSG00000229109	9	FRMD3-AS1	lncRNA	4611	FRMD3 antisense RNA 1 [Source:HGNC Symbol;Acc:HGNC:55790]	NA	NA	NA
776.531	0.759535	0.0728688	2.39571	0.0165881	0.496449	1.7802	0.304126	FALSE	ENSG00000148925.11	ENSG00000148925	11	BTBD10	protein_coding	2439	BTB domain containing 10 [Source:HGNC Symbol;Acc:HGNC:21445]	84280	B7Z503	B7Z503
5.92339	-2.28588	0.710083	-2.39538	0.0166029	0.496449	1.77981	0.304126	FALSE	ENSG00000234913.1	ENSG00000234913	22	ENSG00000234913	lncRNA	2493	novel transcript	NA	NA	NA
1381.25	0.87416	0.120798	2.39407	0.0166628	0.497555	1.77825	0.303159	FALSE	ENSG00000128342.5	ENSG00000128342	22	LIF	protein_coding	3871	LIF interleukin 6 family cytokine [Source:HGNC Symbol;Acc:HGNC:6596]	3976	P15018	P15018
14.8178	1.36331	0.325452	2.39158	0.0167761	0.500253	1.77531	0.30081	FALSE	ENSG00000162520.15	ENSG00000162520	1	SYNC	protein_coding	3503	syncoilin, intermediate filament protein [Source:HGNC Symbol;Acc:HGNC:28897]	81493	Q9H7C4	Q9H7C4
7447.81	-0.902277	0.132857	-2.38839	0.0169226	0.503931	1.77153	0.297629	FALSE	ENSG00000136205.18	ENSG00000136205	7	TNS3	protein_coding	7837	tensin 3 [Source:HGNC Symbol;Acc:HGNC:21616]	64759	Q68CZ2	Q68CZ2
201.515	-0.926348	0.144174	-2.36787	0.0178909	0.532042	1.74737	0.274054	FALSE	ENSG00000154839.10	ENSG00000154839	18	SKA1	protein_coding	2849	spindle and kinetochore associated complex subunit 1 [Source:HGNC Symbol;Acc:HGNC:28109]	220134	A0A024R294	A0A024R294
373.07	0.924703	0.143679	2.36458	0.0180504	0.536054	1.74351	0.270792	FALSE	ENSG00000029534.22	ENSG00000029534	8	ANK1	protein_coding	8457	ankyrin 1 [Source:HGNC Symbol;Acc:HGNC:492]	286	P16157	P16157
82.7963	-1.00177	0.176433	-2.36239	0.0181576	0.538446	1.74094	0.268858	FALSE	ENSG00000187210.14	ENSG00000187210	9	GCNT1	protein_coding	5972	glucosaminyl _N-acetyl_ transferase 1 [Source:HGNC Symbol;Acc:HGNC:4203]	2650	Q02742	Q02742
1346.11	0.880404	0.125085	2.36192	0.0181804	0.538446	1.7404	0.268858	FALSE	ENSG00000175793.12	ENSG00000175793	1	SFN	protein_coding	1308	stratifin [Source:HGNC Symbol;Acc:HGNC:10773]	2810	P31947	P31947
3.5177	-3.23559	1.12262	-2.36111	0.0182204	0.538626	1.73944	0.268712	FALSE	ENSG00000244151.1	ENSG00000244151	7	ENSG00000244151	lncRNA	1230	novel transcript	NA	NA	NA
38.5715	-1.30353	0.304376	-2.36079	0.0182359	0.538626	1.73907	0.268712	FALSE	ENSG00000286062.2	ENSG00000286062	5	ENSG00000286062	lncRNA	1459	novel transcript	NA	NA	NA
328.282	-0.876018	0.123791	-2.35119	0.0187135	0.551985	1.72785	0.258073	FALSE	ENSG00000112759.19	ENSG00000112759	6	SLC29A1	protein_coding	2358	solute carrier family 29 member 1 _Augustine blood group_ [Source:HGNC Symbol;Acc:HGNC:11003]	2030	Q99808	Q99808
359.283	-0.974614	0.165823	-2.3498	0.0187835	0.553301	1.72622	0.257039	FALSE	ENSG00000196747.5	ENSG00000196747	6	H2AC13	protein_coding	495	H2A clustered histone 13 [Source:HGNC Symbol;Acc:HGNC:4725]	8329	A4FTV9	A4FTV9
97.6587	-1.0471	0.196919	-2.34685	0.0189328	0.556947	1.72278	0.254186	FALSE	ENSG00000291224.1	ENSG00000291224	3	ENSG00000291224	lncRNA	2882	novel transcript	NA	NA	NA
276.022	-0.918952	0.142386	-2.34567	0.018993	0.557938	1.72141	0.253414	FALSE	ENSG00000136492.10	ENSG00000136492	17	BRIP1	protein_coding	11649	BRCA1 interacting helicase 1 [Source:HGNC Symbol;Acc:HGNC:20473]	83990	A0A024QZ45	A0A024QZ45
5687.52	0.793985	0.0891283	2.34518	0.0190177	0.557938	1.72084	0.253414	FALSE	ENSG00000110400.11	ENSG00000110400	11	NECTIN1	protein_coding	5956	nectin cell adhesion molecule 1 [Source:HGNC Symbol;Acc:HGNC:9706]	5818	Q15223	Q15223
19.6586	-1.27378	0.294121	-2.34195	0.0191835	0.561567	1.71707	0.250599	FALSE	ENSG00000227496.3	ENSG00000227496	1	ENSG00000227496	lncRNA	1535	novel transcript	102723834	NA	NA
3.7088	-3.25145	1.13867	-2.34176	0.0191929	0.561567	1.71686	0.250599	FALSE	ENSG00000272973.2	ENSG00000272973	22	ENSG00000272973	lncRNA	1252	novel transcript, antisense to SLC2A11	NA	NA	NA
289.666	-0.857121	0.116503	-2.33607	0.0194876	0.569425	1.71024	0.244563	FALSE	ENSG00000176208.9	ENSG00000176208	17	ATAD5	protein_coding	6873	ATPase family AAA domain containing 5 [Source:HGNC Symbol;Acc:HGNC:25752]	79915	Q96QE3	Q96QE3
29.5034	2.30765	0.737808	2.33488	0.0195499	0.57048	1.70886	0.24376	FALSE	ENSG00000167772.12	ENSG00000167772	19	ANGPTL4	protein_coding	1872	angiopoietin like 4 [Source:HGNC Symbol;Acc:HGNC:16039]	51129	Q9BY76	Q9BY76
25.7454	-1.31512	0.313027	-2.33257	0.0196709	0.573243	1.70618	0.241662	FALSE	ENSG00000138185.20	ENSG00000138185	10	ENTPD1	protein_coding	12493	ectonucleoside triphosphate diphosphohydrolase 1 [Source:HGNC Symbol;Acc:HGNC:3363]	953	P49961	P49961
4.03273	-2.78733	0.945103	-2.33029	0.0197906	0.575962	1.70354	0.239606	FALSE	ENSG00000202523.1	ENSG00000202523	9	Y_RNA	misc_RNA	102	Y RNA [Source:RFAM;Acc:RF00019]	NA	NA	NA
202.697	-0.942814	0.153652	-2.32898	0.0198599	0.577208	1.70202	0.238668	FALSE	ENSG00000129810.15	ENSG00000129810	3	SGO1	protein_coding	3070	shugoshin 1 [Source:HGNC Symbol;Acc:HGNC:25088]	151648	B5BUA4	B5BUA4
23.5342	-1.29672	0.305688	-2.32838	0.0198917	0.577362	1.70133	0.238552	FALSE	ENSG00000138587.6	ENSG00000138587	15	MNS1	protein_coding	2030	meiosis specific nuclear structural 1 [Source:HGNC Symbol;Acc:HGNC:29636]	55329	B3KQ70	B3KQ70
23.886	-1.24387	0.283922	-2.32073	0.0203015	0.588474	1.69247	0.230273	FALSE	ENSG00000264207.1	ENSG00000264207	1	ENSG00000264207	lncRNA	1234	novel transcript, antisense HIST2H4A	NA	NA	NA
2840.81	1.06606	0.207653	2.31686	0.0205116	0.593774	1.688	0.226379	FALSE	ENSG00000053747.17	ENSG00000053747	18	LAMA3	protein_coding	10651	laminin subunit alpha 3 [Source:HGNC Symbol;Acc:HGNC:6483]	3909	A0A0A6YYF2	A0A0A6YYF2
367.076	0.813471	0.0986614	2.31609	0.0205533	0.594192	1.68712	0.226073	FALSE	ENSG00000175105.8	ENSG00000175105	3	ZNF654	protein_coding	6460	zinc finger protein 654 [Source:HGNC Symbol;Acc:HGNC:25612]	55279	NA	NA
683.807	0.73226	0.0636576	2.3139	0.0206732	0.596867	1.68459	0.224123	FALSE	ENSG00000087077.14	ENSG00000087077	7	TRIP6	protein_coding	1750	thyroid hormone receptor interactor 6 [Source:HGNC Symbol;Acc:HGNC:12311]	7205	Q15654	Q15654
5.87845	-2.56147	0.854502	-2.31305	0.02072	0.597426	1.68361	0.223716	FALSE	ENSG00000230303.6	ENSG00000230303	9	ENSG00000230303	lncRNA	4190	novel transcript	NA	NA	NA
7.14399	-1.98353	0.605151	-2.31111	0.0208269	0.599714	1.68138	0.222056	FALSE	ENSG00000124212.6	ENSG00000124212	20	PTGIS	protein_coding	5570	prostaglandin I2 synthase [Source:HGNC Symbol;Acc:HGNC:9603]	5740	Q16647	Q16647
134.93	-0.862642	0.12021	-2.30995	0.0208908	0.600763	1.68004	0.221297	FALSE	ENSG00000186205.14	ENSG00000186205	1	MTARC1	protein_coding	7287	mitochondrial amidoxime reducing component 1 [Source:HGNC Symbol;Acc:HGNC:26189]	64757	Q5VT66	Q5VT66
64.9087	-1.09815	0.222863	-2.30271	0.0212952	0.611585	1.67172	0.213543	FALSE	ENSG00000135960.10	ENSG00000135960	2	EDAR	protein_coding	4323	ectodysplasin A receptor [Source:HGNC Symbol;Acc:HGNC:2895]	10913	Q9UNE0	Q9UNE0
14.8259	1.50989	0.402174	2.29982	0.0214582	0.615456	1.66841	0.210803	FALSE	ENSG00000231574.7	ENSG00000231574	3	LINC02015	lncRNA	2957	long intergenic non-protein coding RNA 2015 [Source:HGNC Symbol;Acc:HGNC:52850]	102724550	NA	NA
12.8759	-1.50538	0.400772	-2.2966	0.0216414	0.619895	1.66471	0.207682	FALSE	ENSG00000146233.8	ENSG00000146233	6	CYP39A1	protein_coding	2432	cytochrome P450 family 39 subfamily A member 1 [Source:HGNC Symbol;Acc:HGNC:17449]	51302	B7Z786	B7Z786
637.584	-1.10187	0.225232	-2.29499	0.0217339	0.621727	1.66286	0.206401	FALSE	ENSG00000116039.13	ENSG00000116039	2	ATP6V1B1	protein_coding	1907	ATPase H+ transporting V1 subunit B1 [Source:HGNC Symbol;Acc:HGNC:853]	525	P15313	P15313
3.58953	-3.21356	1.14842	-2.28888	0.0220861	0.630556	1.65588	0.200277	FALSE	ENSG00000265939.1	ENSG00000265939	18	UBE2CP2	processed_pseudogene	510	ubiquitin conjugating enzyme E2 C pseudogene 2 [Source:HGNC Symbol;Acc:HGNC:43551]	646595	NA	NA
19.6479	-1.36232	0.339658	-2.28864	0.0221004	0.630556	1.6556	0.200277	FALSE	ENSG00000071282.12	ENSG00000071282	3	LMCD1	protein_coding	8284	LIM and cysteine rich domains 1 [Source:HGNC Symbol;Acc:HGNC:6633]	29995	Q9NZU5	Q9NZU5
7.05912	-2.11049	0.667418	-2.28572	0.0222707	0.634585	1.65227	0.19751	FALSE	ENSG00000166391.15	ENSG00000166391	11	MOGAT2	protein_coding	3204	monoacylglycerol O-acyltransferase 2 [Source:HGNC Symbol;Acc:HGNC:23248]	80168	Q3SYC2	Q3SYC2
54.1943	1.00329	0.183129	2.28435	0.0223512	0.635891	1.6507	0.196618	FALSE	ENSG00000183960.9	ENSG00000183960	3	KCNH8	protein_coding	5082	potassium voltage-gated channel subfamily H member 8 [Source:HGNC Symbol;Acc:HGNC:18864]	131096	Q96L42	Q96L42
7.87917	-1.83814	0.54869	-2.28394	0.0223749	0.635891	1.65024	0.196618	FALSE	ENSG00000230696.1	ENSG00000230696	2	ENSG00000230696	lncRNA	610	novel transcript, sense intronic to SEPT10	NA	NA	NA
40.0195	-1.1719	0.257687	-2.27773	0.0227426	0.645499	1.64316	0.190105	FALSE	ENSG00000168004.10	ENSG00000168004	11	PLAAT5	protein_coding	3042	phospholipase A and acyltransferase 5 [Source:HGNC Symbol;Acc:HGNC:24978]	117245	B4DY88	B4DY88
31.3185	1.08619	0.221815	2.25968	0.0238413	0.675802	1.62267	0.17018	FALSE	ENSG00000275874.1	ENSG00000275874	21	PICSAR	lncRNA	733	P38 inhibited cutaneous squamous cell carcinoma associated lincRNA [Source:HGNC Symbol;Acc:HGNC:19725]	378825	NA	NA
347.387	0.791621	0.0915574	2.25715	0.0239989	0.679388	1.61981	0.167882	FALSE	ENSG00000101928.13	ENSG00000101928	X	MOSPD1	protein_coding	2348	motile sperm domain containing 1 [Source:HGNC Symbol;Acc:HGNC:25235]	56180	Q9UJG1	Q9UJG1
5.24903	-2.12568	0.683836	-2.25305	0.0242563	0.685783	1.61518	0.163813	FALSE	ENSG00000271013.1	ENSG00000271013	17	LRRC37A9P	processed_pseudogene	5376	leucine rich repeat containing 37 member A9, pseudogene [Source:HGNC Symbol;Acc:HGNC:43813]	NA	NA	NA
223.676	-0.822198	0.105419	-2.25041	0.0244227	0.689595	1.61221	0.161406	FALSE	ENSG00000162694.14	ENSG00000162694	1	EXTL2	protein_coding	3146	exostosin like glycosyltransferase 2 [Source:HGNC Symbol;Acc:HGNC:3516]	2135	Q9UBQ6	Q9UBQ6
6.21707	-2.13762	0.693213	-2.23979	0.0251043	0.707923	1.60025	0.150014	FALSE	ENSG00000175697.11	ENSG00000175697	3	GPR156	protein_coding	4573	G protein-coupled receptor 156 [Source:HGNC Symbol;Acc:HGNC:20844]	165829	Q8NFN8	Q8NFN8
4.1983	-2.43849	0.828775	-2.23647	0.025321	0.71311	1.59652	0.146844	FALSE	ENSG00000221639.1	ENSG00000221639	4	ENSG00000221639	snoRNA	125		124900180	NA	NA
4.73999	-2.23326	0.737511	-2.23494	0.025421	0.71379	1.59481	0.14643	FALSE	ENSG00000261342.1	ENSG00000261342	19	ENSG00000261342	lncRNA	1585	novel transcript	NA	NA	NA
352.746	-0.798611	0.0956065	-2.23467	0.0254392	0.71379	1.5945	0.14643	FALSE	ENSG00000049541.11	ENSG00000049541	7	RFC2	protein_coding	1685	replication factor C subunit 2 [Source:HGNC Symbol;Acc:HGNC:9970]	5982	P35250	P35250
37.3379	1.04816	0.207284	2.2346	0.0254434	0.71379	1.59443	0.14643	FALSE	ENSG00000228109.2	ENSG00000228109	3	MELTF-AS1	lncRNA	951	MELTF antisense RNA 1 [Source:HGNC Symbol;Acc:HGNC:40373]	100507057	NA	NA
43.7398	-1.03107	0.199681	-2.23409	0.0254774	0.713826	1.59384	0.146407	FALSE	ENSG00000160051.12	ENSG00000160051	1	IQCC	protein_coding	2252	IQ motif containing C [Source:HGNC Symbol;Acc:HGNC:25545]	55721	Q4KMZ1	Q4KMZ1
23.0433	-1.30453	0.32277	-2.22935	0.0257903	0.721666	1.58854	0.141664	FALSE	ENSG00000280018.4	ENSG00000280018	21	ENSG00000280018	lncRNA	936	novel transcript	105379499	NA	NA
39.5129	-1.12104	0.240742	-2.22675	0.0259639	0.725592	1.58563	0.139307	FALSE	ENSG00000282988.2	ENSG00000282988	6	ENSG00000282988	protein_coding	1637	novel protein	NA	NA	NA
20.5811	1.2205	0.28572	2.22435	0.0261249	0.729155	1.58295	0.13718	FALSE	ENSG00000225380.4	ENSG00000225380	9	IGKV1OR9-2	IG_V_pseudogene	277	immunoglobulin kappa variable 1/OR9-2 _pseudogene_ [Source:HGNC Symbol;Acc:HGNC:49466]	NA	NA	NA
59.1584	-0.984789	0.180311	-2.21743	0.0265939	0.74089	1.57522	0.130246	FALSE	ENSG00000161692.18	ENSG00000161692	17	DBF4B	protein_coding	3015	DBF4 zinc finger B [Source:HGNC Symbol;Acc:HGNC:17883]	80174	Q8NFT6	Q8NFT6
1519.09	-0.936382	0.158535	-2.21667	0.0266455	0.74089	1.57438	0.130246	FALSE	ENSG00000287080.2	ENSG00000287080	6	H3C3	protein_coding	486	H3 clustered histone 3 [Source:HGNC Symbol;Acc:HGNC:4768]	8352	P68431	P68431
23.3568	1.24847	0.299329	2.21665	0.0266473	0.74089	1.57435	0.130246	FALSE	ENSG00000183691.6	ENSG00000183691	17	NOG	protein_coding	1913	noggin [Source:HGNC Symbol;Acc:HGNC:7866]	9241	Q13253	Q13253
215.541	0.815109	0.104148	2.20979	0.0271196	0.753062	1.56672	0.123169	FALSE	ENSG00000153391.16	ENSG00000153391	18	INO80C	protein_coding	3245	INO80 complex subunit C [Source:HGNC Symbol;Acc:HGNC:26994]	125476	Q6PI98	Q6PI98
6.27612	-1.92575	0.606907	-2.20921	0.0271599	0.753221	1.56607	0.123078	FALSE	ENSG00000112175.8	ENSG00000112175	6	BMP5	protein_coding	3970	bone morphogenetic protein 5 [Source:HGNC Symbol;Acc:HGNC:1072]	653	A8K694	A8K694
5.55349	1.62244	0.471751	2.1992	0.0278637	0.771757	1.55496	0.112519	FALSE	ENSG00000159337.7	ENSG00000159337	15	PLA2G4D	protein_coding	4266	phospholipase A2 group IVD [Source:HGNC Symbol;Acc:HGNC:30038]	283748	Q86XP0	Q86XP0
3.71891	-2.65319	0.941064	-2.19775	0.0279668	0.773629	1.55336	0.111467	FALSE	ENSG00000232044.8	ENSG00000232044	2	SILC1	lncRNA	5937	sciatic injury induced lincRNA upregulator of SOX11 [Source:HGNC Symbol;Acc:HGNC:26403]	NA	NA	NA
228.618	-0.949208	0.166056	-2.19351	0.0282708	0.780645	1.54866	0.107547	FALSE	ENSG00000278677.2	ENSG00000278677	6	H2AC17	protein_coding	487	H2A clustered histone 17 [Source:HGNC Symbol;Acc:HGNC:4735]	8336	A4FTV9	A4FTV9
466.387	0.765799	0.082462	2.19297	0.0283093	0.780645	1.54807	0.107547	FALSE	ENSG00000165804.16	ENSG00000165804	14	ZNF219	protein_coding	3055	zinc finger protein 219 [Source:HGNC Symbol;Acc:HGNC:13011]	51222	Q9P2Y4	Q9P2Y4
27.5445	-1.14271	0.254363	-2.19272	0.0283278	0.780645	1.54779	0.107547	FALSE	ENSG00000237292.1	ENSG00000237292	1	LINC01732	lncRNA	542	long intergenic non-protein coding RNA 1732 [Source:HGNC Symbol;Acc:HGNC:52520]	101928973	NA	NA
335.674	1.26079	0.308755	2.18889	0.0286051	0.787291	1.54356	0.103864	FALSE	ENSG00000118523.6	ENSG00000118523	6	CCN2	protein_coding	2338	cellular communication network factor 2 [Source:HGNC Symbol;Acc:HGNC:2500]	1490	P29279	P29279
11.6234	-1.62353	0.475031	-2.18631	0.0287926	0.791229	1.54072	0.101698	FALSE	ENSG00000255202.1	ENSG00000255202	11	ENSG00000255202	lncRNA	648	novel transcript	NA	NA	NA
82.9575	-1.14273	0.255161	-2.18593	0.0288208	0.791229	1.54029	0.101698	FALSE	ENSG00000232316.2	ENSG00000232316	6	LINC02518	lncRNA	643	long intergenic non-protein coding RNA 2518 [Source:HGNC Symbol;Acc:HGNC:53509]	105377957	NA	NA
5.76763	-2.00816	0.6514	-2.18483	0.028901	0.791727	1.53909	0.101425	FALSE	ENSG00000232732.11	ENSG00000232732	2	ENSG00000232732	lncRNA	1322	novel transcript	101927687	NA	NA
513.937	0.77856	0.0886154	2.18469	0.0289116	0.791727	1.53893	0.101425	FALSE	ENSG00000129667.13	ENSG00000129667	17	RHBDF2	protein_coding	3599	rhomboid 5 homolog 2 [Source:HGNC Symbol;Acc:HGNC:20788]	79651	Q6PJF5	Q6PJF5
171.294	0.879831	0.135038	2.1836	0.0289919	0.79293	1.53772	0.100765	FALSE	ENSG00000230943.4	ENSG00000230943	6	LINC02541	lncRNA	1879	long intergenic non-protein coding RNA 2541 [Source:HGNC Symbol;Acc:HGNC:53574]	101927686	NA	NA
3.83472	1.96081	0.630935	2.18065	0.0292093	0.797036	1.53448	0.0985218	FALSE	ENSG00000232474.1	ENSG00000232474	2	NCKAP5-IT1	lncRNA	554	NCKAP5 intronic transcript 1 [Source:HGNC Symbol;Acc:HGNC:41497]	NA	NA	NA
3.51033	-3.16081	1.18127	-2.18057	0.0292152	0.797036	1.53439	0.0985218	FALSE	ENSG00000280023.1	ENSG00000280023	19	ENSG00000280023	TEC	832	TEC	NA	NA	NA
23.1165	-1.24351	0.302457	-2.17732	0.0294563	0.802611	1.53082	0.0954947	FALSE	ENSG00000284459.1	ENSG00000284459	9	MIR24-1	miRNA	68	microRNA 24-1 [Source:HGNC Symbol;Acc:HGNC:31607]	407012	NA	NA
63.3646	-0.992346	0.187441	-2.1734	0.0297505	0.809615	1.52651	0.0917213	FALSE	ENSG00000263513.6	ENSG00000263513	1	FAM72C	protein_coding	2395	family with sequence similarity 72 member C [Source:HGNC Symbol;Acc:HGNC:30602]	554282	H0Y354	H0Y354
632.279	-0.875368	0.133665	-2.17264	0.0298073	0.810149	1.52568	0.0914352	FALSE	ENSG00000278828.2	ENSG00000278828	6	H3C10	protein_coding	1250	H3 clustered histone 10 [Source:HGNC Symbol;Acc:HGNC:4775]	8357	P68431	P68431
3.21752	2.25586	0.769283	2.17202	0.0298542	0.810413	1.52499	0.0912938	FALSE	ENSG00000289609.2	ENSG00000289609	6	ENSG00000289609	lncRNA	697	novel transcript	124901321	NA	NA
736.56	-0.81322	0.105124	-2.17131	0.029908	0.810865	1.52421	0.0910515	FALSE	ENSG00000139618.18	ENSG00000139618	13	BRCA2	protein_coding	11954	BRCA2 DNA repair associated [Source:HGNC Symbol;Acc:HGNC:1101]	675	P51587	P51587
156.027	0.895999	0.143302	2.1705	0.029969	0.811508	1.52333	0.0907073	FALSE	ENSG00000100532.13	ENSG00000100532	14	CGRRF1	protein_coding	2309	cell growth regulator with ring finger domain 1 [Source:HGNC Symbol;Acc:HGNC:15528]	10668	Q99675	Q99675
10.1627	1.3751	0.364236	2.16928	0.0300611	0.812992	1.522	0.089914	FALSE	ENSG00000267056.2	ENSG00000267056	19	ENSG00000267056	processed_pseudogene	1243	inositol polyphosphate multikinase _IPMK_ pseudogene	729654	NA	NA
62.3834	0.979342	0.18203	2.16656	0.0302681	0.817576	1.51902	0.0874719	FALSE	ENSG00000010030.14	ENSG00000010030	6	ETV7	protein_coding	1776	ETS variant transcription factor 7 [Source:HGNC Symbol;Acc:HGNC:18160]	51513	Q9Y603	Q9Y603
80.5362	0.900086	0.145692	2.16294	0.0305455	0.823047	1.51505	0.0845754	FALSE	ENSG00000197019.5	ENSG00000197019	19	SERTAD1	protein_coding	2084	SERTA domain containing 1 [Source:HGNC Symbol;Acc:HGNC:17932]	29950	Q53GC0	Q53GC0
8.377	-1.65426	0.494374	-2.16294	0.0305462	0.823047	1.51504	0.0845754	FALSE	ENSG00000279347.1	ENSG00000279347	8	ENSG00000279347	TEC	1650	TEC	NA	NA	NA
821.482	0.785467	0.0928499	2.15945	0.0308151	0.828279	1.51124	0.0818233	FALSE	ENSG00000135899.20	ENSG00000135899	2	SP110	protein_coding	6192	SP110 nuclear body protein [Source:HGNC Symbol;Acc:HGNC:5401]	3431	Q9HB58	Q9HB58
4.8239	1.86074	0.590791	2.15944	0.0308163	0.828279	1.51122	0.0818233	FALSE	ENSG00000186007.10	ENSG00000186007	1	LEMD1	protein_coding	931	LEM domain containing 1 [Source:HGNC Symbol;Acc:HGNC:18725]	93273	Q68G75	Q68G75
466.854	0.729107	0.0670134	2.15098	0.0314774	0.845006	1.502	0.0731401	FALSE	ENSG00000100949.15	ENSG00000100949	14	RABGGTA	protein_coding	2265	Rab geranylgeranyltransferase subunit alpha [Source:HGNC Symbol;Acc:HGNC:9795]	5875	Q92696	Q92696
35.981	-1.23109	0.30052	-2.15002	0.0315536	0.846009	1.50095	0.072625	FALSE	ENSG00000285730.1	ENSG00000285730	6	ENSG00000285730	lncRNA	1002	novel transcript	NA	NA	NA
42.0205	-1.10306	0.241731	-2.14329	0.0320895	0.858465	1.49364	0.0662776	FALSE	ENSG00000272079.2	ENSG00000272079	16	ENSG00000272079	lncRNA	1269	novel transcript	NA	NA	NA
3.67134	-2.62438	0.951576	-2.1432	0.0320969	0.858465	1.49354	0.0662776	FALSE	ENSG00000185518.12	ENSG00000185518	15	SV2B	protein_coding	12563	synaptic vesicle glycoprotein 2B [Source:HGNC Symbol;Acc:HGNC:16874]	9899	Q7L1I2	Q7L1I2
25.485	-1.20315	0.288575	-2.14222	0.032176	0.859524	1.49247	0.0657421	FALSE	ENSG00000183625.16	ENSG00000183625	3	CCR3	protein_coding	2141	C-C motif chemokine receptor 3 [Source:HGNC Symbol;Acc:HGNC:1604]	1232	Q8TDP4	Q8TDP4
27.5082	1.25073	0.311048	2.14041	0.0323218	0.862363	1.4905	0.0643099	FALSE	ENSG00000230109.1	ENSG00000230109	10	LINC02643	lncRNA	439	long intergenic non-protein coding RNA 2643 [Source:HGNC Symbol;Acc:HGNC:54126]	105376444	NA	NA
181.506	-0.95127	0.171412	-2.137	0.0325976	0.868658	1.48681	0.0611512	FALSE	ENSG00000184408.10	ENSG00000184408	7	KCND2	protein_coding	5830	potassium voltage-gated channel subfamily D member 2 [Source:HGNC Symbol;Acc:HGNC:6238]	3751	A4D0V9	A4D0V9
8.74107	1.54958	0.452089	2.13369	0.0328682	0.874799	1.48322	0.0580917	FALSE	ENSG00000175274.19	ENSG00000175274	11	TP53I11	protein_coding	3703	tumor protein p53 inducible protein 11 [Source:HGNC Symbol;Acc:HGNC:16842]	9537	O14683	O14683
5.65136	-2.01048	0.66878	-2.13151	0.0330469	0.878484	1.48087	0.0562659	FALSE	ENSG00000286181.1	ENSG00000286181	X	ENSG00000286181	lncRNA	3780	FOXP3 regulating long intergenic non-coding RNA	NA	NA	NA
331.921	-0.83269	0.116383	-2.12856	0.0332906	0.883882	1.47768	0.0536055	FALSE	ENSG00000165304.8	ENSG00000165304	9	MELK	protein_coding	2452	maternal embryonic leucine zipper kinase [Source:HGNC Symbol;Acc:HGNC:16870]	9833	Q14680	Q14680
57.3178	1.14215	0.262589	2.12189	0.0338471	0.897567	1.47048	0.0469331	FALSE	ENSG00000130592.17	ENSG00000130592	11	LSP1	protein_coding	2640	lymphocyte specific protein 1 [Source:HGNC Symbol;Acc:HGNC:6707]	4046	P33241	P33241
883.023	-0.818341	0.110134	-2.11905	0.0340864	0.902672	1.46742	0.0444698	FALSE	ENSG00000203852.4	ENSG00000203852	1	H3C15	protein_coding	518	H3 clustered histone 15 [Source:HGNC Symbol;Acc:HGNC:20505]	333932	Q71DI3	Q71DI3
84.5855	-0.932099	0.163853	-2.11859	0.0341251	0.902672	1.46693	0.0444698	FALSE	ENSG00000163918.12	ENSG00000163918	3	RFC4	protein_coding	1448	replication factor C subunit 4 [Source:HGNC Symbol;Acc:HGNC:9972]	5984	P35249	P35249
11.8963	1.29537	0.335411	2.11803	0.0341727	0.902672	1.46632	0.0444698	FALSE	ENSG00000183303.3	ENSG00000183303	11	OR5P2	protein_coding	969	olfactory receptor family 5 subfamily P member 2 [Source:HGNC Symbol;Acc:HGNC:14783]	120065	A0A126GVJ7	A0A126GVJ7
3.16415	-3.0153	1.14766	-2.11764	0.0342053	0.902672	1.46591	0.0444698	FALSE	ENSG00000239791.2	ENSG00000239791	16	ENSG00000239791	lncRNA	1488	novel transcript	NA	NA	NA
19.9337	1.11398	0.24991	2.11683	0.0342747	0.902931	1.46503	0.0443456	FALSE	ENSG00000285782.2	ENSG00000285782	1	ENSG00000285782	lncRNA	761	novel transcript	NA	NA	NA
4.40448	1.64523	0.50111	2.11584	0.0343583	0.902931	1.46397	0.0443456	FALSE	ENSG00000234861.2	ENSG00000234861	9	ATP5F1AP1	processed_pseudogene	1321	ATP synthase F1 subunit alpha pseudogene 1 [Source:HGNC Symbol;Acc:HGNC:827]	442416	NA	NA
7.19292	-1.79778	0.573217	-2.11581	0.0343606	0.902931	1.46394	0.0443456	FALSE	ENSG00000202016.1	ENSG00000202016	2	RNU6-619P	snRNA	108	RNA, U6 small nuclear 619, pseudogene [Source:HGNC Symbol;Acc:HGNC:47582]	106479840	NA	NA
1673.16	0.787194	0.0955915	2.11558	0.0343808	0.902931	1.46368	0.0443456	FALSE	ENSG00000090339.9	ENSG00000090339	19	ICAM1	protein_coding	2967	intercellular adhesion molecule 1 [Source:HGNC Symbol;Acc:HGNC:5344]	3383	P05362	P05362
240.606	-1.23694	0.308355	-2.11438	0.0344831	0.904528	1.46239	0.0435781	FALSE	ENSG00000144476.6	ENSG00000144476	2	ACKR3	protein_coding	2015	atypical chemokine receptor 3 [Source:HGNC Symbol;Acc:HGNC:23692]	57007	P25106	P25106
390.764	0.888527	0.14369	2.11263	0.0346324	0.907353	1.46052	0.0422237	FALSE	ENSG00000079385.23	ENSG00000079385	19	CEACAM1	protein_coding	3491	CEA cell adhesion molecule 1 [Source:HGNC Symbol;Acc:HGNC:1814]	634	P13688	P13688
233.042	-0.889932	0.144564	-2.10958	0.0348944	0.91312	1.45724	0.0394722	FALSE	ENSG00000142731.11	ENSG00000142731	4	PLK4	protein_coding	3838	polo like kinase 4 [Source:HGNC Symbol;Acc:HGNC:11397]	10733	O00444	O00444
510.906	-0.825139	0.113961	-2.10753	0.0350717	0.916659	1.45504	0.0377924	FALSE	ENSG00000082497.12	ENSG00000082497	1	SERTAD4	protein_coding	5222	SERTA domain containing 4 [Source:HGNC Symbol;Acc:HGNC:25236]	56256	Q9NUC0	Q9NUC0
28.5786	1.01981	0.207873	2.09187	0.0364501	0.951544	1.4383	0.0215713	FALSE	ENSG00000269906.1	ENSG00000269906	14	ENSG00000269906	lncRNA	668	novel transcript, sense intronic to SAV1	NA	NA	NA
3.64689	-2.63387	0.980313	-2.09006	0.0366124	0.952808	1.43637	0.0209944	FALSE	ENSG00000262904.1	ENSG00000262904	16	TMPOP2	processed_pseudogene	1201	thymopoietin pseudogene 2 [Source:HGNC Symbol;Acc:HGNC:50860]	100533619	NA	NA
52.6757	-0.991293	0.194412	-2.09005	0.0366136	0.952808	1.43636	0.0209944	FALSE	ENSG00000131351.15	ENSG00000131351	19	HAUS8	protein_coding	3176	HAUS augmin like complex subunit 8 [Source:HGNC Symbol;Acc:HGNC:30532]	93323	Q9BT25	Q9BT25
55.7981	-0.954372	0.176762	-2.08987	0.0366297	0.952808	1.43617	0.0209944	FALSE	ENSG00000230426.5	ENSG00000230426	1	LINC01036	lncRNA	3223	long intergenic non-protein coding RNA 1036 [Source:HGNC Symbol;Acc:HGNC:49024]	104169671	NA	NA
7.99005	-1.80726	0.586404	-2.0844	0.0371241	0.964217	1.43034	0.0158254	FALSE	ENSG00000167964.13	ENSG00000167964	16	RAB26	protein_coding	1922	RAB26, member RAS oncogene family [Source:HGNC Symbol;Acc:HGNC:14259]	25837	Q9ULW5	Q9ULW5
329.797	-0.772798	0.0901307	-2.08404	0.0371567	0.964217	1.42996	0.0158254	FALSE	ENSG00000077514.9	ENSG00000077514	11	POLD3	protein_coding	3788	DNA polymerase delta 3, accessory subunit [Source:HGNC Symbol;Acc:HGNC:20932]	10714	A0A024R5M8	A0A024R5M8
12.4099	1.28575	0.336786	2.08081	0.0374513	0.970705	1.42653	0.0129127	FALSE	ENSG00000276851.1	ENSG00000276851	17	ENSG00000276851	lncRNA	583	novel transcript	NA	NA	NA
20.6456	-1.90243	0.635264	-2.07388	0.0380901	0.986089	1.41919	0.0060837	FALSE	ENSG00000233238.1	ENSG00000233238	8	DEFA9P	unprocessed_pseudogene	285	defensin alpha 9, pseudogene [Source:HGNC Symbol;Acc:HGNC:31800]	449492	NA	NA
114.547	-0.882304	0.143492	-2.07219	0.038248	0.989003	1.41739	0.00480252	FALSE	ENSG00000143578.16	ENSG00000143578	1	CREB3L4	protein_coding	1750	cAMP responsive element binding protein 3 like 4 [Source:HGNC Symbol;Acc:HGNC:18854]	148327	Q8TEY5	Q8TEY5
801.69	-0.794678	0.101251	-2.07124	0.0383366	0.990119	1.41639	0.0043126	FALSE	ENSG00000161800.13	ENSG00000161800	12	RACGAP1	protein_coding	3229	Rac GTPase activating protein 1 [Source:HGNC Symbol;Acc:HGNC:9804]	29127	A0A024R136	A0A024R136
3.92961	-2.31902	0.837446	-2.07065	0.0383911	0.990355	1.41577	0.00420925	FALSE	ENSG00000290496.1	ENSG00000290496	6	LINC03003	lncRNA	3080	long intergenic non-protein coding RNA 3003 [Source:HGNC Symbol;Acc:HGNC:56126]	NA	NA	NA
1043.2	-0.801694	0.104729	-2.06945	0.0385042	0.991184	1.41449	0.0038458	FALSE	ENSG00000177084.19	ENSG00000177084	12	POLE	protein_coding	8673	DNA polymerase epsilon, catalytic subunit [Source:HGNC Symbol;Acc:HGNC:9177]	5426	Q07864	Q07864
3.47213	-2.5842	0.966122	-2.06934	0.0385142	0.991184	1.41438	0.0038458	FALSE	ENSG00000270977.2	ENSG00000270977	17	ENSG00000270977	transcribed_processed_pseudogene	5473	leucine rich repeat containing 37 member A3 _LRRC37A3_ pseudogene	NA	NA	NA
3.35762	1.8468	0.610627	2.06646	0.0387851	0.996978	1.41134	0.00131464	FALSE	ENSG00000290922.1	ENSG00000290922	22	ENSG00000290922	lncRNA	765	novel transcript	NA	NA	NA
34.3215	1.09233	0.246008	2.06239	0.0391707	1	1.40704	0	FALSE	ENSG00000277945.1	ENSG00000277945	12	ENSG00000277945	lncRNA	301	novel transcript, sense intronic to HMGA2	NA	NA	NA
79.6043	0.951719	0.177993	2.06051	0.0393502	1	1.40505	0	FALSE	ENSG00000286656.2	ENSG00000286656	5	ENSG00000286656	lncRNA	1386	novel transcript	NA	NA	NA
2007.28	0.716378	0.0637885	2.06018	0.0393816	1	1.40471	0	FALSE	ENSG00000060138.13	ENSG00000060138	12	YBX3	protein_coding	6393	Y-box binding protein 3 [Source:HGNC Symbol;Acc:HGNC:2428]	8531	A0A024RAV4	A0A024RAV4
120.001	-0.941283	0.173308	-2.056	0.0397825	1	1.40031	0	FALSE	ENSG00000139998.16	ENSG00000139998	14	RAB15	protein_coding	4380	RAB15, member RAS oncogene family [Source:HGNC Symbol;Acc:HGNC:20150]	376267	G5EMR8	G5EMR8
6.38862	1.4437	0.418934	2.04981	0.0403827	1	1.3938	0	FALSE	ENSG00000158296.14	ENSG00000158296	20	SLC13A3	protein_coding	4041	solute carrier family 13 member 3 [Source:HGNC Symbol;Acc:HGNC:14430]	64849	Q8WWT9	Q8WWT9
3.35878	-2.52737	0.947835	-2.04931	0.0404317	1	1.39328	0	FALSE	ENSG00000168126.3	ENSG00000168126	6	OR2W6P	unprocessed_pseudogene	939	olfactory receptor family 2 subfamily W member 6 pseudogene [Source:HGNC Symbol;Acc:HGNC:15072]	81406	NA	NA
33.7544	1.0399	0.222518	2.04451	0.0409037	1	1.38824	0	FALSE	ENSG00000132386.11	ENSG00000132386	17	SERPINF1	protein_coding	1438	serpin family F member 1 [Source:HGNC Symbol;Acc:HGNC:8824]	5176	A0A140VKF3	A0A140VKF3
2037.52	0.751632	0.0817327	2.0392	0.0414305	1	1.38268	0	FALSE	ENSG00000139324.12	ENSG00000139324	12	TMTC3	protein_coding	7192	transmembrane O-mannosyltransferase targeting cadherins 3 [Source:HGNC Symbol;Acc:HGNC:26899]	160418	A8K321	A8K321
20.6525	-1.2293	0.316094	-2.03845	0.0415051	1	1.3819	0	FALSE	ENSG00000231728.5	ENSG00000231728	X	TMSB15B-AS1	lncRNA	2029	TMSB15B antisense RNA 1 [Source:HGNC Symbol;Acc:HGNC:53858]	NA	NA	NA
222.206	-0.883589	0.146497	-2.03845	0.0415054	1	1.3819	0	FALSE	ENSG00000143228.13	ENSG00000143228	1	NUF2	protein_coding	1964	NUF2 component of NDC80 kinetochore complex [Source:HGNC Symbol;Acc:HGNC:14621]	83540	Q9BZD4	Q9BZD4
8.99388	-1.79499	0.594353	-2.03587	0.0417632	1	1.37921	0	FALSE	ENSG00000204460.3	ENSG00000204460	2	LINC01854	lncRNA	2213	long intergenic non-protein coding RNA 1854 [Source:HGNC Symbol;Acc:HGNC:52670]	151121	NA	NA
608.957	0.787056	0.099293	2.03532	0.0418185	1	1.37863	0	FALSE	ENSG00000005469.12	ENSG00000005469	7	CROT	protein_coding	3205	carnitine O-octanoyltransferase [Source:HGNC Symbol;Acc:HGNC:2366]	54677	Q9UKG9	Q9UKG9
17.1809	1.1201	0.26334	2.03212	0.0421414	1	1.37529	0	FALSE	ENSG00000106484.16	ENSG00000106484	7	MEST	protein_coding	2646	mesoderm specific transcript [Source:HGNC Symbol;Acc:HGNC:7028]	4232	B4DQW6	B4DQW6
16.5418	1.27199	0.339112	2.02595	0.0427697	1	1.36886	0	FALSE	ENSG00000257242.9	ENSG00000257242	12	LINC01619	lncRNA	3007	long intergenic non-protein coding RNA 1619 [Source:HGNC Symbol;Acc:HGNC:27409]	256021	NA	NA
764.943	0.808039	0.110164	2.02495	0.0428724	1	1.36782	0	FALSE	ENSG00000152518.8	ENSG00000152518	2	ZFP36L2	protein_coding	3693	ZFP36 ring finger protein like 2 [Source:HGNC Symbol;Acc:HGNC:1108]	678	P47974	P47974
1141.33	1.00588	0.208067	2.02299	0.0430743	1	1.36578	0	FALSE	ENSG00000099875.16	ENSG00000099875	19	MKNK2	protein_coding	4093	MAPK interacting serine/threonine kinase 2 [Source:HGNC Symbol;Acc:HGNC:7111]	2872	Q9HBH9	Q9HBH9
7.28597	-1.69415	0.549179	-2.01971	0.0434133	1	1.36238	0	FALSE	ENSG00000280277.1	ENSG00000280277	6	ENSG00000280277	TEC	2061	TEC	NA	NA	NA
69.8304	-0.965517	0.189125	-2.01218	0.0442008	1	1.35457	0	FALSE	ENSG00000051180.17	ENSG00000051180	15	RAD51	protein_coding	2439	RAD51 recombinase [Source:HGNC Symbol;Acc:HGNC:9817]	5888	Q06609	Q06609
879.706	-0.819026	0.116352	-2.01168	0.0442537	1	1.35405	0	FALSE	ENSG00000203811.2	ENSG00000203811	1	H3C14	protein_coding	522	H3 clustered histone 14 [Source:HGNC Symbol;Acc:HGNC:20503]	126961	Q71DI3	Q71DI3
7.047	-1.79046	0.599777	-2.00992	0.0444401	1	1.35223	0	FALSE	ENSG00000277748.1	ENSG00000277748	19	ENSG00000277748	unprocessed_pseudogene	286	IGF-like family member 4 _IGFL4_ pseudogene	NA	NA	NA
5.15908	-1.87878	0.646007	-2.00279	0.0451998	1	1.34486	0	FALSE	ENSG00000183775.11	ENSG00000183775	5	KCTD16	protein_coding	13950	potassium channel tetramerization domain containing 16 [Source:HGNC Symbol;Acc:HGNC:29244]	57528	A8K8W2	A8K8W2
3.46168	-2.55809	0.98547	-2.00222	0.045261	1	1.34428	0	FALSE	ENSG00000289553.1	ENSG00000289553	11	ENSG00000289553	lncRNA	1682	novel transcript	NA	NA	NA
157.823	0.828739	0.121762	2.00208	0.0452765	1	1.34413	0	FALSE	ENSG00000233276.9	ENSG00000233276	3	GPX1	protein_coding	1150	glutathione peroxidase 1 [Source:HGNC Symbol;Acc:HGNC:4553]	2876	P07203	P07203
54.8925	-0.984486	0.19957	-2.00193	0.0452926	1	1.34397	0	FALSE	ENSG00000289357.1	ENSG00000289357	8	ENSG00000289357	lncRNA	957	novel transcript	NA	NA	NA
316.605	-0.827507	0.121285	-1.99978	0.0455238	1	1.34176	0	FALSE	ENSG00000136122.18	ENSG00000136122	13	BORA	protein_coding	3034	BORA aurora kinase A activator [Source:HGNC Symbol;Acc:HGNC:24724]	79866	A0A087WV86	A0A087WV86
33.7028	-1.55667	0.486005	-1.99937	0.045568	1	1.34134	0	FALSE	ENSG00000134533.6	ENSG00000134533	12	RERG	protein_coding	2264	RAS like estrogen regulated growth inhibitor [Source:HGNC Symbol;Acc:HGNC:15980]	85004	Q96A58	Q96A58
16.1517	-1.36001	0.387653	-1.99932	0.0455737	1	1.34129	0	FALSE	ENSG00000227598.1	ENSG00000227598	6	ENSG00000227598	lncRNA	385	novel transcript	NA	NA	NA
4.77626	-2.29247	0.855682	-1.99549	0.0459896	1	1.33734	0	FALSE	ENSG00000272578.6	ENSG00000272578	22	ENSG00000272578	transcribed_unprocessed_pseudogene	847	glucuronidase, beta _GUSB_ pseudogene	NA	NA	NA
28.0373	1.03714	0.226899	1.99284	0.0462795	1	1.33461	0	FALSE	ENSG00000249863.2	ENSG00000249863	4	ENSG00000249863	processed_pseudogene	1058	synaptotagmin binding, cytoplasmic RNA interacting protein _SYNCRIP_ pseudogene	NA	NA	NA
24.6312	-1.12519	0.271405	-1.99048	0.0465378	1	1.33219	0	FALSE	ENSG00000241359.1	ENSG00000241359	3	SYNPR-AS1	lncRNA	558	SYNPR antisense RNA 1 [Source:HGNC Symbol;Acc:HGNC:40774]	100874016	NA	NA
935.977	-0.814544	0.115453	-1.98852	0.046754	1	1.33018	0	FALSE	ENSG00000183856.11	ENSG00000183856	1	IQGAP3	protein_coding	6013	IQ motif containing GTPase activating protein 3 [Source:HGNC Symbol;Acc:HGNC:20669]	128239	Q86VI3	Q86VI3
6.72963	1.52897	0.475189	1.9866	0.0469668	1	1.32821	0	FALSE	ENSG00000272081.1	ENSG00000272081	5	FCHO2-DT	lncRNA	494	FCHO2 divergent transcript [Source:HGNC Symbol;Acc:HGNC:55232]	NA	NA	NA
522.604	-0.862582	0.139751	-1.98653	0.0469744	1	1.32814	0	FALSE	ENSG00000112742.10	ENSG00000112742	6	TTK	protein_coding	3725	TTK protein kinase [Source:HGNC Symbol;Acc:HGNC:12401]	7272	P33981	P33981
21.7284	-1.26198	0.341049	-1.9851	0.0471328	1	1.32668	0	FALSE	ENSG00000231969.4	ENSG00000231969	2	MMADHC-DT	lncRNA	4034	MMADHC divergent transcript [Source:HGNC Symbol;Acc:HGNC:41087]	101929231	NA	NA
3.76178	-2.23651	0.832394	-1.9841	0.0472452	1	1.32564	0	FALSE	ENSG00000236308.1	ENSG00000236308	10	ENSG00000236308	lncRNA	578	novel transcript, antisense to CHUK	NA	NA	NA
181.521	-0.88439	0.151096	-1.9817	0.0475127	1	1.32319	0	FALSE	ENSG00000109674.4	ENSG00000109674	4	NEIL3	protein_coding	2363	nei like DNA glycosylase 3 [Source:HGNC Symbol;Acc:HGNC:24573]	55247	Q8TAT5	Q8TAT5
9.79259	1.2644	0.343323	1.97899	0.0478168	1	1.32042	0	FALSE	ENSG00000224680.4	ENSG00000224680	1	PLA2G12AP1	processed_pseudogene	568	phospholipase A2 group XIIA pseudogene 1 [Source:HGNC Symbol;Acc:HGNC:39248]	NA	NA	NA
7.15734	-1.78511	0.606443	-1.97899	0.047817	1	1.32042	0	FALSE	ENSG00000231871.5	ENSG00000231871	1	IPO9-AS1	lncRNA	839	IPO9 antisense RNA 1 [Source:HGNC Symbol;Acc:HGNC:40892]	100873949	NA	NA
26.024	-1.10172	0.261147	-1.97881	0.047837	1	1.32024	0	FALSE	ENSG00000250166.4	ENSG00000250166	12	C2CD5-AS1	lncRNA	990	C2CD5 antisense RNA 1 [Source:HGNC Symbol;Acc:HGNC:55961]	NA	NA	NA
6.36881	-1.97708	0.703686	-1.97832	0.0478925	1	1.31973	0	FALSE	ENSG00000286805.1	ENSG00000286805	6	ENSG00000286805	lncRNA	1298	novel transcript, antisense to PARK2	NA	NA	NA
3.46433	-2.57736	1.00826	-1.97607	0.048147	1	1.31743	0	FALSE	ENSG00000179930.6	ENSG00000179930	1	ZNF648	protein_coding	3649	zinc finger protein 648 [Source:HGNC Symbol;Acc:HGNC:18190]	127665	Q5T619	Q5T619
312.985	-0.884535	0.151618	-1.97584	0.0481734	1	1.31719	0	FALSE	ENSG00000158406.6	ENSG00000158406	6	H4C8	protein_coding	2163	H4 clustered histone 8 [Source:HGNC Symbol;Acc:HGNC:4788]	8365	B2R4R0	B2R4R0
12.7054	1.23351	0.329401	1.96887	0.0489686	1	1.31008	0	FALSE	ENSG00000287059.1	ENSG00000287059	3	ENSG00000287059	lncRNA	3351	novel transcript	NA	NA	NA
2731.19	0.768325	0.0931996	1.96742	0.0491351	1	1.30861	0	FALSE	ENSG00000021355.13	ENSG00000021355	6	SERPINB1	protein_coding	2476	serpin family B member 1 [Source:HGNC Symbol;Acc:HGNC:3311]	1992	P30740	P30740
202.425	-1.0691	0.246144	-1.96689	0.049196	1	1.30807	0	FALSE	ENSG00000143502.16	ENSG00000143502	1	SUSD4	protein_coding	3480	sushi domain containing 4 [Source:HGNC Symbol;Acc:HGNC:25470]	55061	A0A140VK55	A0A140VK55
3.26317	1.73861	0.588585	1.96003	0.0499922	1	1.3011	0	FALSE	ENSG00000266313.2	ENSG00000266313	17	ENSG00000266313	lncRNA	642	novel transcript	NA	NA	NA
1764.84	0.965314	0.194628	1.95425	0.0506721	1	1.29523	0	FALSE	ENSG00000134107.5	ENSG00000134107	3	BHLHE40	protein_coding	3152	basic helix-loop-helix family member e40 [Source:HGNC Symbol;Acc:HGNC:1046]	8553	O14503	O14503
69.03	-1.01474	0.220262	-1.95122	0.0510313	1	1.29216	0	FALSE	ENSG00000166473.18	ENSG00000166473	16	PKD1L2	protein_coding	7379	polycystin 1 like 2 _gene/pseudogene_ [Source:HGNC Symbol;Acc:HGNC:21715]	114780	Q7Z442	Q7Z442
3.44086	1.9267	0.68768	1.9511	0.0510452	1	1.29205	0	FALSE	ENSG00000287088.1	ENSG00000287088	21	ENSG00000287088	lncRNA	2227	novel transcript, antisense to TSPEAR	NA	NA	NA
259.181	0.769815	0.0947776	1.95038	0.0511308	1	1.29132	0	FALSE	ENSG00000180155.20	ENSG00000180155	8	LYNX1	protein_coding	4708	Ly6/neurotoxin 1 [Source:HGNC Symbol;Acc:HGNC:29604]	66004	P0DP58	P0DP58
70.7591	1.25138	0.3417	1.95029	0.0511412	1	1.29123	0	FALSE	ENSG00000137501.18	ENSG00000137501	11	SYTL2	protein_coding	8263	synaptotagmin like 2 [Source:HGNC Symbol;Acc:HGNC:15585]	54843	Q9HCH5	Q9HCH5
146.976	-0.849161	0.135487	-1.94999	0.0511773	1	1.29092	0	FALSE	ENSG00000178409.14	ENSG00000178409	6	BEND3	protein_coding	6654	BEN domain containing 3 [Source:HGNC Symbol;Acc:HGNC:23040]	57673	Q5T5X7	Q5T5X7
14.7205	1.27228	0.352663	1.94894	0.0513027	1	1.28986	0	FALSE	ENSG00000245904.6	ENSG00000245904	12	BTG1-DT	lncRNA	5699	BTG1 divergent transcript [Source:HGNC Symbol;Acc:HGNC:55600]	NA	NA	NA
416.543	-0.856517	0.139757	-1.94305	0.0520098	1	1.28391	0	FALSE	ENSG00000160957.15	ENSG00000160957	8	RECQL4	protein_coding	3896	RecQ like helicase 4 [Source:HGNC Symbol;Acc:HGNC:9949]	9401	O94761	O94761
3.95252	1.69983	0.57412	1.94187	0.0521527	1	1.28272	0	FALSE	ENSG00000274021.1	ENSG00000274021	12	ENSG00000274021	lncRNA	2257	novel transcript, antisense to DUSP6	NA	NA	NA
6.02537	1.56588	0.506409	1.937	0.052745	1	1.27782	0	FALSE	ENSG00000225968.8	ENSG00000225968	7	ELFN1	protein_coding	4228	extracellular leucine rich repeat and fibronectin type III domain containing 1 [Source:HGNC Symbol;Acc:HGNC:33154]	392617	P0C7U0	P0C7U0
3.20469	1.7607	0.607996	1.93379	0.0531393	1	1.27458	0	FALSE	ENSG00000229544.9	ENSG00000229544	10	NKX1-2	protein_coding	3211	NK1 homeobox 2 [Source:HGNC Symbol;Acc:HGNC:31652]	390010	Q9UD57	Q9UD57
6.52271	-2.05231	0.759904	-1.93096	0.0534878	1	1.27175	0	FALSE	ENSG00000124749.17	ENSG00000124749	6	COL21A1	protein_coding	4173	collagen type XXI alpha 1 chain [Source:HGNC Symbol;Acc:HGNC:17025]	81578	A0A158RFW1	A0A158RFW1
26.4239	1.00713	0.218656	1.93072	0.0535183	1	1.2715	0	FALSE	ENSG00000267139.1	ENSG00000267139	19	ENSG00000267139	lncRNA	452	novel transcript, antisense to GNA11	NA	NA	NA
5.31225	-1.88649	0.674778	-1.92882	0.053753	1	1.2696	0	FALSE	ENSG00000251637.6	ENSG00000251637	11	LINC02754	lncRNA	3387	long intergenic non-protein coding RNA 2754 [Source:HGNC Symbol;Acc:HGNC:54274]	NA	NA	NA
3.94519	1.94051	0.703241	1.92757	0.053909	1	1.26834	0	FALSE	ENSG00000167971.16	ENSG00000167971	16	CASKIN1	protein_coding	5839	CASK interacting protein 1 [Source:HGNC Symbol;Acc:HGNC:20879]	57524	Q8WXD9	Q8WXD9
226.53	-0.867133	0.146574	-1.92511	0.0542161	1	1.26587	0	FALSE	ENSG00000151725.12	ENSG00000151725	4	CENPU	protein_coding	2494	centromere protein U [Source:HGNC Symbol;Acc:HGNC:21348]	79682	Q71F23	Q71F23
20.5419	-1.324	0.384078	-1.92419	0.0543313	1	1.26495	0	FALSE	ENSG00000250130.1	ENSG00000250130	15	GAPDHP43	processed_pseudogene	1002	glyceraldehyde 3 phosphate dehydrogenase pseudogene 43 [Source:HGNC Symbol;Acc:HGNC:37800]	NA	NA	NA
233.234	0.896623	0.162041	1.92335	0.0544361	1	1.26411	0	FALSE	ENSG00000163297.18	ENSG00000163297	4	ANTXR2	protein_coding	8419	ANTXR cell adhesion molecule 2 [Source:HGNC Symbol;Acc:HGNC:21732]	118429	P58335	P58335
4.74213	1.57226	0.513664	1.92207	0.0545976	1	1.26283	0	FALSE	ENSG00000268223.7	ENSG00000268223	5	ARL14EPL	protein_coding	1914	ADP ribosylation factor like GTPase 14 effector protein like [Source:HGNC Symbol;Acc:HGNC:44201]	644100	P0DKL9	P0DKL9
613.734	-0.771316	0.0969594	-1.92197	0.0546092	1	1.26273	0	FALSE	ENSG00000101057.16	ENSG00000101057	20	MYBL2	protein_coding	2704	MYB proto-oncogene like 2 [Source:HGNC Symbol;Acc:HGNC:7548]	4605	P10244	P10244
9.99831	1.35646	0.4016	1.92107	0.0547229	1	1.26183	0	FALSE	ENSG00000281162.4	ENSG00000281162	2	LINC01127	lncRNA	3727	long intergenic non-protein coding RNA 1127 [Source:HGNC Symbol;Acc:HGNC:49292]	NA	NA	NA
58.8851	-0.943741	0.186805	-1.92061	0.0547813	1	1.26137	0	FALSE	ENSG00000146038.12	ENSG00000146038	6	DCDC2	protein_coding	4715	doublecortin domain containing 2 [Source:HGNC Symbol;Acc:HGNC:18141]	51473	Q9UHG0	Q9UHG0
3.2796	-2.45421	0.975598	-1.91601	0.0553644	1	1.25677	0	FALSE	ENSG00000260934.1	ENSG00000260934	16	ENSG00000260934	lncRNA	510	novel transcript, antisense to GDE1	NA	NA	NA
66.541	-0.938353	0.184555	-1.91483	0.0555146	1	1.25559	0	FALSE	ENSG00000278637.2	ENSG00000278637	6	H4C1	protein_coding	402	H4 clustered histone 1 [Source:HGNC Symbol;Acc:HGNC:4781]	8359	B2R4R0	B2R4R0
116.218	0.824375	0.125324	1.91036	0.0560874	1	1.25113	0	FALSE	ENSG00000176531.11	ENSG00000176531	19	PHLDB3	protein_coding	2402	pleckstrin homology like domain family B member 3 [Source:HGNC Symbol;Acc:HGNC:30499]	653583	Q6NSJ2	Q6NSJ2
7.03079	1.54883	0.505039	1.9085	0.0563266	1	1.24929	0	FALSE	ENSG00000235098.9	ENSG00000235098	1	ANKRD65	protein_coding	2024	ankyrin repeat domain 65 [Source:HGNC Symbol;Acc:HGNC:42950]	441869	E5RJM6	E5RJM6
216.528	-1.20899	0.327003	-1.90833	0.0563488	1	1.24912	0	FALSE	ENSG00000007062.12	ENSG00000007062	4	PROM1	protein_coding	4349	prominin 1 [Source:HGNC Symbol;Acc:HGNC:9454]	8842	A0A0A0N0M1	A0A0A0N0M1
12.8607	1.26153	0.355131	1.90513	0.0567634	1	1.24593	0	FALSE	ENSG00000151023.17	ENSG00000151023	10	ENKUR	protein_coding	3378	enkurin, TRPC channel interacting protein [Source:HGNC Symbol;Acc:HGNC:28388]	219670	A0A087WUX1	A0A087WUX1
79.9607	-0.919943	0.177012	-1.89242	0.0584348	1	1.23333	0	FALSE	ENSG00000105516.11	ENSG00000105516	19	DBP	protein_coding	5756	D-box binding PAR bZIP transcription factor [Source:HGNC Symbol;Acc:HGNC:2697]	1628	Q10586	Q10586
1225.9	0.693302	0.0572567	1.89217	0.0584689	1	1.23308	0	FALSE	ENSG00000171552.14	ENSG00000171552	20	BCL2L1	protein_coding	3257	BCL2 like 1 [Source:HGNC Symbol;Acc:HGNC:992]	598	Q07817	Q07817
4.24048	-2.1055	0.804363	-1.89036	0.0587098	1	1.23129	0	FALSE	ENSG00000108702.4	ENSG00000108702	17	CCL1	protein_coding	594	C-C motif chemokine ligand 1 [Source:HGNC Symbol;Acc:HGNC:10609]	6346	P22362	P22362
7.25201	-1.66955	0.574486	-1.88793	0.0590351	1	1.22889	0	FALSE	ENSG00000236377.2	ENSG00000236377	17	ENSG00000236377	lncRNA	3024	novel transcript	NA	NA	NA
280.843	-0.796445	0.112078	-1.88692	0.0591713	1	1.22789	0	FALSE	ENSG00000179240.13	ENSG00000179240	11	GVQW3	protein_coding	8777	GVQW motif containing 3 [Source:HGNC Symbol;Acc:HGNC:51239]	100506127	Q3ZCU0	Q3ZCU0
3.29808	-2.44641	0.986805	-1.88634	0.0592498	1	1.22731	0	FALSE	ENSG00000262362.1	ENSG00000262362	16	ENSG00000262362	lncRNA	608	novel transcript, sense overlapping CLDN6	NA	NA	NA
3.39517	1.72948	0.608323	1.88143	0.0599131	1	1.22248	0	FALSE	ENSG00000231881.2	ENSG00000231881	6	ENSG00000231881	lncRNA	25672	novel transcript	NA	NA	NA
547.829	-0.783556	0.105612	-1.88041	0.0600518	1	1.22147	0	FALSE	ENSG00000101003.12	ENSG00000101003	20	GINS1	protein_coding	4501	GINS complex subunit 1 [Source:HGNC Symbol;Acc:HGNC:28980]	9837	Q14691	Q14691
42.7237	0.969356	0.204428	1.88034	0.060062	1	1.2214	0	FALSE	ENSG00000254703.4	ENSG00000254703	11	SENCR	lncRNA	1298	smooth muscle and endothelial cell enriched migration/differentiation-associated lncRNA [Source:HGNC Symbol;Acc:HGNC:44177]	100507392	NA	NA
6.98914	1.62159	0.551516	1.8796	0.0601625	1	1.22067	0	FALSE	ENSG00000224272.2	ENSG00000224272	2	ENSG00000224272	lncRNA	1228	novel transcript	124905349	NA	NA
8.29354	-1.5028	0.488709	-1.87808	0.0603696	1	1.21918	0	FALSE	ENSG00000207864.3	ENSG00000207864	9	MIR27B	miRNA	97	microRNA 27b [Source:HGNC Symbol;Acc:HGNC:31614]	407019	NA	NA
16.903	1.11257	0.281115	1.87682	0.0605422	1	1.21794	0	FALSE	ENSG00000276963.1	ENSG00000276963	9	ENSG00000276963	unprocessed_pseudogene	657	ankyrin repeat domain 30B _ANKRD30B_ pseudogene	NA	NA	NA
18.4238	-1.23209	0.344988	-1.8758	0.0606829	1	1.21693	0	FALSE	ENSG00000238387.1	ENSG00000238387	11	ENSG00000238387	snoRNA	104		124902827	NA	NA
143.578	-0.838273	0.135493	-1.86955	0.0615458	1	1.2108	0	FALSE	ENSG00000122952.17	ENSG00000122952	10	ZWINT	protein_coding	1961	ZW10 interacting kinetochore protein [Source:HGNC Symbol;Acc:HGNC:13195]	11130	O95229	O95229
129.57	-0.830522	0.131443	-1.86818	0.0617363	1	1.20946	0	FALSE	ENSG00000181938.14	ENSG00000181938	16	GINS3	protein_coding	3202	GINS complex subunit 3 [Source:HGNC Symbol;Acc:HGNC:25851]	64785	A0A0S2Z5P2	A0A0S2Z5P2
6.60905	-1.88016	0.693352	-1.86802	0.0617597	1	1.20929	0	FALSE	ENSG00000203663.4	ENSG00000203663	1	OR2L2	protein_coding	4300	olfactory receptor family 2 subfamily L member 2 [Source:HGNC Symbol;Acc:HGNC:8266]	26246	A0A126GW34	A0A126GW34
9.84596	1.24232	0.351945	1.86779	0.061791	1	1.20907	0	FALSE	ENSG00000280594.3	ENSG00000280594	21	BTG3-AS1	lncRNA	2341	BTG3 antisense RNA 1 [Source:HGNC Symbol;Acc:HGNC:53145]	110806272	NA	NA
39.642	1.03066	0.238678	1.86737	0.0618504	1	1.20866	0	FALSE	ENSG00000285666.1	ENSG00000285666	7	ENSG00000285666	lncRNA	1155	novel transcript	NA	NA	NA
18.8006	1.18791	0.323173	1.86572	0.0620805	1	1.20704	0	FALSE	ENSG00000101680.16	ENSG00000101680	18	LAMA1	protein_coding	10374	laminin subunit alpha 1 [Source:HGNC Symbol;Acc:HGNC:6481]	284217	P25391	P25391
19.3401	-1.22635	0.343808	-1.86554	0.0621054	1	1.20687	0	FALSE	ENSG00000163823.4	ENSG00000163823	3	CCR1	protein_coding	2646	C-C motif chemokine receptor 1 [Source:HGNC Symbol;Acc:HGNC:1602]	1230	P32246	P32246
7.39787	1.32743	0.398225	1.86444	0.0622606	1	1.20579	0	FALSE	ENSG00000279958.1	ENSG00000279958	15	ENSG00000279958	TEC	479	TEC	NA	NA	NA
7.24112	1.39924	0.437029	1.86321	0.0624321	1	1.20459	0	FALSE	ENSG00000224750.6	ENSG00000224750	10	ENSG00000224750	lncRNA	2368	novel transcript	NA	NA	NA
602.479	-0.786558	0.10827	-1.86197	0.062608	1	1.20337	0	FALSE	ENSG00000138778.14	ENSG00000138778	4	CENPE	protein_coding	8742	centromere protein E [Source:HGNC Symbol;Acc:HGNC:1856]	1062	Q02224	Q02224
39.2004	-1.02415	0.236175	-1.85958	0.0629444	1	1.20104	0	FALSE	ENSG00000156509.14	ENSG00000156509	8	FBXO43	protein_coding	3260	F-box protein 43 [Source:HGNC Symbol;Acc:HGNC:28521]	286151	Q4G163	Q4G163
3.73953	-2.20875	0.87513	-1.85548	0.0635273	1	1.19704	0	FALSE	ENSG00000289635.2	ENSG00000289635	11	ENSG00000289635	lncRNA	1451	novel transcript	NA	NA	NA
347.329	-0.851894	0.14408	-1.85267	0.0639303	1	1.19429	0	FALSE	ENSG00000100526.21	ENSG00000100526	14	CDKN3	protein_coding	1070	cyclin dependent kinase inhibitor 3 [Source:HGNC Symbol;Acc:HGNC:1791]	1033	Q16667	Q16667
3.57907	-2.20596	0.876198	-1.85004	0.0643077	1	1.19174	0	FALSE	ENSG00000234241.1	ENSG00000234241	20	ENSG00000234241	processed_pseudogene	1683	NS1-associated protein 1 _NSAP1_ pseudogene	149844	NA	NA
4.53875	-1.93283	0.72882	-1.84939	0.0644021	1	1.1911	0	FALSE	ENSG00000214870.11	ENSG00000214870	7	LINC02981	lncRNA	2945	long intergenic non-protein coding RNA 2981 [Source:HGNC Symbol;Acc:HGNC:56055]	441204	NA	NA
12.1703	1.32098	0.39823	1.84823	0.0645697	1	1.18997	0	FALSE	ENSG00000124391.5	ENSG00000124391	16	IL17C	protein_coding	1060	interleukin 17C [Source:HGNC Symbol;Acc:HGNC:5983]	27189	Q9P0M4	Q9P0M4
7.6177	1.33539	0.406177	1.84754	0.0646696	1	1.1893	0	FALSE	ENSG00000229276.1	ENSG00000229276	6	REV3L-IT1	lncRNA	382	REV3L intronic transcript 1 [Source:HGNC Symbol;Acc:HGNC:41377]	NA	NA	NA
4.44474	1.81605	0.666811	1.84624	0.064858	1	1.18804	0	FALSE	ENSG00000186642.16	ENSG00000186642	11	PDE2A	protein_coding	4284	phosphodiesterase 2A [Source:HGNC Symbol;Acc:HGNC:8777]	5138	O00408	O00408
227.281	0.886085	0.163216	1.84493	0.0650472	1	1.18677	0	FALSE	ENSG00000114268.12	ENSG00000114268	3	PFKFB4	protein_coding	3499	6-phosphofructo-2-kinase/fructose-2,6-biphosphatase 4 [Source:HGNC Symbol;Acc:HGNC:8875]	5210	Q16877	Q16877
350.222	0.748845	0.0888532	1.84441	0.0651229	1	1.18627	0	FALSE	ENSG00000102743.16	ENSG00000102743	13	SLC25A15	protein_coding	3964	solute carrier family 25 member 15 [Source:HGNC Symbol;Acc:HGNC:10985]	10166	Q9Y619	Q9Y619
538.351	0.763062	0.0969158	1.83767	0.0661105	1	1.17973	0	FALSE	ENSG00000087074.9	ENSG00000087074	19	PPP1R15A	protein_coding	3252	protein phosphatase 1 regulatory subunit 15A [Source:HGNC Symbol;Acc:HGNC:14375]	23645	O75807	O75807
6.01504	-1.72197	0.619034	-1.83674	0.0662477	1	1.17883	0	FALSE	ENSG00000229372.1	ENSG00000229372	1	SZT2-AS1	lncRNA	699	SZT2 antisense RNA 1 [Source:HGNC Symbol;Acc:HGNC:41225]	100873952	NA	NA
4.28118	-2.06672	0.807487	-1.83502	0.0665025	1	1.17716	0	FALSE	ENSG00000290560.1	ENSG00000290560	5	ENSG00000290560	lncRNA	1296	novel transcript	NA	NA	NA
11.092	-1.35858	0.422657	-1.83037	0.0671947	1	1.17267	0	FALSE	ENSG00000197753.11	ENSG00000197753	6	LHFPL5	protein_coding	4028	LHFPL tetraspan subfamily member 5 [Source:HGNC Symbol;Acc:HGNC:21253]	222662	Q8TAF8	Q8TAF8
351.429	0.770166	0.101206	1.82998	0.0672534	1	1.17229	0	FALSE	ENSG00000166401.15	ENSG00000166401	18	SERPINB8	protein_coding	3387	serpin family B member 8 [Source:HGNC Symbol;Acc:HGNC:8952]	5271	P50452	P50452
1323.95	-0.746773	0.0884255	-1.82991	0.0672636	1	1.17222	0	FALSE	ENSG00000184445.12	ENSG00000184445	12	KNTC1	protein_coding	6974	kinetochore associated 1 [Source:HGNC Symbol;Acc:HGNC:17255]	9735	P50748	P50748
3.01155	-2.36892	0.976519	-1.82685	0.0677221	1	1.16927	0	FALSE	ENSG00000289291.1	ENSG00000289291	1	ENSG00000289291	lncRNA	1627	novel transcript, antisense to YTHDF2	NA	NA	NA
236.832	-0.771145	0.101949	-1.82623	0.0678159	1	1.16867	0	FALSE	ENSG00000160949.18	ENSG00000160949	8	TONSL	protein_coding	6607	tonsoku like, DNA repair protein [Source:HGNC Symbol;Acc:HGNC:7801]	4796	Q96HA7	Q96HA7
143.721	-0.826395	0.132251	-1.82556	0.0679166	1	1.16802	0	FALSE	ENSG00000176974.21	ENSG00000176974	17	SHMT1	protein_coding	2756	serine hydroxymethyltransferase 1 [Source:HGNC Symbol;Acc:HGNC:10850]	6470	P34896	P34896
606.93	0.889259	0.1668	1.82432	0.0681042	1	1.16683	0	FALSE	ENSG00000233237.8	ENSG00000233237	6	LINC00472	lncRNA	9515	long intergenic non-protein coding RNA 472 [Source:HGNC Symbol;Acc:HGNC:21380]	79940	NA	NA
13.0706	-1.32392	0.405608	-1.82185	0.0684773	1	1.16445	0	FALSE	ENSG00000256341.1	ENSG00000256341	11	ENSG00000256341	lncRNA	575	novel transcript	NA	NA	NA
3.61027	-2.59128	1.10296	-1.81904	0.0689061	1	1.16174	0	FALSE	ENSG00000177519.4	ENSG00000177519	2	RPRM	protein_coding	1425	reprimo, TP53 dependent G2 arrest mediator homolog [Source:HGNC Symbol;Acc:HGNC:24201]	56475	Q9NS64	Q9NS64
6.683	1.49651	0.501118	1.81903	0.0689076	1	1.16173	0	FALSE	ENSG00000261706.1	ENSG00000261706	21	LINC00165	lncRNA	824	long intergenic non-protein coding RNA 165 [Source:HGNC Symbol;Acc:HGNC:33166]	727701	NA	NA
623.42	0.790435	0.113418	1.81165	0.0700406	1	1.15465	0	FALSE	ENSG00000130684.14	ENSG00000130684	20	ZNF337	protein_coding	4237	zinc finger protein 337 [Source:HGNC Symbol;Acc:HGNC:15809]	26152	Q6ZUQ0	Q6ZUQ0
8.66714	-1.46165	0.484156	-1.81076	0.0701773	1	1.1538	0	FALSE	ENSG00000259736.1	ENSG00000259736	15	CRTC3-AS1	lncRNA	657	CRTC3 antisense RNA 1 [Source:HGNC Symbol;Acc:HGNC:51433]	101926895	NA	NA
4.39047	1.73833	0.63748	1.80926	0.0704112	1	1.15236	0	FALSE	ENSG00000285771.1	ENSG00000285771	6	ENSG00000285771	lncRNA	1185	novel transcript	NA	NA	NA
4.38918	1.72231	0.629177	1.80767	0.0706571	1	1.15084	0	FALSE	ENSG00000198021.8	ENSG00000198021	X	SPANXA1	protein_coding	418	sperm protein associated with the nucleus, X-linked, family member A1 [Source:HGNC Symbol;Acc:HGNC:11218]	30014	Q9NS26	Q9NS26
3.0876	-2.35412	0.979959	-1.80534	0.0710211	1	1.14861	0	FALSE	ENSG00000237276.10	ENSG00000237276	1	ANO7L1	transcribed_unprocessed_pseudogene	1720	anoctamin 7 like 1 _pseudogene_ [Source:HGNC Symbol;Acc:HGNC:32248]	NA	NA	NA
21.3009	1.19585	0.338885	1.80263	0.0714471	1	1.14602	0	FALSE	ENSG00000258077.2	ENSG00000258077	12	ENSG00000258077	lncRNA	748	novel transcript	NA	NA	NA
6.47226	-1.65057	0.591735	-1.80082	0.0717308	1	1.14429	0	FALSE	ENSG00000285016.1	ENSG00000285016	2	ENSG00000285016	lncRNA	988	novel transcript	NA	NA	NA
4.67531	-1.93155	0.748883	-1.79813	0.072157	1	1.14172	0	FALSE	ENSG00000232036.2	ENSG00000232036	1	ENSG00000232036	processed_pseudogene	1325	novel pseudogene	100129573	NA	NA
4.04842	-1.99084	0.782162	-1.79743	0.0722681	1	1.14105	0	FALSE	ENSG00000198901.14	ENSG00000198901	15	PRC1	protein_coding	4087	protein regulator of cytokinesis 1 [Source:HGNC Symbol;Acc:HGNC:9341]	9055	O43663	O43663
1557.4	0.698982	0.0638115	1.78682	0.0739664	1	1.13097	0	FALSE	ENSG00000081154.12	ENSG00000081154	3	PCNP	protein_coding	2285	PEST proteolytic signal containing nuclear protein [Source:HGNC Symbol;Acc:HGNC:30023]	57092	Q8WW12	Q8WW12
245.541	-0.742845	0.08852	-1.78358	0.0744923	1	1.12789	0	FALSE	ENSG00000215883.11	ENSG00000215883	1	CYB5RL	protein_coding	6193	cytochrome b5 reductase like [Source:HGNC Symbol;Acc:HGNC:32220]	606495	Q6IPT4	Q6IPT4
57.6989	0.86678	0.158124	1.78226	0.0747066	1	1.12664	0	FALSE	ENSG00000198133.9	ENSG00000198133	14	TMEM229B	protein_coding	4190	transmembrane protein 229B [Source:HGNC Symbol;Acc:HGNC:20130]	161145	A0A024R699	A0A024R699
94.5384	-0.990168	0.227359	-1.78223	0.0747123	1	1.12661	0	FALSE	ENSG00000166961.15	ENSG00000166961	11	MS4A15	protein_coding	2110	membrane spanning 4-domains A15 [Source:HGNC Symbol;Acc:HGNC:28573]	219995	Q8N5U1	Q8N5U1
15.5954	-1.27746	0.38887	-1.7808	0.0749445	1	1.12526	0	FALSE	ENSG00000171502.15	ENSG00000171502	1	COL24A1	protein_coding	6834	collagen type XXIV alpha 1 chain [Source:HGNC Symbol;Acc:HGNC:20821]	255631	Q17RW2	Q17RW2
3.34568	1.7766	0.670703	1.7767	0.0756168	1	1.12138	0	FALSE	ENSG00000240216.7	ENSG00000240216	3	CPHL1P	transcribed_unitary_pseudogene	3407	ceruloplasmin and hephaestin like 1, pseudogene [Source:HGNC Symbol;Acc:HGNC:31714]	NA	NA	NA
73.9382	0.867483	0.159466	1.77167	0.076449	1	1.11663	0	FALSE	ENSG00000090530.10	ENSG00000090530	3	P3H2	protein_coding	3477	prolyl 3-hydroxylase 2 [Source:HGNC Symbol;Acc:HGNC:19317]	55214	Q8IVL5	Q8IVL5
1350.71	0.76083	0.0992727	1.77156	0.0764677	1	1.11652	0	FALSE	ENSG00000170542.6	ENSG00000170542	6	SERPINB9	protein_coding	4143	serpin family B member 9 [Source:HGNC Symbol;Acc:HGNC:8955]	5272	A0A024QZT4	A0A024QZT4
19.741	-1.19173	0.343791	-1.76493	0.0775747	1	1.11028	0	FALSE	ENSG00000260495.1	ENSG00000260495	16	ENSG00000260495	lncRNA	2693	novel transcript, antisense to GAN	NA	NA	NA
14.4624	-1.26603	0.385995	-1.76444	0.0776582	1	1.10981	0	FALSE	ENSG00000173825.7	ENSG00000173825	11	TIGD3	protein_coding	2028	tigger transposable element derived 3 [Source:HGNC Symbol;Acc:HGNC:18334]	220359	Q6B0B8	Q6B0B8
5.37513	1.79464	0.685667	1.76424	0.0776918	1	1.10962	0	FALSE	ENSG00000224853.3	ENSG00000224853	13	LINC00393	lncRNA	1542	long intergenic non-protein coding RNA 393 [Source:HGNC Symbol;Acc:HGNC:42721]	NA	NA	NA
8.55622	-1.35763	0.437984	-1.76415	0.077706	1	1.10955	0	FALSE	ENSG00000260350.1	ENSG00000260350	16	ENSG00000260350	lncRNA	430	novel transcript, antisense to PMM2	NA	NA	NA
3.28608	2.0717	0.843121	1.76337	0.0778383	1	1.10881	0	FALSE	ENSG00000259436.1	ENSG00000259436	19	ENSG00000259436	lncRNA	1955	novel transcript, antisense to POU2F2	NA	NA	NA
15.7455	-1.2167	0.35862	-1.76159	0.0781393	1	1.10713	0	FALSE	ENSG00000255176.1	ENSG00000255176	11	ENSG00000255176	lncRNA	1388	novel transcript	NA	NA	NA
477.969	0.741301	0.0888248	1.76007	0.0783955	1	1.10571	0	FALSE	ENSG00000189190.11	ENSG00000189190	19	ZNF600	protein_coding	4618	zinc finger protein 600 [Source:HGNC Symbol;Acc:HGNC:30951]	162966	Q6ZNG1	Q6ZNG1
13.8872	-1.2737	0.391711	-1.75827	0.0787009	1	1.10402	0	FALSE	ENSG00000241634.1	ENSG00000241634	3	ENSG00000241634	processed_pseudogene	509	ribosomal protein L13 _RPL13_ pseudogene	100270928	NA	NA
6.19402	-1.7098	0.639957	-1.75767	0.0788029	1	1.10346	0	FALSE	ENSG00000245832.7	ENSG00000245832	11	MIR4300HG	lncRNA	1982	MIR4300 host gene [Source:HGNC Symbol;Acc:HGNC:52003]	101928989	NA	NA
3.71113	-2.19943	0.918622	-1.75749	0.0788349	1	1.10328	0	FALSE	ENSG00000288788.1	ENSG00000288788	11	ENSG00000288788	lncRNA	798	novel transcript	NA	NA	NA
83.6428	-1.00179	0.237329	-1.75635	0.0790292	1	1.10221	0	FALSE	ENSG00000134245.18	ENSG00000134245	1	WNT2B	protein_coding	11130	Wnt family member 2B [Source:HGNC Symbol;Acc:HGNC:12781]	7482	Q5TEH8	Q5TEH8
97.3977	0.873676	0.164404	1.75612	0.0790688	1	1.102	0	FALSE	ENSG00000149485.19	ENSG00000149485	11	FADS1	protein_coding	4364	fatty acid desaturase 1 [Source:HGNC Symbol;Acc:HGNC:3574]	3992	A0A0A0MR51	A0A0A0MR51
8.60101	-1.43099	0.48234	-1.75401	0.0794285	1	1.10002	0	FALSE	ENSG00000267500.1	ENSG00000267500	19	ZNF887P	transcribed_unprocessed_pseudogene	1407	zinc finger protein 887, pseudogene [Source:HGNC Symbol;Acc:HGNC:38700]	NA	NA	NA
1656.4	0.787047	0.115222	1.75387	0.0794522	1	1.09989	0	FALSE	ENSG00000196743.9	ENSG00000196743	5	GM2A	protein_coding	3603	ganglioside GM2 activator [Source:HGNC Symbol;Acc:HGNC:4367]	2760	P17900	P17900
9.01639	-1.42683	0.48146	-1.74857	0.0803661	1	1.09493	0	FALSE	ENSG00000222345.1	ENSG00000222345	3	SNORD19C	snoRNA	76	small nucleolar RNA, C/D box 19C [Source:HGNC Symbol;Acc:HGNC:52224]	109616991	NA	NA
238.916	-0.80985	0.128626	-1.74839	0.0803969	1	1.09476	0	FALSE	ENSG00000133119.13	ENSG00000133119	13	RFC3	protein_coding	2306	replication factor C subunit 3 [Source:HGNC Symbol;Acc:HGNC:9971]	5983	A0A024RDQ8	A0A024RDQ8
3.10712	1.91011	0.758359	1.74739	0.0805691	1	1.09383	0	FALSE	ENSG00000119715.15	ENSG00000119715	14	ESRRB	protein_coding	5009	estrogen related receptor beta [Source:HGNC Symbol;Acc:HGNC:3473]	2103	O95718	O95718
167.049	0.931796	0.198489	1.74737	0.0805724	1	1.09381	0	FALSE	ENSG00000279289.1	ENSG00000279289	6	ENSG00000279289	TEC	3978	TEC	NA	NA	NA
133.415	-0.813977	0.131129	-1.74648	0.0807284	1	1.09297	0	FALSE	ENSG00000197905.10	ENSG00000197905	12	TEAD4	protein_coding	1710	TEA domain transcription factor 4 [Source:HGNC Symbol;Acc:HGNC:11717]	7004	Q15561	Q15561
3.43515	-2.07428	0.853853	-1.74423	0.0811195	1	1.09087	0	FALSE	ENSG00000283172.1	ENSG00000283172	8	MIR548D1	miRNA	97	microRNA 548d-1 [Source:HGNC Symbol;Acc:HGNC:32801]	693130	NA	NA
6.13252	1.475	0.510345	1.74399	0.0811616	1	1.09065	0	FALSE	ENSG00000154040.21	ENSG00000154040	18	CABYR	protein_coding	2252	calcium binding tyrosine phosphorylation regulated [Source:HGNC Symbol;Acc:HGNC:15569]	26256	A0A0D9SFQ2	A0A0D9SFQ2
24.6184	-1.09429	0.292073	-1.74386	0.0811843	1	1.09053	0	FALSE	ENSG00000258743.8	ENSG00000258743	14	LINC02301	lncRNA	1692	long intergenic non-protein coding RNA 2301 [Source:HGNC Symbol;Acc:HGNC:53220]	101928599	NA	NA
1545.91	-0.742189	0.0901892	-1.74329	0.0812829	1	1.09	0	FALSE	ENSG00000120802.14	ENSG00000120802	12	TMPO	protein_coding	4136	thymopoietin [Source:HGNC Symbol;Acc:HGNC:11875]	7112	A0A024RBE7	A0A024RBE7
4.65915	-1.71471	0.648603	-1.74182	0.08154	1	1.08863	0	FALSE	ENSG00000232721.3	ENSG00000232721	1	ENSG00000232721	lncRNA	2743	novel transcript	NA	NA	NA
2425.74	0.695522	0.0635184	1.74059	0.0817559	1	1.08748	0	FALSE	ENSG00000075568.17	ENSG00000075568	2	TMEM131	protein_coding	7476	transmembrane protein 131 [Source:HGNC Symbol;Acc:HGNC:30366]	23505	Q92545	Q92545
3.11417	1.59502	0.581282	1.73764	0.0822742	1	1.08474	0	FALSE	ENSG00000160191.18	ENSG00000160191	21	PDE9A	protein_coding	3412	phosphodiesterase 9A [Source:HGNC Symbol;Acc:HGNC:8795]	5152	A0A0S2Z4A3	A0A0S2Z4A3
3.4362	1.67923	0.630083	1.7367	0.0824398	1	1.08386	0	FALSE	ENSG00000099725.14	ENSG00000099725	Y	PRKY	transcribed_unitary_pseudogene	7218	protein kinase Y-linked _pseudogene_ [Source:HGNC Symbol;Acc:HGNC:9444]	5616	NA	NA
8.22192	-1.46925	0.509674	-1.735	0.0827399	1	1.08228	0	FALSE	ENSG00000253616.5	ENSG00000253616	8	ENSG00000253616	lncRNA	484	novel transcript	NA	NA	NA
11.0855	-1.37263	0.455242	-1.73021	0.0835931	1	1.07783	0	FALSE	ENSG00000278916.1	ENSG00000278916	12	CEP83-DT	lncRNA	2482	CEP83 divergent transcript [Source:HGNC Symbol;Acc:HGNC:27055]	144486	NA	NA
3.52223	-2.13466	0.897159	-1.72734	0.0841058	1	1.07517	0	FALSE	ENSG00000237126.8	ENSG00000237126	2	ENSG00000237126	lncRNA	1244	novel transcript	NA	NA	NA
24.6772	-1.2169	0.366477	-1.72435	0.0846441	1	1.0724	0	FALSE	ENSG00000283982.1	ENSG00000283982	9	ENSG00000283982	lncRNA	4805	novel transcript	101929563	NA	NA
3.90236	-1.97891	0.812097	-1.71648	0.0860751	1	1.06512	0	FALSE	ENSG00000225676.2	ENSG00000225676	22	ENSG00000225676	lncRNA	2210	novel transcript	105372988	NA	NA
11.5205	1.1508	0.329748	1.71596	0.0861688	1	1.06465	0	FALSE	ENSG00000285018.1	ENSG00000285018	X	ENSG00000285018	lncRNA	680	novel transcript, antisense to FLNA	NA	NA	NA
8.16052	-1.85656	0.741765	-1.71429	0.0864759	1	1.0631	0	FALSE	ENSG00000164116.17	ENSG00000164116	4	GUCY1A1	protein_coding	9205	guanylate cyclase 1 soluble subunit alpha 1 [Source:HGNC Symbol;Acc:HGNC:4685]	2982	Q02108	Q02108
3062.26	1.57158	0.57605	1.71272	0.0867637	1	1.06166	0	FALSE	ENSG00000104419.17	ENSG00000104419	8	NDRG1	protein_coding	3983	N-myc downstream regulated 1 [Source:HGNC Symbol;Acc:HGNC:7679]	10397	Q92597	Q92597
21.6297	-1.10781	0.305645	-1.71062	0.0871505	1	1.05973	0	FALSE	ENSG00000125551.19	ENSG00000125551	2	PLGLB2	protein_coding	3016	plasminogen like B2 [Source:HGNC Symbol;Acc:HGNC:9073]	5342	Q02325	Q02325
326.371	-0.783171	0.115909	-1.71004	0.0872592	1	1.05919	0	FALSE	ENSG00000125885.13	ENSG00000125885	20	MCM8	protein_coding	7486	minichromosome maintenance 8 homologous recombination repair factor [Source:HGNC Symbol;Acc:HGNC:16147]	84515	Q9UJA3	Q9UJA3
24.694	0.972308	0.227298	1.70413	0.0883565	1	1.05376	0	FALSE	ENSG00000124920.14	ENSG00000124920	11	MYRF	protein_coding	5940	myelin regulatory factor [Source:HGNC Symbol;Acc:HGNC:1181]	745	Q9Y2G1	Q9Y2G1
32.8833	1.05828	0.278029	1.70239	0.0886825	1	1.05216	0	FALSE	ENSG00000186517.14	ENSG00000186517	1	ARHGAP30	protein_coding	4857	Rho GTPase activating protein 30 [Source:HGNC Symbol;Acc:HGNC:27414]	257106	Q7Z6I6	Q7Z6I6
3.47164	-2.11442	0.89989	-1.6996	0.0892062	1	1.0496	0	FALSE	ENSG00000215515.2	ENSG00000215515	13	IFIT1P1	processed_pseudogene	1449	interferon induced protein with tetratricopeptide repeats 1 pseudogene 1 [Source:HGNC Symbol;Acc:HGNC:5408]	NA	NA	NA
3.73418	-1.89095	0.769908	-1.6963	0.0898298	1	1.04658	0	FALSE	ENSG00000286529.1	ENSG00000286529	18	ENSG00000286529	lncRNA	1467	novel transcript	NA	NA	NA
11.6706	-1.27434	0.406591	-1.6955	0.0899805	1	1.04585	0	FALSE	ENSG00000123349.15	ENSG00000123349	12	PFDN5	protein_coding	2565	prefoldin subunit 5 [Source:HGNC Symbol;Acc:HGNC:8869]	5204	Q99471	Q99471
217.882	-0.794316	0.123576	-1.69413	0.0902411	1	1.0446	0	FALSE	ENSG00000138346.15	ENSG00000138346	10	DNA2	protein_coding	4267	DNA replication helicase/nuclease 2 [Source:HGNC Symbol;Acc:HGNC:2939]	1763	P51530	P51530
2.92185	-2.32866	1.02938	-1.69393	0.090279	1	1.04441	0	FALSE	ENSG00000277893.2	ENSG00000277893	2	SRD5A2	protein_coding	4519	steroid 5 alpha-reductase 2 [Source:HGNC Symbol;Acc:HGNC:11285]	6716	P31213	P31213
13.6625	-1.32478	0.437155	-1.69234	0.0905817	1	1.04296	0	FALSE	ENSG00000270571.2	ENSG00000270571	2	ENSG00000270571	lncRNA	3438	novel transcript, antisense to TACR1	105374811	NA	NA
6.84806	1.28031	0.411234	1.69088	0.0908599	1	1.04163	0	FALSE	ENSG00000224261.2	ENSG00000224261	1	RPSAP18	processed_pseudogene	886	ribosomal protein SA pseudogene 18 [Source:HGNC Symbol;Acc:HGNC:36106]	388707	NA	NA
246.667	0.814421	0.135725	1.69061	0.0909122	1	1.04138	0	FALSE	ENSG00000158292.7	ENSG00000158292	1	GPR153	protein_coding	4198	G protein-coupled receptor 153 [Source:HGNC Symbol;Acc:HGNC:23618]	387509	A0A0I9QQ03	A0A0I9QQ03
3.66865	1.57418	0.585206	1.69037	0.0909564	1	1.04117	0	FALSE	ENSG00000228397.3	ENSG00000228397	1	LINC01635	lncRNA	1470	long intergenic non-protein coding RNA 1635 [Source:HGNC Symbol;Acc:HGNC:52422]	101928043	NA	NA
215.732	-0.788443	0.12045	-1.68933	0.0911556	1	1.04022	0	FALSE	ENSG00000072571.20	ENSG00000072571	5	HMMR	protein_coding	3016	hyaluronan mediated motility receptor [Source:HGNC Symbol;Acc:HGNC:5012]	3161	O75330	O75330
3.39582	-2.07819	0.884366	-1.68847	0.0913215	1	1.03943	0	FALSE	ENSG00000290789.1	ENSG00000290789	6	ENSG00000290789	lncRNA	681	novel transcript	NA	NA	NA
5.25793	-1.66784	0.641879	-1.68704	0.091595	1	1.03813	0	FALSE	ENSG00000289558.2	ENSG00000289558	3	ENSG00000289558	lncRNA	913	novel transcript, antisense to SEC22C	NA	NA	NA
240.936	-0.770779	0.110199	-1.6862	0.0917573	1	1.03736	0	FALSE	ENSG00000196172.9	ENSG00000196172	19	ZNF681	protein_coding	6497	zinc finger protein 681 [Source:HGNC Symbol;Acc:HGNC:26457]	148213	Q96N22	Q96N22
12.8133	1.10873	0.310781	1.68532	0.0919271	1	1.03656	0	FALSE	ENSG00000288044.3	ENSG00000288044	14	ENSG00000288044	lncRNA	358	novel transcript, antisense to RABGGTAand DHRS1	NA	NA	NA
741.242	-0.831959	0.146567	-1.68521	0.0919482	1	1.03646	0	FALSE	ENSG00000277075.3	ENSG00000277075	6	H2AC8	protein_coding	517	H2A clustered histone 8 [Source:HGNC Symbol;Acc:HGNC:4724]	3012	P04908	P04908
5.19676	-1.65285	0.634923	-1.68192	0.0925845	1	1.03346	0	FALSE	ENSG00000197085.11	ENSG00000197085	7	NPSR1-AS1	lncRNA	4821	NPSR1 antisense RNA 1 [Source:HGNC Symbol;Acc:HGNC:22128]	404744	NA	NA
37.0056	-1.00876	0.25264	-1.67747	0.0934509	1	1.02942	0	FALSE	ENSG00000106003.14	ENSG00000106003	7	LFNG	protein_coding	2445	LFNG O-fucosylpeptide 3-beta-N-acetylglucosaminyltransferase [Source:HGNC Symbol;Acc:HGNC:6560]	3955	Q8NES3	Q8NES3
295.902	0.772544	0.112138	1.67277	0.0943722	1	1.02516	0	FALSE	ENSG00000155252.14	ENSG00000155252	10	PI4K2A	protein_coding	4204	phosphatidylinositol 4-kinase type 2 alpha [Source:HGNC Symbol;Acc:HGNC:30031]	55361	Q9BTU6	Q9BTU6
19.782	-1.19655	0.365916	-1.6714	0.0946425	1	1.02391	0	FALSE	ENSG00000288817.1	ENSG00000288817	X	ENSG00000288817	lncRNA	689	novel transcript	NA	NA	NA
90.9877	0.81793	0.139553	1.66939	0.095041	1	1.02209	0	FALSE	ENSG00000246263.4	ENSG00000246263	8	UBR5-DT	lncRNA	2384	UBR5 divergent transcript [Source:HGNC Symbol;Acc:HGNC:51661]	NA	NA	NA
10.0538	1.18652	0.360363	1.66931	0.0950557	1	1.02202	0	FALSE	ENSG00000113073.15	ENSG00000113073	5	SLC4A9	protein_coding	3283	solute carrier family 4 member 9 [Source:HGNC Symbol;Acc:HGNC:11035]	83697	Q96Q91	Q96Q91
5.42088	1.47873	0.535521	1.66896	0.0951247	1	1.02171	0	FALSE	ENSG00000095932.7	ENSG00000095932	19	SMIM24	protein_coding	1312	small integral membrane protein 24 [Source:HGNC Symbol;Acc:HGNC:37244]	284422	O75264	O75264
163.411	-0.916443	0.199098	-1.66491	0.0959301	1	1.01804	0	FALSE	ENSG00000260139.7	ENSG00000260139	15	CSPG4P13	transcribed_unprocessed_pseudogene	4801	chondroitin sulfate proteoglycan 4 pseudogene 13 [Source:HGNC Symbol;Acc:HGNC:49195]	100302666	NA	NA
116.191	-0.825563	0.14471	-1.66264	0.0963838	1	1.016	0	FALSE	ENSG00000171435.14	ENSG00000171435	12	KSR2	protein_coding	17775	kinase suppressor of ras 2 [Source:HGNC Symbol;Acc:HGNC:18610]	283455	E9PB13	E9PB13
5.84345	-1.66616	0.650789	-1.66136	0.0966409	1	1.01484	0	FALSE	ENSG00000101306.11	ENSG00000101306	20	MYLK2	protein_coding	2956	myosin light chain kinase 2 [Source:HGNC Symbol;Acc:HGNC:16243]	85366	Q9H1R3	Q9H1R3
4.36107	1.51606	0.5606	1.66089	0.0967354	1	1.01441	0	FALSE	ENSG00000183032.12	ENSG00000183032	14	SLC25A21	protein_coding	3893	solute carrier family 25 member 21 [Source:HGNC Symbol;Acc:HGNC:14411]	89874	Q9BQT8	Q9BQT8
14.4446	-1.21463	0.379264	-1.66022	0.0968696	1	1.01381	0	FALSE	ENSG00000286324.2	ENSG00000286324	6	ENSG00000286324	lncRNA	1611	novel transcript	NA	NA	NA
154.861	-0.788272	0.1225	-1.65967	0.0969811	1	1.01331	0	FALSE	ENSG00000109089.7	ENSG00000109089	17	CDR2L	protein_coding	3536	cerebellar degeneration related protein 2 like [Source:HGNC Symbol;Acc:HGNC:29999]	30850	A0A024R8R6	A0A024R8R6
7.0064	-1.50894	0.557495	-1.65737	0.0974441	1	1.01124	0	FALSE	ENSG00000179914.5	ENSG00000179914	1	ITLN1	protein_coding	1192	intelectin 1 [Source:HGNC Symbol;Acc:HGNC:18259]	55600	Q8WWA0	Q8WWA0
436.822	0.83437	0.150807	1.65382	0.0981648	1	1.00804	0	FALSE	ENSG00000115641.19	ENSG00000115641	2	FHL2	protein_coding	4881	four and a half LIM domains 2 [Source:HGNC Symbol;Acc:HGNC:3703]	2274	Q14192	Q14192
723.427	0.758336	0.104835	1.65377	0.0981735	1	1.00801	0	FALSE	ENSG00000188910.8	ENSG00000188910	1	GJB3	protein_coding	2192	gap junction protein beta 3 [Source:HGNC Symbol;Acc:HGNC:4285]	2707	O75712	O75712
9.80463	-1.34327	0.459876	-1.64894	0.0991593	1	1.00367	0	FALSE	ENSG00000171119.3	ENSG00000171119	19	NRTN	protein_coding	1528	neurturin [Source:HGNC Symbol;Acc:HGNC:8007]	4902	Q99748	Q99748
10.3644	1.1235	0.326767	1.64809	0.0993343	1	1.0029	0	FALSE	ENSG00000290548.1	ENSG00000290548	5	ENSG00000290548	lncRNA	5001	novel transcript	NA	NA	NA
3.38509	-2.07928	0.907531	-1.64658	0.0996454	1	1.00154	0	FALSE	ENSG00000279485.1	ENSG00000279485	2	ENSG00000279485	TEC	1377	TEC	NA	NA	NA
33.7659	-1.12754	0.329842	-1.64496	0.0999784	1	1.00009	0	FALSE	ENSG00000285572.2	ENSG00000285572	13	ENSG00000285572	lncRNA	5273	novel transcript	NA	NA	NA
19.2595	-1.11915	0.325146	-1.64291	0.100402	1	0.998257	0	FALSE	ENSG00000174721.10	ENSG00000174721	10	FGFBP3	protein_coding	2553	fibroblast growth factor binding protein 3 [Source:HGNC Symbol;Acc:HGNC:23428]	143282	Q8TAT2	Q8TAT2
5.43643	-1.74784	0.707913	-1.64268	0.100449	1	0.998054	0	FALSE	ENSG00000264538.8	ENSG00000264538	17	SUZ12P1	transcribed_unprocessed_pseudogene	985	SUZ12 pseudogene 1 [Source:HGNC Symbol;Acc:HGNC:32421]	NA	NA	NA
18.6438	-1.15885	0.349592	-1.64158	0.100677	1	0.99707	0	FALSE	ENSG00000166578.10	ENSG00000166578	12	IQCD	protein_coding	1872	IQ motif containing D [Source:HGNC Symbol;Acc:HGNC:25168]	115811	Q96DY2	Q96DY2
120.876	0.799776	0.131469	1.63395	0.102269	1	0.990254	0	FALSE	ENSG00000162738.7	ENSG00000162738	1	VANGL2	protein_coding	5354	VANGL planar cell polarity protein 2 [Source:HGNC Symbol;Acc:HGNC:15511]	57216	A8K4L6	A8K4L6
4.37063	1.50912	0.565728	1.63358	0.102347	1	0.989923	0	FALSE	ENSG00000264015.2	ENSG00000264015	18	ENSG00000264015	lncRNA	843	novel transcript	NA	NA	NA
5.24155	1.43635	0.521727	1.63186	0.102709	1	0.988392	0	FALSE	ENSG00000263718.3	ENSG00000263718	17	SEPTIN9-DT	lncRNA	1105	SEPTIN9 divergent transcript [Source:HGNC Symbol;Acc:HGNC:52818]	105371907	NA	NA
4.67451	-1.7251	0.698888	-1.63136	0.102815	1	0.987946	0	FALSE	ENSG00000289276.1	ENSG00000289276	6	ENSG00000289276	lncRNA	1062	novel transcript, sense intronic to EFHC1and PAQR8	NA	NA	NA
169.419	-0.851086	0.163209	-1.63057	0.102982	1	0.98724	0	FALSE	ENSG00000035499.13	ENSG00000035499	5	DEPDC1B	protein_coding	2504	DEP domain containing 1B [Source:HGNC Symbol;Acc:HGNC:24902]	55789	Q8WUY9	Q8WUY9
16.7887	1.08154	0.304923	1.62852	0.103415	1	0.985418	0	FALSE	ENSG00000205076.5	ENSG00000205076	19	LGALS7	protein_coding	565	galectin 7 [Source:HGNC Symbol;Acc:HGNC:6568]	653499	P47929	P47929
681.759	0.741701	0.0962489	1.62847	0.103426	1	0.985372	0	FALSE	ENSG00000141682.12	ENSG00000141682	18	PMAIP1	protein_coding	1899	phorbol-12-myristate-13-acetate-induced protein 1 [Source:HGNC Symbol;Acc:HGNC:9108]	5366	A0A0S2Z490	A0A0S2Z490
398.485	0.782404	0.121267	1.62815	0.103493	1	0.985087	0	FALSE	ENSG00000171451.15	ENSG00000171451	18	DSEL	protein_coding	9266	dermatan sulfate epimerase like [Source:HGNC Symbol;Acc:HGNC:18144]	92126	Q8IZU8	Q8IZU8
10.3961	-1.28631	0.430846	-1.62784	0.103559	1	0.984811	0	FALSE	ENSG00000186765.12	ENSG00000186765	17	FSCN2	protein_coding	1684	fascin actin-bundling protein 2, retinal [Source:HGNC Symbol;Acc:HGNC:3960]	25794	O14926	O14926
8.38381	1.20483	0.38302	1.61837	0.105583	1	0.976407	0	FALSE	ENSG00000289339.2	ENSG00000289339	11	ENSG00000289339	lncRNA	578	novel transcript	NA	NA	NA
257.515	-0.750964	0.102671	-1.61683	0.105915	1	0.975044	0	FALSE	ENSG00000097046.13	ENSG00000097046	1	CDC7	protein_coding	3313	cell division cycle 7 [Source:HGNC Symbol;Acc:HGNC:1745]	8317	O00311	O00311
126.141	-0.874053	0.178936	-1.61561	0.10618	1	0.973959	0	FALSE	ENSG00000108511.10	ENSG00000108511	17	HOXB6	protein_coding	1960	homeobox B6 [Source:HGNC Symbol;Acc:HGNC:5117]	3216	P17509	P17509
9.85892	-1.35766	0.479234	-1.61235	0.106886	1	0.971081	0	FALSE	ENSG00000237082.1	ENSG00000237082	13	COX5BP6	processed_pseudogene	211	cytochrome c oxidase subunit 5B pseudogene 6 [Source:HGNC Symbol;Acc:HGNC:2275]	NA	NA	NA
8.7676	-1.39929	0.505207	-1.61187	0.106991	1	0.970654	0	FALSE	ENSG00000165092.13	ENSG00000165092	9	ALDH1A1	protein_coding	2096	aldehyde dehydrogenase 1 family member A1 [Source:HGNC Symbol;Acc:HGNC:402]	216	P00352	P00352
4.05706	-1.72583	0.70889	-1.60937	0.107536	1	0.968447	0	FALSE	ENSG00000274600.2	ENSG00000274600	22	RIMBP3B	protein_coding	5728	RIMS binding protein 3B [Source:HGNC Symbol;Acc:HGNC:33891]	440804	A6NNM3	A6NNM3
13.7468	-1.27262	0.427569	-1.6083	0.107769	1	0.967506	0	FALSE	ENSG00000214796.10	ENSG00000214796	1	TUBA5P	transcribed_unprocessed_pseudogene	1262	tubulin alpha 5, pseudogene [Source:HGNC Symbol;Acc:HGNC:54799]	NA	NA	NA
3.33464	1.61705	0.64381	1.6031	0.108913	1	0.962919	0	FALSE	ENSG00000263567.1	ENSG00000263567	17	ENSG00000263567	lncRNA	505	novel transcript	NA	NA	NA
214.484	-0.835868	0.156815	-1.60002	0.109595	1	0.960209	0	FALSE	ENSG00000168078.10	ENSG00000168078	8	PBK	protein_coding	1836	PDZ binding kinase [Source:HGNC Symbol;Acc:HGNC:18282]	55872	Q96KB5	Q96KB5
23.8491	0.989298	0.252747	1.59976	0.109651	1	0.959986	0	FALSE	ENSG00000287315.1	ENSG00000287315	1	ENSG00000287315	lncRNA	4828	novel transcript, antisense to OBSCN	101927401	NA	NA
22.0123	-1.09951	0.322111	-1.59742	0.110171	1	0.957933	0	FALSE	ENSG00000206344.8	ENSG00000206344	6	HCG27	lncRNA	1720	HLA complex group 27 [Source:HGNC Symbol;Acc:HGNC:27366]	253018	NA	NA
4.57481	-1.6452	0.664642	-1.5952	0.110669	1	0.955976	0	FALSE	ENSG00000231181.1	ENSG00000231181	1	ENSG00000231181	processed_pseudogene	559	ribosomal protein L9 _RPL9_ pseudogene	642740	NA	NA
152.275	0.771975	0.117334	1.59385	0.110969	1	0.954798	0	FALSE	ENSG00000170537.13	ENSG00000170537	16	TMC7	protein_coding	4499	transmembrane channel like 7 [Source:HGNC Symbol;Acc:HGNC:23000]	79905	Q7Z402	Q7Z402
6.80055	-1.42849	0.529322	-1.59359	0.111027	1	0.95457	0	FALSE	ENSG00000269038.1	ENSG00000269038	11	SF1-DT	lncRNA	452	SF1 divergent transcript [Source:HGNC Symbol;Acc:HGNC:55278]	NA	NA	NA
29.0178	-1.06355	0.300568	-1.59229	0.11132	1	0.953425	0	FALSE	ENSG00000196081.10	ENSG00000196081	19	ZNF724	protein_coding	2798	zinc finger protein 724 [Source:HGNC Symbol;Acc:HGNC:32460]	440519	NA	NA
8.05661	-1.38543	0.503283	-1.5905	0.111722	1	0.95186	0	FALSE	ENSG00000256663.1	ENSG00000256663	12	ENSG00000256663	processed_pseudogene	1423	ubiquitin-like with PHD and ring finger domains 1 _UHRF1_ pseudogene	NA	NA	NA
26.7121	-1.11546	0.333552	-1.59044	0.111737	1	0.951804	0	FALSE	ENSG00000107105.15	ENSG00000107105	9	ELAVL2	protein_coding	3983	ELAV like RNA binding protein 2 [Source:HGNC Symbol;Acc:HGNC:3313]	1993	Q12926	Q12926
3.90153	-1.97841	0.877032	-1.58883	0.1121	1	0.950395	0	FALSE	ENSG00000278581.1	ENSG00000278581	17	MIR6080	miRNA	66	microRNA 6080 [Source:HGNC Symbol;Acc:HGNC:50142]	102464831	NA	NA
97.5069	-0.802077	0.136685	-1.58844	0.112187	1	0.950056	0	FALSE	ENSG00000279561.3	ENSG00000279561	9	ENSG00000279561	TEC	4082	TEC	105376060	NA	NA
20.9604	1.06531	0.302422	1.58834	0.112209	1	0.949971	0	FALSE	ENSG00000225193.5	ENSG00000225193	15	RPS12P26	transcribed_processed_pseudogene	396	ribosomal protein S12 pseudogene 26 [Source:HGNC Symbol;Acc:HGNC:36320]	NA	NA	NA
187.808	0.795691	0.13305	1.58383	0.113233	1	0.946026	0	FALSE	ENSG00000102934.10	ENSG00000102934	16	PLLP	protein_coding	7578	plasmolipin [Source:HGNC Symbol;Acc:HGNC:18553]	51090	A0A024R6T3	A0A024R6T3
10.9388	1.07281	0.308058	1.58361	0.113282	1	0.94584	0	FALSE	ENSG00000101230.6	ENSG00000101230	20	ISM1	protein_coding	3090	isthmin 1 [Source:HGNC Symbol;Acc:HGNC:16213]	140862	B1AKI9	B1AKI9
299.967	0.844804	0.164101	1.58342	0.113326	1	0.945672	0	FALSE	ENSG00000187193.9	ENSG00000187193	16	MT1X	protein_coding	1727	metallothionein 1X [Source:HGNC Symbol;Acc:HGNC:7405]	4501	A0A140VJP8	A0A140VJP8
5.60907	-1.57808	0.627335	-1.58308	0.113404	1	0.945371	0	FALSE	ENSG00000290707.1	ENSG00000290707	2	MED15P9	lncRNA	1841	mediator complex subunit 15 pseudogene 9 [Source:HGNC Symbol;Acc:HGNC:44130]	NA	NA	NA
11.5025	1.18717	0.380578	1.58235	0.11357	1	0.944737	0	FALSE	ENSG00000178821.13	ENSG00000178821	1	TMEM52	protein_coding	1118	transmembrane protein 52 [Source:HGNC Symbol;Acc:HGNC:27916]	339456	Q8NDY8	Q8NDY8
3.4484	1.75745	0.742927	1.57819	0.114521	1	0.941115	0	FALSE	ENSG00000224666.3	ENSG00000224666	6	ETV7-AS1	lncRNA	319	ETV7 and PTX1 antisense RNA 1 [Source:HGNC Symbol;Acc:HGNC:40833]	NA	NA	NA
6.36373	-1.64041	0.669688	-1.57603	0.115019	1	0.939229	0	FALSE	ENSG00000286280.1	ENSG00000286280	4	ENSG00000286280	lncRNA	1706	novel transcript	NA	NA	NA
8.42954	-1.32786	0.472334	-1.57283	0.115759	1	0.936445	0	FALSE	ENSG00000289407.1	ENSG00000289407	1	ENSG00000289407	lncRNA	696	novel transcript, antisense to NASP	NA	NA	NA
880.616	-0.752178	0.106345	-1.57239	0.115861	1	0.936062	0	FALSE	ENSG00000188486.4	ENSG00000188486	11	H2AX	protein_coding	1592	H2A.X variant histone [Source:HGNC Symbol;Acc:HGNC:4739]	3014	P16104	P16104
5.40856	-1.52528	0.598588	-1.5709	0.116207	1	0.934768	0	FALSE	ENSG00000285702.1	ENSG00000285702	7	ENSG00000285702	lncRNA	858	novel transcript	NA	NA	NA
3.70526	-1.86613	0.816357	-1.56937	0.116561	1	0.933445	0	FALSE	ENSG00000230470.1	ENSG00000230470	1	ENSG00000230470	lncRNA	423	novel transcript	NA	NA	NA
73.7171	-0.865008	0.178551	-1.56844	0.11678	1	0.932633	0	FALSE	ENSG00000181035.14	ENSG00000181035	19	SLC25A42	protein_coding	3267	solute carrier family 25 member 42 [Source:HGNC Symbol;Acc:HGNC:28380]	284439	A0A024R7K2	A0A024R7K2
9.3545	1.1761	0.377469	1.56606	0.117334	1	0.930577	0	FALSE	ENSG00000272482.2	ENSG00000272482	1	ENSG00000272482	lncRNA	1081	novel transcript	NA	NA	NA
9.29621	-1.28745	0.449054	-1.56436	0.117732	1	0.929104	0	FALSE	ENSG00000253395.1	ENSG00000253395	8	LINC03044	lncRNA	430	long intergenic non-protein coding RNA 3044 [Source:HGNC Symbol;Acc:HGNC:56250]	NA	NA	NA
23.7239	-1.01769	0.277036	-1.56199	0.11829	1	0.927051	0	FALSE	ENSG00000249637.4	ENSG00000249637	5	ANKHD1-DT	lncRNA	980	ANKHD1 divergent transcript [Source:HGNC Symbol;Acc:HGNC:55564]	NA	NA	NA
7.38736	1.49658	0.583764	1.56161	0.11838	1	0.926723	0	FALSE	ENSG00000136274.9	ENSG00000136274	7	NACAD	protein_coding	4836	NAC alpha domain containing [Source:HGNC Symbol;Acc:HGNC:22196]	23148	O15069	O15069
16.8753	1.14005	0.355565	1.56114	0.118491	1	0.926313	0	FALSE	ENSG00000119714.11	ENSG00000119714	14	GPR68	protein_coding	3056	G protein-coupled receptor 68 [Source:HGNC Symbol;Acc:HGNC:4519]	8111	A1A5B2	A1A5B2
3.31584	1.61914	0.663111	1.55959	0.118857	1	0.924974	0	FALSE	ENSG00000181908.5	ENSG00000181908	11	LINC02724	lncRNA	2340	long intergenic non-protein coding RNA 2724 [Source:HGNC Symbol;Acc:HGNC:54241]	100996455	NA	NA
29.5759	1.04862	0.297609	1.55795	0.119244	1	0.923563	0	FALSE	ENSG00000116017.11	ENSG00000116017	19	ARID3A	protein_coding	5948	AT-rich interaction domain 3A [Source:HGNC Symbol;Acc:HGNC:3031]	1820	Q99856	Q99856
26.8795	-1.07671	0.316202	-1.55517	0.119906	1	0.921158	0	FALSE	ENSG00000165948.11	ENSG00000165948	14	IFI27L1	protein_coding	828	interferon alpha inducible protein 27 like 1 [Source:HGNC Symbol;Acc:HGNC:19754]	122509	Q96BM0	Q96BM0
7.61943	1.24856	0.426798	1.55482	0.119989	1	0.92086	0	FALSE	ENSG00000125798.15	ENSG00000125798	20	FOXA2	protein_coding	2538	forkhead box A2 [Source:HGNC Symbol;Acc:HGNC:5022]	3170	B0ZTD4	B0ZTD4
36.4755	-1.02417	0.28268	-1.55374	0.120246	1	0.919928	0	FALSE	ENSG00000100027.17	ENSG00000100027	22	YPEL1	protein_coding	4297	yippee like 1 [Source:HGNC Symbol;Acc:HGNC:12845]	29799	O60688	O60688
10.4784	1.32847	0.478642	1.55337	0.120335	1	0.919607	0	FALSE	ENSG00000074410.14	ENSG00000074410	15	CA12	protein_coding	6098	carbonic anhydrase 12 [Source:HGNC Symbol;Acc:HGNC:1371]	771	O43570	O43570
654.898	0.750759	0.106808	1.55229	0.120593	1	0.918677	0	FALSE	ENSG00000163171.8	ENSG00000163171	2	CDC42EP3	protein_coding	5124	CDC42 effector protein 3 [Source:HGNC Symbol;Acc:HGNC:16943]	10602	Q9UKI2	Q9UKI2
42.0911	0.896694	0.200824	1.55226	0.120599	1	0.918657	0	FALSE	ENSG00000223508.5	ENSG00000223508	8	RPL23AP53	transcribed_processed_pseudogene	736	ribosomal protein L23a pseudogene 53 [Source:HGNC Symbol;Acc:HGNC:35921]	NA	NA	NA
5.0686	-1.5993	0.653596	-1.55193	0.120679	1	0.918369	0	FALSE	ENSG00000235072.2	ENSG00000235072	2	ARNILA	lncRNA	1552	androgen receptor negatively regulated lncRNA [Source:HGNC Symbol;Acc:HGNC:54484]	NA	NA	NA
479.348	0.766046	0.116799	1.55039	0.121049	1	0.91704	0	FALSE	ENSG00000142765.18	ENSG00000142765	1	SYTL1	protein_coding	2681	synaptotagmin like 1 [Source:HGNC Symbol;Acc:HGNC:15584]	84958	Q8IYJ3	Q8IYJ3
10.24	1.13563	0.355192	1.55034	0.121059	1	0.917001	0	FALSE	ENSG00000167105.8	ENSG00000167105	17	TMEM92	protein_coding	2767	transmembrane protein 92 [Source:HGNC Symbol;Acc:HGNC:26579]	162461	Q6UXU6	Q6UXU6
233.941	1.00084	0.268377	1.54959	0.121241	1	0.916351	0	FALSE	ENSG00000113739.11	ENSG00000113739	5	STC2	protein_coding	4254	stanniocalcin 2 [Source:HGNC Symbol;Acc:HGNC:11374]	8614	O76061	O76061
4.40113	1.44871	0.557925	1.54814	0.121589	1	0.915107	0	FALSE	ENSG00000251179.1	ENSG00000251179	17	TMEM92-AS1	lncRNA	750	TMEM92 antisense RNA 1 [Source:HGNC Symbol;Acc:HGNC:50442]	103752589	NA	NA
455.156	-0.835858	0.162197	-1.54685	0.121898	1	0.914002	0	FALSE	ENSG00000019144.20	ENSG00000019144	11	PHLDB1	protein_coding	5945	pleckstrin homology like domain family B member 1 [Source:HGNC Symbol;Acc:HGNC:23697]	23187	A0A024R3H6	A0A024R3H6
50.6962	0.977939	0.254581	1.54363	0.122679	1	0.91123	0	FALSE	ENSG00000128591.16	ENSG00000128591	7	FLNC	protein_coding	9159	filamin C [Source:HGNC Symbol;Acc:HGNC:3756]	2318	Q14315	Q14315
65.9972	0.969645	0.249499	1.54182	0.123117	1	0.909682	0	FALSE	ENSG00000182261.5	ENSG00000182261	11	NLRP10	protein_coding	4322	NLR family pyrin domain containing 10 [Source:HGNC Symbol;Acc:HGNC:21464]	338322	Q86W26	Q86W26
5.5722	1.34138	0.491034	1.54047	0.123447	1	0.90852	0	FALSE	ENSG00000252400.1	ENSG00000252400	14	RNU6-1291P	snRNA	104	RNA, U6 small nuclear 1291, pseudogene [Source:HGNC Symbol;Acc:HGNC:48254]	106481588	NA	NA
88.1262	-0.847014	0.170127	-1.54033	0.123481	1	0.9084	0	FALSE	ENSG00000091651.9	ENSG00000091651	16	ORC6	protein_coding	1833	origin recognition complex subunit 6 [Source:HGNC Symbol;Acc:HGNC:17151]	23594	A0A024R6R3	A0A024R6R3
3.82296	1.41996	0.542866	1.53813	0.124016	1	0.906524	0	FALSE	ENSG00000259045.1	ENSG00000259045	14	MTCO1P2	unprocessed_pseudogene	703	MT-CO1 pseudogene 2 [Source:HGNC Symbol;Acc:HGNC:19932]	NA	NA	NA
8.47667	1.29924	0.464391	1.5381	0.124024	1	0.906493	0	FALSE	ENSG00000248740.8	ENSG00000248740	4	LINC02428	lncRNA	1613	long intergenic non-protein coding RNA 2428 [Source:HGNC Symbol;Acc:HGNC:53359]	NA	NA	NA
4.63476	1.47664	0.580092	1.53713	0.124262	1	0.905663	0	FALSE	ENSG00000149090.13	ENSG00000149090	11	PAMR1	protein_coding	2842	peptidase domain containing associated with muscle regeneration 1 [Source:HGNC Symbol;Acc:HGNC:24554]	25891	Q6UXH9	Q6UXH9
4.97181	1.42611	0.547742	1.53566	0.124623	1	0.904403	0	FALSE	ENSG00000259571.2	ENSG00000259571	11	BLID	protein_coding	876	BH3-like motif containing, cell death inducer [Source:HGNC Symbol;Acc:HGNC:33495]	414899	Q8IZY5	Q8IZY5
4.51613	1.61048	0.668148	1.53487	0.124816	1	0.903729	0	FALSE	ENSG00000289506.2	ENSG00000289506	10	ENSG00000289506	lncRNA	1417	novel transcript	NA	NA	NA
5.17662	1.34346	0.494191	1.53483	0.124826	1	0.903696	0	FALSE	ENSG00000174611.12	ENSG00000174611	3	KY	protein_coding	5704	kyphoscoliosis peptidase [Source:HGNC Symbol;Acc:HGNC:26576]	339855	Q8NBH2	Q8NBH2
12.3545	-1.14066	0.362204	-1.53421	0.124979	1	0.903164	0	FALSE	ENSG00000269275.1	ENSG00000269275	19	ENSG00000269275	lncRNA	547	novel transcript, antisense to TMEM190	NA	NA	NA
3475	0.778145	0.126005	1.53313	0.125243	1	0.902248	0	FALSE	ENSG00000130164.14	ENSG00000130164	19	LDLR	protein_coding	5337	low density lipoprotein receptor [Source:HGNC Symbol;Acc:HGNC:6547]	3949	A0A024R7D5	A0A024R7D5
78.3604	-0.838749	0.165652	-1.53205	0.125511	1	0.901318	0	FALSE	ENSG00000175643.10	ENSG00000175643	16	RMI2	protein_coding	1865	RecQ mediated genome instability 2 [Source:HGNC Symbol;Acc:HGNC:28349]	116028	Q96E14	Q96E14
231.055	0.792982	0.135879	1.53092	0.12579	1	0.900355	0	FALSE	ENSG00000126368.6	ENSG00000126368	17	NR1D1	protein_coding	2630	nuclear receptor subfamily 1 group D member 1 [Source:HGNC Symbol;Acc:HGNC:7962]	9572	F1D8S3	F1D8S3
8.87788	-1.28896	0.459883	-1.53082	0.125815	1	0.900268	0	FALSE	ENSG00000224031.1	ENSG00000224031	X	TCEAL3-AS1	lncRNA	361	TCEAL3 antisense RNA 1 [Source:HGNC Symbol;Acc:HGNC:41191]	NA	NA	NA
5.38981	-1.51795	0.609686	-1.53028	0.125948	1	0.89981	0	FALSE	ENSG00000225527.1	ENSG00000225527	10	ENSG00000225527	lncRNA	413	novel transcript	NA	NA	NA
11.9069	-1.31579	0.478716	-1.52663	0.126852	1	0.896701	0	FALSE	ENSG00000288876.1	ENSG00000288876	9	ENSG00000288876	lncRNA	1287	novel transcript, sense intronic to NFIB	NA	NA	NA
491.331	0.724028	0.0912091	1.52468	0.127338	1	0.895041	0	FALSE	ENSG00000060558.4	ENSG00000060558	19	GNA15	protein_coding	2273	G protein subunit alpha 15 [Source:HGNC Symbol;Acc:HGNC:4383]	2769	P30679	P30679
15.1343	-1.18389	0.392853	-1.52456	0.127368	1	0.894939	0	FALSE	ENSG00000219395.2	ENSG00000219395	6	HSPA8P15	processed_pseudogene	786	heat shock protein family A _Hsp70_ member 8 pseudogene 15 [Source:HGNC Symbol;Acc:HGNC:44930]	100420051	NA	NA
11.9927	1.13552	0.361258	1.52399	0.127512	1	0.894451	0	FALSE	ENSG00000185168.7	ENSG00000185168	17	LINC00482	lncRNA	2053	long intergenic non-protein coding RNA 482 [Source:HGNC Symbol;Acc:HGNC:26816]	NA	NA	NA
3.57564	-1.79978	0.797377	-1.52351	0.127631	1	0.894045	0	FALSE	ENSG00000223561.8	ENSG00000223561	7	LINC03007	lncRNA	3111	long intergenic non-protein coding RNA 3007 [Source:HGNC Symbol;Acc:HGNC:56132]	646588	NA	NA
260.034	-0.777739	0.126546	-1.52337	0.127666	1	0.893925	0	FALSE	ENSG00000196517.13	ENSG00000196517	1	SLC6A9	protein_coding	3206	solute carrier family 6 member 9 [Source:HGNC Symbol;Acc:HGNC:11056]	6536	P48067	P48067
3.36436	1.47918	0.587448	1.52221	0.127956	1	0.892938	0	FALSE	ENSG00000224839.1	ENSG00000224839	2	RPL12P17	processed_pseudogene	498	ribosomal protein L12 pseudogene 17 [Source:HGNC Symbol;Acc:HGNC:36263]	NA	NA	NA
5.47058	-1.5895	0.660656	-1.52052	0.128381	1	0.891499	0	FALSE	ENSG00000153253.20	ENSG00000153253	2	SCN3A	protein_coding	9102	sodium voltage-gated channel alpha subunit 3 [Source:HGNC Symbol;Acc:HGNC:10590]	6328	Q9C007	Q9C007
739.507	-0.816962	0.152747	-1.51885	0.128799	1	0.890087	0	FALSE	ENSG00000196787.4	ENSG00000196787	6	H2AC11	protein_coding	493	H2A clustered histone 11 [Source:HGNC Symbol;Acc:HGNC:4737]	8969	A4FTV9	A4FTV9
3.24192	-1.98793	0.924327	-1.51783	0.129057	1	0.889218	0	FALSE	ENSG00000115718.18	ENSG00000115718	2	PROC	protein_coding	1769	protein C, inactivator of coagulation factors Va and VIIIa [Source:HGNC Symbol;Acc:HGNC:9451]	5624	P04070	P04070
537.155	-0.806334	0.145872	-1.51757	0.129123	1	0.888998	0	FALSE	ENSG00000273802.3	ENSG00000273802	6	H2BC8	protein_coding	489	H2B clustered histone 8 [Source:HGNC Symbol;Acc:HGNC:4746]	8339	B2R4S9	B2R4S9
67.504	-0.864812	0.184673	-1.51538	0.129676	1	0.887139	0	FALSE	ENSG00000258537.6	ENSG00000258537	14	FRMD6-AS2	lncRNA	2229	FRMD6 antisense RNA 2 [Source:HGNC Symbol;Acc:HGNC:43637]	145438	NA	NA
14.3614	-1.10812	0.345298	-1.5151	0.129748	1	0.886899	0	FALSE	ENSG00000130052.14	ENSG00000130052	X	STARD8	protein_coding	4943	StAR related lipid transfer domain containing 8 [Source:HGNC Symbol;Acc:HGNC:19161]	9754	Q92502	Q92502
3.80395	-1.86754	0.847036	-1.51419	0.129977	1	0.886132	0	FALSE	ENSG00000207996.1	ENSG00000207996	17	MIR301A	miRNA	86	microRNA 301a [Source:HGNC Symbol;Acc:HGNC:31622]	407027	NA	NA
7.03062	-1.45326	0.573827	-1.51317	0.130236	1	0.885268	0	FALSE	ENSG00000240322.3	ENSG00000240322	7	RN7SL481P	misc_RNA	299	RNA, 7SL, cytoplasmic 481, pseudogene [Source:HGNC Symbol;Acc:HGNC:46497]	106481054	NA	NA
11.4698	-1.22744	0.424925	-1.51197	0.13054	1	0.884255	0	FALSE	ENSG00000290958.1	ENSG00000290958	22	ENSG00000290958	lncRNA	906	novel transcript	NA	NA	NA
29.6293	0.888042	0.200695	1.51015	0.131006	1	0.88271	0	FALSE	ENSG00000284543.1	ENSG00000284543	1	LINC01226	lncRNA	5019	long intergenic non-protein coding RNA 1226 [Source:HGNC Symbol;Acc:HGNC:49678]	NA	NA	NA
9.03759	-1.27012	0.453872	-1.50959	0.131148	1	0.882239	0	FALSE	ENSG00000155465.21	ENSG00000155465	14	SLC7A7	protein_coding	3017	solute carrier family 7 member 7 [Source:HGNC Symbol;Acc:HGNC:11065]	9056	A0A0S2Z502	A0A0S2Z502
81.408	-0.867154	0.187092	-1.5083	0.131477	1	0.881149	0	FALSE	ENSG00000065717.15	ENSG00000065717	19	TLE2	protein_coding	2812	TLE family member 2, transcriptional corepressor [Source:HGNC Symbol;Acc:HGNC:11838]	7089	Q04725	Q04725
9.3941	1.35191	0.508718	1.50761	0.131655	1	0.880562	0	FALSE	ENSG00000196406.4	ENSG00000196406	X	SPANXD	protein_coding	682	SPANX family member D [Source:HGNC Symbol;Acc:HGNC:14332]	64648	Q9BXN6	Q9BXN6
242.385	-0.780937	0.130073	-1.50666	0.131898	1	0.879761	0	FALSE	ENSG00000138658.16	ENSG00000138658	4	ZGRF1	protein_coding	6648	zinc finger GRF-type containing 1 [Source:HGNC Symbol;Acc:HGNC:25654]	55345	Q86YA3	Q86YA3
17.7356	-1.10779	0.347404	-1.50495	0.132338	1	0.878317	0	FALSE	ENSG00000133460.20	ENSG00000133460	22	SLC2A11	protein_coding	3264	solute carrier family 2 member 11 [Source:HGNC Symbol;Acc:HGNC:14239]	66035	Q6PJ99	Q6PJ99
134.538	1.12316	0.358159	1.50267	0.132923	1	0.876399	0	FALSE	ENSG00000135245.10	ENSG00000135245	7	HILPDA	protein_coding	1370	hypoxia inducible lipid droplet associated [Source:HGNC Symbol;Acc:HGNC:28859]	29923	Q9Y5L2	Q9Y5L2
5.58232	1.40671	0.546927	1.50248	0.132972	1	0.876239	0	FALSE	ENSG00000135362.14	ENSG00000135362	11	PRR5L	protein_coding	3930	proline rich 5 like [Source:HGNC Symbol;Acc:HGNC:25878]	79899	B3KNU3	B3KNU3
12.2024	-1.18471	0.399555	-1.50103	0.133347	1	0.875016	0	FALSE	ENSG00000289067.1	ENSG00000289067	16	ENSG00000289067	lncRNA	1106	novel transcript	NA	NA	NA
33.8949	-0.964368	0.252873	-1.50038	0.133517	1	0.874465	0	FALSE	ENSG00000196482.18	ENSG00000196482	1	ESRRG	protein_coding	5542	estrogen related receptor gamma [Source:HGNC Symbol;Acc:HGNC:3474]	2104	F1D8R6	F1D8R6
13.3235	1.24505	0.440078	1.49992	0.133634	1	0.874083	0	FALSE	ENSG00000124875.10	ENSG00000124875	4	CXCL6	protein_coding	1537	C-X-C motif chemokine ligand 6 [Source:HGNC Symbol;Acc:HGNC:10643]	6372	P80162	P80162
48.8434	-0.92806	0.22912	-1.49746	0.134274	1	0.872009	0	FALSE	ENSG00000133317.16	ENSG00000133317	11	LGALS12	protein_coding	1816	galectin 12 [Source:HGNC Symbol;Acc:HGNC:15788]	85329	A0A140VK26	A0A140VK26
4.65946	-1.67479	0.729332	-1.49428	0.135103	1	0.869334	0	FALSE	ENSG00000272844.1	ENSG00000272844	3	ENSG00000272844	lncRNA	707	novel transcript, antisense to GTPBP8	NA	NA	NA
68.891	-0.828539	0.163074	-1.49366	0.135264	1	0.868817	0	FALSE	ENSG00000182378.15_PAR_Y	ENSG00000182378	Y	PLCXD1	protein_coding	5318	phosphatidylinositol specific phospholipase C X domain containing 1 [Source:HGNC Symbol;Acc:HGNC:23148]	55344	Q9NUJ7	Q9NUJ7
3.59317	-1.81357	0.82285	-1.49311	0.135407	1	0.868358	0	FALSE	ENSG00000236972.2	ENSG00000236972	13	FABP5P1	processed_pseudogene	411	fatty acid binding protein 5 pseudogene 1 [Source:HGNC Symbol;Acc:HGNC:31059]	NA	NA	NA
4.49834	1.35701	0.517471	1.49196	0.13571	1	0.867387	0	FALSE	ENSG00000268812.3	ENSG00000268812	22	LIF-AS2	lncRNA	794	LIF antisense RNA 2 [Source:HGNC Symbol;Acc:HGNC:28298]	91370	NA	NA
197.145	-0.787838	0.136086	-1.49079	0.136016	1	0.86641	0	FALSE	ENSG00000197275.14	ENSG00000197275	8	RAD54B	protein_coding	3074	RAD54 homolog B [Source:HGNC Symbol;Acc:HGNC:17228]	25788	O95073	O95073
5.40601	-1.5361	0.638661	-1.48926	0.136418	1	0.865127	0	FALSE	ENSG00000261624.1	ENSG00000261624	7	NDUFB10P2	processed_pseudogene	478	NADH:ubiquinone oxidoreductase subunit B10 pseudogene 2 [Source:HGNC Symbol;Acc:HGNC:52273]	107075304	NA	NA
10.3581	-1.29119	0.474269	-1.48908	0.136465	1	0.864978	0	FALSE	ENSG00000251348.1	ENSG00000251348	5	HSPD1P11	processed_pseudogene	1702	heat shock protein family D _Hsp60_ member 1 pseudogene 11 [Source:HGNC Symbol;Acc:HGNC:35142]	NA	NA	NA
900.287	0.724169	0.0936252	1.48685	0.137055	1	0.863104	0	FALSE	ENSG00000081087.16	ENSG00000081087	6	OSTM1	protein_coding	5024	osteoclastogenesis associated transmembrane protein 1 [Source:HGNC Symbol;Acc:HGNC:21652]	28962	Q86WC4	Q86WC4
5.82851	1.37939	0.53434	1.48675	0.13708	1	0.863024	0	FALSE	ENSG00000101188.5	ENSG00000101188	20	NTSR1	protein_coding	4133	neurotensin receptor 1 [Source:HGNC Symbol;Acc:HGNC:8039]	4923	P30989	P30989
10.1407	1.20646	0.418178	1.48621	0.137224	1	0.862571	0	FALSE	ENSG00000288927.2	ENSG00000288927	1	ENSG00000288927	lncRNA	573	novel transcript	NA	NA	NA
12.0371	-1.20014	0.414158	-1.48537	0.137446	1	0.861867	0	FALSE	ENSG00000223525.1	ENSG00000223525	1	RABGAP1L-IT1	lncRNA	737	RABGAP1L intronic transcript 1 [Source:HGNC Symbol;Acc:HGNC:41471]	NA	NA	NA
206.305	-0.778816	0.130587	-1.48447	0.137683	1	0.861118	0	FALSE	ENSG00000166845.15	ENSG00000166845	18	C18ORF54	protein_coding	5703	chromosome 18 open reading frame 54 [Source:HGNC Symbol;Acc:HGNC:13796]	162681	Q8IYD9	Q8IYD9
50.9685	-0.868896	0.191291	-1.4843	0.13773	1	0.860971	0	FALSE	ENSG00000253394.7	ENSG00000253394	8	LINC00534	lncRNA	1880	long intergenic non-protein coding RNA 534 [Source:HGNC Symbol;Acc:HGNC:43643]	NA	NA	NA
11.4136	-1.21089	0.422047	-1.48308	0.138053	1	0.859956	0	FALSE	ENSG00000124835.2	ENSG00000124835	2	ENSG00000124835	lncRNA	2231	novel transcript	93463	NA	NA
18.1498	-1.06339	0.322654	-1.48279	0.13813	1	0.859711	0	FALSE	ENSG00000236200.7	ENSG00000236200	1	KDM4A-AS1	lncRNA	3391	KDM4A antisense RNA 1 [Source:HGNC Symbol;Acc:HGNC:40528]	NA	NA	NA
3.56787	-1.82039	0.833645	-1.48196	0.138351	1	0.859018	0	FALSE	ENSG00000231830.1	ENSG00000231830	X	ENSG00000231830	lncRNA	341	novel transcript	NA	NA	NA
173.917	0.827776	0.164035	1.48025	0.138806	1	0.857591	0	FALSE	ENSG00000136826.15	ENSG00000136826	9	KLF4	protein_coding	2936	KLF transcription factor 4 [Source:HGNC Symbol;Acc:HGNC:6348]	9314	O43474	O43474
183.319	-0.745883	0.108743	-1.47982	0.138921	1	0.857233	0	FALSE	ENSG00000213551.7	ENSG00000213551	10	DNAJC9	protein_coding	2295	DnaJ heat shock protein family _Hsp40_ member C9 [Source:HGNC Symbol;Acc:HGNC:19123]	23234	A0A024QZN2	A0A024QZN2
2212.11	-0.78376	0.134454	-1.47855	0.13926	1	0.856175	0	FALSE	ENSG00000011426.11	ENSG00000011426	7	ANLN	protein_coding	4731	anillin, actin binding protein [Source:HGNC Symbol;Acc:HGNC:14082]	54443	Q9NQW6	Q9NQW6
4.57971	1.43689	0.576447	1.47789	0.139437	1	0.855623	0	FALSE	ENSG00000204816.5	ENSG00000204816	9	FGF7P5	unprocessed_pseudogene	291	fibroblast growth factor 7 pseudogene 5 [Source:HGNC Symbol;Acc:HGNC:33588]	NA	NA	NA
351.839	-0.750653	0.112259	-1.47596	0.139955	1	0.854012	0	FALSE	ENSG00000157216.17	ENSG00000157216	1	SSBP3	protein_coding	3252	single stranded DNA binding protein 3 [Source:HGNC Symbol;Acc:HGNC:15674]	23648	Q9BWW4	Q9BWW4
3.51327	-1.79215	0.818724	-1.47448	0.140353	1	0.852777	0	FALSE	ENSG00000235631.2	ENSG00000235631	7	RNF148	protein_coding	1255	ring finger protein 148 [Source:HGNC Symbol;Acc:HGNC:22411]	378925	Q8N7C7	Q8N7C7
3.39215	1.46219	0.595129	1.47402	0.140477	1	0.852396	0	FALSE	ENSG00000143839.15	ENSG00000143839	1	REN	protein_coding	1488	renin [Source:HGNC Symbol;Acc:HGNC:9958]	5972	P00797	P00797
40.9812	-0.943853	0.243929	-1.47129	0.141212	1	0.850127	0	FALSE	ENSG00000267530.5	ENSG00000267530	19	LINC01836	lncRNA	1296	long intergenic non-protein coding RNA 1836 [Source:HGNC Symbol;Acc:HGNC:52652]	107985343	NA	NA
889.043	-0.72175	0.0929731	-1.47126	0.141222	1	0.850099	0	FALSE	ENSG00000147862.18	ENSG00000147862	9	NFIB	protein_coding	8576	nuclear factor I B [Source:HGNC Symbol;Acc:HGNC:7785]	4781	O00712	O00712
91.4525	-0.801048	0.146928	-1.47069	0.141376	1	0.849625	0	FALSE	ENSG00000146955.11	ENSG00000146955	7	RAB19	protein_coding	2661	RAB19, member RAS oncogene family [Source:HGNC Symbol;Acc:HGNC:19982]	401409	A4D1S5	A4D1S5
19.6841	-1.13308	0.372931	-1.46976	0.141628	1	0.848851	0	FALSE	ENSG00000173175.16	ENSG00000173175	3	ADCY5	protein_coding	6643	adenylate cyclase 5 [Source:HGNC Symbol;Acc:HGNC:236]	111	O95622	O95622
19.8366	1.03025	0.303273	1.46828	0.142029	1	0.847624	0	FALSE	ENSG00000224877.4	ENSG00000224877	17	NDUFAF8	protein_coding	741	NADH:ubiquinone oxidoreductase complex assembly factor 8 [Source:HGNC Symbol;Acc:HGNC:33551]	284184	A1L188	A1L188
6.24501	-1.4076	0.560277	-1.46827	0.142032	1	0.847613	0	FALSE	ENSG00000197587.11	ENSG00000197587	1	DMBX1	protein_coding	5050	diencephalon/mesencephalon homeobox 1 [Source:HGNC Symbol;Acc:HGNC:19026]	127343	Q8NFW5	Q8NFW5
3.50906	-1.78969	0.821509	-1.46648	0.142517	1	0.846133	0	FALSE	ENSG00000267724.1	ENSG00000267724	18	ENSG00000267724	lncRNA	2117	novel transcript, antisense to HDHD2	NA	NA	NA
15.9745	1.02026	0.2971	1.46514	0.142882	1	0.845021	0	FALSE	ENSG00000105371.10	ENSG00000105371	19	ICAM4	protein_coding	1390	intercellular adhesion molecule 4 _Landsteiner-Wiener blood group_ [Source:HGNC Symbol;Acc:HGNC:5347]	3386	Q14773	Q14773
5.72538	-1.58591	0.683188	-1.46512	0.142889	1	0.845002	0	FALSE	ENSG00000275857.1	ENSG00000275857	16	ENSG00000275857	lncRNA	561	novel transcript, antisense to KIF22	NA	NA	NA
47.409	0.845703	0.178409	1.46147	0.143885	1	0.841984	0	FALSE	ENSG00000125775.15	ENSG00000125775	20	SDCBP2	protein_coding	1550	syndecan binding protein 2 [Source:HGNC Symbol;Acc:HGNC:15756]	27111	Q9H190	Q9H190
6.38985	-1.34578	0.520594	-1.46144	0.143896	1	0.841952	0	FALSE	ENSG00000288985.2	ENSG00000288985	8	ENSG00000288985	lncRNA	1816	novel transcript	NA	NA	NA
86.6062	-0.800264	0.147502	-1.45965	0.144386	1	0.840475	0	FALSE	ENSG00000204366.4	ENSG00000204366	6	ZBTB12	protein_coding	1963	zinc finger and BTB domain containing 12 [Source:HGNC Symbol;Acc:HGNC:19066]	221527	Q9Y330	Q9Y330
512.241	-0.772618	0.128575	-1.4595	0.144427	1	0.840351	0	FALSE	ENSG00000169607.13	ENSG00000169607	2	CKAP2L	protein_coding	4723	cytoskeleton associated protein 2 like [Source:HGNC Symbol;Acc:HGNC:26877]	150468	Q8IYA6	Q8IYA6
4.43375	-1.60495	0.699408	-1.45836	0.144741	1	0.839409	0	FALSE	ENSG00000289076.2	ENSG00000289076	2	ENSG00000289076	lncRNA	753	novel transcript	NA	NA	NA
139.458	0.873377	0.197937	1.4571	0.145087	1	0.83837	0	FALSE	ENSG00000169067.4	ENSG00000169067	5	ACTBL2	protein_coding	2794	actin beta like 2 [Source:HGNC Symbol;Acc:HGNC:17780]	345651	Q562R1	Q562R1
11.7831	-1.27153	0.471258	-1.45689	0.145147	1	0.838191	0	FALSE	ENSG00000218596.2	ENSG00000218596	6	ENSG00000218596	processed_pseudogene	378	ribosomal protein S15a _RPS15A_ pseudogene	NA	NA	NA
7.82007	1.33138	0.513429	1.45378	0.146008	1	0.835624	0	FALSE	ENSG00000184828.10	ENSG00000184828	18	ZBTB7C	protein_coding	4949	zinc finger and BTB domain containing 7C [Source:HGNC Symbol;Acc:HGNC:31700]	201501	A1YPR0	A1YPR0
3.7744	-1.87205	0.885521	-1.45348	0.146091	1	0.835377	0	FALSE	ENSG00000279803.1	ENSG00000279803	16	ENSG00000279803	TEC	2285	TEC	NA	NA	NA
6.5593	-1.39146	0.554984	-1.45319	0.146172	1	0.835136	0	FALSE	ENSG00000291039.1	ENSG00000291039	14	ENSG00000291039	lncRNA	1147	novel transcript	NA	NA	NA
7.91417	-1.33181	0.514185	-1.45249	0.146365	1	0.834561	0	FALSE	ENSG00000171403.10	ENSG00000171403	17	KRT9	protein_coding	2296	keratin 9 [Source:HGNC Symbol;Acc:HGNC:6447]	3857	P35527	P35527
366.281	-0.700077	0.0793109	-1.45143	0.14666	1	0.833689	0	FALSE	ENSG00000132780.17	ENSG00000132780	1	NASP	protein_coding	3659	nuclear autoantigenic sperm protein [Source:HGNC Symbol;Acc:HGNC:7644]	4678	P49321	P49321
15.3355	-1.17823	0.41047	-1.44535	0.148361	1	0.828682	0	FALSE	ENSG00000257178.5	ENSG00000257178	17	ENSG00000257178	lncRNA	2630	novel transcript, sense intronic to HOXB3	NA	NA	NA
8.25001	-1.31678	0.506824	-1.44393	0.148759	1	0.827517	0	FALSE	ENSG00000280353.1	ENSG00000280353	19	ENSG00000280353	TEC	1614	TEC	NA	NA	NA
4.30819	-1.62316	0.719569	-1.44281	0.149074	1	0.826597	0	FALSE	ENSG00000286135.1	ENSG00000286135	10	ENSG00000286135	protein_coding	892	novel protein similar to AQN-1 protein AQN-1 _Sus scrofa_	112577516	NA	NA
174.545	0.813866	0.158764	1.44179	0.149363	1	0.825757	0	FALSE	ENSG00000178882.15	ENSG00000178882	12	RFLNA	protein_coding	2487	refilin A [Source:HGNC Symbol;Acc:HGNC:27051]	144347	Q6ZTI6	Q6ZTI6
1355.52	0.800533	0.149518	1.44177	0.149367	1	0.825746	0	FALSE	ENSG00000151651.16	ENSG00000151651	10	ADAM8	protein_coding	3259	ADAM metallopeptidase domain 8 [Source:HGNC Symbol;Acc:HGNC:215]	101	P78325	P78325
230.984	0.773912	0.131128	1.44096	0.149597	1	0.825078	0	FALSE	ENSG00000166394.15	ENSG00000166394	11	CYB5R2	protein_coding	7463	cytochrome b5 reductase 2 [Source:HGNC Symbol;Acc:HGNC:24376]	51700	A8K237	A8K237
234.24	0.822707	0.165178	1.43932	0.150059	1	0.823739	0	FALSE	ENSG00000171444.19	ENSG00000171444	5	MCC	protein_coding	8295	MCC regulator of WNT signaling pathway [Source:HGNC Symbol;Acc:HGNC:6935]	4163	P23508	P23508
141.34	0.812592	0.158209	1.43879	0.15021	1	0.8233	0	FALSE	ENSG00000106089.12	ENSG00000106089	7	STX1A	protein_coding	2102	syntaxin 1A [Source:HGNC Symbol;Acc:HGNC:11433]	6804	Q16623	Q16623
297.031	0.799857	0.149634	1.43613	0.150964	1	0.821126	0	FALSE	ENSG00000145287.11	ENSG00000145287	4	PLAC8	protein_coding	2253	placenta associated 8 [Source:HGNC Symbol;Acc:HGNC:19254]	51316	Q9NZF1	Q9NZF1
2013	0.68823	0.0722696	1.42892	0.153028	1	0.815229	0	FALSE	ENSG00000112655.16	ENSG00000112655	6	PTK7	protein_coding	5282	protein tyrosine kinase 7 _inactive_ [Source:HGNC Symbol;Acc:HGNC:9618]	5754	Q13308	Q13308
4.14522	-1.54419	0.672472	-1.42642	0.153748	1	0.813192	0	FALSE	ENSG00000236646.1	ENSG00000236646	1	LAMTOR5P1	processed_pseudogene	270	late endosomal/lysosomal adaptor, MAPK and MTOR activator 5 pseudogene 1 [Source:HGNC Symbol;Acc:HGNC:31854]	NA	NA	NA
213.598	-0.745539	0.112602	-1.42604	0.153856	1	0.812887	0	FALSE	ENSG00000178966.17	ENSG00000178966	9	RMI1	protein_coding	3420	RecQ mediated genome instability 1 [Source:HGNC Symbol;Acc:HGNC:25764]	80010	Q9H9A7	Q9H9A7
4.75572	-1.49665	0.640019	-1.42447	0.154312	1	0.811601	0	FALSE	ENSG00000274492.1	ENSG00000274492	14	ENSG00000274492	lncRNA	2544	novel transcript	NA	NA	NA
39.2499	-0.890528	0.214993	-1.42128	0.155236	1	0.809008	0	FALSE	ENSG00000180998.12	ENSG00000180998	14	GPR137C	protein_coding	5410	G protein-coupled receptor 137C [Source:HGNC Symbol;Acc:HGNC:25445]	283554	B3KW22	B3KW22
3.27935	-1.7223	0.800379	-1.42099	0.155319	1	0.808777	0	FALSE	ENSG00000100227.19	ENSG00000100227	22	POLDIP3	protein_coding	3491	DNA polymerase delta interacting protein 3 [Source:HGNC Symbol;Acc:HGNC:23782]	84271	B4E0L0	B4E0L0
4.74401	-1.54337	0.674527	-1.42086	0.155359	1	0.808665	0	FALSE	ENSG00000235169.11	ENSG00000235169	1	SMIM1	protein_coding	547	small integral membrane protein 1 _Vel blood group_ [Source:HGNC Symbol;Acc:HGNC:44204]	388588	B2RUZ4	B2RUZ4
11.561	1.08098	0.349481	1.41929	0.155814	1	0.807394	0	FALSE	ENSG00000253549.6	ENSG00000253549	8	CA3-AS1	lncRNA	2578	CA3 antisense RNA 1 [Source:HGNC Symbol;Acc:HGNC:51657]	NA	NA	NA
17622.4	0.90695	0.227123	1.41768	0.156283	1	0.806088	0	FALSE	ENSG00000245532.11	ENSG00000245532	11	NEAT1	lncRNA	22743	nuclear paraspeckle assembly transcript 1 [Source:HGNC Symbol;Acc:HGNC:30815]	283131	NA	NA
9.94797	1.11619	0.375577	1.41443	0.157235	1	0.803452	0	FALSE	ENSG00000264655.1	ENSG00000264655	17	PPIAP54	processed_pseudogene	487	peptidylprolyl isomerase A pseudogene 54 [Source:HGNC Symbol;Acc:HGNC:53678]	NA	NA	NA
10.4473	-1.30486	0.51036	-1.41056	0.158374	1	0.800317	0	FALSE	ENSG00000164879.7	ENSG00000164879	8	CA3	protein_coding	1721	carbonic anhydrase 3 [Source:HGNC Symbol;Acc:HGNC:1374]	761	P07451	P07451
5.33892	-1.48853	0.640894	-1.40985	0.158584	1	0.799739	0	FALSE	ENSG00000260954.1	ENSG00000260954	16	ENSG00000260954	lncRNA	404	novel transcript, intronic to IFT140	NA	NA	NA
9.06409	-1.28678	0.497886	-1.40959	0.15866	1	0.799533	0	FALSE	ENSG00000184441.4	ENSG00000184441	21	ENSG00000184441	lncRNA	4354	novel transcript, antisense to C21orf2	NA	NA	NA
41.6539	-0.879014	0.20901	-1.40687	0.159465	1	0.797335	0	FALSE	ENSG00000177842.12	ENSG00000177842	3	ZNF620	protein_coding	3291	zinc finger protein 620 [Source:HGNC Symbol;Acc:HGNC:28742]	253639	Q6ZNG0	Q6ZNG0
18.2131	-0.996392	0.292506	-1.40657	0.159555	1	0.797089	0	FALSE	ENSG00000255710.2	ENSG00000255710	11	ENSG00000255710	processed_pseudogene	1030	interferon stimulated exonuclease gene 20kDa-like 2 _ISG20L2_ pseudogene	NA	NA	NA
4.25474	-1.76597	0.839657	-1.40653	0.159566	1	0.79706	0	FALSE	ENSG00000253369.4	ENSG00000253369	8	ENSG00000253369	lncRNA	3282	novel transcript	NA	NA	NA
26.7314	-0.95543	0.263639	-1.40521	0.159959	1	0.795992	0	FALSE	ENSG00000016082.15	ENSG00000016082	5	ISL1	protein_coding	2394	ISL LIM homeobox 1 [Source:HGNC Symbol;Acc:HGNC:6132]	3670	P61371	P61371
2.89871	1.93093	0.958721	1.40392	0.160344	1	0.794949	0	FALSE	ENSG00000121966.8	ENSG00000121966	2	CXCR4	protein_coding	2170	C-X-C motif chemokine receptor 4 [Source:HGNC Symbol;Acc:HGNC:2561]	7852	P61073	P61073
9.67605	1.05857	0.337673	1.40256	0.160747	1	0.793857	0	FALSE	ENSG00000289866.1	ENSG00000289866	14	ENSG00000289866	lncRNA	605	novel transcript	NA	NA	NA
26.7624	-0.982392	0.283455	-1.40209	0.160888	1	0.793476	0	FALSE	ENSG00000231064.9	ENSG00000231064	1	THBS3-AS1	lncRNA	1691	THBS3 antisense RNA 1 [Source:HGNC Symbol;Acc:HGNC:40582]	105371450	NA	NA
8.23851	-1.40024	0.582658	-1.39924	0.161742	1	0.791178	0	FALSE	ENSG00000139292.13	ENSG00000139292	12	LGR5	protein_coding	4583	leucine rich repeat containing G protein-coupled receptor 5 [Source:HGNC Symbol;Acc:HGNC:4504]	8549	O75473	O75473
20.7432	-0.975619	0.27935	-1.39845	0.161978	1	0.790544	0	FALSE	ENSG00000123570.4	ENSG00000123570	X	RAB9B	protein_coding	3772	RAB9B, member RAS oncogene family [Source:HGNC Symbol;Acc:HGNC:14090]	51209	Q9NP90	Q9NP90
24.5743	-0.973646	0.278044	-1.39792	0.162137	1	0.790117	0	FALSE	ENSG00000170214.5	ENSG00000170214	5	ADRA1B	protein_coding	2507	adrenoceptor alpha 1B [Source:HGNC Symbol;Acc:HGNC:278]	147	P35368	P35368
5.08129	-1.56413	0.700757	-1.39729	0.162325	1	0.789614	0	FALSE	ENSG00000250413.1	ENSG00000250413	4	SLC2A9-AS1	lncRNA	459	SLC2A9 antisense RNA 1 [Source:HGNC Symbol;Acc:HGNC:40636]	NA	NA	NA
4.29824	-1.59228	0.722025	-1.39512	0.162979	1	0.787867	0	FALSE	ENSG00000278456.1	ENSG00000278456	15	ENSG00000278456	lncRNA	635	novel transcript, antisense to ALDH1A3	NA	NA	NA
19.3239	1.00927	0.304205	1.3948	0.163077	1	0.787607	0	FALSE	ENSG00000172137.19	ENSG00000172137	16	CALB2	protein_coding	1454	calbindin 2 [Source:HGNC Symbol;Acc:HGNC:1435]	794	A0A140VK08	A0A140VK08
5.85204	1.42696	0.603811	1.39447	0.163176	1	0.787345	0	FALSE	ENSG00000116032.5	ENSG00000116032	19	GRIN3B	protein_coding	3281	glutamate ionotropic receptor NMDA type subunit 3B [Source:HGNC Symbol;Acc:HGNC:16768]	116444	O60391	O60391
4.86002	1.43393	0.609616	1.39263	0.163731	1	0.785868	0	FALSE	ENSG00000183784.7	ENSG00000183784	9	DOCK8-AS1	lncRNA	2918	DOCK8 antisense RNA 1 [Source:HGNC Symbol;Acc:HGNC:26436]	157983	NA	NA
764.859	-0.772362	0.134633	-1.39193	0.163945	1	0.785303	0	FALSE	ENSG00000183779.7	ENSG00000183779	8	ZNF703	protein_coding	3316	zinc finger protein 703 [Source:HGNC Symbol;Acc:HGNC:25883]	80139	Q9H7S9	Q9H7S9
3.79056	1.47984	0.64346	1.39072	0.164309	1	0.784337	0	FALSE	ENSG00000229585.4	ENSG00000229585	4	RPL21P44	processed_pseudogene	472	ribosomal protein L21 pseudogene 44 [Source:HGNC Symbol;Acc:HGNC:33820]	NA	NA	NA
7.33947	1.18328	0.430786	1.38889	0.164866	1	0.78287	0	FALSE	ENSG00000279320.1	ENSG00000279320	3	ENSG00000279320	TEC	1991	TEC	NA	NA	NA
6.26998	1.19887	0.442147	1.38848	0.164991	1	0.78254	0	FALSE	ENSG00000230257.7	ENSG00000230257	7	NFE4	lncRNA	1129	nuclear factor, erythroid 4 [Source:HGNC Symbol;Acc:HGNC:29902]	58160	NA	NA
230.188	0.726989	0.102291	1.38846	0.164998	1	0.782523	0	FALSE	ENSG00000117308.15	ENSG00000117308	1	GALE	protein_coding	2073	UDP-galactose-4-epimerase [Source:HGNC Symbol;Acc:HGNC:4116]	2582	Q14376	Q14376
5.10085	-1.42841	0.608394	-1.38636	0.165637	1	0.780842	0	FALSE	ENSG00000273374.1	ENSG00000273374	3	ENSG00000273374	lncRNA	3360	novel transcript	NA	NA	NA
22.1459	0.903485	0.22984	1.38584	0.165795	1	0.780428	0	FALSE	ENSG00000254612.2	ENSG00000254612	11	DNAJB6P1	processed_pseudogene	742	DNAJB6 pseudogene 1 [Source:HGNC Symbol;Acc:HGNC:54754]	387820	NA	NA
38.4697	-0.93411	0.25205	-1.38523	0.165982	1	0.779938	0	FALSE	ENSG00000279726.2	ENSG00000279726	5	ENSG00000279726	lncRNA	3814	novel transcript, antisense to PCDHA5, PCDHA4, PCDHA3, PCDHA2 and PCDHA1	NA	NA	NA
5.74068	1.22073	0.459061	1.38493	0.166074	1	0.779698	0	FALSE	ENSG00000237135.1	ENSG00000237135	10	DDX10P1	processed_pseudogene	1933	DEAD-box helicase 10 pseudogene 1 [Source:HGNC Symbol;Acc:HGNC:44960]	100421371	NA	NA
147.371	-0.777322	0.139061	-1.38328	0.16658	1	0.778377	0	FALSE	ENSG00000242265.6	ENSG00000242265	7	PEG10	protein_coding	6618	paternally expressed 10 [Source:HGNC Symbol;Acc:HGNC:14005]	23089	Q86TG7	Q86TG7
52.1045	-0.896365	0.226775	-1.37318	0.169698	1	0.770324	0	FALSE	ENSG00000227896.2	ENSG00000227896	10	WAPL-DT	lncRNA	3058	WAPL divergent transcript [Source:HGNC Symbol;Acc:HGNC:55805]	NA	NA	NA
6.16266	1.38221	0.582808	1.36795	0.171329	1	0.766169	0	FALSE	ENSG00000256802.3	ENSG00000256802	15	ENSG00000256802	lncRNA	2588	novel transcript, antisense to TJP1	100130111	NA	NA
17.478	-1.0001	0.304443	-1.3636	0.172694	1	0.762722	0	FALSE	ENSG00000282556.5	ENSG00000282556	11	ENSG00000282556	lncRNA	3158	novel transcript, antisense to PRKCDBP	101927825	NA	NA
21.3969	-1.06815	0.354568	-1.36274	0.172966	1	0.76204	0	FALSE	ENSG00000078579.9	ENSG00000078579	8	FGF20	protein_coding	1840	fibroblast growth factor 20 [Source:HGNC Symbol;Acc:HGNC:3677]	26281	Q9NP95	Q9NP95
11.4896	1.78034	0.877434	1.36235	0.173087	1	0.761735	0	FALSE	ENSG00000107159.14	ENSG00000107159	9	CA9	protein_coding	1546	carbonic anhydrase 9 [Source:HGNC Symbol;Acc:HGNC:1383]	768	A0A0S2Z3D0	A0A0S2Z3D0
639.634	0.756352	0.125879	1.36155	0.173341	1	0.7611	0	FALSE	ENSG00000141738.14	ENSG00000141738	17	GRB7	protein_coding	2233	growth factor receptor bound protein 7 [Source:HGNC Symbol;Acc:HGNC:4567]	2886	A0A0S2Z4F6	A0A0S2Z4F6
31.2995	0.915507	0.242771	1.36155	0.173341	1	0.761099	0	FALSE	ENSG00000179388.9	ENSG00000179388	8	EGR3	protein_coding	4514	early growth response 3 [Source:HGNC Symbol;Acc:HGNC:3240]	1960	B4DH80	B4DH80
71.3556	-1.13332	0.403178	-1.36008	0.173805	1	0.759938	0	FALSE	ENSG00000171992.13	ENSG00000171992	5	SYNPO	protein_coding	7063	synaptopodin [Source:HGNC Symbol;Acc:HGNC:30672]	11346	Q8N3V7	Q8N3V7
5.176	-1.44217	0.630446	-1.35968	0.173932	1	0.759621	0	FALSE	ENSG00000271021.1	ENSG00000271021	X	ENSG00000271021	processed_pseudogene	462	UDP-GlcNAc:betaGal beta-1,3-N-acetylglucosaminyltransferase-like 1 _B3GNTL1_ pseudogene	105373314	NA	NA
3.97782	1.36563	0.574904	1.35791	0.174492	1	0.758225	0	FALSE	ENSG00000258872.2	ENSG00000258872	14	FDPSP3	transcribed_processed_pseudogene	1013	farnesyl diphosphate synthase pseudogene 3 [Source:HGNC Symbol;Acc:HGNC:3634]	2227	NA	NA
460.904	0.716342	0.0967818	1.35748	0.174627	1	0.757887	0	FALSE	ENSG00000184254.17	ENSG00000184254	15	ALDH1A3	protein_coding	3469	aldehyde dehydrogenase 1 family member A3 [Source:HGNC Symbol;Acc:HGNC:409]	220	A0A024RC95	A0A024RC95
29.2312	-1.01786	0.318917	-1.35741	0.174652	1	0.757827	0	FALSE	ENSG00000205325.4	ENSG00000205325	17	ENSG00000205325	lncRNA	2998	novel transcript	NA	NA	NA
5.70203	-1.49636	0.672566	-1.3551	0.175385	1	0.756008	0	FALSE	ENSG00000227769.7	ENSG00000227769	2	ENSG00000227769	lncRNA	1315	novel transcript, antisense to ABCA12	NA	NA	NA
5.36095	-1.48799	0.66652	-1.35483	0.175471	1	0.755795	0	FALSE	ENSG00000256742.1	ENSG00000256742	12	KDM2B-DT	lncRNA	544	KDM2B divergent transcript [Source:HGNC Symbol;Acc:HGNC:53287]	NA	NA	NA
3.8709	-1.64838	0.785362	-1.35405	0.17572	1	0.755179	0	FALSE	ENSG00000187068.3	ENSG00000187068	3	C3ORF70	protein_coding	7159	chromosome 3 open reading frame 70 [Source:HGNC Symbol;Acc:HGNC:33731]	285382	A6NLC5	A6NLC5
3.17749	-1.90954	0.980782	-1.35054	0.176844	1	0.752411	0	FALSE	ENSG00000272954.1	ENSG00000272954	22	ENSG00000272954	lncRNA	430	novel transcript, sense intronic to PPIL2	NA	NA	NA
8.57982	-1.28023	0.516021	-1.34737	0.177861	1	0.74992	0	FALSE	ENSG00000290461.1	ENSG00000290461	18	ENSG00000290461	lncRNA	2089	novel transcript	NA	NA	NA
11.6054	-1.2248	0.474926	-1.34724	0.177903	1	0.749817	0	FALSE	ENSG00000278156.2	ENSG00000278156	13	TSC22D1-AS1	lncRNA	2845	TSC22D1 antisense RNA 1 [Source:HGNC Symbol;Acc:HGNC:43684]	641467	NA	NA
15.2974	-1.05247	0.348103	-1.34303	0.179264	1	0.746508	0	FALSE	ENSG00000289207.1	ENSG00000289207	14	ENSG00000289207	lncRNA	1560	novel transcript	NA	NA	NA
2258.59	0.725932	0.10499	1.3427	0.179369	1	0.746252	0	FALSE	ENSG00000118503.17	ENSG00000118503	6	TNFAIP3	protein_coding	5432	TNF alpha induced protein 3 [Source:HGNC Symbol;Acc:HGNC:11896]	7128	P21580	P21580
3.90627	-1.62796	0.779314	-1.33836	0.180779	1	0.742851	0	FALSE	ENSG00000227888.4	ENSG00000227888	8	FAM66A	lncRNA	921	family with sequence similarity 66 member A [Source:HGNC Symbol;Acc:HGNC:30444]	NA	NA	NA
7.55109	-1.23956	0.489122	-1.3383	0.180798	1	0.742806	0	FALSE	ENSG00000176268.5	ENSG00000176268	13	CYCSP34	processed_pseudogene	304	CYCS pseudogene 34 [Source:HGNC Symbol;Acc:HGNC:24408]	NA	NA	NA
5.53891	-1.40964	0.616946	-1.33671	0.181319	1	0.741557	0	FALSE	ENSG00000152822.15	ENSG00000152822	6	GRM1	protein_coding	6881	glutamate metabotropic receptor 1 [Source:HGNC Symbol;Acc:HGNC:4593]	2911	Q13255	Q13255
218.428	0.730197	0.10883	1.33451	0.182038	1	0.739838	0	FALSE	ENSG00000133805.16	ENSG00000133805	11	AMPD3	protein_coding	4189	adenosine monophosphate deaminase 3 [Source:HGNC Symbol;Acc:HGNC:470]	272	Q01432	Q01432
7.23639	-1.27783	0.519259	-1.33434	0.182093	1	0.739708	0	FALSE	ENSG00000255142.1	ENSG00000255142	11	ENSG00000255142	lncRNA	284	novel transcript	NA	NA	NA
20.9694	0.964455	0.28451	1.33384	0.182255	1	0.739321	0	FALSE	ENSG00000254887.2	ENSG00000254887	19	POU2F2-AS1	lncRNA	1046	POU2F2 antisense RNA 1 [Source:HGNC Symbol;Acc:HGNC:55512]	NA	NA	NA
4.38112	1.68673	0.826794	1.33258	0.182668	1	0.738337	0	FALSE	ENSG00000289113.1	ENSG00000289113	2	ENSG00000289113	lncRNA	685	novel transcript	NA	NA	NA
5.42225	-1.36731	0.587233	-1.33226	0.182776	1	0.738082	0	FALSE	ENSG00000287377.1	ENSG00000287377	3	ENSG00000287377	lncRNA	1067	novel transcript, antisense to RFTN1	NA	NA	NA
4.61307	-1.51552	0.699889	-1.32958	0.183657	1	0.735992	0	FALSE	ENSG00000181798.4	ENSG00000181798	2	LINC00471	lncRNA	1334	long intergenic non-protein coding RNA 471 [Source:HGNC Symbol;Acc:HGNC:28668]	151477	NA	NA
174.521	0.81065	0.170144	1.32645	0.184691	1	0.733553	0	FALSE	ENSG00000178150.10	ENSG00000178150	19	ZNF114	protein_coding	2499	zinc finger protein 114 [Source:HGNC Symbol;Acc:HGNC:12894]	163071	Q8NC26	Q8NC26
8.19123	-1.28005	0.524574	-1.32505	0.185156	1	0.732463	0	FALSE	ENSG00000207607.3	ENSG00000207607	1	MIR200A	miRNA	90	microRNA 200a [Source:HGNC Symbol;Acc:HGNC:31578]	406983	NA	NA
212.618	0.909639	0.245544	1.32228	0.186076	1	0.730309	0	FALSE	ENSG00000121552.4	ENSG00000121552	3	CSTA	protein_coding	821	cystatin A [Source:HGNC Symbol;Acc:HGNC:2481]	1475	P01040	P01040
303.669	-0.778035	0.146048	-1.32198	0.186175	1	0.730078	0	FALSE	ENSG00000164109.14	ENSG00000164109	4	MAD2L1	protein_coding	5227	mitotic arrest deficient 2 like 1 [Source:HGNC Symbol;Acc:HGNC:6763]	4085	Q13257	Q13257
9.06383	1.11726	0.40406	1.31738	0.187712	1	0.726508	0	FALSE	ENSG00000176438.13	ENSG00000176438	14	SYNE3	protein_coding	13557	spectrin repeat containing nuclear envelope family member 3 [Source:HGNC Symbol;Acc:HGNC:19861]	161176	Q6ZMZ3	Q6ZMZ3
5.34199	1.24862	0.504856	1.31455	0.188663	1	0.724314	0	FALSE	ENSG00000290439.1	ENSG00000290439	10	HSD17B7P2	lncRNA	1401	hydroxysteroid 17-beta dehydrogenase 7 pseudogene 2 [Source:HGNC Symbol;Acc:HGNC:28120]	NA	NA	NA
868.272	0.713486	0.0978092	1.31403	0.188838	1	0.723911	0	FALSE	ENSG00000170802.17	ENSG00000170802	2	FOXN2	protein_coding	5437	forkhead box N2 [Source:HGNC Symbol;Acc:HGNC:5281]	3344	P32314	P32314
81.1024	-0.882476	0.226675	-1.31251	0.189348	1	0.72274	0	FALSE	ENSG00000227627.5	ENSG00000227627	6	ENSG00000227627	lncRNA	3246	novel transcript	NA	NA	NA
3.39536	1.46593	0.671233	1.31247	0.189363	1	0.722705	0	FALSE	ENSG00000207546.1	ENSG00000207546	12	MIR548C	miRNA	97	microRNA 548c [Source:HGNC Symbol;Acc:HGNC:32800]	693129	NA	NA
7.73743	-1.2618	0.516203	-1.31119	0.189794	1	0.721718	0	FALSE	ENSG00000232828.1	ENSG00000232828	X	ENSG00000232828	lncRNA	925	novel transcript	NA	NA	NA
14.6415	-1.13422	0.419032	-1.31078	0.189933	1	0.7214	0	FALSE	ENSG00000286989.1	ENSG00000286989	1	ENSG00000286989	lncRNA	1830	novel transcript	NA	NA	NA
180.707	0.783972	0.151936	1.30983	0.190254	1	0.720667	0	FALSE	ENSG00000255248.11	ENSG00000255248	11	MIR100HG	lncRNA	4534	mir-100-let-7a-2-mir-125b-1 cluster host gene [Source:HGNC Symbol;Acc:HGNC:39522]	399959	NA	NA
6.88992	1.1656	0.443535	1.30911	0.190499	1	0.720108	0	FALSE	ENSG00000164929.17	ENSG00000164929	8	BAALC	protein_coding	2817	BAALC binder of MAP3K1 and KLF4 [Source:HGNC Symbol;Acc:HGNC:14333]	79870	Q8WXS3	Q8WXS3
5.59219	-1.545	0.736906	-1.3028	0.192644	1	0.715245	0	FALSE	ENSG00000162494.6	ENSG00000162494	1	LRRC38	protein_coding	2168	leucine rich repeat containing 38 [Source:HGNC Symbol;Acc:HGNC:27005]	126755	Q5VT99	Q5VT99
10.0192	1.04511	0.353362	1.30219	0.192853	1	0.714773	0	FALSE	ENSG00000213089.4	ENSG00000213089	6	PDCL3P5	processed_pseudogene	722	PDCL3 pseudogene 5 [Source:HGNC Symbol;Acc:HGNC:44506]	NA	NA	NA
49.2216	-0.910633	0.250296	-1.30114	0.19321	1	0.71397	0	FALSE	ENSG00000106689.11	ENSG00000106689	9	LHX2	protein_coding	2396	LIM homeobox 2 [Source:HGNC Symbol;Acc:HGNC:6594]	9355	B3KNJ5	B3KNJ5
15.8065	-1.04645	0.355738	-1.29727	0.194537	1	0.710999	0	FALSE	ENSG00000289212.1	ENSG00000289212	1	ENSG00000289212	lncRNA	909	novel transcript	NA	NA	NA
3.98375	-1.68895	0.851411	-1.29666	0.194749	1	0.710524	0	FALSE	ENSG00000283167.2	ENSG00000283167	2	ENSG00000283167	unprocessed_pseudogene	3972	novel pseudogene, similar to zonadhesin _Zan_	NA	NA	NA
575.575	1.09653	0.394576	1.29649	0.194808	1	0.710394	0	FALSE	ENSG00000159399.10	ENSG00000159399	2	HK2	protein_coding	5626	hexokinase 2 [Source:HGNC Symbol;Acc:HGNC:4923]	3099	P52789	P52789
333.766	0.726172	0.108997	1.29553	0.195136	1	0.709663	0	FALSE	ENSG00000108826.16	ENSG00000108826	17	MRPL27	protein_coding	2441	mitochondrial ribosomal protein L27 [Source:HGNC Symbol;Acc:HGNC:14483]	51264	Q9P0M9	Q9P0M9
3.1406	-1.64725	0.819978	-1.29551	0.195146	1	0.709641	0	FALSE	ENSG00000243824.1	ENSG00000243824	14	RPL12P6	processed_pseudogene	498	ribosomal protein L12 pseudogene 6 [Source:HGNC Symbol;Acc:HGNC:23538]	440176	NA	NA
262.651	0.90051	0.243573	1.2955	0.195149	1	0.709633	0	FALSE	ENSG00000228709.3	ENSG00000228709	21	LINC02575	lncRNA	5786	long intergenic non-protein coding RNA 2575 [Source:HGNC Symbol;Acc:HGNC:53747]	NA	NA	NA
8.99696	-1.20384	0.477987	-1.29475	0.195406	1	0.709062	0	FALSE	ENSG00000122223.13	ENSG00000122223	1	CD244	protein_coding	2495	CD244 molecule [Source:HGNC Symbol;Acc:HGNC:18171]	51744	Q9BZW8	Q9BZW8
37.8258	0.91767	0.257227	1.29344	0.195859	1	0.708057	0	FALSE	ENSG00000260160.1	ENSG00000260160	19	ENSG00000260160	lncRNA	675	novel transcript	NA	NA	NA
68.9185	-0.815601	0.178324	-1.29337	0.195884	1	0.708	0	FALSE	ENSG00000122547.11	ENSG00000122547	7	EEPD1	protein_coding	4655	endonuclease/exonuclease/phosphatase family domain containing 1 [Source:HGNC Symbol;Acc:HGNC:22223]	80820	Q7L9B9	Q7L9B9
121.33	0.818208	0.18038	1.29308	0.195984	1	0.70778	0	FALSE	ENSG00000163661.4	ENSG00000163661	3	PTX3	protein_coding	1884	pentraxin 3 [Source:HGNC Symbol;Acc:HGNC:9692]	5806	P26022	P26022
4.78802	-1.40147	0.631723	-1.2925	0.196183	1	0.707339	0	FALSE	ENSG00000273062.1	ENSG00000273062	1	RALGPS2-AS1	lncRNA	1980	RALGPS2 antisense RNA 1 [Source:HGNC Symbol;Acc:HGNC:55163]	NA	NA	NA
5.55996	1.29352	0.54927	1.29	0.19705	1	0.705423	0	FALSE	ENSG00000254991.1	ENSG00000254991	11	ENSG00000254991	lncRNA	899	novel transcript	NA	NA	NA
4.16355	-1.52648	0.73017	-1.28945	0.197242	1	0.705001	0	FALSE	ENSG00000255780.1	ENSG00000255780	12	ENSG00000255780	processed_pseudogene	254	chromosome 3 open reading frame 19 _C3orf19_ pseudogene	NA	NA	NA
101.879	-0.783941	0.154452	-1.28829	0.197646	1	0.704113	0	FALSE	ENSG00000185697.17	ENSG00000185697	8	MYBL1	protein_coding	5161	MYB proto-oncogene like 1 [Source:HGNC Symbol;Acc:HGNC:7547]	4603	P10243	P10243
253.105	-0.701405	0.0904608	-1.28721	0.198019	1	0.703292	0	FALSE	ENSG00000129484.14	ENSG00000129484	14	PARP2	protein_coding	1980	poly_ADP-ribose_ polymerase 2 [Source:HGNC Symbol;Acc:HGNC:272]	10038	Q9UGN5	Q9UGN5
4.96555	-1.44123	0.667137	-1.28349	0.19932	1	0.70045	0	FALSE	ENSG00000271387.1	ENSG00000271387	1	C1ORF21-DT	lncRNA	952	C1orf21 divergent transcript [Source:HGNC Symbol;Acc:HGNC:55249]	118827814	NA	NA
41.4525	0.862981	0.216751	1.28266	0.19961	1	0.699818	0	FALSE	ENSG00000136869.16	ENSG00000136869	9	TLR4	protein_coding	12677	toll like receptor 4 [Source:HGNC Symbol;Acc:HGNC:11850]	7099	O00206	O00206
3.32144	-1.69632	0.86665	-1.28236	0.199715	1	0.699589	0	FALSE	ENSG00000267756.1	ENSG00000267756	18	ENSG00000267756	unprocessed_pseudogene	830	vomeronasal 1 receptor 4 _VN1R4_ pseudogene	NA	NA	NA
3.28141	-1.72243	0.888227	-1.2806	0.200334	1	0.698246	0	FALSE	ENSG00000111254.8	ENSG00000111254	12	AKAP3	protein_coding	3334	A-kinase anchoring protein 3 [Source:HGNC Symbol;Acc:HGNC:373]	10566	O75969	O75969
20.9168	0.951329	0.286111	1.2805	0.200368	1	0.698172	0	FALSE	ENSG00000067798.16	ENSG00000067798	12	NAV3	protein_coding	10219	neuron navigator 3 [Source:HGNC Symbol;Acc:HGNC:15998]	89795	Q8IVL0	Q8IVL0
9.57863	-1.10969	0.410268	-1.27898	0.200903	1	0.697013	0	FALSE	ENSG00000290875.1	ENSG00000290875	10	GLUD1P2	lncRNA	606	glutamate dehydrogenase 1 pseudogene 2 [Source:NCBI gene _formerly Entrezgene_;Acc:414212]	NA	NA	NA
19.5875	-1.03517	0.352427	-1.27744	0.201447	1	0.69584	0	FALSE	ENSG00000241794.2	ENSG00000241794	1	SPRR2A	protein_coding	677	small proline rich protein 2A [Source:HGNC Symbol;Acc:HGNC:11261]	6700	P35326	P35326
6.33067	1.17953	0.465739	1.27661	0.201741	1	0.695205	0	FALSE	ENSG00000267259.1	ENSG00000267259	17	ERVE-1	lncRNA	2692	endogenous retrovirus group E member 1 [Source:HGNC Symbol;Acc:HGNC:14602]	NA	NA	NA
1214.94	-0.871372	0.224589	-1.27526	0.202218	1	0.694181	0	FALSE	ENSG00000115461.5	ENSG00000115461	2	IGFBP5	protein_coding	6239	insulin like growth factor binding protein 5 [Source:HGNC Symbol;Acc:HGNC:5474]	3488	A0A024R433	A0A024R433
108.594	0.772379	0.146997	1.27496	0.202322	1	0.693957	0	FALSE	ENSG00000171877.21	ENSG00000171877	15	FRMD5	protein_coding	5059	FERM domain containing 5 [Source:HGNC Symbol;Acc:HGNC:28214]	84978	B3KVN9	B3KVN9
3.48259	-1.76615	0.927222	-1.2739	0.202699	1	0.693149	0	FALSE	ENSG00000240328.1	ENSG00000240328	12	ENSG00000240328	processed_pseudogene	342	ribosomal protein L34 _RPL34_ pseudogene	NA	NA	NA
5.74548	-1.3235	0.580623	-1.27197	0.203384	1	0.691682	0	FALSE	ENSG00000229299.2	ENSG00000229299	20	ZBTB46-AS2	lncRNA	464	ZBTB46 antisense RNA 2 [Source:HGNC Symbol;Acc:HGNC:40752]	NA	NA	NA
4.05411	-1.4896	0.712219	-1.27017	0.204024	1	0.690319	0	FALSE	ENSG00000250167.2	ENSG00000250167	5	ENSG00000250167	lncRNA	1657	novel transcript	NA	NA	NA
1089.95	0.713597	0.101353	1.26918	0.204377	1	0.689567	0	FALSE	ENSG00000059728.11	ENSG00000059728	2	MXD1	protein_coding	5580	MAX dimerization protein 1 [Source:HGNC Symbol;Acc:HGNC:6761]	4084	B7ZLI7	B7ZLI7
4.88495	1.21722	0.498344	1.26872	0.204542	1	0.689217	0	FALSE	ENSG00000203926.5	ENSG00000203926	X	SPANXA2	protein_coding	408	SPANX family member A2 [Source:HGNC Symbol;Acc:HGNC:14328]	728712	Q9NS26	Q9NS26
44.0531	-0.881249	0.233937	-1.26652	0.205326	1	0.687556	0	FALSE	ENSG00000244332.1	ENSG00000244332	10	ENSG00000244332	lncRNA	645	novel transcript, sense overlapping HELLS	NA	NA	NA
17.2552	0.957186	0.294017	1.26599	0.205516	1	0.687154	0	FALSE	ENSG00000258088.1	ENSG00000258088	12	ENSG00000258088	lncRNA	742	novel transcript	NA	NA	NA
8.97846	-1.29117	0.557872	-1.26589	0.205553	1	0.687075	0	FALSE	ENSG00000265802.2	ENSG00000265802	13	RN7SL49P	misc_RNA	298	RNA, 7SL, cytoplasmic 49, pseudogene [Source:HGNC Symbol;Acc:HGNC:46065]	106480935	NA	NA
6.1576	1.18221	0.472034	1.26526	0.205779	1	0.6866	0	FALSE	ENSG00000215244.4	ENSG00000215244	10	LINC02649	lncRNA	3086	long intergenic non-protein coding RNA 2649 [Source:HGNC Symbol;Acc:HGNC:54134]	399715	NA	NA
7.83978	-1.31219	0.57488	-1.265	0.205871	1	0.686405	0	FALSE	ENSG00000242525.1	ENSG00000242525	3	OR7E100P	unprocessed_pseudogene	1015	olfactory receptor family 7 subfamily E member 100 pseudogene [Source:HGNC Symbol;Acc:HGNC:15048]	81430	NA	NA
5.35784	1.23387	0.513024	1.26487	0.205917	1	0.686308	0	FALSE	ENSG00000162676.13	ENSG00000162676	1	GFI1	protein_coding	4554	growth factor independent 1 transcriptional repressor [Source:HGNC Symbol;Acc:HGNC:4237]	2672	Q99684	Q99684
3.2979	-1.68889	0.872924	-1.26463	0.206005	1	0.686122	0	FALSE	ENSG00000201746.1	ENSG00000201746	1	RNU6-828P	snRNA	107	RNA, U6 small nuclear 828, pseudogene [Source:HGNC Symbol;Acc:HGNC:47791]	106479932	NA	NA
5.09028	-1.44446	0.679653	-1.26461	0.206012	1	0.686107	0	FALSE	ENSG00000136099.13	ENSG00000136099	13	PCDH8	protein_coding	5088	protocadherin 8 [Source:HGNC Symbol;Acc:HGNC:8660]	5100	O95206	O95206
4.20948	-1.52785	0.745906	-1.26409	0.206199	1	0.685714	0	FALSE	ENSG00000282386.1	ENSG00000282386	1	ENSG00000282386	lncRNA	710	novel transcript, antisense to SLC39A1	NA	NA	NA
2516.02	0.697328	0.0889156	1.26374	0.206325	1	0.685448	0	FALSE	ENSG00000197324.9	ENSG00000197324	14	LRP10	protein_coding	6892	LDL receptor related protein 10 [Source:HGNC Symbol;Acc:HGNC:14553]	26020	Q7Z4F1	Q7Z4F1
3.57789	-1.50605	0.730567	-1.26079	0.207386	1	0.683221	0	FALSE	ENSG00000237492.1	ENSG00000237492	1	OR2L9P	unprocessed_pseudogene	913	olfactory receptor family 2 subfamily L member 9 pseudogene [Source:HGNC Symbol;Acc:HGNC:15015]	81462	NA	NA
3.4639	-1.50052	0.726214	-1.26073	0.207405	1	0.68318	0	FALSE	ENSG00000253133.2	ENSG00000253133	8	GPAT4-AS1	lncRNA	4033	GPAT4 and GINS4 antisense RNA 1 [Source:HGNC Symbol;Acc:HGNC:55539]	NA	NA	NA
4.20486	-1.55909	0.77319	-1.25988	0.207712	1	0.682537	0	FALSE	ENSG00000249335.5	ENSG00000249335	5	ENSG00000249335	lncRNA	1761	novel transcript	NA	NA	NA
240.808	-0.738848	0.122226	-1.25902	0.208022	1	0.681891	0	FALSE	ENSG00000280734.3	ENSG00000280734	13	LINC01232	lncRNA	2796	long intergenic non-protein coding RNA 1232 [Source:HGNC Symbol;Acc:HGNC:49755]	NA	NA	NA
9.66411	-1.21946	0.503969	-1.25899	0.208033	1	0.681868	0	FALSE	ENSG00000182685.8	ENSG00000182685	16	BRICD5	protein_coding	826	BRICHOS domain containing 5 [Source:HGNC Symbol;Acc:HGNC:28309]	283870	Q6PL45	Q6PL45
45.2625	-0.867402	0.224577	-1.25765	0.208517	1	0.680858	0	FALSE	ENSG00000162552.15	ENSG00000162552	1	WNT4	protein_coding	3968	Wnt family member 4 [Source:HGNC Symbol;Acc:HGNC:12783]	54361	P56705	P56705
25.1195	-0.923865	0.269506	-1.25749	0.208575	1	0.680738	0	FALSE	ENSG00000223599.1	ENSG00000223599	1	ENSG00000223599	processed_pseudogene	1309	adipose differentiation-related protein _ADFP_ pseudogene	NA	NA	NA
13.8	-1.00752	0.336143	-1.25708	0.208724	1	0.680428	0	FALSE	ENSG00000272894.5	ENSG00000272894	7	MIOS-DT	lncRNA	1578	MIOS divergent transcript [Source:HGNC Symbol;Acc:HGNC:55187]	NA	NA	NA
11.1964	-1.11124	0.418659	-1.25704	0.208738	1	0.680399	0	FALSE	ENSG00000239726.3	ENSG00000239726	11	RN7SL688P	misc_RNA	275	RNA, 7SL, cytoplasmic 688, pseudogene [Source:HGNC Symbol;Acc:HGNC:46704]	106479474	NA	NA
4.26647	1.23905	0.520655	1.25628	0.209014	1	0.679824	0	FALSE	ENSG00000280407.3	ENSG00000280407	17	ENSG00000280407	TEC	2778	TEC	NA	NA	NA
43.551	0.952151	0.292461	1.25552	0.209292	1	0.679248	0	FALSE	ENSG00000115590.14	ENSG00000115590	2	IL1R2	protein_coding	1462	interleukin 1 receptor type 2 [Source:HGNC Symbol;Acc:HGNC:5994]	7850	P27930	P27930
6.16016	1.13797	0.440531	1.25532	0.209364	1	0.679098	0	FALSE	ENSG00000142619.4	ENSG00000142619	1	PADI3	protein_coding	3189	peptidyl arginine deiminase 3 [Source:HGNC Symbol;Acc:HGNC:18337]	51702	Q9ULW8	Q9ULW8
11.3071	-1.06213	0.38043	-1.25429	0.209738	1	0.678322	0	FALSE	ENSG00000253807.6	ENSG00000253807	5	LINC01170	lncRNA	2513	long intergenic non-protein coding RNA 1170 [Source:HGNC Symbol;Acc:HGNC:49542]	NA	NA	NA
80.1935	0.876048	0.23218	1.25371	0.209949	1	0.677886	0	FALSE	ENSG00000205978.6	ENSG00000205978	14	NYNRIN	protein_coding	7635	NYN domain and retroviral integrase containing [Source:HGNC Symbol;Acc:HGNC:20165]	57523	Q9P2P1	Q9P2P1
24.9143	0.901581	0.252652	1.25318	0.210141	1	0.67749	0	FALSE	ENSG00000168490.14	ENSG00000168490	8	PHYHIP	protein_coding	3099	phytanoyl-CoA 2-hydroxylase interacting protein [Source:HGNC Symbol;Acc:HGNC:16865]	9796	Q92561	Q92561
7.04841	-1.24829	0.52964	-1.2524	0.210423	1	0.676907	0	FALSE	ENSG00000228415.3	ENSG00000228415	6	PTMAP1	processed_pseudogene	325	prothymosin alpha pseudogene 1 [Source:HGNC Symbol;Acc:HGNC:9624]	NA	NA	NA
3.97519	1.26151	0.540499	1.2517	0.210678	1	0.67638	0	FALSE	ENSG00000275266.1	ENSG00000275266	11	ENSG00000275266	misc_RNA	71		NA	NA	NA
229.97	-0.946825	0.289311	-1.25077	0.211017	1	0.675682	0	FALSE	ENSG00000148735.16	ENSG00000148735	10	PLEKHS1	protein_coding	4154	pleckstrin homology domain containing S1 [Source:HGNC Symbol;Acc:HGNC:26285]	79949	Q5SXH7	Q5SXH7
1949.12	0.707551	0.0980183	1.25067	0.211054	1	0.675606	0	FALSE	ENSG00000186635.15	ENSG00000186635	11	ARAP1	protein_coding	5767	ArfGAP with RhoGAP domain, ankyrin repeat and PH domain 1 [Source:HGNC Symbol;Acc:HGNC:16925]	116985	Q96P48	Q96P48
327.777	0.737015	0.121596	1.25047	0.211129	1	0.675451	0	FALSE	ENSG00000178726.7	ENSG00000178726	20	THBD	protein_coding	4040	thrombomodulin [Source:HGNC Symbol;Acc:HGNC:11784]	7056	P07204	P07204
45.222	-0.894514	0.247663	-1.24989	0.211339	1	0.67502	0	FALSE	ENSG00000203883.7	ENSG00000203883	20	SOX18	protein_coding	1862	SRY-box transcription factor 18 [Source:HGNC Symbol;Acc:HGNC:11194]	54345	P35713	P35713
5.66466	-1.27746	0.554119	-1.24973	0.2114	1	0.674896	0	FALSE	ENSG00000288766.1	ENSG00000288766	5	ENSG00000288766	lncRNA	808	novel transcript	NA	NA	NA
43.1843	-0.845401	0.208617	-1.24841	0.211881	1	0.673907	0	FALSE	ENSG00000224738.2	ENSG00000224738	17	ENSG00000224738	lncRNA	1524	novel transcript, antisense to TRIM37 and SKA2	NA	NA	NA
313.148	-0.723592	0.111149	-1.24724	0.212308	1	0.673033	0	FALSE	ENSG00000085552.18	ENSG00000085552	1	IGSF9	protein_coding	4205	immunoglobulin superfamily member 9 [Source:HGNC Symbol;Acc:HGNC:18132]	57549	Q9P2J2	Q9P2J2
10.2466	1.19577	0.489828	1.24699	0.2124	1	0.672844	0	FALSE	ENSG00000130822.16	ENSG00000130822	X	PNCK	protein_coding	2143	pregnancy up-regulated nonubiquitous CaM kinase [Source:HGNC Symbol;Acc:HGNC:13415]	139728	Q6P2M8	Q6P2M8
37.3045	-0.874	0.232011	-1.24579	0.212841	1	0.671946	0	FALSE	ENSG00000178033.6	ENSG00000178033	6	CALHM5	protein_coding	9787	calcium homeostasis modulator family member 5 [Source:HGNC Symbol;Acc:HGNC:21568]	254228	Q8N5C1	Q8N5C1
3.60417	-1.51811	0.750353	-1.24361	0.213643	1	0.670312	0	FALSE	ENSG00000236643.1	ENSG00000236643	9	ENSG00000236643	lncRNA	617	novel transcript	NA	NA	NA
5.46965	-1.54098	0.769625	-1.24219	0.214168	1	0.669245	0	FALSE	ENSG00000248954.1	ENSG00000248954	17	ENSG00000248954	lncRNA	1816	novel transcript	NA	NA	NA
4.23462	-1.57352	0.795996	-1.24191	0.214269	1	0.66904	0	FALSE	ENSG00000188124.4	ENSG00000188124	11	OR2AG2	protein_coding	4224	olfactory receptor family 2 subfamily AG member 2 [Source:HGNC Symbol;Acc:HGNC:15143]	338755	A0A126GWC6	A0A126GWC6
3.97781	-1.67427	0.877231	-1.24176	0.214325	1	0.668926	0	FALSE	ENSG00000258314.3	ENSG00000258314	14	ENSG00000258314	lncRNA	533	novel transcript	NA	NA	NA
3.6488	-1.57646	0.798773	-1.24127	0.214505	1	0.668562	0	FALSE	ENSG00000248796.1	ENSG00000248796	2	MED15P8	unprocessed_pseudogene	545	mediator complex subunit 15 pseudogene 8 [Source:HGNC Symbol;Acc:HGNC:48657]	NA	NA	NA
362.54	0.758692	0.140149	1.2396	0.215122	1	0.667315	0	FALSE	ENSG00000011422.12	ENSG00000011422	19	PLAUR	protein_coding	1610	plasminogen activator, urokinase receptor [Source:HGNC Symbol;Acc:HGNC:9053]	5329	Q03405	Q03405
7.51228	1.27944	0.560608	1.23879	0.215423	1	0.666708	0	FALSE	ENSG00000168477.20	ENSG00000168477	6	TNXB	protein_coding	13831	tenascin XB [Source:HGNC Symbol;Acc:HGNC:11976]	7148	O95680	O95680
4.57351	-1.43973	0.692329	-1.23463	0.216967	1	0.663605	0	FALSE	ENSG00000253463.1	ENSG00000253463	8	HMGB1P19	processed_pseudogene	577	high mobility group box 1 pseudogene 19 [Source:HGNC Symbol;Acc:HGNC:39101]	100419979	NA	NA
4.33451	-1.36769	0.633981	-1.23462	0.216973	1	0.663594	0	FALSE	ENSG00000268288.1	ENSG00000268288	1	ENSG00000268288	lncRNA	515	novel transcript, antisense to OAZ3	NA	NA	NA
1377.97	-1.03757	0.367083	-1.23297	0.217585	1	0.662371	0	FALSE	ENSG00000265972.6	ENSG00000265972	1	TXNIP	protein_coding	2905	thioredoxin interacting protein [Source:HGNC Symbol;Acc:HGNC:16952]	10628	Q9H3M7	Q9H3M7
4.08987	1.3831	0.648868	1.23005	0.218679	1	0.660193	0	FALSE	ENSG00000182896.13	ENSG00000182896	17	TMEM95	protein_coding	1191	transmembrane protein 95 [Source:HGNC Symbol;Acc:HGNC:27898]	339168	Q3KNT9	Q3KNT9
336.926	0.877818	0.238101	1.22996	0.218712	1	0.660128	0	FALSE	ENSG00000163734.4	ENSG00000163734	4	CXCL3	protein_coding	1641	C-X-C motif chemokine ligand 3 [Source:HGNC Symbol;Acc:HGNC:4604]	2921	P19876	P19876
4.10299	1.2785	0.564016	1.22965	0.21883	1	0.659894	0	FALSE	ENSG00000269927.1	ENSG00000269927	14	ENSG00000269927	lncRNA	2129	novel transcript	NA	NA	NA
25.65	-0.907575	0.26238	-1.22956	0.218861	1	0.659832	0	FALSE	ENSG00000180385.11	ENSG00000180385	3	EMC3-AS1	transcribed_unprocessed_pseudogene	534	EMC3 antisense RNA 1 [Source:HGNC Symbol;Acc:HGNC:49223]	NA	NA	NA
9.30812	-1.22044	0.517913	-1.227	0.219824	1	0.657926	0	FALSE	ENSG00000249388.3	ENSG00000249388	12	ENSG00000249388	lncRNA	1059	novel transcript	NA	NA	NA
18.6697	0.891502	0.250188	1.22524	0.220485	1	0.656621	0	FALSE	ENSG00000156755.10	ENSG00000156755	9	IGKV1OR-2	IG_V_pseudogene	350	immunoglobulin kappa variable 1/OR-2 _pseudogene_ [Source:HGNC Symbol;Acc:HGNC:5761]	3532	NA	NA
4.57327	-1.43339	0.69259	-1.22501	0.220572	1	0.656449	0	FALSE	ENSG00000277440.1	ENSG00000277440	16	ENSG00000277440	lncRNA	582	novel transcript, sense intronic with DNAJA3	NA	NA	NA
172.485	-0.805649	0.18016	-1.22495	0.220595	1	0.656405	0	FALSE	ENSG00000168412.7	ENSG00000168412	4	MTNR1A	protein_coding	8152	melatonin receptor 1A [Source:HGNC Symbol;Acc:HGNC:7463]	4543	P48039	P48039
4.26029	1.20506	0.506809	1.22353	0.221129	1	0.655354	0	FALSE	ENSG00000165443.12	ENSG00000165443	10	PHYHIPL	protein_coding	3569	phytanoyl-CoA 2-hydroxylase interacting protein like [Source:HGNC Symbol;Acc:HGNC:29378]	84457	Q96FC7	Q96FC7
1318.06	0.658004	0.059897	1.21945	0.222673	1	0.652333	0	FALSE	ENSG00000162695.12	ENSG00000162695	1	SLC30A7	protein_coding	8204	solute carrier family 30 member 7 [Source:HGNC Symbol;Acc:HGNC:19306]	148867	Q8NEW0	Q8NEW0
12.2591	-1.05302	0.383982	-1.21896	0.222859	1	0.65197	0	FALSE	ENSG00000283431.1	ENSG00000283431	7	ENSG00000283431	unprocessed_pseudogene	2127	novel zinc finger protein pseudogene	NA	NA	NA
5.18209	-1.31942	0.602763	-1.21849	0.223039	1	0.651619	0	FALSE	ENSG00000272473.2	ENSG00000272473	19	ENSG00000272473	lncRNA	1650	novel transcript	NA	NA	NA
982.16	0.653522	0.0563651	1.21634	0.223854	1	0.650035	0	FALSE	ENSG00000100796.18	ENSG00000100796	14	PPP4R3A	protein_coding	4416	protein phosphatase 4 regulatory subunit 3A [Source:HGNC Symbol;Acc:HGNC:20219]	55671	A0A024R6M2	A0A024R6M2
837.848	-0.732537	0.121367	-1.21593	0.224011	1	0.64973	0	FALSE	ENSG00000150347.17	ENSG00000150347	10	ARID5B	protein_coding	7492	AT-rich interaction domain 5B [Source:HGNC Symbol;Acc:HGNC:17362]	84159	Q14865	Q14865
13.19	-1.18944	0.497892	-1.21408	0.224717	1	0.648365	0	FALSE	ENSG00000234816.2	ENSG00000234816	6	H2AC5P	unprocessed_pseudogene	369	H2A clustered histone 5, pseudogene [Source:HGNC Symbol;Acc:HGNC:4728]	NA	NA	NA
19.2012	-0.939739	0.292265	-1.21389	0.224791	1	0.64822	0	FALSE	ENSG00000226985.7	ENSG00000226985	X	LINC01203	lncRNA	2775	long intergenic non-protein coding RNA 1203 [Source:HGNC Symbol;Acc:HGNC:49634]	100133123	NA	NA
4.06858	-1.48131	0.738478	-1.21378	0.224831	1	0.648144	0	FALSE	ENSG00000240589.3	ENSG00000240589	17	RN7SL258P	misc_RNA	300	RNA, 7SL, cytoplasmic 258, pseudogene [Source:HGNC Symbol;Acc:HGNC:46274]	106480373	NA	NA
5.99105	-1.35255	0.633102	-1.21242	0.225352	1	0.647138	0	FALSE	ENSG00000151468.11	ENSG00000151468	10	CCDC3	protein_coding	3180	coiled-coil domain containing 3 [Source:HGNC Symbol;Acc:HGNC:23813]	83643	Q9BQI4	Q9BQI4
3.81978	1.43303	0.699654	1.21212	0.225465	1	0.646921	0	FALSE	ENSG00000114374.13	ENSG00000114374	Y	USP9Y	protein_coding	10036	ubiquitin specific peptidase 9 Y-linked [Source:HGNC Symbol;Acc:HGNC:12633]	8287	O00507	O00507
134.836	0.949314	0.301077	1.21016	0.226218	1	0.645474	0	FALSE	ENSG00000134757.5	ENSG00000134757	18	DSG3	protein_coding	5579	desmoglein 3 [Source:HGNC Symbol;Acc:HGNC:3050]	1830	P32926	P32926
4.17212	-1.51606	0.770964	-1.2077	0.227162	1	0.643664	0	FALSE	ENSG00000273882.1	ENSG00000273882	4	MIR8066	miRNA	78	microRNA 8066 [Source:HGNC Symbol;Acc:HGNC:50043]	102465868	NA	NA
9.21402	-1.09706	0.424433	-1.20655	0.227607	1	0.642814	0	FALSE	ENSG00000265800.1	ENSG00000265800	17	ENSG00000265800	lncRNA	400	novel transcript, sense intronic to HN1	NA	NA	NA
768.279	0.701842	0.0969726	1.20528	0.228094	1	0.641886	0	FALSE	ENSG00000197608.12	ENSG00000197608	19	ZNF841	protein_coding	3877	zinc finger protein 841 [Source:HGNC Symbol;Acc:HGNC:27611]	284371	Q6ZN19	Q6ZN19
4.03517	-1.47159	0.735721	-1.20511	0.228161	1	0.641759	0	FALSE	ENSG00000290886.1	ENSG00000290886	15	ENSG00000290886	lncRNA	484	novel transcript	NA	NA	NA
5.33192	1.32016	0.610612	1.20403	0.228577	1	0.640967	0	FALSE	ENSG00000141469.18	ENSG00000141469	18	SLC14A1	protein_coding	3917	solute carrier family 14 member 1 _Kidd blood group_ [Source:HGNC Symbol;Acc:HGNC:10918]	6563	Q13336	Q13336
4.14924	1.1786	0.49334	1.2033	0.22886	1	0.64043	0	FALSE	ENSG00000256596.1	ENSG00000256596	12	ENSG00000256596	lncRNA	2256	novel transcript	NA	NA	NA
338.749	0.700929	0.0963955	1.20303	0.228964	1	0.640233	0	FALSE	ENSG00000287263.3	ENSG00000287263	5	ENSG00000287263	lncRNA	4529	novel transcript	643977	NA	NA
108.935	1.03412	0.373427	1.20279	0.229057	1	0.640056	0	FALSE	ENSG00000117594.10	ENSG00000117594	1	HSD11B1	protein_coding	1461	hydroxysteroid 11-beta dehydrogenase 1 [Source:HGNC Symbol;Acc:HGNC:5208]	3290	P28845	P28845
140.7	0.793176	0.173364	1.20101	0.229746	1	0.638753	0	FALSE	ENSG00000179862.7	ENSG00000179862	1	CITED4	protein_coding	1310	Cbp/p300 interacting transactivator with Glu/Asp rich carboxy-terminal domain 4 [Source:HGNC Symbol;Acc:HGNC:18696]	163732	Q96RK1	Q96RK1
40.716	-0.869391	0.237048	-1.19988	0.230187	1	0.637919	0	FALSE	ENSG00000050438.17	ENSG00000050438	12	SLC4A8	protein_coding	11764	solute carrier family 4 member 8 [Source:HGNC Symbol;Acc:HGNC:11034]	9498	Q2Y0W8	Q2Y0W8
3.73523	1.27399	0.574623	1.1991	0.230489	1	0.637349	0	FALSE	ENSG00000225616.2	ENSG00000225616	1	ENSG00000225616	processed_pseudogene	331	ribosomal protein L27 _RPL27_ pseudogene	646624	NA	NA
6.24895	1.098	0.428447	1.19743	0.23114	1	0.636126	0	FALSE	ENSG00000231772.5	ENSG00000231772	X	ENSG00000231772	lncRNA	895	novel transcript	NA	NA	NA
5.16968	1.2005	0.514253	1.19696	0.231322	1	0.635782	0	FALSE	ENSG00000290514.1	ENSG00000290514	3	ENSG00000290514	lncRNA	390	novel transcript	NA	NA	NA
38.4418	-0.8729	0.240687	-1.19631	0.231574	1	0.63531	0	FALSE	ENSG00000285184.5	ENSG00000285184	1	ENSG00000285184	lncRNA	2941	novel transcript	NA	NA	NA
11.1122	-1.10671	0.436853	-1.19434	0.232345	1	0.633867	0	FALSE	ENSG00000112309.11	ENSG00000112309	6	B3GAT2	protein_coding	6587	beta-1,3-glucuronyltransferase 2 [Source:HGNC Symbol;Acc:HGNC:922]	135152	Q9NPZ5	Q9NPZ5
12.802	-1.11477	0.443632	-1.19424	0.232382	1	0.633797	0	FALSE	ENSG00000232626.3	ENSG00000232626	1	ENSG00000232626	transcribed_processed_pseudogene	1171	FK506 binding protein 8, 38kDa _FKBP8_ pseudogene	100420423	NA	NA
4.88917	-1.38486	0.671066	-1.19198	0.233268	1	0.632144	0	FALSE	ENSG00000249853.9	ENSG00000249853	6	HS3ST5	protein_coding	3869	heparan sulfate-glucosamine 3-sulfotransferase 5 [Source:HGNC Symbol;Acc:HGNC:19419]	222537	Q8IZT8	Q8IZT8
5.1349	-1.32604	0.62202	-1.1914	0.233495	1	0.631722	0	FALSE	ENSG00000231407.6	ENSG00000231407	1	GORAB-AS1	lncRNA	2922	GORAB antisense RNA 1 [Source:HGNC Symbol;Acc:HGNC:54051]	NA	NA	NA
53.0593	0.779755	0.163499	1.1914	0.233498	1	0.631718	0	FALSE	ENSG00000174370.12	ENSG00000174370	11	KCNJ5-AS1	lncRNA	3624	KCNJ5 antisense RNA 1 [Source:HGNC Symbol;Acc:HGNC:28584]	219833	NA	NA
338.389	-0.741791	0.131638	-1.19136	0.233514	1	0.631687	0	FALSE	ENSG00000115687.14	ENSG00000115687	2	PASK	protein_coding	5174	PAS domain containing serine/threonine kinase [Source:HGNC Symbol;Acc:HGNC:17270]	23178	Q96RG2	Q96RG2
44.1402	-0.837643	0.212111	-1.19127	0.233548	1	0.631624	0	FALSE	ENSG00000280739.5	ENSG00000280739	3	EIF1B-AS1	lncRNA	3930	EIF1B antisense RNA 1 [Source:HGNC Symbol;Acc:HGNC:44555]	440952	NA	NA
8.87056	-1.15508	0.478625	-1.19115	0.233595	1	0.631536	0	FALSE	ENSG00000258701.1	ENSG00000258701	14	LINC00638	lncRNA	2518	long intergenic non-protein coding RNA 638 [Source:HGNC Symbol;Acc:HGNC:28325]	196872	NA	NA
28.7188	-0.955201	0.310903	-1.19085	0.233712	1	0.631319	0	FALSE	ENSG00000260293.2	ENSG00000260293	16	ENSG00000260293	lncRNA	5616	novel transcript, intronic to TBC1D24	NA	NA	NA
1687.26	-0.715084	0.109318	-1.1903	0.233929	1	0.630915	0	FALSE	ENSG00000180596.8	ENSG00000180596	6	H2BC4	protein_coding	659	H2B clustered histone 4 [Source:HGNC Symbol;Acc:HGNC:4757]	8347	B2R4S9	B2R4S9
3.55432	-1.55641	0.816411	-1.1899	0.234086	1	0.630625	0	FALSE	ENSG00000154175.18	ENSG00000154175	3	ABI3BP	protein_coding	6737	ABI family member 3 binding protein [Source:HGNC Symbol;Acc:HGNC:17265]	25890	Q7Z7G0	Q7Z7G0
525.368	-0.691307	0.0893985	-1.18956	0.234221	1	0.630374	0	FALSE	ENSG00000146263.12	ENSG00000146263	6	MMS22L	protein_coding	8643	MMS22 like, DNA repair protein [Source:HGNC Symbol;Acc:HGNC:21475]	253714	Q6ZRQ5	Q6ZRQ5
4.85039	1.19615	0.514866	1.18709	0.235194	1	0.628574	0	FALSE	ENSG00000185862.7	ENSG00000185862	17	EVI2B	protein_coding	1937	ecotropic viral integration site 2B [Source:HGNC Symbol;Acc:HGNC:3500]	2124	P34910	P34910
4.23648	-1.52714	0.794017	-1.18659	0.235387	1	0.628217	0	FALSE	ENSG00000237222.4	ENSG00000237222	3	LINC01968	lncRNA	3647	long intergenic non-protein coding RNA 1968 [Source:HGNC Symbol;Acc:HGNC:52794]	100507391	NA	NA
807.317	0.737856	0.128874	1.18638	0.235471	1	0.628062	0	FALSE	ENSG00000019549.13	ENSG00000019549	8	SNAI2	protein_coding	2828	snail family transcriptional repressor 2 [Source:HGNC Symbol;Acc:HGNC:11094]	6591	O43623	O43623
14.9478	-0.999302	0.34928	-1.18627	0.235517	1	0.627978	0	FALSE	ENSG00000073670.14	ENSG00000073670	17	ADAM11	protein_coding	4614	ADAM metallopeptidase domain 11 [Source:HGNC Symbol;Acc:HGNC:189]	4185	B4DKD2	B4DKD2
256.149	-0.781812	0.165994	-1.18589	0.235667	1	0.6277	0	FALSE	ENSG00000132746.16	ENSG00000132746	11	ALDH3B2	protein_coding	2650	aldehyde dehydrogenase 3 family member B2 [Source:HGNC Symbol;Acc:HGNC:411]	222	NA	NA
3.53836	-1.47545	0.752825	-1.18286	0.236865	1	0.625499	0	FALSE	ENSG00000234685.1	ENSG00000234685	13	NUS1P2	processed_pseudogene	873	NUS1 pseudogene 2 [Source:HGNC Symbol;Acc:HGNC:38473]	NA	NA	NA
8.22952	-1.14868	0.476697	-1.18256	0.236985	1	0.625278	0	FALSE	ENSG00000286431.1	ENSG00000286431	X	ENSG00000286431	lncRNA	3009	novel transcript	NA	NA	NA
178.651	1.12385	0.456985	1.17923	0.238307	1	0.622863	0	FALSE	ENSG00000148926.10	ENSG00000148926	11	ADM	protein_coding	1889	adrenomedullin [Source:HGNC Symbol;Acc:HGNC:259]	133	P35318	P35318
31.3588	-0.908075	0.274026	-1.17913	0.238347	1	0.62279	0	FALSE	ENSG00000232545.1	ENSG00000232545	22	ENSG00000232545	lncRNA	558	novel transcript	NA	NA	NA
67.1384	-1.04672	0.391732	-1.17876	0.238493	1	0.622524	0	FALSE	ENSG00000260676.5	ENSG00000260676	18	LINC01541	lncRNA	3105	long intergenic non-protein coding RNA 1541 [Source:HGNC Symbol;Acc:HGNC:51309]	100505776	NA	NA
11.3149	-1.13248	0.464893	-1.17773	0.238903	1	0.621778	0	FALSE	ENSG00000226849.1	ENSG00000226849	1	ENSG00000226849	lncRNA	2682	novel transcript	NA	NA	NA
9.36941	-1.14454	0.475247	-1.17745	0.239016	1	0.621574	0	FALSE	ENSG00000199032.1	ENSG00000199032	3	MIR425	miRNA	87	microRNA 425 [Source:HGNC Symbol;Acc:HGNC:31882]	494337	NA	NA
87.366	-0.811467	0.192529	-1.17647	0.239407	1	0.620863	0	FALSE	ENSG00000171241.9	ENSG00000171241	16	SHCBP1	protein_coding	5177	SHC binding and spindle associated 1 [Source:HGNC Symbol;Acc:HGNC:29547]	79801	A0A024R6R1	A0A024R6R1
6.81758	-1.18972	0.514221	-1.17607	0.239568	1	0.620572	0	FALSE	ENSG00000273289.1	ENSG00000273289	22	ENSG00000273289	lncRNA	468	novel transcript, antisense to C22orf26	NA	NA	NA
8.96999	1.08317	0.423766	1.17568	0.239724	1	0.620288	0	FALSE	ENSG00000231105.2	ENSG00000231105	1	ECE1-AS1	lncRNA	2479	ECE1 antisense RNA 1 [Source:HGNC Symbol;Acc:HGNC:40203]	100506801	NA	NA
6.69331	1.13382	0.467293	1.17455	0.240174	1	0.619474	0	FALSE	ENSG00000163810.13	ENSG00000163810	3	TGM4	protein_coding	3391	transglutaminase 4 [Source:HGNC Symbol;Acc:HGNC:11780]	7047	P49221	P49221
6.82292	-1.20514	0.529294	-1.17171	0.241313	1	0.617419	0	FALSE	ENSG00000261837.1	ENSG00000261837	16	ENSG00000261837	lncRNA	707	novel transcript, sense intronic to WWOX	NA	NA	NA
10.1206	-1.14907	0.482687	-1.16869	0.24253	1	0.615235	0	FALSE	ENSG00000284523.2	ENSG00000284523	7	ENSG00000284523	lncRNA	2412	novel transcript	105375421	NA	NA
11.3068	1.141	0.476179	1.16771	0.242924	1	0.61453	0	FALSE	ENSG00000234155.1	ENSG00000234155	6	LINC02535	lncRNA	2513	long intergenic non-protein coding RNA 2535 [Source:HGNC Symbol;Acc:HGNC:53569]	101928820	NA	NA
5.22629	-1.30763	0.619014	-1.16745	0.243027	1	0.614346	0	FALSE	ENSG00000278974.1	ENSG00000278974	4	ENSG00000278974	TEC	775	tec	NA	NA	NA
29.6942	-0.884358	0.256651	-1.16655	0.243393	1	0.613692	0	FALSE	ENSG00000123843.13	ENSG00000123843	1	C4BPB	protein_coding	1992	complement component 4 binding protein beta [Source:HGNC Symbol;Acc:HGNC:1328]	725	P20851	P20851
3.97147	-1.40726	0.705209	-1.16604	0.243599	1	0.613324	0	FALSE	ENSG00000288922.2	ENSG00000288922	10	ENSG00000288922	lncRNA	1139	novel transcript	NA	NA	NA
27.0877	-0.898097	0.26865	-1.16559	0.243782	1	0.612998	0	FALSE	ENSG00000286416.1	ENSG00000286416	13	ENSG00000286416	lncRNA	4332	novel transcript	NA	NA	NA
4.12501	1.32546	0.636238	1.16387	0.244477	1	0.611762	0	FALSE	ENSG00000163331.12	ENSG00000163331	2	DAPL1	protein_coding	671	death associated protein like 1 [Source:HGNC Symbol;Acc:HGNC:21490]	92196	A0PJW8	A0PJW8
12.9528	1.04595	0.396818	1.16172	0.245349	1	0.610216	0	FALSE	ENSG00000145283.8	ENSG00000145283	4	SLC10A6	protein_coding	1623	solute carrier family 10 member 6 [Source:HGNC Symbol;Acc:HGNC:30603]	345274	Q3KNW5	Q3KNW5
47.3085	0.772075	0.161081	1.16161	0.245396	1	0.610133	0	FALSE	ENSG00000246228.7	ENSG00000246228	8	CASC8	lncRNA	1420	cancer susceptibility 8 [Source:HGNC Symbol;Acc:HGNC:45129]	727677	NA	NA
10.749	-1.0614	0.410256	-1.16131	0.245516	1	0.60992	0	FALSE	ENSG00000182742.6	ENSG00000182742	17	HOXB4	protein_coding	2002	homeobox B4 [Source:HGNC Symbol;Acc:HGNC:5115]	3214	P17483	P17483
238.996	-0.714734	0.111757	-1.16119	0.245564	1	0.609836	0	FALSE	ENSG00000138193.17	ENSG00000138193	10	PLCE1	protein_coding	12481	phospholipase C epsilon 1 [Source:HGNC Symbol;Acc:HGNC:17175]	51196	Q9P212	Q9P212
7.42907	1.11679	0.458638	1.15957	0.246224	1	0.60867	0	FALSE	ENSG00000281376.1	ENSG00000281376	20	ABALON	lncRNA	1903	apoptotic BCL2L1-antisense long non-coding RNA [Source:HGNC Symbol;Acc:HGNC:49667]	103021294	NA	NA
3.95369	-1.42694	0.727256	-1.15774	0.246969	1	0.607358	0	FALSE	ENSG00000287113.1	ENSG00000287113	1	ENSG00000287113	lncRNA	557	novel transcript, antisense to MPL	NA	NA	NA
18.8678	0.924407	0.293492	1.15657	0.247446	1	0.606519	0	FALSE	ENSG00000283627.1	ENSG00000283627	14	ENSG00000283627	lncRNA	490	novel transcript	124903356	NA	NA
7.27527	1.0379	0.391773	1.15612	0.247631	1	0.606194	0	FALSE	ENSG00000282418.1	ENSG00000282418	1	ENSG00000282418	lncRNA	559	novel transcript	NA	NA	NA
5.06924	-1.27235	0.594568	-1.15612	0.247634	1	0.60619	0	FALSE	ENSG00000253771.9	ENSG00000253771	13	TPTE2P1	transcribed_unprocessed_pseudogene	593	transmembrane phosphoinositide 3-phosphatase and tensin homolog 2 pseudogene 1 [Source:HGNC Symbol;Acc:HGNC:35196]	NA	NA	NA
3.13445	-1.61171	0.888532	-1.15556	0.247863	1	0.605789	0	FALSE	ENSG00000213540.3	ENSG00000213540	1	TXN2P1	processed_pseudogene	493	TXN2 pseudogene 1 [Source:HGNC Symbol;Acc:HGNC:54554]	NA	NA	NA
3.11086	1.34443	0.657673	1.15479	0.248178	1	0.605237	0	FALSE	ENSG00000278925.1	ENSG00000278925	5	ENSG00000278925	lncRNA	618	novel transcript	NA	NA	NA
6.76812	-1.17426	0.510322	-1.15475	0.248194	1	0.605208	0	FALSE	ENSG00000279094.3	ENSG00000279094	21	LINC01670	lncRNA	977	long intergenic non-protein coding RNA 1670 [Source:HGNC Symbol;Acc:HGNC:52458]	105379487	NA	NA
17.368	0.973561	0.336539	1.15469	0.248216	1	0.605169	0	FALSE	ENSG00000205710.4	ENSG00000205710	17	C17ORF107	protein_coding	3201	chromosome 17 open reading frame 107 [Source:HGNC Symbol;Acc:HGNC:37238]	100130311	Q6ZR85	Q6ZR85
6.2365	-1.31584	0.633932	-1.15292	0.248942	1	0.603902	0	FALSE	ENSG00000254788.7	ENSG00000254788	16	CKLF-CMTM1	protein_coding	678	CKLF-CMTM1 readthrough [Source:HGNC Symbol;Acc:HGNC:39977]	100529251	E9PSG2	E9PSG2
862.699	0.662837	0.0675779	1.15237	0.24917	1	0.603504	0	FALSE	ENSG00000198561.16	ENSG00000198561	11	CTNND1	protein_coding	7540	catenin delta 1 [Source:HGNC Symbol;Acc:HGNC:2515]	1500	O60716	O60716
13.8711	-1.0307	0.387202	-1.15118	0.249657	1	0.602656	0	FALSE	ENSG00000233560.2	ENSG00000233560	12	KRT8P39	processed_pseudogene	1433	keratin 8 pseudogene 39 [Source:HGNC Symbol;Acc:HGNC:39873]	100418781	NA	NA
21.3855	0.939395	0.307962	1.1509	0.249774	1	0.602452	0	FALSE	ENSG00000287232.1	ENSG00000287232	3	ENSG00000287232	lncRNA	3232	novel transcript	124909426	NA	NA
3.36951	1.31699	0.636176	1.15067	0.249867	1	0.602292	0	FALSE	ENSG00000120937.9	ENSG00000120937	1	NPPB	protein_coding	708	natriuretic peptide B [Source:HGNC Symbol;Acc:HGNC:7940]	4879	P16860	P16860
18.3868	-0.979248	0.34277	-1.15029	0.250023	1	0.602019	0	FALSE	ENSG00000259319.2	ENSG00000259319	14	JDP2-AS1	lncRNA	4059	JDP2 antisense RNA 1 [Source:HGNC Symbol;Acc:HGNC:55424]	NA	NA	NA
10.1635	0.967978	0.333195	1.14952	0.250341	1	0.601468	0	FALSE	ENSG00000224988.1	ENSG00000224988	9	ENSG00000224988	processed_pseudogene	341	60S ribosomal protein L34 _RPL34_ pseudogene	NA	NA	NA
6.26273	-1.47236	0.77208	-1.14936	0.250407	1	0.601353	0	FALSE	ENSG00000133067.18	ENSG00000133067	1	LGR6	protein_coding	3649	leucine rich repeat containing G protein-coupled receptor 6 [Source:HGNC Symbol;Acc:HGNC:19719]	59352	Q9HBX8	Q9HBX8
6.73366	-1.19389	0.530097	-1.14871	0.250675	1	0.600889	0	FALSE	ENSG00000275367.1	ENSG00000275367	12	ENSG00000275367	lncRNA	3358	novel transcript	NA	NA	NA
35.5716	-0.980737	0.344549	-1.14868	0.250689	1	0.600864	0	FALSE	ENSG00000139055.7	ENSG00000139055	12	ERP27	protein_coding	1547	endoplasmic reticulum protein 27 [Source:HGNC Symbol;Acc:HGNC:26495]	121506	F5GYS6	F5GYS6
4.73736	-1.33579	0.65439	-1.14737	0.251229	1	0.59993	0	FALSE	ENSG00000243267.3	ENSG00000243267	1	RN7SL614P	misc_RNA	280	RNA, 7SL, cytoplasmic 614, pseudogene [Source:HGNC Symbol;Acc:HGNC:46630]	106481089	NA	NA
5.78975	-1.33206	0.651229	-1.14721	0.251296	1	0.599814	0	FALSE	ENSG00000269896.2	ENSG00000269896	1	ENSG00000269896	transcribed_processed_pseudogene	2407	small nuclear ribonucleoprotein N _SNRPN_ pseudogene	100129534	NA	NA
9.54021	-1.05807	0.412994	-1.14556	0.251979	1	0.598636	0	FALSE	ENSG00000275632.1	ENSG00000275632	20	ENSG00000275632	lncRNA	524	novel transcript	NA	NA	NA
5.32285	-1.29192	0.617225	-1.14538	0.252051	1	0.598511	0	FALSE	ENSG00000287077.1	ENSG00000287077	10	ENSG00000287077	lncRNA	1412	novel transcript	NA	NA	NA
4.07618	-1.42637	0.734979	-1.14481	0.25229	1	0.5981	0	FALSE	ENSG00000169495.5	ENSG00000169495	8	HTRA4	protein_coding	2032	HtrA serine peptidase 4 [Source:HGNC Symbol;Acc:HGNC:26909]	203100	P83105	P83105
3.45674	-1.50715	0.805711	-1.14456	0.252392	1	0.597925	0	FALSE	ENSG00000252614.1	ENSG00000252614	15	RNU6-807P	snRNA	107	RNA, U6 small nuclear 807, pseudogene [Source:HGNC Symbol;Acc:HGNC:47770]	106479923	NA	NA
6.607	1.08737	0.43918	1.14397	0.252635	1	0.597507	0	FALSE	ENSG00000206888.1	ENSG00000206888	1	RNU6-48P	snRNA	107	RNA, U6 small nuclear 48, pseudogene [Source:HGNC Symbol;Acc:HGNC:34292]	100887744	NA	NA
10.4081	-1.06377	0.418593	-1.14385	0.252687	1	0.597418	0	FALSE	ENSG00000274297.1	ENSG00000274297	15	ENSG00000274297	lncRNA	588	novel transcript, sense intronic to UACA	NA	NA	NA
58.9305	-0.818491	0.204249	-1.14335	0.252894	1	0.597062	0	FALSE	ENSG00000099860.9	ENSG00000099860	19	GADD45B	protein_coding	2007	growth arrest and DNA damage inducible beta [Source:HGNC Symbol;Acc:HGNC:4096]	4616	O75293	O75293
11.4632	-1.07783	0.431209	-1.143	0.25304	1	0.596811	0	FALSE	ENSG00000137261.15	ENSG00000137261	6	KIAA0319	protein_coding	6896	KIAA0319 [Source:HGNC Symbol;Acc:HGNC:21580]	9856	Q5VV43	Q5VV43
8.60443	-1.22587	0.561532	-1.14136	0.253719	1	0.595646	0	FALSE	ENSG00000221230.1	ENSG00000221230	11	MIR548L	miRNA	86	microRNA 548l [Source:HGNC Symbol;Acc:HGNC:35292]	100302275	NA	NA
1201.24	0.646403	0.0539345	1.13916	0.254636	1	0.594081	0	FALSE	ENSG00000196411.10	ENSG00000196411	7	EPHB4	protein_coding	5058	EPH receptor B4 [Source:HGNC Symbol;Acc:HGNC:3395]	2050	P54760	P54760
6.43138	-1.17981	0.523076	-1.13721	0.255451	1	0.592692	0	FALSE	ENSG00000279026.1	ENSG00000279026	14	ENSG00000279026	TEC	2225	TEC	NA	NA	NA
3.50687	-1.43441	0.749651	-1.13313	0.257161	1	0.589795	0	FALSE	ENSG00000271974.1	ENSG00000271974	17	RDM1P4	transcribed_processed_pseudogene	136	RDM1 pseudogene 4 [Source:HGNC Symbol;Acc:HGNC:53920]	112577467	NA	NA
1119.75	-0.678049	0.0822338	-1.13197	0.257646	1	0.588976	0	FALSE	ENSG00000151503.14	ENSG00000151503	11	NCAPD3	protein_coding	10474	non-SMC condensin II complex subunit D3 [Source:HGNC Symbol;Acc:HGNC:28952]	23310	P42695	P42695
29.7118	-0.91412	0.291008	-1.13109	0.258015	1	0.588355	0	FALSE	ENSG00000165794.10	ENSG00000165794	14	SLC39A2	protein_coding	1376	solute carrier family 39 member 2 [Source:HGNC Symbol;Acc:HGNC:17127]	29986	Q9NP94	Q9NP94
75.6171	-0.794344	0.185145	-1.1309	0.258097	1	0.588218	0	FALSE	ENSG00000289194.1	ENSG00000289194	11	ENSG00000289194	lncRNA	1054	novel transcript	NA	NA	NA
3.38891	-1.43905	0.755455	-1.13056	0.258242	1	0.587974	0	FALSE	ENSG00000291094.2	ENSG00000291094	9	ENSG00000291094	lncRNA	1991	novel transcript	NA	NA	NA
3.14052	1.32498	0.654581	1.13052	0.258258	1	0.587946	0	FALSE	ENSG00000235052.1	ENSG00000235052	1	ENSG00000235052	lncRNA	456	novel transcript	NA	NA	NA
66.9927	-0.999047	0.366599	-1.12953	0.258674	1	0.587246	0	FALSE	ENSG00000183908.7	ENSG00000183908	11	LRRC55	protein_coding	5407	leucine rich repeat containing 55 [Source:HGNC Symbol;Acc:HGNC:32324]	219527	Q6ZSA7	Q6ZSA7
5.54749	1.24647	0.58661	1.12768	0.259457	1	0.585935	0	FALSE	ENSG00000230266.2	ENSG00000230266	3	XXYLT1-AS2	lncRNA	942	XXYLT1 antisense RNA 2 [Source:HGNC Symbol;Acc:HGNC:41154]	101410543	NA	NA
7.59532	-1.16878	0.518339	-1.12632	0.260028	1	0.584979	0	FALSE	ENSG00000279600.1	ENSG00000279600	17	ENSG00000279600	TEC	435	TEC	NA	NA	NA
4.34354	1.17859	0.527205	1.126	0.260167	1	0.584748	0	FALSE	ENSG00000204780.5	ENSG00000204780	9	IGKV1OR9-1	IG_V_pseudogene	284	immunoglobulin kappa variable 1/OR9-1 _pseudogene_ [Source:HGNC Symbol;Acc:HGNC:49473]	NA	NA	NA
127.276	0.775791	0.169742	1.12423	0.260916	1	0.583499	0	FALSE	ENSG00000144655.15	ENSG00000144655	3	CSRNP1	protein_coding	3164	cysteine and serine rich nuclear protein 1 [Source:HGNC Symbol;Acc:HGNC:14300]	64651	A0A024R2N7	A0A024R2N7
254.159	0.685521	0.0894923	1.12365	0.26116	1	0.583094	0	FALSE	ENSG00000184371.14	ENSG00000184371	1	CSF1	protein_coding	3994	colony stimulating factor 1 [Source:HGNC Symbol;Acc:HGNC:2432]	1435	A0A024R0A1	A0A024R0A1
4.18734	-1.58812	0.892835	-1.12356	0.2612	1	0.583027	0	FALSE	ENSG00000204060.8	ENSG00000204060	1	FOXO6	protein_coding	2398	forkhead box O6 [Source:HGNC Symbol;Acc:HGNC:24814]	100132074	A0A1X9RU27	A0A1X9RU27
779.563	0.704399	0.106343	1.12312	0.261385	1	0.58272	0	FALSE	ENSG00000143217.9	ENSG00000143217	1	NECTIN4	protein_coding	3458	nectin cell adhesion molecule 4 [Source:HGNC Symbol;Acc:HGNC:19688]	81607	K4PZ75	K4PZ75
7.02454	-1.14971	0.503387	-1.12189	0.26191	1	0.581848	0	FALSE	ENSG00000177855.8	ENSG00000177855	2	CACYBPP2	processed_pseudogene	678	calcyclin binding protein pseudogene 2 [Source:HGNC Symbol;Acc:HGNC:45123]	NA	NA	NA
589.578	0.720823	0.121421	1.11892	0.263175	1	0.579756	0	FALSE	ENSG00000162496.9	ENSG00000162496	1	DHRS3	protein_coding	2201	dehydrogenase/reductase 3 [Source:HGNC Symbol;Acc:HGNC:17693]	9249	O75911	O75911
9.36015	-1.30559	0.645429	-1.11651	0.264203	1	0.578062	0	FALSE	ENSG00000164237.9	ENSG00000164237	5	CMBL	protein_coding	3893	carboxymethylenebutenolidase homolog [Source:HGNC Symbol;Acc:HGNC:25090]	134147	Q96DG6	Q96DG6
4.02241	1.17127	0.525561	1.11559	0.264599	1	0.577412	0	FALSE	ENSG00000162877.13	ENSG00000162877	1	PM20D1	protein_coding	2164	peptidase M20 domain containing 1 [Source:HGNC Symbol;Acc:HGNC:26518]	148811	Q6GTS8	Q6GTS8
8.36588	-1.17244	0.527689	-1.1133	0.265579	1	0.575806	0	FALSE	ENSG00000235629.1	ENSG00000235629	3	LINC02922	lncRNA	446	long intergenic non-protein coding RNA 2922 [Source:HGNC Symbol;Acc:HGNC:55667]	NA	NA	NA
3.56025	1.22737	0.577246	1.11289	0.265757	1	0.575515	0	FALSE	ENSG00000258404.1	ENSG00000258404	14	LINC02320	lncRNA	454	long intergenic non-protein coding RNA 2320 [Source:HGNC Symbol;Acc:HGNC:53239]	NA	NA	NA
11.4437	-1.06731	0.433653	-1.11228	0.266018	1	0.575088	0	FALSE	ENSG00000254480.2	ENSG00000254480	11	LINC02749	lncRNA	653	long intergenic non-protein coding RNA 2749 [Source:HGNC Symbol;Acc:HGNC:54268]	100506082	NA	NA
69.7949	-0.766394	0.163209	-1.11165	0.266288	1	0.574648	0	FALSE	ENSG00000102048.16	ENSG00000102048	X	ASB9	protein_coding	1947	ankyrin repeat and SOCS box containing 9 [Source:HGNC Symbol;Acc:HGNC:17184]	140462	A0A024RBW7	A0A024RBW7
8.0853	-1.28519	0.629984	-1.11151	0.266351	1	0.574546	0	FALSE	ENSG00000285745.1	ENSG00000285745	4	ENSG00000285745	processed_pseudogene	120	general transcription factor IIH subunit 5 _GTF2H5_ pseudogene	NA	NA	NA
295.453	-0.689473	0.0940573	-1.11114	0.266509	1	0.574288	0	FALSE	ENSG00000123374.11	ENSG00000123374	12	CDK2	protein_coding	2598	cyclin dependent kinase 2 [Source:HGNC Symbol;Acc:HGNC:1771]	1017	B4DDL9	B4DDL9
27.8704	-0.887096	0.272086	-1.11043	0.266813	1	0.573794	0	FALSE	ENSG00000231672.8	ENSG00000231672	2	DIRC3	lncRNA	3959	disrupted in renal carcinoma 3 [Source:HGNC Symbol;Acc:HGNC:17805]	NA	NA	NA
7.96524	-1.11622	0.478514	-1.11022	0.266904	1	0.573645	0	FALSE	ENSG00000201988.2	ENSG00000201988	6	Y_RNA	misc_RNA	111	Y RNA [Source:RFAM;Acc:RF00019]	NA	NA	NA
119.564	-0.793593	0.187936	-1.11011	0.26695	1	0.57357	0	FALSE	ENSG00000179583.21	ENSG00000179583	16	CIITA	protein_coding	16061	class II major histocompatibility complex transactivator [Source:HGNC Symbol;Acc:HGNC:7067]	4261	A0A0B4J1S1	A0A0B4J1S1
544.404	0.664341	0.0715521	1.10938	0.267265	1	0.573058	0	FALSE	ENSG00000176148.16	ENSG00000176148	11	TCP11L1	protein_coding	3390	t-complex 11 like 1 [Source:HGNC Symbol;Acc:HGNC:25655]	55346	Q9NUJ3	Q9NUJ3
33.9598	-0.884517	0.270144	-1.10887	0.267486	1	0.572699	0	FALSE	ENSG00000285077.4	ENSG00000285077	15	ARHGAP11B	protein_coding	3347	Rho GTPase activating protein 11B [Source:HGNC Symbol;Acc:HGNC:15782]	89839	Q3KRB8	Q3KRB8
4.86555	-1.32319	0.667338	-1.10622	0.26863	1	0.570845	0	FALSE	ENSG00000189184.12	ENSG00000189184	4	PCDH18	protein_coding	5925	protocadherin 18 [Source:HGNC Symbol;Acc:HGNC:14268]	54510	Q5HYG2	Q5HYG2
5.03378	-1.27765	0.626552	-1.10556	0.268919	1	0.570379	0	FALSE	ENSG00000277966.1	ENSG00000277966	7	ENSG00000277966	misc_RNA	233		NA	NA	NA
3.03435	1.31562	0.661035	1.10532	0.269019	1	0.570217	0	FALSE	ENSG00000288979.1	ENSG00000288979	3	ENSG00000288979	lncRNA	1002	novel transcript	NA	NA	NA
3.97501	1.15055	0.51179	1.10512	0.269107	1	0.570075	0	FALSE	ENSG00000101977.22	ENSG00000101977	X	MCF2	protein_coding	3945	MCF.2 cell line derived transforming sequence [Source:HGNC Symbol;Acc:HGNC:6940]	4168	P10911	P10911
10.0403	0.978189	0.35602	1.10451	0.269373	1	0.569646	0	FALSE	ENSG00000236719.5	ENSG00000236719	1	OVAAL	lncRNA	1786	ovarian adenocarcinoma amplified long non-coding RNA [Source:HGNC Symbol;Acc:HGNC:49422]	148756	NA	NA
6.16079	-1.24111	0.594137	-1.10437	0.269432	1	0.569551	0	FALSE	ENSG00000289421.1	ENSG00000289421	21	ENSG00000289421	lncRNA	411	novel transcript	NA	NA	NA
290.279	-0.714116	0.11721	-1.1019	0.270506	1	0.567823	0	FALSE	ENSG00000151849.16	ENSG00000151849	13	CENPJ	protein_coding	5082	centromere protein J [Source:HGNC Symbol;Acc:HGNC:17272]	55835	A8K8P1	A8K8P1
31.7914	-0.899279	0.285623	-1.10046	0.271133	1	0.566818	0	FALSE	ENSG00000270115.1	ENSG00000270115	1	ENSG00000270115	lncRNA	469	novel transcript	NA	NA	NA
4.06768	1.41466	0.754205	1.10009	0.271292	1	0.566562	0	FALSE	ENSG00000273375.1	ENSG00000273375	3	ENSG00000273375	lncRNA	670	novel transcript	NA	NA	NA
12.9107	-1.1482	0.512172	-1.09971	0.271458	1	0.566298	0	FALSE	ENSG00000254691.1	ENSG00000254691	11	ENSG00000254691	lncRNA	551	novel transcript	NA	NA	NA
6.20183	1.08034	0.450846	1.09878	0.271866	1	0.565645	0	FALSE	ENSG00000200651.1	ENSG00000200651	17	Y_RNA	misc_RNA	105	Y RNA [Source:RFAM;Acc:RF00019]	NA	NA	NA
13.6997	0.938528	0.321834	1.0986	0.271945	1	0.56552	0	FALSE	ENSG00000260317.1	ENSG00000260317	8	LINC02986	lncRNA	1805	long intergenic non-protein coding RNA 2986 [Source:HGNC Symbol;Acc:HGNC:56083]	NA	NA	NA
3.83799	-1.43591	0.775497	-1.09729	0.272515	1	0.56461	0	FALSE	ENSG00000208008.1	ENSG00000208008	19	MIR125A	miRNA	86	microRNA 125a [Source:HGNC Symbol;Acc:HGNC:31505]	406910	NA	NA
4.34119	-1.35634	0.703234	-1.0969	0.272686	1	0.564337	0	FALSE	ENSG00000234981.1	ENSG00000234981	1	RPL7AP20	processed_pseudogene	792	ribosomal protein L7a pseudogene 20 [Source:HGNC Symbol;Acc:HGNC:36358]	100271037	NA	NA
73.2745	-0.777791	0.175797	-1.09688	0.272693	1	0.564326	0	FALSE	ENSG00000235530.7	ENSG00000235530	17	TMEM11-DT	lncRNA	1698	TMEM11 divergent transcript [Source:HGNC Symbol;Acc:HGNC:55671]	107984969	NA	NA
343.88	0.868668	0.258934	1.09567	0.273224	1	0.56348	0	FALSE	ENSG00000135318.12	ENSG00000135318	6	NT5E	protein_coding	3918	5'-nucleotidase ecto [Source:HGNC Symbol;Acc:HGNC:8021]	4907	P21589	P21589
539.913	0.679842	0.0866437	1.09506	0.273492	1	0.563055	0	FALSE	ENSG00000169926.11	ENSG00000169926	15	KLF13	protein_coding	6845	KLF transcription factor 13 [Source:HGNC Symbol;Acc:HGNC:13672]	51621	Q9Y2Y9	Q9Y2Y9
127.031	0.790472	0.187933	1.09353	0.274163	1	0.561991	0	FALSE	ENSG00000151702.18	ENSG00000151702	11	FLI1	protein_coding	5370	Fli-1 proto-oncogene, ETS transcription factor [Source:HGNC Symbol;Acc:HGNC:3749]	2313	A0A024R3N6	A0A024R3N6
3.48695	-1.48069	0.819738	-1.0927	0.274524	1	0.56142	0	FALSE	ENSG00000141404.17	ENSG00000141404	18	GNAL	protein_coding	6227	G protein subunit alpha L [Source:HGNC Symbol;Acc:HGNC:4388]	2774	A8K1Y9	A8K1Y9
3.94984	1.21346	0.57656	1.09009	0.275675	1	0.559603	0	FALSE	ENSG00000230065.1	ENSG00000230065	2	ENSG00000230065	lncRNA	374	novel transcript	NA	NA	NA
373.184	-0.732907	0.135749	-1.08984	0.275785	1	0.559429	0	FALSE	ENSG00000184270.6	ENSG00000184270	1	H2AC21	protein_coding	497	H2A clustered histone 21 [Source:HGNC Symbol;Acc:HGNC:20508]	317772	Q8IUE6	Q8IUE6
20.2898	-0.92383	0.311234	-1.08879	0.276248	1	0.5587	0	FALSE	ENSG00000205309.14	ENSG00000205309	17	NT5M	protein_coding	1635	5',3'-nucleotidase, mitochondrial [Source:HGNC Symbol;Acc:HGNC:15769]	56953	Q9NPB1	Q9NPB1
115.328	-0.772882	0.173257	-1.08463	0.278086	1	0.555822	0	FALSE	ENSG00000104147.9	ENSG00000104147	15	OIP5	protein_coding	1201	Opa interacting protein 5 [Source:HGNC Symbol;Acc:HGNC:20300]	11339	O43482	O43482
25.6174	-0.867367	0.260494	-1.08411	0.278317	1	0.555461	0	FALSE	ENSG00000013725.14	ENSG00000013725	11	CD6	protein_coding	3252	CD6 molecule [Source:HGNC Symbol;Acc:HGNC:1691]	923	P30203	P30203
96.4866	0.721468	0.125921	1.08405	0.278342	1	0.555421	0	FALSE	ENSG00000088826.18	ENSG00000088826	20	SMOX	protein_coding	2322	spermine oxidase [Source:HGNC Symbol;Acc:HGNC:15862]	54498	Q9NWM0	Q9NWM0
5.38485	-1.23033	0.596323	-1.08224	0.279144	1	0.554172	0	FALSE	ENSG00000196277.17	ENSG00000196277	3	GRM7	protein_coding	4241	glutamate metabotropic receptor 7 [Source:HGNC Symbol;Acc:HGNC:4599]	2917	B2R693	B2R693
5.0436	-1.24574	0.610851	-1.08173	0.279375	1	0.553813	0	FALSE	ENSG00000285958.1	ENSG00000285958	10	ENSG00000285958	lncRNA	6744	novel transcript	NA	NA	NA
4.74762	-1.29457	0.656578	-1.08077	0.279798	1	0.553155	0	FALSE	ENSG00000261572.2	ENSG00000261572	3	ENSG00000261572	lncRNA	1912	novel transcript, intronic to CMTM8	NA	NA	NA
11.5571	-1.03319	0.415351	-1.07916	0.280518	1	0.552039	0	FALSE	ENSG00000290091.1	ENSG00000290091	7	ENSG00000290091	lncRNA	630	novel transcript, antisense to TNRC18	NA	NA	NA
17.2037	-0.96539	0.352538	-1.07911	0.280538	1	0.552009	0	FALSE	ENSG00000127220.6	ENSG00000127220	19	ABHD8	protein_coding	2042	abhydrolase domain containing 8 [Source:HGNC Symbol;Acc:HGNC:23759]	79575	B2C6G3	B2C6G3
69.7061	0.756226	0.158742	1.07888	0.280643	1	0.551845	0	FALSE	ENSG00000119737.6	ENSG00000119737	2	GPR75	protein_coding	2094	G protein-coupled receptor 75 [Source:HGNC Symbol;Acc:HGNC:4526]	10936	O95800	O95800
4.61603	1.29635	0.661128	1.07602	0.28192	1	0.549875	0	FALSE	ENSG00000125899.8	ENSG00000125899	20	LINC02871	lncRNA	1219	long intergenic non-protein coding RNA 2871 [Source:HGNC Symbol;Acc:HGNC:16180]	NA	NA	NA
7.8954	-1.08083	0.461573	-1.07431	0.282684	1	0.548698	0	FALSE	ENSG00000265828.1	ENSG00000265828	6	MIR3939	miRNA	106	microRNA 3939 [Source:HGNC Symbol;Acc:HGNC:38931]	100500857	NA	NA
37.9299	-0.828652	0.22744	-1.07145	0.283968	1	0.546731	0	FALSE	ENSG00000149050.10	ENSG00000149050	11	ZNF214	protein_coding	4892	zinc finger protein 214 [Source:HGNC Symbol;Acc:HGNC:13006]	7761	Q9UL59	Q9UL59
3.34585	1.54318	0.894803	1.07087	0.284227	1	0.546335	0	FALSE	ENSG00000261429.2	ENSG00000261429	16	DPPA2P4	processed_pseudogene	878	developmental pluripotency associated 2 pseudogene 4 [Source:HGNC Symbol;Acc:HGNC:44629]	NA	NA	NA
5.27575	-1.31835	0.684858	-1.07086	0.284232	1	0.546327	0	FALSE	ENSG00000172771.12	ENSG00000172771	3	EFCAB12	protein_coding	5607	EF-hand calcium binding domain 12 [Source:HGNC Symbol;Acc:HGNC:28061]	90288	B3KXU6	B3KXU6
37.6315	-0.817718	0.217365	-1.0708	0.284258	1	0.546288	0	FALSE	ENSG00000224536.2	ENSG00000224536	1	CSRP1-AS1	lncRNA	1516	CSRP1 antisense RNA 1 [Source:HGNC Symbol;Acc:HGNC:55856]	107985246	NA	NA
36.7061	-0.84561	0.243563	-1.07014	0.284554	1	0.545835	0	FALSE	ENSG00000158163.15	ENSG00000158163	3	DZIP1L	protein_coding	3492	DAZ interacting zinc finger protein 1 like [Source:HGNC Symbol;Acc:HGNC:26551]	199221	Q8IYY4	Q8IYY4
49.7098	0.880116	0.275851	1.06997	0.284632	1	0.545716	0	FALSE	ENSG00000142623.11	ENSG00000142623	1	PADI1	protein_coding	3846	peptidyl arginine deiminase 1 [Source:HGNC Symbol;Acc:HGNC:18367]	29943	Q9ULC6	Q9ULC6
64.426	-0.79925	0.200391	-1.06935	0.284912	1	0.54529	0	FALSE	ENSG00000276672.1	ENSG00000276672	13	ENSG00000276672	lncRNA	4636	novel transcript, sense intronic to RFC3	NA	NA	NA
14.5147	0.954126	0.346035	1.06684	0.286046	1	0.543565	0	FALSE	ENSG00000115457.10	ENSG00000115457	2	IGFBP2	protein_coding	4414	insulin like growth factor binding protein 2 [Source:HGNC Symbol;Acc:HGNC:5471]	3485	P18065	P18065
35.8977	-0.810372	0.211429	-1.06612	0.286368	1	0.543075	0	FALSE	ENSG00000290923.1	ENSG00000290923	9	PGM5P2	lncRNA	1980	phosphoglucomutase 5 pseudogene 2 [Source:HGNC Symbol;Acc:HGNC:18965]	NA	NA	NA
4.92096	1.14199	0.522621	1.06584	0.286497	1	0.54288	0	FALSE	ENSG00000253144.1	ENSG00000253144	5	ENSG00000253144	processed_pseudogene	515	pseudogene similat to part of cold shock domain containing E1, RNA-binding CSDE1	NA	NA	NA
3.85605	1.19529	0.572755	1.06561	0.286601	1	0.542723	0	FALSE	ENSG00000158764.7	ENSG00000158764	1	ITLN2	protein_coding	1161	intelectin 2 [Source:HGNC Symbol;Acc:HGNC:20599]	142683	Q8WWU7	Q8WWU7
5.77618	-1.18345	0.561906	-1.0651	0.286829	1	0.542376	0	FALSE	ENSG00000261318.1	ENSG00000261318	15	DIS3L-AS1	lncRNA	578	DIS3L antisense RNA 1 [Source:HGNC Symbol;Acc:HGNC:55369]	NA	NA	NA
3.40854	-1.52186	0.879649	-1.06508	0.286838	1	0.542363	0	FALSE	ENSG00000111452.13	ENSG00000111452	12	ADGRD1	protein_coding	7085	adhesion G protein-coupled receptor D1 [Source:HGNC Symbol;Acc:HGNC:19893]	283383	Q6QNK2	Q6QNK2
16.9606	-1.12662	0.508869	-1.06444	0.28713	1	0.541921	0	FALSE	ENSG00000151790.9	ENSG00000151790	4	TDO2	protein_coding	3139	tryptophan 2,3-dioxygenase [Source:HGNC Symbol;Acc:HGNC:11708]	6999	P48775	P48775
45.9479	-0.83787	0.237716	-1.06391	0.287371	1	0.541558	0	FALSE	ENSG00000166002.7	ENSG00000166002	11	SMCO4	protein_coding	987	single-pass membrane protein with coiled-coil domains 4 [Source:HGNC Symbol;Acc:HGNC:24810]	56935	A0A024R3A3	A0A024R3A3
5.08553	-1.26085	0.635529	-1.06351	0.287551	1	0.541286	0	FALSE	ENSG00000249464.8	ENSG00000249464	4	LINC01091	lncRNA	5262	long intergenic non-protein coding RNA 1091 [Source:HGNC Symbol;Acc:HGNC:27721]	285419	NA	NA
3.62136	-1.52151	0.880747	-1.06336	0.287621	1	0.541179	0	FALSE	ENSG00000243403.1	ENSG00000243403	15	ENSG00000243403	processed_pseudogene	348	ribosomal protein S26 _RPS26_ pseudogene	NA	NA	NA
415.527	-0.754999	0.159908	-1.06334	0.287628	1	0.541169	0	FALSE	ENSG00000105929.16	ENSG00000105929	7	ATP6V0A4	protein_coding	3136	ATPase H+ transporting V0 subunit a4 [Source:HGNC Symbol;Acc:HGNC:866]	50617	A0A024R791	A0A024R791
288.161	0.781735	0.1852	1.06248	0.288016	1	0.540584	0	FALSE	ENSG00000078081.8	ENSG00000078081	3	LAMP3	protein_coding	3196	lysosomal associated membrane protein 3 [Source:HGNC Symbol;Acc:HGNC:14582]	27074	Q9UQV4	Q9UQV4
3.7929	-1.38547	0.75419	-1.06141	0.288502	1	0.539852	0	FALSE	ENSG00000290925.1	ENSG00000290925	17	LRRC37A11P	lncRNA	3580	leucine rich repeat containing 37 member A11, pseudogene [Source:HGNC Symbol;Acc:HGNC:43815]	NA	NA	NA
2571.71	0.668673	0.0790256	1.05928	0.289474	1	0.538391	0	FALSE	ENSG00000105835.13	ENSG00000105835	7	NAMPT	protein_coding	7554	nicotinamide phosphoribosyltransferase [Source:HGNC Symbol;Acc:HGNC:30092]	10135	A0A024R718	A0A024R718
3.37247	1.24866	0.626882	1.05873	0.289725	1	0.538014	0	FALSE	ENSG00000222179.1	ENSG00000222179	18	RN7SKP26	misc_RNA	293	RN7SK pseudogene 26 [Source:HGNC Symbol;Acc:HGNC:45750]	106479106	NA	NA
8.04633	1.0248	0.415859	1.05767	0.290208	1	0.537291	0	FALSE	ENSG00000206763.1	ENSG00000206763	7	RNU6-10P	snRNA	107	RNA, U6 small nuclear 10, pseudogene [Source:HGNC Symbol;Acc:HGNC:34254]	100873745	NA	NA
6.07607	-1.22281	0.603273	-1.05731	0.290369	1	0.53705	0	FALSE	ENSG00000260874.5	ENSG00000260874	16	ENSG00000260874	lncRNA	789	novel transcript	105371050	NA	NA
3.28033	-1.38077	0.753482	-1.05617	0.29089	1	0.536271	0	FALSE	ENSG00000254695.2	ENSG00000254695	11	ENSG00000254695	lncRNA	693	novel transcript	NA	NA	NA
306.27	-0.713458	0.121727	-1.0556	0.291149	1	0.535885	0	FALSE	ENSG00000163507.15	ENSG00000163507	3	CIP2A	protein_coding	4066	cellular inhibitor of PP2A [Source:HGNC Symbol;Acc:HGNC:29302]	57650	Q8TCG1	Q8TCG1
31.8321	0.967789	0.363141	1.05421	0.291786	1	0.534935	0	FALSE	ENSG00000007171.19	ENSG00000007171	17	NOS2	protein_coding	5071	nitric oxide synthase 2 [Source:HGNC Symbol;Acc:HGNC:7873]	4843	P35228	P35228
5.80188	-1.18755	0.572121	-1.05325	0.292226	1	0.534282	0	FALSE	ENSG00000280384.1	ENSG00000280384	22	ENSG00000280384	lncRNA	2045	novel transcript, sense intronic to PPARA	NA	NA	NA
4.10259	-1.45243	0.82411	-1.05261	0.29252	1	0.533844	0	FALSE	ENSG00000243353.1	ENSG00000243353	11	RPS29P19	processed_pseudogene	171	ribosomal protein S29 pseudogene 19 [Source:HGNC Symbol;Acc:HGNC:36118]	100271383	NA	NA
5.78765	-1.1798	0.565294	-1.05227	0.292677	1	0.533612	0	FALSE	ENSG00000224307.4	ENSG00000224307	9	LINC02975	lncRNA	1417	long intergenic non-protein coding RNA 2975 [Source:HGNC Symbol;Acc:HGNC:56025]	NA	NA	NA
3.27743	1.22362	0.607296	1.05164	0.292963	1	0.533188	0	FALSE	ENSG00000206612.1	ENSG00000206612	12	SNORA2A	snoRNA	135	small nucleolar RNA, H/ACA box 2A [Source:HGNC Symbol;Acc:HGNC:32584]	677793	NA	NA
9.34822	0.98741	0.38271	1.05157	0.292996	1	0.533139	0	FALSE	ENSG00000283199.3	ENSG00000283199	13	C13ORF46	protein_coding	3786	chromosome 13 open reading frame 46 [Source:HGNC Symbol;Acc:HGNC:53786]	100507747	NA	NA
5.39355	-1.22327	0.60736	-1.05096	0.293277	1	0.532722	0	FALSE	ENSG00000232466.1	ENSG00000232466	9	H3P31	processed_pseudogene	372	H3 histone pseudogene 31 [Source:HGNC Symbol;Acc:HGNC:54464]	115482710	NA	NA
9.65637	-1.09865	0.489274	-1.04989	0.293768	1	0.531995	0	FALSE	ENSG00000249917.3	ENSG00000249917	8	LINC00536	lncRNA	2692	long intergenic non-protein coding RNA 536 [Source:HGNC Symbol;Acc:HGNC:43645]	100859921	NA	NA
13.2563	-1.08551	0.477365	-1.04856	0.294379	1	0.531093	0	FALSE	ENSG00000273080.2	ENSG00000273080	2	ENSG00000273080	lncRNA	1491	novel transcript, antisense to IMMT	NA	NA	NA
38.3134	-0.812984	0.217473	-1.04851	0.294405	1	0.531054	0	FALSE	ENSG00000116151.14	ENSG00000116151	1	MORN1	protein_coding	4764	MORN repeat containing 1 [Source:HGNC Symbol;Acc:HGNC:25852]	79906	Q5T089	Q5T089
58.6821	0.807041	0.211992	1.04758	0.294833	1	0.530424	0	FALSE	ENSG00000101000.6	ENSG00000101000	20	PROCR	protein_coding	1349	protein C receptor [Source:HGNC Symbol;Acc:HGNC:9452]	10544	Q9UNN8	Q9UNN8
3242.11	0.716412	0.125576	1.04677	0.295205	1	0.529876	0	FALSE	ENSG00000114270.18	ENSG00000114270	3	COL7A1	protein_coding	9276	collagen type VII alpha 1 chain [Source:HGNC Symbol;Acc:HGNC:2214]	1294	Q02388	Q02388
6.43942	-1.17962	0.568253	-1.04646	0.29535	1	0.529663	0	FALSE	ENSG00000205704.8	ENSG00000205704	22	SMIM45	protein_coding	1540	small integral membrane protein 45 [Source:HGNC Symbol;Acc:HGNC:27930]	339674	NA	NA
11.503	-0.968606	0.366914	-1.0456	0.295747	1	0.529079	0	FALSE	ENSG00000234345.2	ENSG00000234345	X	ELF2P1	processed_pseudogene	1048	ELF2 pseudogene 1 [Source:HGNC Symbol;Acc:HGNC:33539]	NA	NA	NA
4.41579	-1.22858	0.615705	-1.04533	0.29587	1	0.528898	0	FALSE	ENSG00000252212.1	ENSG00000252212	17	RNU2-58P	snRNA	183	RNA, U2 small nuclear 58, pseudogene [Source:HGNC Symbol;Acc:HGNC:48551]	106481652	NA	NA
20.7116	-0.906176	0.307365	-1.04506	0.295997	1	0.528713	0	FALSE	ENSG00000233012.2	ENSG00000233012	1	HDAC1P2	transcribed_processed_pseudogene	1398	histone deacetylase 1 pseudogene 2 [Source:HGNC Symbol;Acc:HGNC:45191]	100419489	NA	NA
3.38082	-1.43166	0.810359	-1.04484	0.296097	1	0.528566	0	FALSE	ENSG00000267104.2	ENSG00000267104	17	TBC1D3P1-DHX40P1	lncRNA	1841	TBC1D3P1-DHX40P1 readthrough, transcribed pseudogene [Source:HGNC Symbol;Acc:HGNC:42362]	653645	NA	NA
7.24778	-1.09008	0.484761	-1.042	0.297412	1	0.526641	0	FALSE	ENSG00000100053.10	ENSG00000100053	22	CRYBB3	protein_coding	855	crystallin beta B3 [Source:HGNC Symbol;Acc:HGNC:2400]	1417	P26998	P26998
4.10942	1.25106	0.64009	1.04063	0.298047	1	0.525716	0	FALSE	ENSG00000276261.1	ENSG00000276261	12	ENSG00000276261	lncRNA	509	novel transcript, antisense to a lncRNA	NA	NA	NA
294.196	0.690214	0.101196	1.04008	0.298304	1	0.52534	0	FALSE	ENSG00000185022.12	ENSG00000185022	22	MAFF	protein_coding	3284	MAF bZIP transcription factor F [Source:HGNC Symbol;Acc:HGNC:6780]	23764	Q9ULX9	Q9ULX9
8.69029	-1.15744	0.550523	-1.03988	0.298394	1	0.52521	0	FALSE	ENSG00000289627.1	ENSG00000289627	2	ENSG00000289627	lncRNA	1004	novel transcript, sense intronic to SPTBN1	NA	NA	NA
3.29753	-1.40468	0.789168	-1.03871	0.29894	1	0.524416	0	FALSE	ENSG00000236799.1	ENSG00000236799	10	LINC02626	lncRNA	344	long intergenic non-protein coding RNA 2626 [Source:HGNC Symbol;Acc:HGNC:54105]	102724589	NA	NA
14.9523	0.93398	0.336404	1.0375	0.299505	1	0.523596	0	FALSE	ENSG00000012171.20	ENSG00000012171	3	SEMA3B	protein_coding	3283	semaphorin 3B [Source:HGNC Symbol;Acc:HGNC:10724]	7869	Q13214	Q13214
20.0438	-0.961948	0.363585	-1.03686	0.299803	1	0.523165	0	FALSE	ENSG00000165028.12	ENSG00000165028	9	NIPSNAP3B	protein_coding	5547	nipsnap homolog 3B [Source:HGNC Symbol;Acc:HGNC:23641]	55335	Q71RE8	Q71RE8
292.071	-0.726302	0.136717	-1.03381	0.301223	1	0.521112	0	FALSE	ENSG00000178826.11	ENSG00000178826	7	TMEM139	protein_coding	2375	transmembrane protein 139 [Source:HGNC Symbol;Acc:HGNC:22058]	135932	Q8IV31	Q8IV31
9.42756	-1.07512	0.474318	-1.0334	0.301416	1	0.520834	0	FALSE	ENSG00000232486.1	ENSG00000232486	9	DEPDC1P2	processed_pseudogene	2434	DEP domain containing 1 pseudogene 2 [Source:HGNC Symbol;Acc:HGNC:33975]	NA	NA	NA
27.196	-0.859225	0.265852	-1.03164	0.302242	1	0.519645	0	FALSE	ENSG00000096060.15	ENSG00000096060	6	FKBP5	protein_coding	7384	FKBP prolyl isomerase 5 [Source:HGNC Symbol;Acc:HGNC:3721]	2289	Q13451	Q13451
46.9966	-0.84721	0.254219	-1.03158	0.302268	1	0.519607	0	FALSE	ENSG00000267248.5	ENSG00000267248	17	ENSG00000267248	lncRNA	1865	novel transcript	100996660	NA	NA
650.638	-0.681785	0.0938759	-1.03139	0.302358	1	0.519478	0	FALSE	ENSG00000140525.20	ENSG00000140525	15	FANCI	protein_coding	5582	FA complementation group I [Source:HGNC Symbol;Acc:HGNC:25568]	55215	Q9NVI1	Q9NVI1
15.332	-1.06385	0.46441	-1.03118	0.302456	1	0.519337	0	FALSE	ENSG00000165953.10	ENSG00000165953	14	SERPINA12	protein_coding	2061	serpin family A member 12 [Source:HGNC Symbol;Acc:HGNC:18359]	145264	Q8IW75	Q8IW75
834.028	-0.72694	0.137773	-1.03052	0.302767	1	0.518892	0	FALSE	ENSG00000175063.17	ENSG00000175063	20	UBE2C	protein_coding	914	ubiquitin conjugating enzyme E2 C [Source:HGNC Symbol;Acc:HGNC:15937]	11065	A0A087WVK1	A0A087WVK1
23.4324	0.880848	0.287264	1.03001	0.303005	1	0.51855	0	FALSE	ENSG00000176401.6	ENSG00000176401	19	EID2B	protein_coding	1866	EP300 interacting inhibitor of differentiation 2B [Source:HGNC Symbol;Acc:HGNC:26796]	126272	Q96D98	Q96D98
4.54356	-1.23797	0.634419	-1.0293	0.30334	1	0.51807	0	FALSE	ENSG00000183117.20	ENSG00000183117	8	CSMD1	protein_coding	14417	CUB and Sushi multiple domains 1 [Source:HGNC Symbol;Acc:HGNC:14026]	64478	A0A0U1RQY1	A0A0U1RQY1
1367.33	0.704651	0.116325	1.02891	0.303521	1	0.517811	0	FALSE	ENSG00000239713.9	ENSG00000239713	22	APOBEC3G	protein_coding	2775	apolipoprotein B mRNA editing enzyme catalytic subunit 3G [Source:HGNC Symbol;Acc:HGNC:17357]	60489	Q9HC16	Q9HC16
28.0312	-0.876173	0.283354	-1.02773	0.304077	1	0.517016	0	FALSE	ENSG00000242575.1	ENSG00000242575	2	TUBAP13	transcribed_processed_pseudogene	1281	tubulin alpha pseudogene 13 [Source:HGNC Symbol;Acc:HGNC:54880]	642635	NA	NA
12.1657	-1.04138	0.444445	-1.02694	0.304447	1	0.516489	0	FALSE	ENSG00000261758.1	ENSG00000261758	3	STAG1-DT	lncRNA	3151	STAG1 divergent transcript [Source:HGNC Symbol;Acc:HGNC:55350]	NA	NA	NA
5.44327	-1.22371	0.622294	-1.02644	0.304684	1	0.51615	0	FALSE	ENSG00000234509.1	ENSG00000234509	21	SOD1-DT	lncRNA	2233	SOD1 divergent transcript [Source:HGNC Symbol;Acc:HGNC:55683]	NA	NA	NA
4.85235	-1.19699	0.597408	-1.02446	0.305617	1	0.514823	0	FALSE	ENSG00000270332.4	ENSG00000270332	9	SMC2-DT	lncRNA	7020	SMC2 divergent transcript [Source:HGNC Symbol;Acc:HGNC:50827]	101928550	NA	NA
109.225	-0.759557	0.170432	-1.02442	0.305637	1	0.514794	0	FALSE	ENSG00000141401.12	ENSG00000141401	18	IMPA2	protein_coding	1616	inositol monophosphatase 2 [Source:HGNC Symbol;Acc:HGNC:6051]	3613	O14732	O14732
3.3088	-1.42985	0.825238	-1.02381	0.305925	1	0.514385	0	FALSE	ENSG00000207326.1	ENSG00000207326	1	Y_RNA	misc_RNA	114	Y RNA [Source:RFAM;Acc:RF00019]	NA	NA	NA
3.9003	-1.38405	0.78202	-1.02183	0.306861	1	0.513058	0	FALSE	ENSG00000230333.6	ENSG00000230333	7	ENSG00000230333	lncRNA	2078	novel transcript, antisense to THSD7A	NA	NA	NA
4.74413	-1.19348	0.595787	-1.02137	0.30708	1	0.512748	0	FALSE	ENSG00000288751.1	ENSG00000288751	6	ENSG00000288751	lncRNA	1393	novel transcript	NA	NA	NA
25.747	0.843913	0.253693	1.02072	0.307386	1	0.512315	0	FALSE	ENSG00000246640.2	ENSG00000246640	17	PICART1	lncRNA	2533	p53 inducible cancer associated RNA transcript 1 [Source:HGNC Symbol;Acc:HGNC:27576]	284080	NA	NA
10.1869	0.925072	0.333618	1.01946	0.307985	1	0.51147	0	FALSE	ENSG00000272468.1	ENSG00000272468	6	ENSG00000272468	lncRNA	565	novel transcript	NA	NA	NA
6113.62	0.714888	0.127492	1.01908	0.308163	1	0.511219	0	FALSE	ENSG00000163739.5	ENSG00000163739	4	CXCL1	protein_coding	1174	C-X-C motif chemokine ligand 1 [Source:HGNC Symbol;Acc:HGNC:4602]	2919	P09341	P09341
3.67546	-1.31775	0.719255	-1.01881	0.308293	1	0.511036	0	FALSE	ENSG00000212248.1	ENSG00000212248	1	RNU6-750P	snRNA	107	RNA, U6 small nuclear 750, pseudogene [Source:HGNC Symbol;Acc:HGNC:47713]	106479897	NA	NA
5.62561	1.18685	0.592489	1.01586	0.309697	1	0.509063	0	FALSE	ENSG00000240476.1	ENSG00000240476	3	LINC00973	lncRNA	962	long intergenic non-protein coding RNA 973 [Source:HGNC Symbol;Acc:HGNC:48868]	105374003	NA	NA
3060.75	0.713024	0.126068	1.01581	0.309719	1	0.509032	0	FALSE	ENSG00000157227.14	ENSG00000157227	14	MMP14	protein_coding	3852	matrix metallopeptidase 14 [Source:HGNC Symbol;Acc:HGNC:7160]	4323	P50281	P50281
10.6893	-1.0391	0.447696	-1.01439	0.310395	1	0.508085	0	FALSE	ENSG00000227121.2	ENSG00000227121	10	LINC02672	lncRNA	1613	long intergenic non-protein coding RNA 2672 [Source:HGNC Symbol;Acc:HGNC:54159]	NA	NA	NA
4215.14	0.675018	0.0888342	1.01375	0.310704	1	0.507654	0	FALSE	ENSG00000112697.17	ENSG00000112697	6	TMEM30A	protein_coding	4658	transmembrane protein 30A [Source:HGNC Symbol;Acc:HGNC:16667]	55754	Q9NV96	Q9NV96
5.61028	1.15244	0.560299	1.01282	0.311148	1	0.507032	0	FALSE	ENSG00000165178.9	ENSG00000165178	7	NCF1C	unprocessed_pseudogene	1427	neutrophil cytosolic factor 1C pseudogene [Source:HGNC Symbol;Acc:HGNC:32523]	654817	NA	NA
704.397	0.663034	0.0771171	1.01238	0.311357	1	0.506742	0	FALSE	ENSG00000031698.13	ENSG00000031698	1	SARS1	protein_coding	1914	seryl-tRNA synthetase 1 [Source:HGNC Symbol;Acc:HGNC:10537]	6301	Q5T5C7	Q5T5C7
4.03813	-1.23899	0.646308	-1.01194	0.311567	1	0.506448	0	FALSE	ENSG00000289110.1	ENSG00000289110	17	ENSG00000289110	lncRNA	1234	novel transcript	NA	NA	NA
3.35459	-1.37163	0.777557	-1.01171	0.311674	1	0.506299	0	FALSE	ENSG00000267212.1	ENSG00000267212	19	ENSG00000267212	lncRNA	388	novel transcript	NA	NA	NA
8.55614	0.969981	0.380714	1.01131	0.311869	1	0.506027	0	FALSE	ENSG00000289700.1	ENSG00000289700	1	ENSG00000289700	protein_coding	5789	novel protein	NA	NA	NA
10.1713	-1.03166	0.441804	-1.01108	0.311977	1	0.505877	0	FALSE	ENSG00000184378.3	ENSG00000184378	3	ACTRT3	protein_coding	1671	actin related protein T3 [Source:HGNC Symbol;Acc:HGNC:24022]	84517	Q9BYD9	Q9BYD9
183.389	0.781128	0.19436	1.00929	0.312835	1	0.504685	0	FALSE	ENSG00000136689.20	ENSG00000136689	2	IL1RN	protein_coding	2133	interleukin 1 receptor antagonist [Source:HGNC Symbol;Acc:HGNC:6000]	3557	P18510	P18510
4.81335	-1.32881	0.737225	-1.00899	0.312981	1	0.504482	0	FALSE	ENSG00000197301.7	ENSG00000197301	12	HMGA2-AS1	lncRNA	4617	HMGA2 antisense RNA 1 [Source:HGNC Symbol;Acc:HGNC:53973]	100129940	NA	NA
1924.44	0.662245	0.0766192	1.00866	0.313139	1	0.504262	0	FALSE	ENSG00000132646.11	ENSG00000132646	20	PCNA	protein_coding	1359	proliferating cell nuclear antigen [Source:HGNC Symbol;Acc:HGNC:8729]	5111	P12004	P12004
4.42281	-1.2023	0.613198	-1.00676	0.314052	1	0.502999	0	FALSE	ENSG00000245017.4	ENSG00000245017	12	LINC02453	lncRNA	1829	long intergenic non-protein coding RNA 2453 [Source:HGNC Symbol;Acc:HGNC:53392]	643770	NA	NA
31.4575	0.797152	0.210785	1.00666	0.314097	1	0.502936	0	FALSE	ENSG00000250999.2	ENSG00000250999	5	ENSG00000250999	lncRNA	967	novel transcript	NA	NA	NA
17.2134	-0.925836	0.339569	-1.00384	0.315455	1	0.501063	0	FALSE	ENSG00000115844.11	ENSG00000115844	2	DLX2	protein_coding	2454	distal-less homeobox 2 [Source:HGNC Symbol;Acc:HGNC:2915]	1746	Q07687	Q07687
32.8928	0.792455	0.206932	1.00271	0.316	1	0.500313	0	FALSE	ENSG00000185640.6	ENSG00000185640	12	KRT79	protein_coding	2123	keratin 79 [Source:HGNC Symbol;Acc:HGNC:28930]	338785	Q5XKE5	Q5XKE5
4.07018	-1.2791	0.692473	-1.0024	0.316152	1	0.500104	0	FALSE	ENSG00000230876.8	ENSG00000230876	2	LINC00486	lncRNA	2141	long intergenic non-protein coding RNA 486 [Source:HGNC Symbol;Acc:HGNC:42946]	285045	NA	NA
13.195	0.877009	0.291451	1.00205	0.316322	1	0.499871	0	FALSE	ENSG00000285534.1	ENSG00000285534	13	ENSG00000285534	lncRNA	1515	novel transcript	NA	NA	NA
10.1503	-1.0747	0.48905	-1.00141	0.31663	1	0.499449	0	FALSE	ENSG00000258900.1	ENSG00000258900	14	HNRNPCP1	processed_pseudogene	766	heterogeneous nuclear ribonucleoprotein C pseudogene 1 [Source:HGNC Symbol;Acc:HGNC:20017]	NA	NA	NA
3.88888	1.10358	0.518262	1.00069	0.316976	1	0.498973	0	FALSE	ENSG00000241081.1	ENSG00000241081	14	RPL22P2	processed_pseudogene	374	ribosomal protein L22 pseudogene 2 [Source:HGNC Symbol;Acc:HGNC:19794]	326292	NA	NA
4.06184	-1.26188	0.676938	-0.999971	0.317325	1	0.498496	0	FALSE	ENSG00000231769.4	ENSG00000231769	6	ENSG00000231769	lncRNA	1817	novel transcript	NA	NA	NA
51.9104	-0.767833	0.182953	-0.999551	0.317528	1	0.498218	0	FALSE	ENSG00000237424.1	ENSG00000237424	1	FOXD2-AS1	lncRNA	2509	FOXD2 adjacent opposite strand RNA 1 [Source:HGNC Symbol;Acc:HGNC:44256]	84793	NA	NA
8.16268	-1.06531	0.480618	-0.999434	0.317585	1	0.498141	0	FALSE	ENSG00000168032.10	ENSG00000168032	3	ENTPD3	protein_coding	3026	ectonucleoside triphosphate diphosphohydrolase 3 [Source:HGNC Symbol;Acc:HGNC:3365]	956	O75355	O75355
4.56539	-1.30029	0.71585	-0.999269	0.317664	1	0.498031	0	FALSE	ENSG00000280311.1	ENSG00000280311	12	ENSG00000280311	TEC	975	novel transcript	NA	NA	NA
6.11498	-1.11523	0.53113	-0.998383	0.318094	1	0.497445	0	FALSE	ENSG00000270482.1	ENSG00000270482	12	ENSG00000270482	lncRNA	611	novel transcript	NA	NA	NA
6.93461	-1.08441	0.500276	-0.998344	0.318113	1	0.497419	0	FALSE	ENSG00000238084.4	ENSG00000238084	1	ENSG00000238084	processed_pseudogene	478	succinate dehydrogenase complex, subunit D, integral membrane protein _SDHD_ pseudogene	NA	NA	NA
14.743	0.92338	0.339093	0.998007	0.318276	1	0.497196	0	FALSE	ENSG00000290002.1	ENSG00000290002	6	ENSG00000290002	lncRNA	876	novel transcript, sense intronic to OOEP	NA	NA	NA
6.12396	-1.19084	0.607284	-0.997684	0.318433	1	0.496982	0	FALSE	ENSG00000249363.1	ENSG00000249363	5	TRPC6P2	processed_pseudogene	876	TRPC6 pseudogene 2 [Source:HGNC Symbol;Acc:HGNC:55943]	NA	NA	NA
10.6834	-0.97782	0.393866	-0.99744	0.318551	1	0.496821	0	FALSE	ENSG00000180481.11	ENSG00000180481	12	GLIPR1L2	protein_coding	2590	GLIPR1 like 2 [Source:HGNC Symbol;Acc:HGNC:28592]	144321	Q4G1C9	Q4G1C9
9.02844	1.03646	0.452663	0.99742	0.318561	1	0.496808	0	FALSE	ENSG00000163803.13	ENSG00000163803	2	PLB1	protein_coding	5513	phospholipase B1 [Source:HGNC Symbol;Acc:HGNC:30041]	151056	B2RWP8	B2RWP8
34.8605	-0.804692	0.220572	-0.99618	0.319163	1	0.495988	0	FALSE	ENSG00000276846.1	ENSG00000276846	19	ENSG00000276846	lncRNA	753	novel transcript, antisense to HKR1	NA	NA	NA
793.98	0.662806	0.0781539	0.996024	0.319239	1	0.495885	0	FALSE	ENSG00000116514.17	ENSG00000116514	1	RNF19B	protein_coding	2677	ring finger protein 19B [Source:HGNC Symbol;Acc:HGNC:26886]	127544	Q6ZMZ0	Q6ZMZ0
4.38597	1.18014	0.598696	0.99412	0.320165	1	0.494627	0	FALSE	ENSG00000241641.1	ENSG00000241641	16	RPS23P6	processed_pseudogene	431	ribosomal protein S23 pseudogene 6 [Source:HGNC Symbol;Acc:HGNC:36511]	NA	NA	NA
26.3642	-0.873922	0.290982	-0.993052	0.320685	1	0.493922	0	FALSE	ENSG00000165215.6	ENSG00000165215	7	CLDN3	protein_coding	1274	claudin 3 [Source:HGNC Symbol;Acc:HGNC:2045]	1365	O15551	O15551
4.67155	-1.16291	0.582584	-0.992033	0.321181	1	0.49325	0	FALSE	ENSG00000287851.1	ENSG00000287851	11	ENSG00000287851	lncRNA	893	novel transcript	NA	NA	NA
230.741	-0.69625	0.112218	-0.991709	0.321339	1	0.493036	0	FALSE	ENSG00000235109.8	ENSG00000235109	6	ZSCAN31	protein_coding	3551	zinc finger and SCAN domain containing 31 [Source:HGNC Symbol;Acc:HGNC:14097]	64288	A0A024RCL4	A0A024RCL4
5.61941	-1.15582	0.575853	-0.991326	0.321527	1	0.492783	0	FALSE	ENSG00000286112.1	ENSG00000286112	9	ENSG00000286112	protein_coding	6970	kynurenine aminotransferase 1 [Source:NCBI gene _formerly Entrezgene_;Acc:883]	883	A8K563	A8K563
9.64252	0.934418	0.352569	0.991168	0.321604	1	0.492679	0	FALSE	ENSG00000197872.11	ENSG00000197872	2	CYRIA	protein_coding	4670	CYFIP related Rac1 interactor A [Source:HGNC Symbol;Acc:HGNC:25373]	81553	Q9H0Q0	Q9H0Q0
1837.27	-0.710694	0.126901	-0.990784	0.321791	1	0.492426	0	FALSE	ENSG00000131747.15	ENSG00000131747	17	TOP2A	protein_coding	5695	DNA topoisomerase II alpha [Source:HGNC Symbol;Acc:HGNC:11989]	7153	P11388	P11388
11.0477	-0.97512	0.394104	-0.989984	0.322182	1	0.491899	0	FALSE	ENSG00000253263.1	ENSG00000253263	8	ENSG00000253263	lncRNA	533	novel transcript	NA	NA	NA
29.9084	-0.825273	0.242996	-0.988948	0.322689	1	0.491216	0	FALSE	ENSG00000128709.13	ENSG00000128709	2	HOXD9	protein_coding	1871	homeobox D9 [Source:HGNC Symbol;Acc:HGNC:5140]	3235	P28356	P28356
25.9714	-0.898694	0.317829	-0.987111	0.323588	1	0.490007	0	FALSE	ENSG00000279048.2	ENSG00000279048	7	ENSG00000279048	TEC	2424	tec	NA	NA	NA
11.3955	0.994715	0.415325	0.986583	0.323847	1	0.48966	0	FALSE	ENSG00000182334.3	ENSG00000182334	11	OR5P3	protein_coding	1193	olfactory receptor family 5 subfamily P member 3 [Source:HGNC Symbol;Acc:HGNC:14784]	120066	A0A126GVE6	A0A126GVE6
10.7115	0.972536	0.393078	0.985996	0.324135	1	0.489274	0	FALSE	ENSG00000261949.7	ENSG00000261949	19	GFY	protein_coding	1876	golgi associated olfactory signaling regulator [Source:HGNC Symbol;Acc:HGNC:44663]	100507003	I3L273	I3L273
23.434	0.872038	0.291384	0.985213	0.32452	1	0.488759	0	FALSE	ENSG00000261659.2	ENSG00000261659	16	ENSG00000261659	lncRNA	3413	novel transcript, antisense to FBXL16	NA	NA	NA
457.107	0.881484	0.301036	0.985003	0.324623	1	0.488621	0	FALSE	ENSG00000073756.13	ENSG00000073756	1	PTGS2	protein_coding	4709	prostaglandin-endoperoxide synthase 2 [Source:HGNC Symbol;Acc:HGNC:9605]	5743	P35354	P35354
37.3235	0.834993	0.253893	0.984789	0.324728	1	0.48848	0	FALSE	ENSG00000271856.1	ENSG00000271856	3	LINC01215	lncRNA	2592	long intergenic non-protein coding RNA 1215 [Source:HGNC Symbol;Acc:HGNC:49651]	101929623	NA	NA
1163.78	-0.724515	0.141746	-0.98453	0.324855	1	0.488311	0	FALSE	ENSG00000178695.6	ENSG00000178695	13	KCTD12	protein_coding	6231	potassium channel tetramerization domain containing 12 [Source:HGNC Symbol;Acc:HGNC:14678]	115207	A0A140VJM4	A0A140VJM4
3.65329	-1.34412	0.771756	-0.983674	0.325276	1	0.487748	0	FALSE	ENSG00000260657.2	ENSG00000260657	15	ENSG00000260657	lncRNA	502	novel transcript	NA	NA	NA
8.39003	1.12669	0.551763	0.981816	0.326191	1	0.486529	0	FALSE	ENSG00000174099.12	ENSG00000174099	12	MSRB3	protein_coding	4571	methionine sulfoxide reductase B3 [Source:HGNC Symbol;Acc:HGNC:27375]	253827	Q8IXL7	Q8IXL7
3.16197	1.25416	0.681688	0.981678	0.326258	1	0.486438	0	FALSE	ENSG00000243359.3	ENSG00000243359	3	RN7SL815P	misc_RNA	290	RNA, 7SL, cytoplasmic 815, pseudogene [Source:HGNC Symbol;Acc:HGNC:46831]	106479519	NA	NA
30.3581	-0.926576	0.348795	-0.979413	0.327376	1	0.484953	0	FALSE	ENSG00000167646.14	ENSG00000167646	19	DNAAF3	protein_coding	2318	dynein axonemal assembly factor 3 [Source:HGNC Symbol;Acc:HGNC:30492]	352909	A0A0C4DH81	A0A0C4DH81
3.36134	1.17159	0.600197	0.977397	0.328372	1	0.483633	0	FALSE	ENSG00000279267.1	ENSG00000279267	2	ENSG00000279267	TEC	2042	TEC	NA	NA	NA
4.19781	-1.25729	0.688895	-0.975951	0.329089	1	0.482687	0	FALSE	ENSG00000120337.10	ENSG00000120337	1	TNFSF18	protein_coding	2744	TNF superfamily member 18 [Source:HGNC Symbol;Acc:HGNC:11932]	8995	A0A0U5JXL4	A0A0U5JXL4
9.70725	-1.02999	0.456656	-0.974526	0.329795	1	0.481755	0	FALSE	ENSG00000280758.1	ENSG00000280758	9	ENSG00000280758	lncRNA	575	novel transcript, antisense to SPTAN1	NA	NA	NA
8.10753	1.02582	0.452423	0.974426	0.329845	1	0.48169	0	FALSE	ENSG00000289430.1	ENSG00000289430	5	ENSG00000289430	lncRNA	774	novel transcript	NA	NA	NA
3.16105	1.18059	0.61232	0.972745	0.33068	1	0.480592	0	FALSE	ENSG00000260196.1	ENSG00000260196	11	ENSG00000260196	lncRNA	2883	antisense to KCNJ11 and overlapping to a novel gene	NA	NA	NA
5.07201	1.12538	0.556024	0.971933	0.331084	1	0.480062	0	FALSE	ENSG00000232938.2	ENSG00000232938	17	RPL23AP87	transcribed_processed_pseudogene	2256	ribosomal protein L23a pseudogene 87 [Source:HGNC Symbol;Acc:HGNC:51578]	388574	NA	NA
726.015	-0.71223	0.131072	-0.970969	0.331564	1	0.479433	0	FALSE	ENSG00000214128.11	ENSG00000214128	7	TMEM213	protein_coding	4125	transmembrane protein 213 [Source:HGNC Symbol;Acc:HGNC:27220]	155006	A2RRL7	A2RRL7
18.7422	-0.903775	0.328374	-0.970884	0.331606	1	0.479378	0	FALSE	ENSG00000256566.1	ENSG00000256566	20	ENSG00000256566	protein_coding	823	novel protein	NA	NA	NA
60.208	-0.80729	0.2293	-0.969594	0.332249	1	0.478537	0	FALSE	ENSG00000154920.15	ENSG00000154920	17	EME1	protein_coding	2354	essential meiotic structure-specific endonuclease 1 [Source:HGNC Symbol;Acc:HGNC:24965]	146956	Q96AY2	Q96AY2
23.7304	0.88397	0.308669	0.9687	0.332695	1	0.477954	0	FALSE	ENSG00000088386.17	ENSG00000088386	13	SLC15A1	protein_coding	3124	solute carrier family 15 member 1 [Source:HGNC Symbol;Acc:HGNC:10920]	6564	B2CQT6	B2CQT6
5.92172	-1.19823	0.633609	-0.9679	0.333094	1	0.477433	0	FALSE	ENSG00000228115.1	ENSG00000228115	9	ENSG00000228115	lncRNA	403	novel transcript	NA	NA	NA
3.11528	-1.31371	0.753113	-0.967642	0.333223	1	0.477265	0	FALSE	ENSG00000287342.1	ENSG00000287342	7	ENSG00000287342	lncRNA	1836	novel transcript	105375118	NA	NA
11.8376	-0.945075	0.372404	-0.966992	0.333548	1	0.476842	0	FALSE	ENSG00000226944.1	ENSG00000226944	1	RNF207-AS1	lncRNA	378	RNF207 antisense RNA 1 [Source:HGNC Symbol;Acc:HGNC:41286]	102724450	NA	NA
8.55957	-1.04021	0.471309	-0.965924	0.334082	1	0.476147	0	FALSE	ENSG00000279310.1	ENSG00000279310	12	ENSG00000279310	TEC	261	TEC	NA	NA	NA
3.08492	1.17944	0.615702	0.965535	0.334277	1	0.475894	0	FALSE	ENSG00000118495.21	ENSG00000118495	6	PLAGL1	protein_coding	4430	PLAG1 like zinc finger 1 [Source:HGNC Symbol;Acc:HGNC:9046]	5325	A1YLA1	A1YLA1
106.346	-0.735291	0.155717	-0.965398	0.334345	1	0.475805	0	FALSE	ENSG00000184949.18	ENSG00000184949	22	FAM227A	protein_coding	10396	family with sequence similarity 227 member A [Source:HGNC Symbol;Acc:HGNC:44197]	646851	F5H4B4	F5H4B4
5.22602	-1.13319	0.568656	-0.964081	0.335005	1	0.474948	0	FALSE	ENSG00000125378.16	ENSG00000125378	14	BMP4	protein_coding	1931	bone morphogenetic protein 4 [Source:HGNC Symbol;Acc:HGNC:1071]	652	P12644	P12644
8.64942	0.974572	0.404402	0.963422	0.335336	1	0.47452	0	FALSE	ENSG00000113319.13	ENSG00000113319	5	RASGRF2	protein_coding	8482	Ras protein specific guanine nucleotide releasing factor 2 [Source:HGNC Symbol;Acc:HGNC:9876]	5924	O14827	O14827
6.03218	1.00514	0.436612	0.962348	0.335875	1	0.473823	0	FALSE	ENSG00000239948.2	ENSG00000239948	19	RN7SL368P	misc_RNA	277	RNA, 7SL, cytoplasmic 368, pseudogene [Source:HGNC Symbol;Acc:HGNC:46384]	106479357	NA	NA
20.5545	0.887334	0.314361	0.961861	0.33612	1	0.473506	0	FALSE	ENSG00000172889.16	ENSG00000172889	9	EGFL7	protein_coding	2125	EGF like domain multiple 7 [Source:HGNC Symbol;Acc:HGNC:20594]	51162	A0A024R8F5	A0A024R8F5
3.0888	1.29858	0.742236	0.96144	0.336331	1	0.473233	0	FALSE	ENSG00000244018.1	ENSG00000244018	8	RPL35P6	processed_pseudogene	372	ribosomal protein L35 pseudogene 6 [Source:HGNC Symbol;Acc:HGNC:35520]	100271007	NA	NA
54.9608	-0.752546	0.174327	-0.961316	0.336393	1	0.473153	0	FALSE	ENSG00000273066.5	ENSG00000273066	9	ENSG00000273066	lncRNA	4244	novel transcript	NA	NA	NA
5.28268	1.0828	0.518235	0.960632	0.336737	1	0.472709	0	FALSE	ENSG00000264346.1	ENSG00000264346	22	SNORA77B	snoRNA	125	small nucleolar RNA, H/ACA box 77B [Source:HGNC Symbol;Acc:HGNC:52221]	109617010	NA	NA
826.995	0.655007	0.0729533	0.960122	0.336994	1	0.472378	0	FALSE	ENSG00000177879.17	ENSG00000177879	5	AP3S1	protein_coding	1670	adaptor related protein complex 3 subunit sigma 1 [Source:HGNC Symbol;Acc:HGNC:2013]	1176	Q92572	Q92572
281.15	-0.669085	0.0876776	-0.959452	0.337331	1	0.471944	0	FALSE	ENSG00000173894.11	ENSG00000173894	17	CBX2	protein_coding	4628	chromobox 2 [Source:HGNC Symbol;Acc:HGNC:1552]	84733	Q14781	Q14781
9.71275	-1.01361	0.447435	-0.95801	0.338058	1	0.471009	0	FALSE	ENSG00000272732.1	ENSG00000272732	7	ENSG00000272732	lncRNA	1655	novel transcript	NA	NA	NA
3.63528	-1.31526	0.762809	-0.957379	0.338376	1	0.4706	0	FALSE	ENSG00000226158.1	ENSG00000226158	13	CLCP2	processed_pseudogene	421	Charcot-Leyden crystal protein pseudogene 2 [Source:HGNC Symbol;Acc:HGNC:42536]	NA	NA	NA
10.5675	-0.991664	0.425023	-0.956894	0.338621	1	0.470286	0	FALSE	ENSG00000236846.1	ENSG00000236846	1	ENSG00000236846	lncRNA	613	novel transcript	NA	NA	NA
2769.97	0.73227	0.154044	0.956269	0.338936	1	0.469882	0	FALSE	ENSG00000187908.20	ENSG00000187908	10	DMBT1	protein_coding	7984	deleted in malignant brain tumors 1 [Source:HGNC Symbol;Acc:HGNC:2926]	1755	Q9UGM3	Q9UGM3
8.62513	-1.03734	0.473288	-0.95582	0.339163	1	0.469591	0	FALSE	ENSG00000235568.7	ENSG00000235568	22	NFAM1	protein_coding	5613	NFAT activating protein with ITAM motif 1 [Source:HGNC Symbol;Acc:HGNC:29872]	150372	Q8NET5	Q8NET5
20.3941	0.842255	0.269676	0.954083	0.340042	1	0.468468	0	FALSE	ENSG00000286825.1	ENSG00000286825	14	ENSG00000286825	lncRNA	1217	novel transcript, antisense to RABGGTA	NA	NA	NA
3.57374	-1.29526	0.744816	-0.953661	0.340255	1	0.468195	0	FALSE	ENSG00000227055.1	ENSG00000227055	2	ENSG00000227055	processed_pseudogene	251	centrosomal protein 57kDa _CEP57_ pseudogene	NA	NA	NA
3.53511	1.13565	0.577609	0.953384	0.340395	1	0.468016	0	FALSE	ENSG00000171916.17	ENSG00000171916	17	LGALS9C	protein_coding	2947	galectin 9C [Source:HGNC Symbol;Acc:HGNC:33874]	654346	Q6DKI2	Q6DKI2
5.47092	-1.18758	0.632094	-0.953364	0.340406	1	0.468003	0	FALSE	ENSG00000249996.1	ENSG00000249996	5	PPIC-AS1	lncRNA	561	PPIC antisense RNA 1 [Source:HGNC Symbol;Acc:HGNC:40464]	NA	NA	NA
15.6467	-0.901649	0.332231	-0.953212	0.340483	1	0.467905	0	FALSE	ENSG00000248846.3	ENSG00000248846	5	LINC02065	lncRNA	1941	long intergenic non-protein coding RNA 2065 [Source:HGNC Symbol;Acc:HGNC:52910]	NA	NA	NA
14.3495	0.940801	0.373686	0.95224	0.340975	1	0.467277	0	FALSE	ENSG00000273143.2	ENSG00000273143	10	DUSP5-DT	lncRNA	3011	DUSP5 divergent transcript [Source:HGNC Symbol;Acc:HGNC:55154]	NA	NA	NA
5.09935	-1.11642	0.559037	-0.950668	0.341773	1	0.466262	0	FALSE	ENSG00000287250.1	ENSG00000287250	2	ENSG00000287250	lncRNA	1154	novel transcript	NA	NA	NA
8.0082	-1.07298	0.513624	-0.950147	0.342038	1	0.465926	0	FALSE	ENSG00000219626.9	ENSG00000219626	2	FAM228B	protein_coding	2616	family with sequence similarity 228 member B [Source:HGNC Symbol;Acc:HGNC:24736]	375190	A0A087WZA1	A0A087WZA1
5.11104	-1.302	0.755265	-0.949384	0.342425	1	0.465434	0	FALSE	ENSG00000260093.1	ENSG00000260093	8	MSRA-DT	lncRNA	3770	MSRA divergent transcript [Source:HGNC Symbol;Acc:HGNC:55400]	NA	NA	NA
30.7141	-0.796541	0.223337	-0.947352	0.343459	1	0.464124	0	FALSE	ENSG00000172461.11	ENSG00000172461	6	FUT9	protein_coding	12793	fucosyltransferase 9 [Source:HGNC Symbol;Acc:HGNC:4020]	10690	Q9Y231	Q9Y231
12.0908	-1.00268	0.441179	-0.946828	0.343726	1	0.463787	0	FALSE	ENSG00000204581.3	ENSG00000204581	2	ACOXL-AS1	lncRNA	3026	ACOXL antisense RNA 1 [Source:HGNC Symbol;Acc:HGNC:41112]	400997	NA	NA
5.42808	1.06901	0.511461	0.946395	0.343947	1	0.463508	0	FALSE	ENSG00000279623.1	ENSG00000279623	10	ENSG00000279623	lncRNA	587	novel transcript, sense intronic to DNAJC1	NA	NA	NA
7.60108	0.975168	0.412656	0.945594	0.344356	1	0.462993	0	FALSE	ENSG00000204776.6	ENSG00000204776	9	IGKV1OR-3	IG_V_pseudogene	348	immunoglobulin kappa variable 1/OR-3 _pseudogene_ [Source:HGNC Symbol;Acc:HGNC:5762]	NA	NA	NA
9.48255	1.07195	0.515339	0.944982	0.344668	1	0.462599	0	FALSE	ENSG00000172828.13	ENSG00000172828	16	CES3	protein_coding	3858	carboxylesterase 3 [Source:HGNC Symbol;Acc:HGNC:1865]	23491	Q6UWW8	Q6UWW8
121.21	0.704741	0.126944	0.943554	0.345398	1	0.461681	0	FALSE	ENSG00000181031.16	ENSG00000181031	17	RPH3AL	protein_coding	2809	rabphilin 3A like _without C2 domains_ [Source:HGNC Symbol;Acc:HGNC:10296]	9501	Q9UNE2	Q9UNE2
194.755	0.8413	0.271675	0.943546	0.345402	1	0.461675	0	FALSE	ENSG00000125735.11	ENSG00000125735	19	TNFSF14	protein_coding	4487	TNF superfamily member 14 [Source:HGNC Symbol;Acc:HGNC:11930]	8740	O43557	O43557
3.28832	1.18427	0.63572	0.942729	0.34582	1	0.46115	0	FALSE	ENSG00000089199.10	ENSG00000089199	20	CHGB	protein_coding	2462	chromogranin B [Source:HGNC Symbol;Acc:HGNC:1930]	1114	P05060	P05060
14.6118	-0.967977	0.406298	-0.942694	0.345837	1	0.461128	0	FALSE	ENSG00000149922.12	ENSG00000149922	16	TBX6	protein_coding	2162	T-box transcription factor 6 [Source:HGNC Symbol;Acc:HGNC:11605]	6911	O95947	O95947
77.0309	-0.757463	0.183042	-0.942409	0.345983	1	0.460945	0	FALSE	ENSG00000077420.16	ENSG00000077420	10	APBB1IP	protein_coding	2633	amyloid beta precursor protein binding family B member 1 interacting protein [Source:HGNC Symbol;Acc:HGNC:17379]	54518	Q7Z5R6	Q7Z5R6
473.771	0.674522	0.0953921	0.938852	0.347807	1	0.458662	0	FALSE	ENSG00000256087.7	ENSG00000256087	19	ZNF432	protein_coding	4637	zinc finger protein 432 [Source:HGNC Symbol;Acc:HGNC:20810]	9668	A0A024R4I3	A0A024R4I3
3.43806	-1.4228	0.893026	-0.938201	0.348141	1	0.458244	0	FALSE	ENSG00000227394.1	ENSG00000227394	2	RPL11P1	processed_pseudogene	582	ribosomal protein L11 pseudogene 1 [Source:HGNC Symbol;Acc:HGNC:37021]	100133170	NA	NA
8.5654	-1.0383	0.483642	-0.937342	0.348583	1	0.457694	0	FALSE	ENSG00000229091.3	ENSG00000229091	7	HSPA8P8	processed_pseudogene	1942	heat shock protein family A _Hsp70_ member 8 pseudogene 8 [Source:HGNC Symbol;Acc:HGNC:44923]	100287551	NA	NA
10.2652	0.938491	0.3773	0.936995	0.348761	1	0.457472	0	FALSE	ENSG00000277112.4	ENSG00000277112	20	ANKRD20A21P	transcribed_unprocessed_pseudogene	3588	ankyrin repeat domain 20 family member A21, pseudogene [Source:HGNC Symbol;Acc:HGNC:52329]	NA	NA	NA
7.67777	-1.08117	0.529733	-0.936708	0.348909	1	0.457288	0	FALSE	ENSG00000280399.1	ENSG00000280399	3	ENSG00000280399	TEC	3691	TEC	NA	NA	NA
183.379	-0.717862	0.142064	-0.935492	0.349535	1	0.45651	0	FALSE	ENSG00000186871.7	ENSG00000186871	X	ERCC6L	protein_coding	4344	ERCC excision repair 6 like, spindle assembly checkpoint helicase [Source:HGNC Symbol;Acc:HGNC:20794]	54821	Q2NKX8	Q2NKX8
949.104	-0.713499	0.137633	-0.933909	0.350351	1	0.455497	0	FALSE	ENSG00000134057.15	ENSG00000134057	5	CCNB1	protein_coding	2029	cyclin B1 [Source:HGNC Symbol;Acc:HGNC:1579]	891	P14635	P14635
894.881	0.669176	0.0902741	0.932861	0.350892	1	0.454827	0	FALSE	ENSG00000169118.18	ENSG00000169118	15	CSNK1G1	protein_coding	8085	casein kinase 1 gamma 1 [Source:HGNC Symbol;Acc:HGNC:2454]	53944	U3KQB3	U3KQB3
13.9193	-0.947559	0.389267	-0.931484	0.351603	1	0.453947	0	FALSE	ENSG00000128011.5	ENSG00000128011	19	LRFN1	protein_coding	3579	leucine rich repeat and fibronectin type III domain containing 1 [Source:HGNC Symbol;Acc:HGNC:29290]	57622	Q9P244	Q9P244
4.87204	1.0772	0.528456	0.931457	0.351617	1	0.45393	0	FALSE	ENSG00000187013.4	ENSG00000187013	17	LINC02875	lncRNA	1530	long intergenic non-protein coding RNA 2875 [Source:HGNC Symbol;Acc:HGNC:32699]	388407	NA	NA
154.352	0.725818	0.151257	0.931231	0.351734	1	0.453786	0	FALSE	ENSG00000178184.16	ENSG00000178184	18	PARD6G	protein_coding	3836	par-6 family cell polarity regulator gamma [Source:HGNC Symbol;Acc:HGNC:16076]	84552	Q9BYG4	Q9BYG4
3.95337	-1.28956	0.757292	-0.930419	0.352154	1	0.453267	0	FALSE	ENSG00000261610.1	ENSG00000261610	21	ENSG00000261610	lncRNA	1782	novel transcript	NA	NA	NA
91.5009	-0.732984	0.159239	-0.929554	0.352602	1	0.452715	0	FALSE	ENSG00000141854.10	ENSG00000141854	19	MISP3	protein_coding	2187	MISP family member 3 [Source:HGNC Symbol;Acc:HGNC:26963]	113230	Q96FF7	Q96FF7
3.47615	1.19262	0.653861	0.92933	0.352718	1	0.452572	0	FALSE	ENSG00000265345.1	ENSG00000265345	12	MIR5188	miRNA	113	microRNA 5188 [Source:HGNC Symbol;Acc:HGNC:43502]	100847004	NA	NA
28.111	0.842358	0.277289	0.928258	0.353274	1	0.451889	0	FALSE	ENSG00000121690.11	ENSG00000121690	11	DEPDC7	protein_coding	2012	DEP domain containing 7 [Source:HGNC Symbol;Acc:HGNC:29899]	91614	Q96QD5	Q96QD5
10.2162	1.08032	0.53458	0.926629	0.354119	1	0.450851	0	FALSE	ENSG00000162896.6	ENSG00000162896	1	PIGR	protein_coding	4275	polymeric immunoglobulin receptor [Source:HGNC Symbol;Acc:HGNC:8968]	5284	P01833	P01833
12.8058	0.921327	0.363348	0.925735	0.354584	1	0.450281	0	FALSE	ENSG00000278763.1	ENSG00000278763	9	FAM27B	processed_pseudogene	213	family with sequence similarity 27 member B [Source:HGNC Symbol;Acc:HGNC:23667]	NA	NA	NA
29.2555	-0.85816	0.295194	-0.925485	0.354714	1	0.450122	0	FALSE	ENSG00000166153.17	ENSG00000166153	12	DEPDC4	protein_coding	3324	DEP domain containing 4 [Source:HGNC Symbol;Acc:HGNC:22952]	120863	Q8N2C3	Q8N2C3
4.70549	-1.16814	0.630392	-0.925098	0.354915	1	0.449876	0	FALSE	ENSG00000279057.1	ENSG00000279057	16	ENSG00000279057	TEC	1573	tec	NA	NA	NA
5.5416	1.12122	0.579967	0.924638	0.355154	1	0.449583	0	FALSE	ENSG00000166106.4	ENSG00000166106	11	ADAMTS15	protein_coding	6006	ADAM metallopeptidase with thrombospondin type 1 motif 15 [Source:HGNC Symbol;Acc:HGNC:16305]	170689	Q8TE58	Q8TE58
3.27919	1.16463	0.627811	0.923321	0.35584	1	0.448745	0	FALSE	ENSG00000207004.1	ENSG00000207004	14	RNU6-301P	snRNA	107	RNA, U6 small nuclear 301, pseudogene [Source:HGNC Symbol;Acc:HGNC:47264]	106481274	NA	NA
10.2354	-0.949913	0.395876	-0.921879	0.356592	1	0.447829	0	FALSE	ENSG00000285665.1	ENSG00000285665	1	TOP1P1	processed_pseudogene	661	DNA topoisomerase I pseudogene 1 [Source:HGNC Symbol;Acc:HGNC:11987]	NA	NA	NA
7.47857	-1.03223	0.485194	-0.921837	0.356613	1	0.447802	0	FALSE	ENSG00000163645.15	ENSG00000163645	3	ERICH6	protein_coding	2021	glutamate rich 6 [Source:HGNC Symbol;Acc:HGNC:28602]	131831	Q7L0X2	Q7L0X2
5.38192	1.16787	0.632681	0.921337	0.356875	1	0.447484	0	FALSE	ENSG00000275612.1	ENSG00000275612	11	ENSG00000275612	lncRNA	443	novel transcript, sense intronic to OVCH2	NA	NA	NA
3.97737	-1.2099	0.6784	-0.921189	0.356952	1	0.447391	0	FALSE	ENSG00000147180.17	ENSG00000147180	X	ZNF711	protein_coding	4844	zinc finger protein 711 [Source:HGNC Symbol;Acc:HGNC:13128]	7552	Q9Y462	Q9Y462
424.811	-0.657617	0.0788817	-0.921053	0.357023	1	0.447304	0	FALSE	ENSG00000095002.15	ENSG00000095002	2	MSH2	protein_coding	7893	mutS homolog 2 [Source:HGNC Symbol;Acc:HGNC:7325]	4436	P43246	P43246
7.42919	1.0715	0.528467	0.920654	0.357231	1	0.447051	0	FALSE	ENSG00000287200.1	ENSG00000287200	12	ENSG00000287200	lncRNA	2042	novel transcript, antisense to INHBEand GLI1	124902947	NA	NA
8.44529	-1.10055	0.560435	-0.919984	0.357581	1	0.446625	0	FALSE	ENSG00000172987.13	ENSG00000172987	10	HPSE2	protein_coding	4326	heparanase 2 _inactive_ [Source:HGNC Symbol;Acc:HGNC:18374]	60495	Q8WWQ2	Q8WWQ2
7.30872	1.18056	0.647525	0.919806	0.357674	1	0.446513	0	FALSE	ENSG00000124785.9	ENSG00000124785	6	NRN1	protein_coding	1795	neuritin 1 [Source:HGNC Symbol;Acc:HGNC:17972]	51299	Q9NPD7	Q9NPD7
20.6224	0.863127	0.302767	0.918742	0.35823	1	0.445838	0	FALSE	ENSG00000205488.9	ENSG00000205488	10	CALML3-AS1	lncRNA	8739	CALML3 antisense RNA 1 [Source:HGNC Symbol;Acc:HGNC:44682]	NA	NA	NA
3.58285	-1.23493	0.707732	-0.918386	0.358417	1	0.445611	0	FALSE	ENSG00000290319.1	ENSG00000290319	7	ENSG00000290319	lncRNA	950	novel transcript	NA	NA	NA
77.6922	-0.744453	0.173854	-0.917379	0.358944	1	0.444973	0	FALSE	ENSG00000116990.11	ENSG00000116990	1	MYCL	protein_coding	3522	MYCL proto-oncogene, bHLH transcription factor [Source:HGNC Symbol;Acc:HGNC:7555]	4610	P12524	P12524
11.6375	0.905532	0.349587	0.916995	0.359145	1	0.44473	0	FALSE	ENSG00000267688.1	ENSG00000267688	19	ENSG00000267688	lncRNA	472	novel transcript, antisense to GNA11	NA	NA	NA
6.05052	1.01378	0.467925	0.916414	0.35945	1	0.444362	0	FALSE	ENSG00000232070.9	ENSG00000232070	14	TMEM253	protein_coding	1611	transmembrane protein 253 [Source:HGNC Symbol;Acc:HGNC:32545]	643382	P0C7T8	P0C7T8
7.01455	0.997512	0.450357	0.91605	0.359641	1	0.444131	0	FALSE	ENSG00000092421.17	ENSG00000092421	5	SEMA6A	protein_coding	6828	semaphorin 6A [Source:HGNC Symbol;Acc:HGNC:10738]	57556	A0A0A0MQU6	A0A0A0MQU6
6.66747	1.12509	0.589655	0.916006	0.359664	1	0.444103	0	FALSE	ENSG00000234785.1	ENSG00000234785	X	EEF1GP5	processed_pseudogene	1310	eukaryotic translation elongation factor 1 gamma pseudogene 5 [Source:HGNC Symbol;Acc:HGNC:44560]	642357	NA	NA
9.37405	-1.11085	0.57433	-0.915662	0.359844	1	0.443885	0	FALSE	ENSG00000229586.2	ENSG00000229586	17	TNPO1P3	processed_pseudogene	2662	transportin 1 pseudogene 3 [Source:HGNC Symbol;Acc:HGNC:50718]	339257	NA	NA
8.64317	-0.990974	0.443499	-0.915475	0.359942	1	0.443767	0	FALSE	ENSG00000214190.2	ENSG00000214190	9	RNF152P1	processed_pseudogene	604	ring finger protein 152 pseudogene 1 [Source:HGNC Symbol;Acc:HGNC:49743]	NA	NA	NA
13.4707	-0.901125	0.34584	-0.914187	0.360618	1	0.442952	0	FALSE	ENSG00000265590.10	ENSG00000265590	21	CFAP298-TCP10L	protein_coding	7312	CFAP298-TCP10L readthrough [Source:HGNC Symbol;Acc:HGNC:54636]	110091775	NA	NA
4.24154	-1.15913	0.628238	-0.91393	0.360753	1	0.44279	0	FALSE	ENSG00000280828.1	ENSG00000280828	7	ENSG00000280828	unprocessed_pseudogene	829	pseudogene similar to part of tousled-like kinase 2 _TLK2_	NA	NA	NA
5.0226	-1.10255	0.567036	-0.912801	0.361347	1	0.442075	0	FALSE	ENSG00000244327.1	ENSG00000244327	3	ENSG00000244327	lncRNA	765	novel transcript, sense overlapping to ATR	NA	NA	NA
6.34953	1.07596	0.53792	0.912767	0.361365	1	0.442054	0	FALSE	ENSG00000105146.14	ENSG00000105146	19	AURKC	protein_coding	1610	aurora kinase C [Source:HGNC Symbol;Acc:HGNC:11391]	6795	Q9UQB9	Q9UQB9
21.7184	-0.841401	0.281447	-0.911144	0.362219	1	0.441028	0	FALSE	ENSG00000261096.1	ENSG00000261096	2	ENSG00000261096	lncRNA	2507	novel transcript	NA	NA	NA
8.01249	-1.01317	0.470305	-0.910496	0.362561	1	0.440619	0	FALSE	ENSG00000228775.8	ENSG00000228775	7	WEE2-AS1	lncRNA	2475	WEE2 antisense RNA 1 [Source:HGNC Symbol;Acc:HGNC:48669]	285962	NA	NA
3.75427	1.20899	0.685737	0.910016	0.362814	1	0.440316	0	FALSE	ENSG00000228590.4	ENSG00000228590	2	MIR4432HG	lncRNA	5176	MIR4432 host gene [Source:NCBI gene _formerly Entrezgene_;Acc:106660609]	124906010	NA	NA
5.56771	-1.09952	0.566634	-0.908102	0.363824	1	0.439108	0	FALSE	ENSG00000240996.1	ENSG00000240996	10	ENSG00000240996	lncRNA	667	novel transcript	NA	NA	NA
3.15796	-1.31946	0.808932	-0.907982	0.363888	1	0.439033	0	FALSE	ENSG00000281538.1	ENSG00000281538	22	ENSG00000281538	lncRNA	631	novel transcript	NA	NA	NA
43.5184	0.85564	0.298747	0.906041	0.364914	1	0.437809	0	FALSE	ENSG00000183378.13	ENSG00000183378	11	OVCH2	protein_coding	1978	ovochymase 2 [Source:HGNC Symbol;Acc:HGNC:29970]	341277	A0A087X1V8	A0A087X1V8
5.04498	1.04002	0.502504	0.905576	0.36516	1	0.437517	0	FALSE	ENSG00000232284.9	ENSG00000232284	1	GNG12-AS1	lncRNA	2232	GNG12, DIRAS3 and WLS antisense RNA 1 [Source:HGNC Symbol;Acc:HGNC:43938]	100289178	NA	NA
7.85677	0.99407	0.451894	0.905317	0.365298	1	0.437353	0	FALSE	ENSG00000266017.1	ENSG00000266017	9	MIR4477B	miRNA	81	microRNA 4477b [Source:HGNC Symbol;Acc:HGNC:41898]	100616194	NA	NA
4.6132	1.08122	0.548778	0.904287	0.365843	1	0.436705	0	FALSE	ENSG00000267107.9	ENSG00000267107	19	PCAT19	lncRNA	3477	prostate cancer associated transcript 19 [Source:HGNC Symbol;Acc:HGNC:49593]	100505495	NA	NA
13.4723	-0.920621	0.371441	-0.903667	0.366172	1	0.436315	0	FALSE	ENSG00000290476.1	ENSG00000290476	13	ENSG00000290476	lncRNA	1296	novel transcript	NA	NA	NA
38.8059	-0.864748	0.309959	-0.902655	0.366709	1	0.435679	0	FALSE	ENSG00000133069.17	ENSG00000133069	1	TMCC2	protein_coding	3968	transmembrane and coiled-coil domain family 2 [Source:HGNC Symbol;Acc:HGNC:24239]	9911	O75069	O75069
638.614	-0.711176	0.139871	-0.902361	0.366865	1	0.435494	0	FALSE	ENSG00000131398.15	ENSG00000131398	19	KCNC3	protein_coding	6747	potassium voltage-gated channel subfamily C member 3 [Source:HGNC Symbol;Acc:HGNC:6235]	3748	Q14003	Q14003
36.6899	0.837627	0.28002	0.902309	0.366893	1	0.435461	0	FALSE	ENSG00000187134.14	ENSG00000187134	10	AKR1C1	protein_coding	6543	aldo-keto reductase family 1 member C1 [Source:HGNC Symbol;Acc:HGNC:384]	1645	Q04828	Q04828
4.73159	-1.13976	0.614901	-0.90225	0.366924	1	0.435424	0	FALSE	ENSG00000122986.14	ENSG00000122986	12	HVCN1	protein_coding	2189	hydrogen voltage gated channel 1 [Source:HGNC Symbol;Acc:HGNC:28240]	84329	Q96D96	Q96D96
4.26938	-1.15117	0.629467	-0.899508	0.368382	1	0.433701	0	FALSE	ENSG00000234261.6	ENSG00000234261	6	ENSG00000234261	lncRNA	2239	novel transcript	NA	NA	NA
9.62075	-0.973905	0.433409	-0.897404	0.369504	1	0.432381	0	FALSE	ENSG00000278997.1	ENSG00000278997	1	ENSG00000278997	TEC	1360	TEC	NA	NA	NA
3.17045	1.24476	0.73649	0.895868	0.370323	1	0.431419	0	FALSE	ENSG00000121297.8	ENSG00000121297	19	TSHZ3	protein_coding	5065	teashirt zinc finger homeobox 3 [Source:HGNC Symbol;Acc:HGNC:30700]	57616	Q63HK5	Q63HK5
3.85019	1.0939	0.568801	0.894764	0.370913	1	0.430728	0	FALSE	ENSG00000255040.1	ENSG00000255040	11	MORF4L1P3	processed_pseudogene	950	mortality factor 4 like 1 pseudogene 3 [Source:HGNC Symbol;Acc:HGNC:20402]	NA	NA	NA
7.10862	0.976978	0.438141	0.894726	0.370934	1	0.430704	0	FALSE	ENSG00000284837.1	ENSG00000284837	17	ENSG00000284837	lncRNA	1821	novel transcript	339166	NA	NA
7.73803	0.951422	0.409906	0.894009	0.371317	1	0.430255	0	FALSE	ENSG00000137474.23	ENSG00000137474	11	MYO7A	protein_coding	7483	myosin VIIA [Source:HGNC Symbol;Acc:HGNC:7606]	4647	Q13402	Q13402
22.8559	0.911472	0.365442	0.893465	0.371608	1	0.429915	0	FALSE	ENSG00000169604.21	ENSG00000169604	2	ANTXR1	protein_coding	5858	ANTXR cell adhesion molecule 1 [Source:HGNC Symbol;Acc:HGNC:21014]	84168	Q96EC6	Q96EC6
7.4443	-1.02633	0.494656	-0.892272	0.372247	1	0.429169	0	FALSE	ENSG00000223779.6	ENSG00000223779	1	ENSG00000223779	unprocessed_pseudogene	869	novel pseudogene, similar to phosphodiesterase 4D interacting protein PDE4DIP	NA	NA	NA
19.6853	-0.903178	0.357434	-0.890279	0.373316	1	0.427923	0	FALSE	ENSG00000207547.1	ENSG00000207547	7	MIR25	miRNA	84	microRNA 25 [Source:HGNC Symbol;Acc:HGNC:31609]	407014	NA	NA
12.1597	0.867862	0.317889	0.889932	0.373502	1	0.427707	0	FALSE	ENSG00000224533.4	ENSG00000224533	X	TMLHE-AS1	lncRNA	1702	TMLHE antisense RNA 1 [Source:HGNC Symbol;Acc:HGNC:44261]	101927830	NA	NA
4.08678	-1.23758	0.733951	-0.889185	0.373904	1	0.42724	0	FALSE	ENSG00000252494.1	ENSG00000252494	11	RNU6-126P	snRNA	103	RNA, U6 small nuclear 126, pseudogene [Source:HGNC Symbol;Acc:HGNC:47089]	106479622	NA	NA
42.8086	-0.800362	0.242327	-0.888879	0.374068	1	0.427049	0	FALSE	ENSG00000184785.6	ENSG00000184785	X	SMIM10	protein_coding	1483	small integral membrane protein 10 [Source:HGNC Symbol;Acc:HGNC:41913]	644538	P0DMW3	P0DMW3
68.0783	1.19642	0.688077	0.888643	0.374195	1	0.426902	0	FALSE	ENSG00000130508.11	ENSG00000130508	2	PXDN	protein_coding	6817	peroxidasin [Source:HGNC Symbol;Acc:HGNC:14966]	7837	Q92626	Q92626
10.2149	-0.986838	0.452504	-0.888114	0.374479	1	0.426572	0	FALSE	ENSG00000265222.1	ENSG00000265222	17	ENSG00000265222	lncRNA	927	novel transcript, sense intronic MYO1D	105371734	NA	NA
245.582	-0.801588	0.24392	-0.888099	0.374487	1	0.426563	0	FALSE	ENSG00000123975.5	ENSG00000123975	9	CKS2	protein_coding	616	CDC28 protein kinase regulatory subunit 2 [Source:HGNC Symbol;Acc:HGNC:2000]	1164	P33552	P33552
4.30365	-1.15931	0.647008	-0.887697	0.374704	1	0.426312	0	FALSE	ENSG00000269054.3	ENSG00000269054	19	ZNF497-AS1	lncRNA	1835	ZNF497 antisense RNA 1 [Source:HGNC Symbol;Acc:HGNC:55277]	NA	NA	NA
4.21425	1.09176	0.57185	0.886241	0.375488	1	0.425404	0	FALSE	ENSG00000101850.13	ENSG00000101850	X	GPR143	protein_coding	1645	G protein-coupled receptor 143 [Source:HGNC Symbol;Acc:HGNC:20145]	4935	P51810	P51810
5.76349	-1.06022	0.536269	-0.886239	0.375489	1	0.425403	0	FALSE	ENSG00000278486.1	ENSG00000278486	9	YRDCP1	processed_pseudogene	643	yrdC N_6_-threonylcarbamoyltransferase domain containing pseudogene 1 [Source:HGNC Symbol;Acc:HGNC:39919]	100420501	NA	NA
4.6537	-1.26591	0.769499	-0.884928	0.376196	1	0.424586	0	FALSE	ENSG00000272672.1	ENSG00000272672	1	ENSG00000272672	lncRNA	547	novel transcript	NA	NA	NA
7.34166	-1.05488	0.532271	-0.882847	0.377319	1	0.423291	0	FALSE	ENSG00000288597.1	ENSG00000288597	X	ENSG00000288597	lncRNA	4248	novel transcript	51209	Q9NP90	Q9NP90
3.3593	-1.25429	0.758563	-0.882358	0.377583	1	0.422987	0	FALSE	ENSG00000258788.3	ENSG00000258788	14	CKS1BP1	processed_pseudogene	240	CDC28 protein kinase regulatory subunit 1B pseudogene 1 [Source:HGNC Symbol;Acc:HGNC:20004]	NA	NA	NA
8.17327	-1.04955	0.526613	-0.882212	0.377662	1	0.422896	0	FALSE	ENSG00000272885.1	ENSG00000272885	4	ENSG00000272885	lncRNA	420	novel transcript	NA	NA	NA
70.8411	-0.785257	0.227229	-0.881467	0.378065	1	0.422434	0	FALSE	ENSG00000196408.12	ENSG00000196408	16	NOXO1	protein_coding	1618	NADPH oxidase organizer 1 [Source:HGNC Symbol;Acc:HGNC:19404]	124056	A8K832	A8K832
1141.19	0.71203	0.144171	0.881367	0.378119	1	0.422371	0	FALSE	ENSG00000137393.10	ENSG00000137393	6	RNF144B	protein_coding	5032	ring finger protein 144B [Source:HGNC Symbol;Acc:HGNC:21578]	255488	Q7Z419	Q7Z419
8.55381	-0.973574	0.441292	-0.880621	0.378523	1	0.421907	0	FALSE	ENSG00000205771.9	ENSG00000205771	15	CATSPER2P1	transcribed_unprocessed_pseudogene	1579	cation channel sperm associated 2 pseudogene 1 [Source:HGNC Symbol;Acc:HGNC:31054]	440278	NA	NA
17.5314	-0.932924	0.395156	-0.880566	0.378553	1	0.421874	0	FALSE	ENSG00000116574.6	ENSG00000116574	1	RHOU	protein_coding	3965	ras homolog family member U [Source:HGNC Symbol;Acc:HGNC:17794]	58480	A0A024R3Q7	A0A024R3Q7
3.58554	-1.23739	0.741825	-0.879489	0.379136	1	0.421205	0	FALSE	ENSG00000261386.2	ENSG00000261386	16	ENSG00000261386	lncRNA	798	novel transcript	NA	NA	NA
37.2586	-0.827431	0.276456	-0.87706	0.380454	1	0.419698	0	FALSE	ENSG00000185347.18	ENSG00000185347	14	TEDC1	protein_coding	4437	tubulin epsilon and delta complex 1 [Source:HGNC Symbol;Acc:HGNC:20127]	283643	Q86SX3	Q86SX3
3.12209	-1.42167	0.955021	-0.876111	0.380969	1	0.41911	0	FALSE	ENSG00000211786.3	ENSG00000211786	14	TRAV8-2	TR_V_gene	566	T cell receptor alpha variable 8-2 [Source:HGNC Symbol;Acc:HGNC:12147]	28684	NA	NA
19.5665	-0.950892	0.417966	-0.875501	0.381301	1	0.418732	0	FALSE	ENSG00000261668.1	ENSG00000261668	4	ENSG00000261668	lncRNA	3843	novel transcript, antisense HSPA4L	NA	NA	NA
3.44133	1.26196	0.773289	0.875474	0.381316	1	0.418715	0	FALSE	ENSG00000283575.1	ENSG00000283575	1	U6	snRNA	96	U6 spliceosomal RNA [Source:RFAM;Acc:RF00026]	124904687	NA	NA
6.20215	-1.05597	0.538261	-0.875047	0.381548	1	0.418451	0	FALSE	ENSG00000202382.1	ENSG00000202382	2	Y_RNA	misc_RNA	102	Y RNA [Source:RFAM;Acc:RF00019]	NA	NA	NA
40.9012	1.05853	0.542021	0.8737	0.382282	1	0.417616	0	FALSE	ENSG00000118308.16	ENSG00000118308	12	IRAG2	protein_coding	4540	inositol 1,4,5-triphosphate receptor associated 2 [Source:HGNC Symbol;Acc:HGNC:6690]	4033	Q12912	Q12912
3.33157	1.13357	0.627921	0.873689	0.382288	1	0.41761	0	FALSE	ENSG00000286267.1	ENSG00000286267	21	ENSG00000286267	TEC	479	TEC	NA	NA	NA
4.65164	-1.10612	0.596507	-0.873675	0.382295	1	0.417601	0	FALSE	ENSG00000078814.18	ENSG00000078814	20	MYH7B	protein_coding	6551	myosin heavy chain 7B [Source:HGNC Symbol;Acc:HGNC:15906]	57644	A7E2Y1	A7E2Y1
20.0658	0.791872	0.236945	0.87324	0.382532	1	0.417332	0	FALSE	ENSG00000238123.1	ENSG00000238123	X	MID1IP1-AS1	lncRNA	376	MID1IP1 antisense RNA 1 [Source:HGNC Symbol;Acc:HGNC:40932]	NA	NA	NA
4.41616	1.09523	0.584653	0.87277	0.382789	1	0.417041	0	FALSE	ENSG00000214108.4	ENSG00000214108	5	TPT1P5	processed_pseudogene	521	TPT1 pseudogene 5 [Source:HGNC Symbol;Acc:HGNC:49296]	100421420	NA	NA
4.94655	-1.07162	0.558901	-0.870743	0.383894	1	0.415788	0	FALSE	ENSG00000211448.14	ENSG00000211448	14	DIO2	protein_coding	6367	iodothyronine deiodinase 2 [Source:HGNC Symbol;Acc:HGNC:2884]	1734	A8K845	A8K845
3.58741	1.14248	0.64049	0.870453	0.384053	1	0.415609	0	FALSE	ENSG00000087116.17	ENSG00000087116	5	ADAMTS2	protein_coding	6783	ADAM metallopeptidase with thrombospondin type 1 motif 2 [Source:HGNC Symbol;Acc:HGNC:218]	9509	O95450	O95450
50.0458	-0.765079	0.207012	-0.870075	0.384259	1	0.415376	0	FALSE	ENSG00000255857.8	ENSG00000255857	12	PXN-AS1	lncRNA	2525	PXN antisense RNA 1 [Source:HGNC Symbol;Acc:HGNC:44123]	100506649	NA	NA
5.51224	0.999574	0.476974	0.869255	0.384707	1	0.414869	0	FALSE	ENSG00000286478.1	ENSG00000286478	7	ENSG00000286478	lncRNA	489	novel transcript, antisense to HIBADH	NA	NA	NA
207.739	-0.693914	0.125456	-0.868445	0.385151	1	0.414369	0	FALSE	ENSG00000100350.16	ENSG00000100350	22	FOXRED2	protein_coding	5640	FAD dependent oxidoreductase domain containing 2 [Source:HGNC Symbol;Acc:HGNC:26264]	80020	Q8IWF2	Q8IWF2
129.492	0.691668	0.123159	0.866405	0.386268	1	0.413111	0	FALSE	ENSG00000173156.7	ENSG00000173156	11	RHOD	protein_coding	1104	ras homolog family member D [Source:HGNC Symbol;Acc:HGNC:670]	29984	E9PIG5	E9PIG5
162.014	-0.690935	0.122377	-0.865951	0.386517	1	0.412832	0	FALSE	ENSG00000289048.2	ENSG00000289048	8	ENSG00000289048	lncRNA	1044	novel transcript	107986962	NA	NA
4.09488	1.0251	0.508751	0.865128	0.386969	1	0.412324	0	FALSE	ENSG00000282393.1	ENSG00000282393	19	ENSG00000282393	lncRNA	3021	novel transcript	NA	NA	NA
3.62641	-1.2456	0.763643	-0.865119	0.386973	1	0.412319	0	FALSE	ENSG00000249526.1	ENSG00000249526	5	ENSG00000249526	lncRNA	568	novel transcript	NA	NA	NA
59.5724	0.770781	0.214863	0.864822	0.387136	1	0.412136	0	FALSE	ENSG00000148680.16	ENSG00000148680	10	HTR7	protein_coding	3467	5-hydroxytryptamine receptor 7 [Source:HGNC Symbol;Acc:HGNC:5302]	3363	P34969	P34969
4.68898	-1.11817	0.616881	-0.864356	0.387392	1	0.411849	0	FALSE	ENSG00000217325.2	ENSG00000217325	6	PRELID1P1	transcribed_processed_pseudogene	903	PRELID1 pseudogene 1 [Source:HGNC Symbol;Acc:HGNC:43886]	728666	NA	NA
10.6193	-0.951752	0.42495	-0.863137	0.388062	1	0.411099	0	FALSE	ENSG00000218175.2	ENSG00000218175	2	ENSG00000218175	processed_pseudogene	345	ribosomal protein, large, P1 _RPLP1_ pseudogene	NA	NA	NA
1614.41	0.866513	0.326429	0.862518	0.388403	1	0.410718	0	FALSE	ENSG00000131016.17	ENSG00000131016	6	AKAP12	protein_coding	8466	A-kinase anchoring protein 12 [Source:HGNC Symbol;Acc:HGNC:370]	9590	Q02952	Q02952
937.11	0.65897	0.085825	0.862309	0.388517	1	0.41059	0	FALSE	ENSG00000197894.12	ENSG00000197894	4	ADH5	protein_coding	2652	alcohol dehydrogenase 5 _class III_, chi polypeptide [Source:HGNC Symbol;Acc:HGNC:253]	128	P11766	P11766
6.08171	1.06917	0.561788	0.861904	0.38874	1	0.41034	0	FALSE	ENSG00000288761.2	ENSG00000288761	8	ENSG00000288761	lncRNA	1081	novel transcript, antisense to SNAI2	NA	NA	NA
3.56301	-1.23117	0.749934	-0.861681	0.388863	1	0.410203	0	FALSE	ENSG00000182463.16	ENSG00000182463	20	TSHZ2	protein_coding	12236	teashirt zinc finger homeobox 2 [Source:HGNC Symbol;Acc:HGNC:13010]	128553	Q9NRE2	Q9NRE2
3.23902	-1.3072	0.838569	-0.861273	0.389088	1	0.409952	0	FALSE	ENSG00000287033.2	ENSG00000287033	1	ENSG00000287033	lncRNA	632	novel transcript	NA	NA	NA
5.79774	-1.06647	0.559117	-0.861194	0.389131	1	0.409904	0	FALSE	ENSG00000005108.17	ENSG00000005108	7	THSD7A	protein_coding	10655	thrombospondin type 1 domain containing 7A [Source:HGNC Symbol;Acc:HGNC:22207]	221981	Q9UPZ6	Q9UPZ6
4.52858	-1.12885	0.631771	-0.86089	0.389298	1	0.409717	0	FALSE	ENSG00000140527.15	ENSG00000140527	15	WDR93	protein_coding	2395	WD repeat domain 93 [Source:HGNC Symbol;Acc:HGNC:26924]	56964	Q6P2C0	Q6P2C0
170.967	0.702629	0.137096	0.858273	0.390742	1	0.40811	0	FALSE	ENSG00000161647.19	ENSG00000161647	17	MPP3	protein_coding	2996	MAGUK p55 scaffold protein 3 [Source:HGNC Symbol;Acc:HGNC:7221]	4356	D3DX46	D3DX46
3.81693	-1.16886	0.680713	-0.857776	0.391016	1	0.407805	0	FALSE	ENSG00000285238.2	ENSG00000285238	12	ENSG00000285238	protein_coding	8502	novel transcript	NA	NA	NA
3.63453	-1.28912	0.821703	-0.856946	0.391475	1	0.407296	0	FALSE	ENSG00000266507.1	ENSG00000266507	9	MIR4479	miRNA	71	microRNA 4479 [Source:HGNC Symbol;Acc:HGNC:41767]	100616480	NA	NA
5.83331	-1.05083	0.543663	-0.856907	0.391496	1	0.407272	0	FALSE	ENSG00000270894.1	ENSG00000270894	17	ENSG00000270894	lncRNA	421	novel transcript, sense overlapping TAF15	NA	NA	NA
25.9336	-0.812695	0.265789	-0.856815	0.391547	1	0.407216	0	FALSE	ENSG00000289018.2	ENSG00000289018	2	ENSG00000289018	lncRNA	1207	novel transcript	NA	NA	NA
8.04857	-0.978614	0.460788	-0.854301	0.392938	1	0.405676	0	FALSE	ENSG00000066248.15	ENSG00000066248	2	NGEF	protein_coding	3184	neuronal guanine nucleotide exchange factor [Source:HGNC Symbol;Acc:HGNC:7807]	25791	Q8N5V2	Q8N5V2
8.57672	-0.97741	0.459581	-0.853924	0.393147	1	0.405445	0	FALSE	ENSG00000228242.6	ENSG00000228242	3	XPC-AS1	lncRNA	1514	XPC antisense RNA 1 [Source:HGNC Symbol;Acc:HGNC:55014]	NA	NA	NA
36.6534	-0.777401	0.225435	-0.853635	0.393308	1	0.405268	0	FALSE	ENSG00000132938.22	ENSG00000132938	13	MTUS2	protein_coding	7439	microtubule associated scaffold protein 2 [Source:HGNC Symbol;Acc:HGNC:20595]	23281	J3KQA9	J3KQA9
36.5963	-0.763279	0.208907	-0.853572	0.393342	1	0.405229	0	FALSE	ENSG00000186409.19	ENSG00000186409	1	CCDC30	protein_coding	6827	coiled-coil domain containing 30 [Source:HGNC Symbol;Acc:HGNC:26103]	728621	Q5VVM6	Q5VVM6
5.66629	-1.12716	0.635775	-0.852821	0.393759	1	0.40477	0	FALSE	ENSG00000226942.2	ENSG00000226942	16	IL9RP3	unprocessed_pseudogene	1674	interleukin 9 receptor pseudogene 3 [Source:HGNC Symbol;Acc:HGNC:6033]	NA	NA	NA
7.1499	0.970493	0.452256	0.852461	0.393958	1	0.40455	0	FALSE	ENSG00000121753.13	ENSG00000121753	1	ADGRB2	protein_coding	5708	adhesion G protein-coupled receptor B2 [Source:HGNC Symbol;Acc:HGNC:944]	576	O60241	O60241
318.111	0.665925	0.0950765	0.851556	0.394461	1	0.403996	0	FALSE	ENSG00000198853.12	ENSG00000198853	9	RUSC2	protein_coding	5636	RUN and SH3 domain containing 2 [Source:HGNC Symbol;Acc:HGNC:23625]	9853	Q8N2Y8	Q8N2Y8
3.79823	-1.178	0.696463	-0.851495	0.394495	1	0.403959	0	FALSE	ENSG00000265879.1	ENSG00000265879	19	MIR4748	miRNA	82	microRNA 4748 [Source:HGNC Symbol;Acc:HGNC:41557]	100616425	NA	NA
5.24381	-1.06213	0.561112	-0.850403	0.395101	1	0.403292	0	FALSE	ENSG00000212993.6	ENSG00000212993	8	POU5F1B	protein_coding	4765	POU class 5 homeobox 1B [Source:HGNC Symbol;Acc:HGNC:9223]	5462	Q06416	Q06416
3.46368	-1.22971	0.758315	-0.850243	0.39519	1	0.403194	0	FALSE	ENSG00000272966.1	ENSG00000272966	2	ENSG00000272966	lncRNA	462	novel transcript	NA	NA	NA
23.1386	-0.868969	0.334078	-0.850122	0.395257	1	0.40312	0	FALSE	ENSG00000250328.7	ENSG00000250328	5	MGC32805	lncRNA	1424	uncharacterized LOC153163 [Source:NCBI gene _formerly Entrezgene_;Acc:153163]	153163	NA	NA
3.61178	-1.25844	0.792313	-0.850013	0.395318	1	0.403054	0	FALSE	ENSG00000143110.12	ENSG00000143110	1	C1ORF162	protein_coding	2308	chromosome 1 open reading frame 162 [Source:HGNC Symbol;Acc:HGNC:28344]	128346	Q8NEQ5	Q8NEQ5
5.50098	-1.12579	0.636554	-0.849613	0.39554	1	0.40281	0	FALSE	ENSG00000277159.1	ENSG00000277159	13	ENSG00000277159	lncRNA	3590	novel transcript	NA	NA	NA
106.96	-0.695316	0.129928	-0.849342	0.395691	1	0.402644	0	FALSE	ENSG00000100629.17	ENSG00000100629	14	CEP128	protein_coding	4614	centrosomal protein 128 [Source:HGNC Symbol;Acc:HGNC:20359]	145508	Q6ZU80	Q6ZU80
4.61238	-1.11921	0.629174	-0.849119	0.395815	1	0.402508	0	FALSE	ENSG00000287895.1	ENSG00000287895	1	ENSG00000287895	lncRNA	1065	novel transcript	NA	NA	NA
4.6281	-1.25385	0.78886	-0.847916	0.396485	1	0.401773	0	FALSE	ENSG00000263603.1	ENSG00000263603	17	ENSG00000263603	lncRNA	789	novel transcript	NA	NA	NA
594.573	-0.662321	0.0912632	-0.847638	0.39664	1	0.401604	0	FALSE	ENSG00000147526.20	ENSG00000147526	8	TACC1	protein_coding	7770	transforming acidic coiled-coil containing protein 1 [Source:HGNC Symbol;Acc:HGNC:11522]	6867	O75410	O75410
3.14318	1.07746	0.581133	0.847486	0.396724	1	0.401511	0	FALSE	ENSG00000166681.14	ENSG00000166681	X	BEX3	protein_coding	913	brain expressed X-linked 3 [Source:HGNC Symbol;Acc:HGNC:13388]	27018	Q00994	Q00994
5.53896	-1.08692	0.592532	-0.847132	0.396922	1	0.401295	0	FALSE	ENSG00000272092.1	ENSG00000272092	8	ENSG00000272092	lncRNA	1098	novel transcript	NA	NA	NA
3.92484	-1.16916	0.689927	-0.846746	0.397137	1	0.40106	0	FALSE	ENSG00000273987.1	ENSG00000273987	12	ENSG00000273987	lncRNA	689	novel transcript, sense intronic to CAPS2	NA	NA	NA
10.0771	-1.0011	0.491805	-0.846152	0.397468	1	0.400698	0	FALSE	ENSG00000279662.1	ENSG00000279662	16	ENSG00000279662	TEC	4439	TEC	NA	NA	NA
3.73078	-1.139	0.654947	-0.845929	0.397592	1	0.400562	0	FALSE	ENSG00000199150.3	ENSG00000199150	3	MIRLET7G	miRNA	84	microRNA let-7g [Source:HGNC Symbol;Acc:HGNC:31485]	406890	NA	NA
5.99567	-1.09682	0.605633	-0.845167	0.398018	1	0.400098	0	FALSE	ENSG00000287170.1	ENSG00000287170	19	ENSG00000287170	lncRNA	2536	novel transcript, antisense to PPP1R12C	NA	NA	NA
109.814	-0.722777	0.16314	-0.844763	0.398243	1	0.399852	0	FALSE	ENSG00000088305.19	ENSG00000088305	20	DNMT3B	protein_coding	4369	DNA methyltransferase 3 beta [Source:HGNC Symbol;Acc:HGNC:2979]	1789	Q9UBC3	Q9UBC3
10.7019	0.90384	0.377806	0.844024	0.398656	1	0.399402	0	FALSE	ENSG00000259321.1	ENSG00000259321	14	ENSG00000259321	lncRNA	747	novel transcript	NA	NA	NA
10.3485	0.889225	0.360523	0.843949	0.398698	1	0.399356	0	FALSE	ENSG00000242256.3	ENSG00000242256	9	RN7SL57P	misc_RNA	290	RNA, 7SL, cytoplasmic 57, pseudogene [Source:HGNC Symbol;Acc:HGNC:46073]	106480484	NA	NA
460.265	0.655837	0.0841089	0.842651	0.399424	1	0.398566	0	FALSE	ENSG00000285756.2	ENSG00000285756	X	ENSG00000285756	lncRNA	3629	novel transcript	389906	NA	NA
3.78398	-1.18696	0.715273	-0.841638	0.399991	1	0.39795	0	FALSE	ENSG00000280057.1	ENSG00000280057	6	ENSG00000280057	TEC	1785	TEC	NA	NA	NA
213.52	0.672189	0.103708	0.841072	0.400308	1	0.397606	0	FALSE	ENSG00000182472.9	ENSG00000182472	19	CAPN12	protein_coding	3129	calpain 12 [Source:HGNC Symbol;Acc:HGNC:13249]	147968	Q6ZSI9	Q6ZSI9
125.889	-0.696013	0.132169	-0.840213	0.400789	1	0.397084	0	FALSE	ENSG00000159147.18	ENSG00000159147	21	DONSON	protein_coding	2500	DNA replication fork stabilization factor DONSON [Source:HGNC Symbol;Acc:HGNC:2993]	29980	Q9NYP3	Q9NYP3
10.5227	0.911192	0.388506	0.839703	0.401075	1	0.396774	0	FALSE	ENSG00000149256.16	ENSG00000149256	11	TENM4	protein_coding	14381	teneurin transmembrane protein 4 [Source:HGNC Symbol;Acc:HGNC:29945]	26011	Q6N022	Q6N022
[truncated: 19,931 more rows]

## Sheet: G78_vs_G76
baseMean	log2FoldChange	lfcSE	stat	pvalue	padj	neg.log10p	neg.log10padj	is.significant	gene.id	ensembl.gene.id	chr	gene.symbol	gene.type	length	description	entrez.gene.id	uniprot.id	go.gene.id
[truncated: 21,659 more rows]

[truncated: 8 more sheets: G79_vs_G76, G80_vs_G76, G81_vs_G76, G82_vs_G76, G83_vs_G76, G84_vs_G76, G85_vs_G76, Samples_Groups]
