# Supplementary material for: Restoration of the Tumor Suppressor Function of Y220C-Mutant p53 by Rezatapopt, a Small-Molecule Reactivator
Source: Cancer Discov. 2025 Feb 14;15(6):1159–79. doi: 10.1158/2159-8290.CD-24-1421 (PMC12130801; doi:10.1158/2159-8290.CD-24-1421)
Supplement: Supplementary File S14 — GSEA analysis of DEGs shows the restoration of WT p53 transcriptional responses by PC14586 in vivo in NUGC-3 xenografted tumors over 6 days of 100-mg/kg PC14586. [file cd-24-1421_supplementary_file_s14_suppsd14.xlsx]

## Sheet: QDx1_8h_Up
NAME	SIZE	ES	NES	NOM p-val	FDR q-val	FWER p-val	RANK AT MAX	LEADING EDGE
FISCHER_DIRECT_P53_TARGETS_META_ANALYSIS	105	0.629548	2.50222	0	0	0	126	tags=59%, list=26%, signal=63%
MACAEVA_PBMC_RESPONSE_TO_IR	51	0.662633	2.45987	0	0	0	69	tags=53%, list=14%, signal=55%
WARTERS_IR_RESPONSE_5GY	33	0.698549	2.44525	0	0	0	120	tags=79%, list=25%, signal=98%
WP_P53_TRANSCRIPTIONAL_GENE_NETWORK	27	0.718277	2.43832	0	0	0	109	tags=78%, list=23%, signal=95%
WARTERS_RESPONSE_TO_IR_SKIN	37	0.685899	2.42338	0	0	0	141	tags=81%, list=29%, signal=106%
SMIRNOV_RESPONSE_TO_IR_6HR_UP	58	0.628693	2.39284	0	7.95107e-05	0.001	115	tags=62%, list=24%, signal=72%
GHANDHI_DIRECT_IRRADIATION_UP	27	0.68531	2.33061	0	6.8152e-05	0.001	119	tags=78%, list=25%, signal=97%
CONCANNON_APOPTOSIS_BY_EPOXOMICIN_UP	24	0.684263	2.29844	0	5.9633e-05	0.001	96	tags=67%, list=20%, signal=79%
JINESH_BLEBBISHIELD_VS_LIVE_CONTROL_UP	37	0.624672	2.27061	0	5.30071e-05	0.001	109	tags=62%, list=23%, signal=74%
KERLEY_RESPONSE_TO_CISPLATIN_UP	27	0.671892	2.26223	0	4.77064e-05	0.001	109	tags=70%, list=23%, signal=86%
JINESH_BLEBBISHIELD_TO_IMMUNE_CELL_FUSION_PBSHMS_UP	34	0.645169	2.2615	0	4.33695e-05	0.001	126	tags=71%, list=26%, signal=89%
QUINTENS_EMBRYONIC_BRAIN_RESPONSE_TO_IR	23	0.702503	2.26034	0	3.97554e-05	0.001	84	tags=70%, list=17%, signal=80%
PID_P53_DOWNSTREAM_PATHWAY	38	0.616312	2.20405	0	7.35071e-05	0.002	86	tags=55%, list=18%, signal=62%
PEREZ_TP53_TARGETS	70	0.572375	2.2009	0	6.82566e-05	0.002	120	tags=53%, list=25%, signal=60%
PID_TAP63_PATHWAY	17	0.697553	2.15664	0	0.000128047	0.004	98	tags=71%, list=20%, signal=85%
REACTOME_TRANSCRIPTIONAL_REGULATION_BY_TP53	41	0.581651	2.09326	0	0.000447474	0.015	82	tags=49%, list=17%, signal=54%
WP_MIRNA_REGULATION_OF_DNA_DAMAGE_RESPONSE	16	0.687465	2.08979	0	0.000421152	0.015	96	tags=75%, list=20%, signal=91%
KEGG_P53_SIGNALING_PATHWAY	24	0.645238	2.07869	0	0.000610399	0.022	96	tags=63%, list=20%, signal=74%
MARTORIATI_MDM4_TARGETS_NEUROEPITHELIUM_UP	18	0.665362	2.05983	0	0.000753662	0.029	69	tags=56%, list=14%, signal=62%
SMIRNOV_RESPONSE_TO_IR_2HR_UP	21	0.647563	2.04194	0	0.0009754	0.039	153	tags=86%, list=32%, signal=120%
WP_DNA_DAMAGE_RESPONSE	15	0.679566	2.02657	0	0.00117888	0.05	96	tags=73%, list=20%, signal=89%
ODONNELL_TFRC_TARGETS_UP	27	0.581926	1.98291	0	0.00225044	0.098	126	tags=59%, list=26%, signal=76%
MARTORIATI_MDM4_TARGETS_FETAL_LIVER_UP	24	0.60505	1.98195	0	0.0021734	0.099	84	tags=50%, list=17%, signal=58%
RODWELL_AGING_KIDNEY_UP	15	0.649289	1.94613	0	0.00338939	0.159	133	tags=73%, list=28%, signal=98%
TSAI_RESPONSE_TO_IONIZING_RADIATION	20	0.608891	1.91175	0	0.00485149	0.225	86	tags=55%, list=18%, signal=64%
LIU_OVARIAN_CANCER_TUMORS_AND_XENOGRAFTS_XDGS_DN	55	0.500668	1.90913	0	0.00475614	0.229	167	tags=64%, list=35%, signal=86%
KANNAN_TP53_TARGETS_UP	16	0.635679	1.89493	0	0.00547932	0.274	115	tags=69%, list=24%, signal=87%
DANG_REGULATED_BY_MYC_DN	19	0.599589	1.8945	0	0.00533373	0.276	16	tags=32%, list=3%, signal=31%
ENK_UV_RESPONSE_EPIDERMIS_UP	15	0.644163	1.88394	0	0.00580407	0.308	115	tags=73%, list=24%, signal=93%
GRAESSMANN_APOPTOSIS_BY_DOXORUBICIN_UP	59	0.486412	1.83649	0	0.00982803	0.476	116	tags=46%, list=24%, signal=53%
GRAESSMANN_RESPONSE_TO_MC_AND_DOXORUBICIN_UP	35	0.513825	1.82646	0.00104058	0.010617	0.511	122	tags=51%, list=25%, signal=64%
JINESH_BLEBBISHIELD_TRANSFORMED_STEM_CELL_SPHERES_DN	22	0.567184	1.81381	0	0.0120596	0.567	85	tags=45%, list=18%, signal=53%
FISCHER_P53_LNCRNA_TARGETS	30	0.51951	1.79877	0.00106952	0.0139026	0.627	181	tags=73%, list=38%, signal=110%
PID_P73PATHWAY	19	0.570594	1.76984	0.00993378	0.0189488	0.738	86	tags=47%, list=18%, signal=55%
UDAYAKUMAR_MED1_TARGETS_DN	15	0.581895	1.75302	0.0115473	0.0220922	0.798	10	tags=27%, list=2%, signal=26%
ONDER_CDH1_TARGETS_1_UP	15	0.576428	1.68314	0.021764	0.0450382	0.965	104	tags=53%, list=22%, signal=66%
DUTERTRE_ESTRADIOL_RESPONSE_24HR_DN	16	0.555644	1.67643	0.0151339	0.0468444	0.97	118	tags=56%, list=24%, signal=72%
DELYS_THYROID_CANCER_UP	27	0.494947	1.6635	0.0107527	0.0518305	0.982	153	tags=56%, list=32%, signal=77%
REACTOME_SIGNALING_BY_RECEPTOR_TYROSINE_KINASES	16	0.550394	1.66305	0.0137773	0.050635	0.982	198	tags=88%, list=41%, signal=144%
ZWANG_DOWN_BY_2ND_EGF_PULSE	21	0.530348	1.6471	0.0156775	0.0571206	0.99	75	tags=38%, list=16%, signal=43%
SPIELMAN_LYMPHOBLAST_EUROPEAN_VS_ASIAN_UP	17	0.532458	1.63695	0.0178971	0.0609961	0.996	52	tags=29%, list=11%, signal=32%
YOSHIMURA_MAPK8_TARGETS_UP	35	0.456331	1.63512	0.0197095	0.0605054	0.996	115	tags=43%, list=24%, signal=52%
KEGG_CYTOKINE_CYTOKINE_RECEPTOR_INTERACTION	17	0.517235	1.59497	0.0260476	0.0828626	1	203	tags=82%, list=42%, signal=137%
FOSTER_TOLERANT_MACROPHAGE_DN	18	0.509443	1.5946	0.0308571	0.0812715	1	160	tags=67%, list=33%, signal=96%
WONG_ADULT_TISSUE_STEM_MODULE	21	0.485786	1.5764	0.0264317	0.0918722	1	187	tags=71%, list=39%, signal=112%
FEVR_CTNNB1_TARGETS_UP	17	0.512162	1.56647	0.0325843	0.097147	1	96	tags=41%, list=20%, signal=50%
REACTOME_RNA_POLYMERASE_II_TRANSCRIPTION	72	0.401822	1.551	0.00709939	0.10722	1	82	tags=29%, list=17%, signal=30%
BUYTAERT_PHOTODYNAMIC_THERAPY_STRESS_UP	24	0.466586	1.52833	0.0428101	0.125153	1	153	tags=58%, list=32%, signal=81%
SAUL_SEN_MAYO	16	0.502071	1.51697	0.0538991	0.133311	1	160	tags=63%, list=33%, signal=90%
KAUFFMANN_DNA_REPAIR_GENES	23	0.460725	1.50661	0.0481799	0.140989	1	16	tags=17%, list=3%, signal=17%
KOKKINAKIS_METHIONINE_DEPRIVATION_48HR_UP	16	0.493713	1.4973	0.0516055	0.147497	1	96	tags=44%, list=20%, signal=53%
MITSIADES_RESPONSE_TO_APLIDIN_UP	22	0.462329	1.48741	0.0586283	0.15481	1	188	tags=73%, list=39%, signal=114%
NAGASHIMA_NRG1_SIGNALING_UP	19	0.472483	1.46683	0.0673289	0.175463	1	108	tags=47%, list=22%, signal=59%
WP_VEGFA_VEGFR2_SIGNALING	16	0.485942	1.46562	0.0635294	0.173771	1	72	tags=31%, list=15%, signal=36%
LIM_MAMMARY_STEM_CELL_UP	32	0.420217	1.45858	0.051797	0.178682	1	159	tags=50%, list=33%, signal=70%
MARTINEZ_RB1_AND_TP53_TARGETS_UP	18	0.463656	1.45284	0.0794183	0.182214	1	23	tags=22%, list=5%, signal=22%
SENESE_HDAC3_TARGETS_UP	21	0.448581	1.43393	0.0795207	0.202811	1	55	tags=29%, list=11%, signal=31%
BRUINS_UVC_RESPONSE_VIA_TP53_GROUP_A	18	0.469411	1.43272	0.0787402	0.201002	1	153	tags=56%, list=32%, signal=78%
WP_PLEURAL_MESOTHELIOMA	25	0.42636	1.43127	0.0710441	0.199486	1	168	tags=60%, list=35%, signal=87%
LIU_PROSTATE_CANCER_DN	19	0.452854	1.43095	0.0909091	0.196566	1	236	tags=84%, list=49%, signal=158%
MARTENS_TRETINOIN_RESPONSE_UP	21	0.43537	1.41773	0.0965971	0.209527	1	114	tags=43%, list=24%, signal=54%
SWEET_LUNG_CANCER_KRAS_DN	17	0.457063	1.40203	0.0947603	0.227128	1	194	tags=71%, list=40%, signal=114%
ZHANG_RESPONSE_TO_IKK_INHIBITOR_AND_TNF_UP	18	0.45929	1.40045	0.0852974	0.225535	1	85	tags=33%, list=18%, signal=39%
CUI_TCF21_TARGETS_2_DN	20	0.443007	1.39711	0.101657	0.226859	1	209	tags=75%, list=43%, signal=127%
SENESE_HDAC1_AND_HDAC2_TARGETS_UP	18	0.448048	1.38799	0.111483	0.235688	1	148	tags=56%, list=31%, signal=77%
KRIGE_RESPONSE_TO_TOSEDOSTAT_6HR_UP	23	0.423776	1.38649	0.1	0.234237	1	218	tags=70%, list=45%, signal=121%
LOPEZ_MBD_TARGETS	24	0.4204	1.38254	0.123913	0.236078	1	78	tags=29%, list=16%, signal=33%
NABA_MATRISOME	41	0.381817	1.37657	0.0970072	0.240664	1	266	tags=83%, list=55%, signal=169%
HELLER_HDAC_TARGETS_SILENCED_BY_METHYLATION_UP	26	0.406985	1.3703	0.118337	0.246022	1	65	tags=23%, list=13%, signal=25%
ZHOU_INFLAMMATORY_RESPONSE_FIMA_UP	27	0.400495	1.36438	0.132116	0.251009	1	164	tags=56%, list=34%, signal=79%
ZHOU_INFLAMMATORY_RESPONSE_LIVE_UP	20	0.430623	1.36025	0.12709	0.253393	1	220	tags=80%, list=46%, signal=141%
NUYTTEN_EZH2_TARGETS_UP	25	0.41111	1.35291	0.142702	0.260316	1	160	tags=52%, list=33%, signal=74%
BRUINS_UVC_RESPONSE_VIA_TP53_GROUP_B	24	0.411245	1.3489	0.114224	0.262289	1	192	tags=63%, list=40%, signal=99%
RICKMAN_TUMOR_DIFFERENTIATED_WELL_VS_POORLY_DN	17	0.434976	1.34833	0.135011	0.259673	1	103	tags=35%, list=21%, signal=43%
BILD_HRAS_ONCOGENIC_SIGNATURE	22	0.408267	1.34402	0.14597	0.262537	1	246	tags=82%, list=51%, signal=159%
BLANCO_MELO_COVID19_SARS_COV_2_INFECTION_CALU3_CELLS_UP	17	0.441057	1.31935	0.153757	0.294989	1	164	tags=65%, list=34%, signal=95%
REACTOME_REGULATION_OF_TP53_ACTIVITY	15	0.441901	1.31062	0.157714	0.304238	1	69	tags=33%, list=14%, signal=38%
NABA_SECRETED_FACTORS	20	0.404694	1.30757	0.149033	0.304987	1	254	tags=85%, list=53%, signal=172%
DELACROIX_RAR_BOUND_ES	17	0.428758	1.30263	0.15873	0.308998	1	122	tags=47%, list=25%, signal=61%
NABA_MATRISOME_ASSOCIATED	34	0.372092	1.30005	0.161123	0.309224	1	266	tags=82%, list=55%, signal=171%
LEE_BMP2_TARGETS_UP	20	0.408482	1.28986	0.170732	0.321603	1	234	tags=75%, list=49%, signal=140%
PEREZ_TP63_TARGETS	23	0.392166	1.28956	0.161716	0.318237	1	77	tags=26%, list=16%, signal=30%
REACTOME_CELLULAR_RESPONSES_TO_STIMULI	34	0.367373	1.28771	0.16318	0.317475	1	37	tags=18%, list=8%, signal=18%
MASSARWEH_TAMOXIFEN_RESISTANCE_UP	17	0.42404	1.28768	0.188209	0.313747	1	156	tags=53%, list=32%, signal=76%
ONDER_CDH1_TARGETS_2_DN	28	0.386137	1.28554	0.157279	0.313487	1	287	tags=93%, list=60%, signal=216%
SMID_BREAST_CANCER_BASAL_DN	20	0.403457	1.2815	0.192905	0.316106	1	188	tags=60%, list=39%, signal=94%
HELLER_HDAC_TARGETS_UP	15	0.430532	1.27669	0.187075	0.319789	1	11	tags=13%, list=2%, signal=13%
BLANCO_MELO_BETA_INTERFERON_TREATED_BRONCHIAL_EPITHELIAL_CELLS_UP	18	0.418096	1.2638	0.208145	0.33629	1	86	tags=33%, list=18%, signal=39%
BLANCO_MELO_COVID19_SARS_COV_2_INFECTION_A594_ACE2_EXPRESSING_CELLS_UP	21	0.397426	1.2626	0.200665	0.334296	1	108	tags=38%, list=22%, signal=47%
MARTINEZ_TP53_TARGETS_UP	16	0.417365	1.25601	0.215349	0.341257	1	23	tags=19%, list=5%, signal=19%
BOQUEST_STEM_CELL_CULTURED_VS_FRESH_UP	21	0.385389	1.25317	0.192849	0.34211	1	167	tags=52%, list=35%, signal=77%
MARSON_BOUND_BY_FOXP3_STIMULATED	29	0.371459	1.24791	0.214665	0.346567	1	50	tags=21%, list=10%, signal=22%
BENPORATH_SUZ12_TARGETS	21	0.393351	1.24386	0.197998	0.349263	1	235	tags=76%, list=49%, signal=142%
DELACROIX_RARG_BOUND_MEF	15	0.4196	1.24013	0.21831	0.351467	1	194	tags=67%, list=40%, signal=108%
BLALOCK_ALZHEIMERS_DISEASE_UP	36	0.341219	1.22045	0.227368	0.379261	1	139	tags=39%, list=29%, signal=51%
ENK_UV_RESPONSE_KERATINOCYTE_UP	22	0.377574	1.21503	0.239482	0.384346	1	184	tags=64%, list=38%, signal=98%
KRIGE_RESPONSE_TO_TOSEDOSTAT_24HR_UP	24	0.370958	1.20669	0.252986	0.394269	1	218	tags=63%, list=45%, signal=108%
TARTE_PLASMA_CELL_VS_PLASMABLAST_DN	25	0.360648	1.20443	0.240821	0.393684	1	18	tags=12%, list=4%, signal=12%
DODD_NASOPHARYNGEAL_CARCINOMA_UP	31	0.349509	1.20222	0.248688	0.393312	1	175	tags=52%, list=36%, signal=76%
PEREZ_TP53_AND_TP63_TARGETS	17	0.388124	1.19441	0.265993	0.401708	1	77	tags=29%, list=16%, signal=34%
RIGGI_EWING_SARCOMA_PROGENITOR_UP	18	0.386971	1.19184	0.262683	0.402021	1	240	tags=78%, list=50%, signal=149%
BLANCO_MELO_BRONCHIAL_EPITHELIAL_CELLS_INFLUENZA_A_DEL_NS1_INFECTION_UP	19	0.383777	1.18491	0.268212	0.409331	1	164	tags=53%, list=34%, signal=77%
PLASARI_TGFB1_TARGETS_10HR_UP	16	0.388617	1.16526	0.303136	0.437805	1	194	tags=63%, list=40%, signal=101%
BLALOCK_ALZHEIMERS_DISEASE_DN	20	0.366957	1.1651	0.288889	0.43387	1	194	tags=60%, list=40%, signal=96%
BLANCO_MELO_COVID19_SARS_COV_2_INFECTION_A594_ACE2_EXPRESSING_CELLS_RUXOLITINIB_UP	23	0.359727	1.15897	0.295331	0.440065	1	108	tags=35%, list=22%, signal=43%
FULCHER_INFLAMMATORY_RESPONSE_LECTIN_VS_LPS_UP	22	0.356942	1.15646	0.305123	0.440044	1	190	tags=55%, list=39%, signal=86%
MARTINEZ_RB1_TARGETS_UP	20	0.359811	1.14916	0.318131	0.448388	1	15	tags=15%, list=3%, signal=15%
GOZGIT_ESR1_TARGETS_DN	17	0.377033	1.13838	0.328859	0.461948	1	261	tags=82%, list=54%, signal=173%
REACTOME_INNATE_IMMUNE_SYSTEM	17	0.371724	1.12463	0.335196	0.480271	1	214	tags=65%, list=44%, signal=112%
SCHAEFFER_PROSTATE_DEVELOPMENT_48HR_UP	19	0.363312	1.1244	0.349046	0.476349	1	193	tags=58%, list=40%, signal=93%
STEIN_ESRRA_TARGETS	19	0.358161	1.12386	0.351502	0.472987	1	242	tags=74%, list=50%, signal=142%
ZWANG_TRANSIENTLY_UP_BY_2ND_EGF_PULSE_ONLY	29	0.327575	1.12101	0.327044	0.473579	1	247	tags=69%, list=51%, signal=133%
GOBERT_OLIGODENDROCYTE_DIFFERENTIATION_DN	25	0.332932	1.12083	0.324786	0.469675	1	122	tags=36%, list=25%, signal=46%
REACTOME_TRANSPORT_OF_SMALL_MOLECULES	15	0.380755	1.11872	0.340672	0.468942	1	287	tags=93%, list=60%, signal=224%
KRIGE_RESPONSE_TO_TOSEDOSTAT_6HR_DN	16	0.364207	1.10875	0.3534	0.480299	1	50	tags=25%, list=10%, signal=27%
SATO_SILENCED_BY_METHYLATION_IN_PANCREATIC_CANCER_1	22	0.333099	1.09768	0.350993	0.494429	1	203	tags=59%, list=42%, signal=97%
WAKABAYASHI_ADIPOGENESIS_PPARG_RXRA_BOUND_8D	21	0.33659	1.08146	0.398901	0.516706	1	2	tags=10%, list=0%, signal=9%
DIAZ_CHRONIC_MYELOGENOUS_LEUKEMIA_UP	20	0.328347	1.04782	0.40914	0.56787	1	89	tags=30%, list=18%, signal=35%
REACTOME_PROGRAMMED_CELL_DEATH	15	0.357684	1.04251	0.435335	0.571922	1	85	tags=33%, list=18%, signal=39%
LEI_MYB_TARGETS	15	0.355475	1.0369	0.448909	0.576486	1	18	tags=13%, list=4%, signal=13%
DACOSTA_UV_RESPONSE_VIA_ERCC3_UP	19	0.325184	1.02284	0.464444	0.594828	1	78	tags=26%, list=16%, signal=30%
MILI_PSEUDOPODIA_HAPTOTAXIS_DN	26	0.308195	1.01533	0.470714	0.602271	1	118	tags=35%, list=24%, signal=43%
SENESE_HDAC1_TARGETS_UP	22	0.313829	1.01271	0.48337	0.601791	1	148	tags=41%, list=31%, signal=56%
IBRAHIM_NRF2_DOWN	16	0.331792	1.00294	0.479263	0.612555	1	75	tags=25%, list=16%, signal=29%
ENK_UV_RESPONSE_EPIDERMIS_DN	22	0.305779	1.00164	0.472222	0.60999	1	287	tags=82%, list=60%, signal=193%
CHARAFE_BREAST_CANCER_LUMINAL_VS_BASAL_DN	18	0.31681	0.990393	0.501687	0.623215	1	334	tags=100%, list=69%, signal=314%
ZWANG_CLASS_1_TRANSIENTLY_INDUCED_BY_EGF	18	0.323251	0.988319	0.495028	0.621437	1	315	tags=94%, list=65%, signal=262%
CREIGHTON_ENDOCRINE_THERAPY_RESISTANCE_1	18	0.319809	0.981774	0.513575	0.626722	1	47	tags=17%, list=10%, signal=18%
REACTOME_POST_TRANSLATIONAL_PROTEIN_MODIFICATION	35	0.277025	0.978349	0.525817	0.62712	1	10	tags=9%, list=2%, signal=8%
BENPORATH_ES_WITH_H3K27ME3	26	0.292184	0.976453	0.536354	0.625138	1	270	tags=77%, list=56%, signal=165%
BRUINS_UVC_RESPONSE_LATE	31	0.285002	0.975107	0.522513	0.622414	1	84	tags=26%, list=17%, signal=29%
KOINUMA_TARGETS_OF_SMAD2_OR_SMAD3	37	0.27652	0.964218	0.55244	0.63432	1	160	tags=41%, list=33%, signal=56%
LU_EZH2_TARGETS_DN	15	0.328437	0.962991	0.525287	0.631317	1	148	tags=40%, list=31%, signal=56%
DOANE_RESPONSE_TO_ANDROGEN_DN	23	0.286824	0.946711	0.552632	0.650029	1	7	tags=9%, list=1%, signal=8%
GRYDER_PAX3FOXO1_ENHANCERS_IN_TADS	26	0.277209	0.934249	0.567861	0.663456	1	188	tags=50%, list=39%, signal=78%
GROSS_HYPOXIA_VIA_ELK3_UP	18	0.300048	0.928015	0.587248	0.667607	1	38	tags=17%, list=8%, signal=17%
RODRIGUES_THYROID_CARCINOMA_ANAPLASTIC_UP	37	0.256588	0.90887	0.627349	0.690119	1	45	tags=14%, list=9%, signal=14%
ONKEN_UVEAL_MELANOMA_UP	19	0.288707	0.908815	0.617841	0.685177	1	153	tags=37%, list=32%, signal=52%
CARRILLOREIXACH_HEPATOBLASTOMA_VS_NORMAL_DN	24	0.25774	0.848329	0.675916	0.762971	1	62	tags=17%, list=13%, signal=18%
REACTOME_CYTOKINE_SIGNALING_IN_IMMUNE_SYSTEM	29	0.237125	0.820485	0.709509	0.793215	1	210	tags=48%, list=44%, signal=80%
DANG_BOUND_BY_MYC	32	0.233577	0.815612	0.715336	0.793735	1	82	tags=19%, list=17%, signal=21%
NUYTTEN_NIPP1_TARGETS_UP	17	0.258858	0.791477	0.735763	0.817638	1	172	tags=47%, list=36%, signal=71%
GAZDA_DIAMOND_BLACKFAN_ANEMIA_ERYTHROID_DN	15	0.251383	0.752246	0.752914	0.856039	1	52	tags=13%, list=11%, signal=14%
CARRILLOREIXACH_HEPATOBLASTOMA_VS_NORMAL_UP	28	0.215775	0.730205	0.799788	0.873853	1	91	tags=21%, list=19%, signal=25%
CHARAFE_BREAST_CANCER_LUMINAL_VS_MESENCHYMAL_DN	25	0.213629	0.698397	0.837662	0.90004	1	50	tags=12%, list=10%, signal=13%
MCBRYAN_PUBERTAL_BREAST_4_5WK_UP	15	0.226749	0.684297	0.828962	0.907197	1	50	tags=13%, list=10%, signal=14%
REACTOME_SIGNALING_BY_INTERLEUKINS	24	0.205146	0.663047	0.878953	0.919835	1	210	tags=46%, list=44%, signal=77%
KOYAMA_SEMA3B_TARGETS_DN	16	0.218099	0.658951	0.850174	0.917026	1	65	tags=19%, list=13%, signal=21%
HAN_SATB1_TARGETS_DN	17	0.213922	0.647987	0.856164	0.919902	1	7	tags=6%, list=1%, signal=6%
SMID_BREAST_CANCER_LUMINAL_B_DN	16	0.217646	0.638886	0.87052	0.921344	1	334	tags=88%, list=69%, signal=276%
REACTOME_ADAPTIVE_IMMUNE_SYSTEM	17	0.19753	0.597317	0.902968	0.945846	1	146	tags=29%, list=30%, signal=41%
FORTSCHEGGER_PHF8_TARGETS_DN	16	0.19779	0.596797	0.913044	0.939948	1	344	tags=88%, list=71%, signal=295%
GENTILE_UV_HIGH_DOSE_DN	17	0.183726	0.556685	0.944064	0.958678	1	104	tags=24%, list=22%, signal=29%
MEISSNER_BRAIN_HCP_WITH_H3K4ME3_AND_H3K27ME3	59	0.140117	0.530361	0.968432	0.966325	1	163	tags=32%, list=34%, signal=43%
REACTOME_INFECTIOUS_DISEASE	30	0.152052	0.529653	0.960251	0.960456	1	95	tags=17%, list=20%, signal=19%
DOUGLAS_BMI1_TARGETS_UP	26	0.158383	0.525201	0.946565	0.956412	1	26	tags=8%, list=5%, signal=8%

## Sheet: QDx1_8h_Dn
NAME	SIZE	ES	NES	NOM p-val	FDR q-val	FWER p-val	RANK AT MAX	LEADING EDGE
FISCHER_DREAM_TARGETS	109	-0.840051	-7.6649	0	0	0	134	tags=95%, list=28%, signal=102%
GOBERT_OLIGODENDROCYTE_DIFFERENTIATION_UP	89	-0.774341	-7.09975	0	0	0	130	tags=93%, list=27%, signal=104%
BLANCO_MELO_BRONCHIAL_EPITHELIAL_CELLS_INFLUENZA_A_DEL_NS1_INFECTION_DN	54	-0.841121	-6.78818	0	0	0	123	tags=100%, list=26%, signal=119%
KINSEY_TARGETS_OF_EWSR1_FLII_FUSION_UP	85	-0.660712	-6.36761	0	0	0	124	tags=87%, list=26%, signal=97%
SOTIRIOU_BREAST_CANCER_GRADE_1_VS_3_UP	50	-0.831018	-6.32971	0	0	0	124	tags=100%, list=26%, signal=121%
SHEDDEN_LUNG_CANCER_POOR_SURVIVAL_A6	59	-0.780646	-6.24663	0	0	0	134	tags=97%, list=28%, signal=117%
ROSTY_CERVICAL_CANCER_PROLIFERATION_CLUSTER	52	-0.801375	-6.23959	0	0	0	130	tags=98%, list=27%, signal=120%
REACTOME_CELL_CYCLE_MITOTIC	60	-0.721323	-6.00206	0	0	0	101	tags=87%, list=21%, signal=96%
DUTERTRE_ESTRADIOL_RESPONSE_24HR_UP	77	-0.815877	-5.88153	0	0	0	134	tags=96%, list=28%, signal=112%
NUYTTEN_EZH2_TARGETS_DN	83	-0.623945	-5.82968	0	0	0	122	tags=81%, list=25%, signal=89%
WANG_RESPONSE_TO_GSK3_INHIBITOR_SB216763_DN	52	-0.713447	-5.76851	0	0	0	130	tags=92%, list=27%, signal=113%
FLORIO_NEOCORTEX_BASAL_RADIAL_GLIA_DN	49	-0.760356	-5.69728	0	0	0	130	tags=96%, list=27%, signal=118%
TOYOTA_TARGETS_OF_MIR34B_AND_MIR34C	36	-0.798206	-5.54873	0	0	0	127	tags=100%, list=26%, signal=126%
CAIRO_HEPATOBLASTOMA_CLASSES_UP	44	-0.746413	-5.54167	0	0	0	134	tags=95%, list=28%, signal=120%
KOBAYASHI_EGFR_SIGNALING_24HR_DN	68	-0.756669	-5.52876	0	0	0	130	tags=93%, list=27%, signal=109%
MARSON_BOUND_BY_E2F4_UNSTIMULATED	84	-0.767691	-5.4839	0	0	0	134	tags=94%, list=28%, signal=108%
BLUM_RESPONSE_TO_SALIRASIB_DN	43	-0.77098	-5.4737	0	0	0	134	tags=98%, list=28%, signal=123%
BENPORATH_CYCLING_GENES	67	-0.677347	-5.29587	0	0	0	134	tags=93%, list=28%, signal=110%
MEBARKI_HCC_PROGENITOR_FZD8CRD_UP	84	-0.708455	-5.19471	0	0	0	124	tags=86%, list=26%, signal=95%
HORIUCHI_WTAP_TARGETS_DN	40	-0.735868	-5.17768	0	0	0	130	tags=98%, list=27%, signal=122%
REACTOME_M_PHASE	36	-0.761738	-5.12676	0	0	0	133	tags=97%, list=28%, signal=124%
WONG_EMBRYONIC_STEM_CELL_CORE	38	-0.741755	-4.99779	0	0	0	111	tags=92%, list=23%, signal=110%
CROONQUIST_IL6_DEPRIVATION_DN	29	-0.794702	-4.99471	0	0	0	123	tags=100%, list=26%, signal=126%
BURTON_ADIPOGENESIS_3	32	-0.8	-4.94178	0	0	0	123	tags=100%, list=26%, signal=125%
FISCHER_G1_S_CELL_CYCLE	38	-0.742134	-4.93942	0	0	0	111	tags=92%, list=23%, signal=110%
ZHOU_CELL_CYCLE_GENES_IN_IR_RESPONSE_6HR	33	-0.758666	-4.92275	0	0	0	123	tags=97%, list=26%, signal=121%
FUJII_YBX1_TARGETS_DN	36	-0.759261	-4.88681	0	0	0	130	tags=97%, list=27%, signal=123%
LEE_EARLY_T_LYMPHOCYTE_UP	30	-0.79646	-4.87689	0	0	0	123	tags=100%, list=26%, signal=126%
GRAHAM_CML_DIVIDING_VS_NORMAL_QUIESCENT_UP	35	-0.756008	-4.86754	0	0	0	123	tags=94%, list=26%, signal=117%
SARRIO_EPITHELIAL_MESENCHYMAL_TRANSITION_UP	40	-0.72053	-4.86171	0	0	0	111	tags=88%, list=23%, signal=104%
REACTOME_CELL_CYCLE	70	-0.640505	-4.85758	0	0	0	120	tags=87%, list=25%, signal=99%
ODONNELL_TFRC_TARGETS_DN	27	-0.791209	-4.82433	0	0	0	123	tags=100%, list=26%, signal=127%
VECCHI_GASTRIC_CANCER_EARLY_UP	45	-0.606291	-4.81736	0	0	0	104	tags=78%, list=22%, signal=90%
MITSIADES_RESPONSE_TO_APLIDIN_DN	28	-0.819383	-4.79788	0	0	0	111	tags=100%, list=23%, signal=122%
BASAKI_YBX1_TARGETS_UP	49	-0.620617	-4.78475	0	0	0	101	tags=80%, list=21%, signal=90%
CHEMNITZ_RESPONSE_TO_PROSTAGLANDIN_E2_UP	23	-0.805972	-4.7257	0	0	0	97	tags=96%, list=20%, signal=114%
KONG_E2F3_TARGETS	28	-0.792952	-4.71022	0	0	0	123	tags=100%, list=26%, signal=126%
PUJANA_CHEK2_PCC_NETWORK	46	-0.701204	-4.66003	0	0	0	127	tags=93%, list=26%, signal=115%
WINNEPENNINCKX_MELANOMA_METASTASIS_UP	30	-0.79646	-4.65988	0	0	0	123	tags=100%, list=26%, signal=126%
GOLDRATH_ANTIGEN_RESPONSE	47	-0.685967	-4.65679	0	0	0	101	tags=83%, list=21%, signal=95%
WHITFIELD_CELL_CYCLE_G1_S	21	-0.836036	-4.6464	0	0	0	74	tags=90%, list=15%, signal=102%
CHIANG_LIVER_CANCER_SUBCLASS_PROLIFERATION_UP	31	-0.748647	-4.63367	0	0	0	130	tags=97%, list=27%, signal=124%
FISCHER_G2_M_CELL_CYCLE	39	-0.705598	-4.62351	0	0	0	130	tags=92%, list=27%, signal=116%
GEORGES_TARGETS_OF_MIR192_AND_MIR215	42	-0.639229	-4.49899	0	0	0	130	tags=90%, list=27%, signal=113%
MANALO_HYPOXIA_DN	26	-0.746964	-4.41635	0	0	0	130	tags=96%, list=27%, signal=125%
GAVIN_FOXP3_TARGETS_CLUSTER_P6	24	-0.790393	-4.38486	0	0	0	121	tags=100%, list=25%, signal=127%
FEVR_CTNNB1_TARGETS_DN	43	-0.64853	-4.35189	0	0	0	130	tags=86%, list=27%, signal=107%
ZHOU_CELL_CYCLE_GENES_IN_IR_RESPONSE_24HR	28	-0.722849	-4.33931	0	0	0	130	tags=96%, list=27%, signal=124%
PUJANA_XPRSS_INT_NETWORK	24	-0.777293	-4.32403	0	0	0	127	tags=100%, list=26%, signal=129%
PUJANA_BRCA2_PCC_NETWORK	50	-0.58025	-4.30232	0	0	0	134	tags=92%, list=28%, signal=114%
LINDGREN_BLADDER_CANCER_CLUSTER_3_UP	40	-0.656436	-4.29069	0	0	0	130	tags=90%, list=27%, signal=113%
WHITEFORD_PEDIATRIC_CANCER_MARKERS	25	-0.785558	-4.28427	0	0	0	124	tags=100%, list=26%, signal=128%
REACTOME_DNA_REPLICATION	29	-0.75761	-4.23527	0	0	0	107	tags=90%, list=22%, signal=108%
CASORELLI_ACUTE_PROMYELOCYTIC_LEUKEMIA_DN	47	-0.611688	-4.22714	0	0	0	125	tags=85%, list=26%, signal=104%
GRAHAM_NORMAL_QUIESCENT_VS_NORMAL_DIVIDING_DN	25	-0.755162	-4.22542	0	0	0	123	tags=96%, list=26%, signal=122%
REACTOME_DNA_REPLICATION_PRE_INITIATION	24	-0.767394	-4.16298	0	0	0	119	tags=96%, list=25%, signal=121%
KANG_DOXORUBICIN_RESISTANCE_UP	22	-0.780435	-4.15719	0	0	0	124	tags=100%, list=26%, signal=128%
AFFAR_YY1_TARGETS_DN	33	-0.629043	-4.10786	0	0	0	130	tags=94%, list=27%, signal=120%
REACTOME_G2_M_CHECKPOINTS	24	-0.739394	-4.07742	0	0	0	119	tags=92%, list=25%, signal=116%
BENPORATH_PROLIFERATION	21	-0.75705	-4.0684	0	0	0	134	tags=100%, list=28%, signal=132%
REACTOME_CELL_CYCLE_CHECKPOINTS	44	-0.537169	-4.05049	0	0	0	120	tags=86%, list=25%, signal=104%
CROONQUIST_NRAS_SIGNALING_DN	22	-0.746696	-4.03868	0	0	0	123	tags=95%, list=26%, signal=122%
PATIL_LIVER_CANCER	33	-0.63439	-3.99222	0	0	0	130	tags=88%, list=27%, signal=112%
DUTERTRE_ESTRADIOL_RESPONSE_6HR_UP	32	-0.661847	-3.98715	0	0	0	112	tags=81%, list=23%, signal=99%
FERREIRA_EWINGS_SARCOMA_UNSTABLE_VS_STABLE_UP	22	-0.695725	-3.92635	0	0	0	130	tags=95%, list=27%, signal=125%
VILLANUEVA_LIVER_CANCER_KRT19_UP	20	-0.764069	-3.90081	0	0	0	130	tags=100%, list=27%, signal=131%
PUJANA_BRCA_CENTERED_NETWORK	18	-0.767241	-3.87895	0	0	0	127	tags=100%, list=26%, signal=131%
REACTOME_MITOTIC_PROMETAPHASE	18	-0.782328	-3.85698	0	0	0	120	tags=100%, list=25%, signal=128%
BUYTAERT_PHOTODYNAMIC_THERAPY_STRESS_DN	41	-0.510692	-3.85503	0	0	0	108	tags=73%, list=22%, signal=86%
REACTOME_RHO_GTPASE_EFFECTORS	29	-0.625806	-3.83248	0	0	0	120	tags=93%, list=25%, signal=117%
REACTOME_MITOTIC_METAPHASE_AND_ANAPHASE	18	-0.74021	-3.82229	0	0	0	100	tags=89%, list=21%, signal=108%
FOURNIER_ACINAR_DEVELOPMENT_LATE_2	30	-0.626251	-3.80661	0	0	0	113	tags=80%, list=23%, signal=98%
LE_EGR2_TARGETS_UP	23	-0.721271	-3.80452	0	0	0	130	tags=96%, list=27%, signal=125%
HOFFMANN_LARGE_TO_SMALL_PRE_BII_LYMPHOCYTE_UP	31	-0.608547	-3.78644	0	0	0	105	tags=87%, list=22%, signal=104%
NAKAYAMA_SOFT_TISSUE_TUMORS_PCA2_UP	19	-0.742445	-3.78023	0	0	0	100	tags=89%, list=21%, signal=108%
KIM_WT1_TARGETS_DN	29	-0.634571	-3.77549	0	0	0	130	tags=90%, list=27%, signal=115%
RUIZ_TNC_TARGETS_DN	32	-0.651702	-3.76783	0	0	0	122	tags=84%, list=25%, signal=105%
GAL_LEUKEMIC_STEM_CELL_DN	28	-0.653457	-3.73924	0	0	0	100	tags=86%, list=21%, signal=102%
JOHNSTONE_PARVB_TARGETS_3_DN	44	-0.554228	-3.71281	0	0	0	130	tags=86%, list=27%, signal=107%
WHITFIELD_CELL_CYCLE_G2	19	-0.762419	-3.68791	0	0	0	130	tags=100%, list=27%, signal=132%
ZHENG_GLIOBLASTOMA_PLASTICITY_UP	36	-0.590633	-3.68054	0	0	0	130	tags=83%, list=27%, signal=106%
WHITFIELD_CELL_CYCLE_G2_M	18	-0.713637	-3.6404	0	0	0	104	tags=94%, list=22%, signal=116%
REACTOME_MEIOSIS	17	-0.752688	-3.62543	0	0	0	133	tags=100%, list=28%, signal=133%
MOLENAAR_TARGETS_OF_CCND1_AND_CDK4_DN	18	-0.728881	-3.6151	0	0	0	123	tags=94%, list=26%, signal=122%
KAUFFMANN_MELANOMA_RELAPSE_UP	17	-0.750538	-3.61158	0	0	0	134	tags=100%, list=28%, signal=134%
MUELLER_PLURINET	25	-0.623781	-3.60784	0	0	0	127	tags=92%, list=26%, signal=118%
LINDGREN_BLADDER_CANCER_CLUSTER_1_DN	43	-0.556431	-3.59002	0	0	0	130	tags=84%, list=27%, signal=104%
ISHIDA_E2F_TARGETS	15	-0.767092	-3.55373	0	0	0	100	tags=93%, list=21%, signal=114%
RIZ_ERYTHROID_DIFFERENTIATION	15	-0.796574	-3.51816	0	0	0	111	tags=100%, list=23%, signal=126%
BENPORATH_ES_1	35	-0.529756	-3.504	0	0	0	127	tags=83%, list=26%, signal=104%
REACTOME_MEIOTIC_RECOMBINATION	16	-0.751073	-3.49214	0	0	0	133	tags=100%, list=28%, signal=134%
CUI_TCF21_TARGETS_2_UP	27	-0.611723	-3.48039	0	0	0	113	tags=85%, list=23%, signal=105%
FRASOR_RESPONSE_TO_SERM_OR_FULVESTRANT_DN	15	-0.770878	-3.47798	0	0	0	123	tags=100%, list=26%, signal=130%
ZHANG_BREAST_CANCER_PROGENITORS_UP	22	-0.642255	-3.46954	0	0	0	105	tags=86%, list=22%, signal=105%
REACTOME_MITOTIC_PROPHASE	15	-0.749465	-3.46767	0	0	0	133	tags=100%, list=28%, signal=134%
REACTOME_SYNTHESIS_OF_DNA	15	-0.776082	-3.4591	0	0	0	101	tags=93%, list=21%, signal=114%
WHITFIELD_CELL_CYCLE_S	16	-0.748927	-3.45757	0	0	0	134	tags=100%, list=28%, signal=134%
SHEPARD_BMYB_MORPHOLINO_DN	24	-0.626087	-3.44318	0	0	0	105	tags=83%, list=22%, signal=101%
REACTOME_CHROMOSOME_MAINTENANCE	15	-0.749465	-3.42991	0	0	0	133	tags=100%, list=28%, signal=134%
REACTOME_RESOLUTION_OF_SISTER_CHROMATID_COHESION	15	-0.777302	-3.39574	0	0	0	120	tags=100%, list=25%, signal=129%
MORI_IMMATURE_B_LYMPHOCYTE_DN	24	-0.627094	-3.38425	0	0	0	83	tags=83%, list=17%, signal=96%
BIDUS_METASTASIS_UP	15	-0.770878	-3.38014	0	0	0	123	tags=100%, list=26%, signal=130%
MARKEY_RB1_ACUTE_LOF_UP	41	-0.466963	-3.3715	0	0	0	103	tags=76%, list=21%, signal=88%
REACTOME_MATERNAL_TO_ZYGOTIC_TRANSITION_MZT	15	-0.749465	-3.36839	0	0	0	133	tags=100%, list=28%, signal=134%
REACTOME_REPRODUCTION	18	-0.664176	-3.36797	0	0	0	133	tags=94%, list=28%, signal=126%
FURUKAWA_DUSP6_TARGETS_PCI35_DN	17	-0.726865	-3.36009	0	0	0	124	tags=94%, list=26%, signal=122%
CHICAS_RB1_TARGETS_GROWING	28	-0.59149	-3.3362	0	0	0	122	tags=86%, list=25%, signal=108%
REACTOME_CHROMATIN_MODIFICATIONS_DURING_THE_MATERNAL_TO_ZYGOTIC_TRANSITION_MZT	15	-0.749465	-3.30997	0	0	0	133	tags=100%, list=28%, signal=134%
REACTOME_SIGNALING_BY_RHO_GTPASES_MIRO_GTPASES_AND_RHOBTB3	37	-0.496616	-3.29964	0	0	0	120	tags=78%, list=25%, signal=96%
PYEON_CANCER_HEAD_AND_NECK_VS_CERVICAL_UP	16	-0.694462	-3.29574	0	0	0	105	tags=88%, list=22%, signal=108%
LEE_BMP2_TARGETS_DN	46	-0.478374	-3.27046	0	0	0	136	tags=76%, list=28%, signal=96%
TIEN_INTESTINE_PROBIOTICS_24HR_UP	31	-0.544017	-3.25399	0	0	0	130	tags=87%, list=27%, signal=112%
REACTOME_SEPARATION_OF_SISTER_CHROMATIDS	16	-0.729425	-3.24844	0	0	0	120	tags=94%, list=25%, signal=121%
PUJANA_BRCA1_PCC_NETWORK	72	-0.389892	-3.22464	0	0	0	133	tags=75%, list=28%, signal=88%
DESERT_STEM_CELL_HEPATOCELLULAR_CARCINOMA_SUBCLASS_UP	21	-0.584807	-3.15411	0	0	0	130	tags=81%, list=27%, signal=106%
REACTOME_HDACS_DEACETYLATE_HISTONES	15	-0.675387	-3.13728	0	0	0	133	tags=93%, list=28%, signal=125%
WEST_ADRENOCORTICAL_TUMOR_UP	19	-0.61382	-3.13074	0	0	0	104	tags=84%, list=22%, signal=103%
LI_WILMS_TUMOR_VS_FETAL_KIDNEY_1_DN	22	-0.602362	-3.12736	0	0	0	130	tags=86%, list=27%, signal=113%
VANTVEER_BREAST_CANCER_METASTASIS_DN	17	-0.680044	-3.12039	0	0	0	120	tags=88%, list=25%, signal=113%
DODD_NASOPHARYNGEAL_CARCINOMA_DN	87	-0.409355	-3.10352	0	0	0	130	tags=71%, list=27%, signal=80%
REACTOME_RUNX1_REGULATES_TRANSCRIPTION_OF_GENES_INVOLVED_IN_DIFFERENTIATION_OF_HSCS	15	-0.698694	-3.0901	0	0	0	133	tags=93%, list=28%, signal=125%
MORI_LARGE_PRE_BII_LYMPHOCYTE_UP	20	-0.610759	-3.06857	0	0	0	100	tags=90%, list=21%, signal=109%
BERENJENO_TRANSFORMED_BY_RHOA_UP	67	-0.3807	-3.0654	0	0	0	105	tags=63%, list=22%, signal=69%
REACTOME_EPIGENETIC_REGULATION_OF_GENE_EXPRESSION	15	-0.678841	-3.02938	0	0	0	133	tags=93%, list=28%, signal=125%
REACTOME_CHROMATIN_MODIFYING_ENZYMES	15	-0.675387	-3.00089	0	0	0	133	tags=93%, list=28%, signal=125%
REACTOME_ESTROGEN_DEPENDENT_GENE_EXPRESSION	15	-0.676009	-2.9818	0	0	0	133	tags=93%, list=28%, signal=125%
GARCIA_TARGETS_OF_FLI1_AND_DAX1_DN	16	-0.665177	-2.97495	0	0	0	79	tags=75%, list=16%, signal=87%
YANG_BCL3_TARGETS_UP	29	-0.494933	-2.96987	0	0	0	122	tags=72%, list=25%, signal=91%
REACTOME_MITOTIC_G1_PHASE_AND_G1_S_TRANSITION	18	-0.634588	-2.96941	0	0	0	92	tags=94%, list=19%, signal=112%
WHITFIELD_CELL_CYCLE_LITERATURE	19	-0.604896	-2.96176	0	0	0	100	tags=95%, list=21%, signal=115%
REACTOME_S_PHASE	19	-0.594476	-2.95338	0	0	0	101	tags=89%, list=21%, signal=109%
MISSIAGLIA_REGULATED_BY_METHYLATION_DN	17	-0.664937	-2.94641	0	0	0	104	tags=88%, list=22%, signal=109%
POOLA_INVASIVE_BREAST_CANCER_UP	27	-0.511157	-2.93279	0	0	0	123	tags=81%, list=26%, signal=103%
REACTOME_PRE_NOTCH_EXPRESSION_AND_PROCESSING	15	-0.643193	-2.84292	0	0	0	133	tags=93%, list=28%, signal=125%
REACTOME_SIGNALING_BY_WNT	16	-0.628706	-2.82349	0	0	0	133	tags=88%, list=28%, signal=117%
SMID_BREAST_CANCER_BASAL_UP	50	-0.36298	-2.82082	0	0	0	122	tags=62%, list=25%, signal=74%
KEGG_SYSTEMIC_LUPUS_ERYTHEMATOSUS	15	-0.640431	-2.82008	0	0	0	133	tags=93%, list=28%, signal=125%
RHEIN_ALL_GLUCOCORTICOID_THERAPY_DN	25	-0.481748	-2.81611	0	0	0	127	tags=72%, list=26%, signal=93%
REACTOME_AMYLOID_FIBER_FORMATION	15	-0.621887	-2.80183	0	0	0	133	tags=87%, list=28%, signal=116%
REACTOME_TRANSCRIPTIONAL_REGULATION_BY_RUNX1	17	-0.562941	-2.78261	0	0	0	133	tags=82%, list=28%, signal=110%
PETROVA_ENDOTHELIUM_LYMPHATIC_VS_BLOOD_UP	15	-0.625494	-2.76504	0	0	0	84	tags=73%, list=17%, signal=86%
SHEPARD_CRASH_AND_BURN_MUTANT_DN	19	-0.544632	-2.72225	0	0	0	130	tags=89%, list=27%, signal=118%
REACTOME_HOMOLOGY_DIRECTED_REPAIR	20	-0.532157	-2.7125	0	0	0	133	tags=95%, list=28%, signal=126%
REACTOME_FACTORS_INVOLVED_IN_MEGAKARYOCYTE_DEVELOPMENT_AND_PLATELET_PRODUCTION	15	-0.629401	-2.68323	0	0	0	130	tags=87%, list=27%, signal=115%
KAUFFMANN_DNA_REPLICATION_GENES	19	-0.523414	-2.66597	0	0	0	124	tags=89%, list=26%, signal=116%
WU_APOPTOSIS_BY_CDKN1A_VIA_TP53	17	-0.551088	-2.66351	0	0	0	95	tags=88%, list=20%, signal=106%
GRADE_COLON_AND_RECTAL_CANCER_UP	20	-0.499292	-2.6082	0	0	0	130	tags=80%, list=27%, signal=105%
REACTOME_DNA_DOUBLE_STRAND_BREAK_REPAIR	20	-0.532157	-2.56056	0	3.88031e-05	0.001	133	tags=95%, list=28%, signal=126%
ALCALAY_AML_BY_NPM1_LOCALIZATION_DN	23	-0.45452	-2.53045	0	0.000109542	0.002	100	tags=74%, list=21%, signal=89%
VERNELL_RETINOBLASTOMA_PATHWAY_UP	18	-0.498507	-2.50806	0	0.000146034	0.003	79	tags=72%, list=16%, signal=83%
MORI_PRE_BI_LYMPHOCYTE_UP	17	-0.530336	-2.43981	0	0.000145067	0.003	100	tags=88%, list=21%, signal=107%
KEGG_CELL_CYCLE	20	-0.457731	-2.37291	0	0.000291432	0.006	84	tags=80%, list=17%, signal=93%
REACTOME_OXIDATIVE_STRESS_INDUCED_SENESCENCE	16	-0.497703	-2.37267	0	0.000289527	0.006	133	tags=94%, list=28%, signal=125%
REACTOME_SIGNALING_BY_NOTCH	19	-0.473041	-2.33757	0	0.000326036	0.007	133	tags=84%, list=28%, signal=112%
WP_CELL_CYCLE	19	-0.44618	-2.33025	0	0.000323932	0.007	84	tags=79%, list=17%, signal=92%
VANTVEER_BREAST_CANCER_ESR1_DN	20	-0.460155	-2.32109	0	0.000321856	0.007	176	tags=85%, list=37%, signal=128%
RODRIGUES_THYROID_CARCINOMA_POORLY_DIFFERENTIATED_UP	42	-0.345327	-2.25628	0	0.000729097	0.015	105	tags=64%, list=22%, signal=75%
CONCANNON_APOPTOSIS_BY_EPOXOMICIN_DN	22	-0.418618	-2.24294	0	0.000814449	0.016	130	tags=82%, list=27%, signal=107%
REACTOME_DNA_REPAIR	27	-0.384865	-2.22587	0	0.000886245	0.018	134	tags=85%, list=28%, signal=111%
REACTOME_TRANSCRIPTIONAL_REGULATION_OF_GRANULOPOIESIS	16	-0.487629	-2.2015	0.0078125	0.00107411	0.023	133	tags=94%, list=28%, signal=125%
REACTOME_SIGNALING_BY_NUCLEAR_RECEPTORS	19	-0.427327	-2.19066	0	0.00106744	0.023	133	tags=74%, list=28%, signal=98%
MARTENS_TRETINOIN_RESPONSE_DN	26	-0.379127	-2.16774	0	0.00133048	0.029	106	tags=69%, list=22%, signal=84%
NUYTTEN_NIPP1_TARGETS_DN	38	-0.353411	-2.16603	0	0.00132231	0.029	60	tags=39%, list=12%, signal=42%
WP_RETINOBLASTOMA_GENE_IN_CANCER	17	-0.451288	-2.15998	0	0.00131425	0.029	101	tags=88%, list=21%, signal=108%
CROONQUIST_NRAS_VS_STROMAL_STIMULATION_DN	18	-0.458946	-2.15643	0	0.00142342	0.032	122	tags=83%, list=25%, signal=107%
GARY_CD5_TARGETS_DN	17	-0.467557	-2.13737	0.00840336	0.00163169	0.037	104	tags=65%, list=22%, signal=80%
REACTOME_ESR_MEDIATED_SIGNALING	19	-0.427327	-2.12619	0	0.00170747	0.039	133	tags=74%, list=28%, signal=98%
CHICAS_RB1_TARGETS_SENESCENT	39	-0.298253	-2.06392	0	0.00245962	0.055	45	tags=33%, list=9%, signal=34%
GRAESSMANN_APOPTOSIS_BY_DOXORUBICIN_DN	31	-0.33656	-2.0435	0	0.00289062	0.064	134	tags=71%, list=28%, signal=92%
KRIEG_HYPOXIA_NOT_VIA_KDM3A	36	-0.304081	-2.019	0	0.00323573	0.073	56	tags=42%, list=12%, signal=44%
REACTOME_CELLULAR_SENESCENCE	23	-0.362331	-1.92825	0	0.00581778	0.135	119	tags=78%, list=25%, signal=99%
SENESE_HDAC3_TARGETS_DN	15	-0.424254	-1.926	0.00694444	0.0058932	0.137	174	tags=80%, list=36%, signal=121%
MATSUDA_NATURAL_KILLER_DIFFERENTIATION	20	-0.369254	-1.90687	0.011236	0.0064012	0.148	123	tags=70%, list=26%, signal=90%
WP_G1_TO_S_CELL_CYCLE_CONTROL	15	-0.402582	-1.80371	0.0229008	0.0105993	0.237	63	tags=67%, list=13%, signal=74%
WEI_MYCN_TARGETS_WITH_E_BOX	27	-0.306066	-1.8016	0.0126582	0.0108769	0.244	111	tags=63%, list=23%, signal=77%
REACTOME_SENESCENCE_ASSOCIATED_SECRETORY_PHENOTYPE_SASP	17	-0.35256	-1.79245	0.00961539	0.011287	0.255	133	tags=82%, list=28%, signal=110%
BENPORATH_MYC_MAX_TARGETS	23	-0.312909	-1.76436	0.0227273	0.0127055	0.281	133	tags=74%, list=28%, signal=97%
SENGUPTA_NASOPHARYNGEAL_CARCINOMA_UP	34	-0.267975	-1.7103	0	0.0169554	0.362	92	tags=53%, list=19%, signal=61%
COLINA_TARGETS_OF_4EBP1_AND_4EBP2	21	-0.316671	-1.69787	0.0222222	0.0182264	0.387	105	tags=67%, list=22%, signal=82%
DACOSTA_UV_RESPONSE_VIA_ERCC3_COMMON_DN	16	-0.376408	-1.67487	0.0243902	0.0205783	0.426	130	tags=69%, list=27%, signal=91%
MARSON_BOUND_BY_FOXP3_UNSTIMULATED	31	-0.286212	-1.66834	0	0.0213392	0.436	133	tags=68%, list=28%, signal=88%
DACOSTA_UV_RESPONSE_VIA_ERCC3_DN	27	-0.260273	-1.58945	0.0333333	0.0340708	0.588	187	tags=74%, list=39%, signal=114%
REACTOME_VIRAL_INFECTION_PATHWAYS	24	-0.272386	-1.5877	0	0.0342299	0.59	169	tags=71%, list=35%, signal=104%
MOHANKUMAR_HOXA1_TARGETS_UP	17	-0.315832	-1.50392	0.042735	0.0521581	0.747	105	tags=59%, list=22%, signal=73%
FARMER_BREAST_CANCER_BASAL_VS_LULMINAL	22	-0.269436	-1.42287	0.0769231	0.0769831	0.879	104	tags=50%, list=22%, signal=61%
PUJANA_ATM_PCC_NETWORK	48	-0.205476	-1.39306	0	0.0897171	0.922	127	tags=58%, list=26%, signal=71%
HAMAI_APOPTOSIS_VIA_TRAIL_UP	21	-0.254517	-1.36011	0.0824742	0.103757	0.95	130	tags=71%, list=27%, signal=94%
LIAO_METASTASIS	19	-0.257435	-1.31603	0.142857	0.128493	0.975	36	tags=26%, list=7%, signal=27%
ACEVEDO_LIVER_TUMOR_VS_NORMAL_ADJACENT_TISSUE_UP	23	-0.250438	-1.30259	0.119565	0.136519	0.981	100	tags=48%, list=21%, signal=57%
REACTOME_DEVELOPMENTAL_BIOLOGY	33	-0.21171	-1.26612	0.116279	0.16006	0.987	136	tags=61%, list=28%, signal=79%
PEDERSEN_METASTASIS_BY_ERBB2_ISOFORM_7	19	-0.24973	-1.23763	0.195876	0.181588	0.993	69	tags=42%, list=14%, signal=47%
REACTOME_HEMOSTASIS	30	-0.197625	-1.19356	0.2	0.220998	0.996	57	tags=30%, list=12%, signal=32%
BENPORATH_EED_TARGETS	28	-0.189234	-1.17841	0.219178	0.23476	0.998	343	tags=96%, list=71%, signal=315%
CHEN_METABOLIC_SYNDROM_NETWORK	45	-0.15506	-1.1217	0.307692	0.294864	1	53	tags=24%, list=11%, signal=25%
FARMER_BREAST_CANCER_APOCRINE_VS_BASAL	20	-0.214356	-1.09388	0.30303	0.326124	1	137	tags=65%, list=28%, signal=87%
ACEVEDO_LIVER_CANCER_UP	25	-0.168034	-0.964485	0.515625	0.512165	1	76	tags=32%, list=16%, signal=36%
GRUETZMANN_PANCREATIC_CANCER_UP	20	-0.177134	-0.901011	0.571429	0.613718	1	5	tags=10%, list=1%, signal=10%
BENPORATH_NANOG_TARGETS	20	-0.163708	-0.864601	0.648649	0.670143	1	105	tags=45%, list=22%, signal=55%
CHICAS_RB1_TARGETS_CONFLUENT	27	-0.151662	-0.827706	0.692308	0.725587	1	13	tags=11%, list=3%, signal=11%
BENPORATH_SOX2_TARGETS	17	-0.152688	-0.745291	0.835938	0.841389	1	412	tags=100%, list=85%, signal=664%
RIEGE_DELTANP63_DIRECT_TARGETS_UP	18	-0.14691	-0.727754	0.827273	0.858549	1	74	tags=28%, list=15%, signal=32%

## Sheet: QDx1_16h_Up
NAME	SIZE	ES	NES	NOM p-val	FDR q-val	FWER p-val	RANK AT MAX	LEADING EDGE
FISCHER_DIRECT_P53_TARGETS_META_ANALYSIS	43	0.784161	4.46145	0	0	0	87	tags=86%, list=22%, signal=99%
MACAEVA_PBMC_RESPONSE_TO_IR	27	0.815427	4.06017	0	0	0	93	tags=100%, list=24%, signal=122%
SMIRNOV_RESPONSE_TO_IR_6HR_UP	23	0.758306	3.44133	0	0	0	62	tags=78%, list=16%, signal=88%
LIU_OVARIAN_CANCER_TUMORS_AND_XENOGRAFTS_XDGS_DN	30	0.642738	3.29828	0	0	0	121	tags=87%, list=31%, signal=116%
WARTERS_IR_RESPONSE_5GY	17	0.74364	3.19596	0	0	0	75	tags=82%, list=19%, signal=98%
NABA_MATRISOME	21	0.694345	3.16858	0	0	0	118	tags=95%, list=30%, signal=129%
WARTERS_RESPONSE_TO_IR_SKIN	18	0.727378	3.13386	0	0	0	86	tags=83%, list=22%, signal=102%
FISCHER_P53_LNCRNA_TARGETS	15	0.73006	2.94692	0	0	0	33	tags=60%, list=8%, signal=63%
PEREZ_TP53_TARGETS	35	0.545285	2.92635	0	0	0	52	tags=49%, list=13%, signal=51%
WP_P53_TRANSCRIPTIONAL_GENE_NETWORK	16	0.726615	2.92148	0	0	0	75	tags=81%, list=19%, signal=96%
ODONNELL_TFRC_TARGETS_UP	16	0.718436	2.90378	0	0	0	75	tags=81%, list=19%, signal=96%
JINESH_BLEBBISHIELD_TO_IMMUNE_CELL_FUSION_PBSHMS_UP	19	0.624357	2.73385	0	0	0	67	tags=68%, list=17%, signal=79%
PID_P53_DOWNSTREAM_PATHWAY	19	0.603099	2.68902	0	0	0	62	tags=63%, list=16%, signal=71%
DELYS_THYROID_CANCER_UP	15	0.574358	2.25039	0	0.000854106	0.032	62	tags=60%, list=16%, signal=69%
KEGG_P53_SIGNALING_PATHWAY	16	0.500014	2.08808	0	0.00293652	0.112	59	tags=63%, list=15%, signal=71%
GRAESSMANN_APOPTOSIS_BY_DOXORUBICIN_UP	31	0.378358	1.95795	0.00347222	0.00813218	0.286	87	tags=55%, list=22%, signal=65%
GRAESSMANN_RESPONSE_TO_MC_AND_DOXORUBICIN_UP	25	0.389572	1.81523	0.016129	0.0205739	0.593	62	tags=48%, list=16%, signal=53%
YOSHIMURA_MAPK8_TARGETS_UP	20	0.387651	1.66971	0.0239726	0.0482036	0.899	70	tags=45%, list=18%, signal=52%
JINESH_BLEBBISHIELD_VS_LIVE_CONTROL_UP	33	0.301685	1.5808	0.0451128	0.0733824	0.967	67	tags=42%, list=17%, signal=47%
PID_P73PATHWAY	17	0.351549	1.44888	0.0843373	0.140118	1	65	tags=47%, list=17%, signal=54%
WP_DNA_DAMAGE_RESPONSE	17	0.337666	1.42651	0.0764331	0.148765	1	50	tags=41%, list=13%, signal=45%
SPIELMAN_LYMPHOBLAST_EUROPEAN_VS_ASIAN_UP	22	0.294943	1.37029	0.130159	0.188466	1	18	tags=18%, list=5%, signal=18%
WP_MIRNA_REGULATION_OF_DNA_DAMAGE_RESPONSE	17	0.337666	1.36533	0.135802	0.184155	1	50	tags=41%, list=13%, signal=45%
SMIRNOV_RESPONSE_TO_IR_6HR_DN	15	0.333333	1.28574	0.165217	0.257002	1	264	tags=100%, list=68%, signal=298%
SWEET_LUNG_CANCER_KRAS_DN	16	0.309488	1.27285	0.179641	0.261671	1	121	tags=63%, list=31%, signal=87%
DODD_NASOPHARYNGEAL_CARCINOMA_UP	15	0.304073	1.22913	0.207317	0.306253	1	103	tags=53%, list=26%, signal=70%
REACTOME_TRANSCRIPTIONAL_REGULATION_BY_TP53	35	0.219667	1.18729	0.207031	0.352453	1	61	tags=31%, list=16%, signal=34%
MILI_PSEUDOPODIA_HAPTOTAXIS_DN	21	0.257453	1.1777	0.25	0.353122	1	294	tags=100%, list=75%, signal=384%
WP_PLEURAL_MESOTHELIOMA	16	0.275498	1.11866	0.283582	0.430031	1	71	tags=44%, list=18%, signal=51%
LOPEZ_MBD_TARGETS	26	0.235464	1.1119	0.324723	0.426249	1	18	tags=15%, list=5%, signal=15%
MARTINEZ_RB1_TARGETS_UP	20	0.235566	1.06307	0.368771	0.492954	1	26	tags=20%, list=7%, signal=20%
DIAZ_CHRONIC_MYELOGENOUS_LEUKEMIA_UP	17	0.235507	1.00599	0.492795	0.576185	1	50	tags=29%, list=13%, signal=32%
ONKEN_UVEAL_MELANOMA_UP	15	0.239168	0.949444	0.507645	0.660465	1	62	tags=33%, list=16%, signal=38%
SATO_SILENCED_BY_METHYLATION_IN_PANCREATIC_CANCER_1	15	0.230494	0.926934	0.54375	0.680805	1	119	tags=60%, list=31%, signal=83%
BOQUEST_STEM_CELL_CULTURED_VS_FRESH_UP	18	0.214203	0.923317	0.577844	0.666913	1	203	tags=83%, list=52%, signal=166%
HELLER_SILENCED_BY_METHYLATION_UP	16	0.20966	0.876638	0.597183	0.726887	1	9	tags=13%, list=2%, signal=12%
FORTSCHEGGER_PHF8_TARGETS_DN	16	0.21123	0.851546	0.628319	0.747758	1	310	tags=100%, list=79%, signal=468%
CHARAFE_BREAST_CANCER_LUMINAL_VS_MESENCHYMAL_DN	20	0.183784	0.838271	0.664384	0.749099	1	321	tags=100%, list=82%, signal=536%
ZWANG_DOWN_BY_2ND_EGF_PULSE	21	0.171856	0.782058	0.732087	0.810117	1	76	tags=33%, list=19%, signal=39%
BRUINS_UVC_RESPONSE_VIA_TP53_GROUP_B	18	0.179036	0.753459	0.798137	0.82672	1	60	tags=33%, list=15%, signal=38%
BLALOCK_ALZHEIMERS_DISEASE_UP	27	0.119176	0.587549	0.93662	0.953778	1	273	tags=89%, list=70%, signal=276%

## Sheet: QDx1_16h_Dn
NAME	SIZE	ES	NES	NOM p-val	FDR q-val	FWER p-val	RANK AT MAX	LEADING EDGE
FISCHER_DREAM_TARGETS	215	-0.691211	-4.20226	0	0	0	234	tags=88%, list=60%, signal=99%
REACTOME_HDACS_DEACETYLATE_HISTONES	48	-0.751497	-3.6594	0	0	0	79	tags=79%, list=20%, signal=87%
REACTOME_CHROMATIN_MODIFYING_ENZYMES	50	-0.732736	-3.65494	0	0	0	79	tags=76%, list=20%, signal=83%
REACTOME_HCMV_LATE_EVENTS	48	-0.751497	-3.65194	0	0	0	79	tags=79%, list=20%, signal=87%
REACTOME_HCMV_INFECTION	48	-0.751497	-3.64193	0	0	0	79	tags=79%, list=20%, signal=87%
REACTOME_DNA_REPLICATION_PRE_INITIATION	58	-0.705824	-3.61659	0	0	0	86	tags=72%, list=22%, signal=79%
REACTOME_HATS_ACETYLATE_HISTONES	48	-0.751497	-3.59489	0	0	0	79	tags=79%, list=20%, signal=87%
REACTOME_HCMV_EARLY_EVENTS	48	-0.751497	-3.58265	0	0	0	79	tags=79%, list=20%, signal=87%
KEGG_SYSTEMIC_LUPUS_ERYTHEMATOSUS	51	-0.719814	-3.52267	0	0	0	79	tags=75%, list=20%, signal=81%
REACTOME_DNA_REPLICATION	67	-0.663484	-3.50107	0	0	0	98	tags=70%, list=25%, signal=78%
REACTOME_CELL_CYCLE	140	-0.598564	-3.49402	0	0	0	158	tags=71%, list=41%, signal=77%
REACTOME_VIRAL_INFECTION_PATHWAYS	50	-0.711841	-3.47679	0	0	0	108	tags=86%, list=28%, signal=104%
REACTOME_MATERNAL_TO_ZYGOTIC_TRANSITION_MZT	43	-0.731065	-3.45302	0	0	0	79	tags=77%, list=20%, signal=86%
REACTOME_DNA_METHYLATION	43	-0.728936	-3.42927	0	0	0	79	tags=77%, list=20%, signal=86%
REACTOME_EPIGENETIC_REGULATION_OF_GENE_EXPRESSION	45	-0.712089	-3.4277	0	0	0	79	tags=73%, list=20%, signal=81%
REACTOME_RUNX1_REGULATES_GENES_INVOLVED_IN_MEGAKARYOCYTE_DIFFERENTIATION_AND_PLATELET_FUNCTION	41	-0.733974	-3.42623	0	0	0	79	tags=78%, list=20%, signal=88%
REACTOME_GENE_SILENCING_BY_RNA	41	-0.733974	-3.42183	0	0	0	79	tags=78%, list=20%, signal=88%
REACTOME_PRE_NOTCH_EXPRESSION_AND_PROCESSING	42	-0.740887	-3.41809	0	0	0	79	tags=79%, list=20%, signal=88%
REACTOME_ASSEMBLY_OF_THE_ORC_COMPLEX_AT_THE_ORIGIN_OF_REPLICATION	43	-0.712899	-3.4174	0	0	0	84	tags=77%, list=22%, signal=87%
REACTOME_RHO_GTPASES_ACTIVATE_PKNS	42	-0.724626	-3.41715	0	0	0	79	tags=76%, list=20%, signal=85%
REACTOME_CHROMATIN_MODIFICATIONS_DURING_THE_MATERNAL_TO_ZYGOTIC_TRANSITION_MZT	43	-0.731065	-3.41391	0	0	0	79	tags=77%, list=20%, signal=86%
REACTOME_FORMATION_OF_THE_BETA_CATENIN_TCF_TRANSACTIVATING_COMPLEX	41	-0.733974	-3.40775	0	0	0	79	tags=78%, list=20%, signal=88%
REACTOME_SIRT1_NEGATIVELY_REGULATES_RRNA_EXPRESSION	42	-0.725333	-3.40572	0	0	0	79	tags=76%, list=20%, signal=85%
REACTOME_B_WICH_COMPLEX_POSITIVELY_REGULATES_RRNA_EXPRESSION	41	-0.733974	-3.40417	0	0	0	79	tags=78%, list=20%, signal=88%
REACTOME_TRANSCRIPTIONAL_REGULATION_BY_SMALL_RNAS	41	-0.733974	-3.4004	0	0	0	79	tags=78%, list=20%, signal=88%
REACTOME_SIGNALING_BY_WNT	41	-0.733974	-3.39839	0	0	0	79	tags=78%, list=20%, signal=88%
REACTOME_OXIDATIVE_STRESS_INDUCED_SENESCENCE	44	-0.714912	-3.39161	0	0	0	79	tags=75%, list=20%, signal=83%
REACTOME_RNA_POLYMERASE_I_TRANSCRIPTION	41	-0.733974	-3.39097	0	0	0	79	tags=78%, list=20%, signal=88%
REACTOME_CELL_CYCLE_MITOTIC	127	-0.581796	-3.37221	0	0	0	179	tags=79%, list=46%, signal=98%
REACTOME_ERCC6_CSB_AND_EHMT2_G9A_POSITIVELY_REGULATE_RRNA_EXPRESSION	41	-0.733974	-3.37015	0	0	0	79	tags=78%, list=20%, signal=88%
MARSON_BOUND_BY_E2F4_UNSTIMULATED	155	-0.568356	-3.36971	0	0	0	164	tags=68%, list=42%, signal=71%
REACTOME_SIGNALING_BY_NOTCH	44	-0.708847	-3.3686	0	0	0	79	tags=75%, list=20%, signal=83%
REACTOME_PRC2_METHYLATES_HISTONES_AND_DNA	43	-0.71411	-3.366	0	0	0	79	tags=74%, list=20%, signal=83%
REACTOME_TCF_DEPENDENT_SIGNALING_IN_RESPONSE_TO_WNT	41	-0.733974	-3.36401	0	0	0	79	tags=78%, list=20%, signal=88%
REACTOME_NEGATIVE_EPIGENETIC_REGULATION_OF_RRNA_EXPRESSION	43	-0.714558	-3.36362	0	0	0	79	tags=74%, list=20%, signal=83%
REACTOME_ACTIVATION_OF_ANTERIOR_HOX_GENES_IN_HINDBRAIN_DEVELOPMENT_DURING_EARLY_EMBRYOGENESIS	41	-0.733974	-3.36335	0	0	0	79	tags=78%, list=20%, signal=88%
REACTOME_MEIOSIS	46	-0.700433	-3.35869	0	0	0	112	tags=85%, list=29%, signal=105%
REACTOME_RUNX1_REGULATES_TRANSCRIPTION_OF_GENES_INVOLVED_IN_DIFFERENTIATION_OF_HSCS	42	-0.719154	-3.35813	0	0	0	79	tags=76%, list=20%, signal=85%
REACTOME_MEIOTIC_RECOMBINATION	45	-0.7048	-3.35618	0	0	0	83	tags=76%, list=21%, signal=85%
REACTOME_TRANSCRIPTIONAL_REGULATION_OF_GRANULOPOIESIS	44	-0.700939	-3.35329	0	0	0	79	tags=75%, list=20%, signal=83%
REACTOME_TRANSCRIPTIONAL_REGULATION_BY_RUNX1	42	-0.719154	-3.35102	0	0	0	79	tags=76%, list=20%, signal=85%
REACTOME_REPRODUCTION	46	-0.700433	-3.34865	0	0	0	112	tags=85%, list=29%, signal=105%
REACTOME_ACTIVATED_PKN1_STIMULATES_TRANSCRIPTION_OF_AR_ANDROGEN_RECEPTOR_REGULATED_GENES_KLK2_AND_KLK3	41	-0.733974	-3.33395	0	0	0	79	tags=78%, list=20%, signal=88%
REACTOME_INFECTIOUS_DISEASE	53	-0.661813	-3.33395	0	0	0	79	tags=72%, list=20%, signal=78%
REACTOME_RNA_POLYMERASE_I_PROMOTER_ESCAPE	41	-0.733974	-3.33367	0	0	0	79	tags=78%, list=20%, signal=88%
REACTOME_AMYLOID_FIBER_FORMATION	42	-0.723552	-3.32804	0	0	0	79	tags=76%, list=20%, signal=85%
REACTOME_ESR_MEDIATED_SIGNALING	42	-0.719154	-3.32467	0	0	0	79	tags=76%, list=20%, signal=85%
REACTOME_POSITIVE_EPIGENETIC_REGULATION_OF_RRNA_EXPRESSION	41	-0.733974	-3.32463	0	0	0	79	tags=78%, list=20%, signal=88%
REACTOME_ESTROGEN_DEPENDENT_GENE_EXPRESSION	42	-0.719154	-3.32333	0	0	0	79	tags=76%, list=20%, signal=85%
REACTOME_SIGNALING_BY_NUCLEAR_RECEPTORS	42	-0.719154	-3.3158	0	0	0	79	tags=76%, list=20%, signal=85%
REACTOME_CELLULAR_SENESCENCE	52	-0.674261	-3.31088	0	0	0	79	tags=69%, list=20%, signal=75%
REACTOME_SENESCENCE_ASSOCIATED_SECRETORY_PHENOTYPE_SASP	43	-0.696549	-3.30096	0	0	0	79	tags=74%, list=20%, signal=83%
REACTOME_CONDENSATION_OF_PROPHASE_CHROMOSOMES	48	-0.667478	-3.26728	0	0	0	79	tags=67%, list=20%, signal=73%
REACTOME_DISEASES_OF_PROGRAMMED_CELL_DEATH	47	-0.672042	-3.23574	0	0	0	79	tags=68%, list=20%, signal=75%
REACTOME_RMTS_METHYLATE_HISTONE_ARGININES	36	-0.718829	-3.23378	0	0	0	79	tags=78%, list=20%, signal=89%
REACTOME_MITOTIC_PROPHASE	51	-0.638248	-3.17956	0	0	0	79	tags=63%, list=20%, signal=68%
REACTOME_HDMS_DEMETHYLATE_HISTONES	22	-0.792461	-3.1724	0	0	0	79	tags=91%, list=20%, signal=108%
REACTOME_CELLULAR_RESPONSES_TO_STIMULI	57	-0.63038	-3.13717	0	0	0	79	tags=65%, list=20%, signal=70%
REACTOME_PKMTS_METHYLATE_HISTONE_LYSINES	23	-0.776728	-3.11581	0	0	0	79	tags=87%, list=20%, signal=103%
DUTERTRE_ESTRADIOL_RESPONSE_24HR_UP	141	-0.525221	-3.10833	0	0	0	206	tags=81%, list=53%, signal=109%
REACTOME_DEVELOPMENTAL_BIOLOGY	52	-0.631974	-3.1076	0	0	0	79	tags=65%, list=20%, signal=71%
FISCHER_G1_S_CELL_CYCLE	55	-0.608851	-3.05233	0	0	0	129	tags=75%, list=33%, signal=96%
GOBERT_OLIGODENDROCYTE_DIFFERENTIATION_UP	158	-0.51233	-3.04609	0	0	0	251	tags=93%, list=64%, signal=155%
MEBARKI_HCC_PROGENITOR_FZD8CRD_UP	150	-0.511487	-3.00613	0	0	0	251	tags=94%, list=64%, signal=162%
REACTOME_M_PHASE	87	-0.543301	-3.00476	0	0	0	157	tags=74%, list=40%, signal=96%
BENPORATH_EED_TARGETS	38	-0.648466	-2.97704	0	0	0	79	tags=66%, list=20%, signal=74%
REACTOME_RHO_GTPASE_EFFECTORS	75	-0.547381	-2.9497	0	0	0	157	tags=79%, list=40%, signal=106%
BLANCO_MELO_BRONCHIAL_EPITHELIAL_CELLS_INFLUENZA_A_DEL_NS1_INFECTION_DN	88	-0.542796	-2.93079	0	0	0	151	tags=72%, list=39%, signal=90%
WANG_RESPONSE_TO_GSK3_INHIBITOR_SB216763_DN	88	-0.536375	-2.91082	0	0	0	179	tags=80%, list=46%, signal=114%
REACTOME_RNA_POLYMERASE_II_TRANSCRIPTION	82	-0.53243	-2.84544	0	0	0	79	tags=51%, list=20%, signal=51%
WP_HISTONE_MODIFICATIONS	19	-0.751099	-2.82902	0	0	0	79	tags=84%, list=20%, signal=100%
KINSEY_TARGETS_OF_EWSR1_FLII_FUSION_UP	159	-0.467394	-2.80872	0	0	0	245	tags=88%, list=63%, signal=140%
REACTOME_NONHOMOLOGOUS_END_JOINING_NHEJ	25	-0.68093	-2.80547	0	0	0	79	tags=76%, list=20%, signal=89%
WP_NF1_COPY_NUMBER_VARIATION_SYNDROME	30	-0.662018	-2.80156	0	0	0	79	tags=70%, list=20%, signal=81%
REACTOME_G2_M_CHECKPOINTS	52	-0.569222	-2.79173	0	0	0	115	tags=67%, list=29%, signal=83%
ACEVEDO_LIVER_CANCER_WITH_H3K27ME3_DN	32	-0.635888	-2.76867	0	0	0	108	tags=78%, list=28%, signal=99%
NUYTTEN_EZH2_TARGETS_DN	128	-0.472686	-2.75303	0	0	0	240	tags=91%, list=62%, signal=158%
REACTOME_MEIOTIC_SYNAPSIS	32	-0.633777	-2.7491	0	0	0	107	tags=78%, list=27%, signal=99%
REACTOME_DNA_DOUBLE_STRAND_BREAK_RESPONSE	25	-0.68093	-2.72865	0	0	0	79	tags=76%, list=20%, signal=89%
REACTOME_INHIBITION_OF_DNA_RECOMBINATION_AT_TELOMERE	30	-0.639537	-2.71978	0	0	0	79	tags=70%, list=20%, signal=81%
REACTOME_RECOGNITION_AND_ASSOCIATION_OF_DNA_GLYCOSYLASE_WITH_SITE_CONTAINING_AN_AFFECTED_PURINE	31	-0.628396	-2.69976	0	0	0	79	tags=68%, list=20%, signal=78%
REACTOME_BASE_EXCISION_REPAIR_AP_SITE_FORMATION	32	-0.61663	-2.6933	0	0	0	79	tags=66%, list=20%, signal=76%
REACTOME_CELL_CYCLE_CHECKPOINTS	84	-0.497997	-2.69271	0	0	0	179	tags=79%, list=46%, signal=114%
REACTOME_SIGNALING_BY_RHO_GTPASES_MIRO_GTPASES_AND_RHOBTB3	84	-0.49786	-2.69189	0	0	0	157	tags=71%, list=40%, signal=94%
REACTOME_REPLACEMENT_OF_PROTAMINES_BY_NUCLEOSOMES_IN_THE_MALE_PRONUCLEUS	24	-0.671209	-2.67555	0	0	0	79	tags=75%, list=20%, signal=88%
REACTOME_POST_TRANSLATIONAL_PROTEIN_MODIFICATION	56	-0.527607	-2.67333	0	0	0	112	tags=66%, list=29%, signal=79%
SHEDDEN_LUNG_CANCER_POOR_SURVIVAL_A6	105	-0.466694	-2.66557	0	0	0	164	tags=67%, list=42%, signal=84%
MARSON_BOUND_BY_FOXP3_STIMULATED	48	-0.545806	-2.66533	0	0	0	79	tags=54%, list=20%, signal=60%
REACTOME_DNA_DAMAGE_TELOMERE_STRESS_INDUCED_SENESCENCE	38	-0.587142	-2.62604	0	0	0	79	tags=63%, list=20%, signal=71%
MARSON_BOUND_BY_FOXP3_UNSTIMULATED	56	-0.522585	-2.61526	0	0	0	89	tags=55%, list=23%, signal=61%
DUTERTRE_ESTRADIOL_RESPONSE_6HR_UP	40	-0.538488	-2.57747	0	0	0	119	tags=65%, list=31%, signal=84%
ACEVEDO_LIVER_CANCER_WITH_H3K9ME3_DN	28	-0.612177	-2.5751	0	0	0	124	tags=82%, list=32%, signal=112%
KOBAYASHI_EGFR_SIGNALING_24HR_DN	112	-0.446853	-2.55825	0	0	0	206	tags=78%, list=53%, signal=117%
REACTOME_TELOMERE_MAINTENANCE	39	-0.554711	-2.55376	0	0	0	179	tags=92%, list=46%, signal=154%
REACTOME_CHROMOSOME_MAINTENANCE	49	-0.522938	-2.53548	0	0	0	189	tags=90%, list=48%, signal=152%
FEVR_CTNNB1_TARGETS_DN	78	-0.472438	-2.48223	0	2.68371e-05	0.002	203	tags=85%, list=52%, signal=141%
RUIZ_TNC_TARGETS_DN	51	-0.508422	-2.48161	0	2.65604e-05	0.002	141	tags=69%, list=36%, signal=93%
REACTOME_UB_SPECIFIC_PROCESSING_PROTEASES	32	-0.560444	-2.4568	0	2.62894e-05	0.002	108	tags=72%, list=28%, signal=91%
REACTOME_PROCESSING_OF_DNA_DOUBLE_STRAND_BREAK_ENDS	37	-0.551368	-2.45609	0	2.60239e-05	0.002	79	tags=57%, list=20%, signal=64%
WHITFIELD_CELL_CYCLE_S	35	-0.549518	-2.45341	0	2.57636e-05	0.002	129	tags=74%, list=33%, signal=101%
REACTOME_BASE_EXCISION_REPAIR	38	-0.539129	-2.4506	0	3.74101e-05	0.003	179	tags=89%, list=46%, signal=149%
WHITFIELD_CELL_CYCLE_G1_S	26	-0.594175	-2.44876	0	3.70433e-05	0.003	48	tags=50%, list=12%, signal=53%
REACTOME_DEUBIQUITINATION	34	-0.55635	-2.43799	0	3.66837e-05	0.003	108	tags=71%, list=28%, signal=89%
REACTOME_DEPOSITION_OF_NEW_CENPA_CONTAINING_NUCLEOSOMES_AT_THE_CENTROMERE	40	-0.531897	-2.42124	0	4.7733e-05	0.004	141	tags=75%, list=36%, signal=105%
ROSTY_CERVICAL_CANCER_PROLIFERATION_CLUSTER	81	-0.443912	-2.37932	0	9.42843e-05	0.008	164	tags=67%, list=42%, signal=91%
REACTOME_DNA_DOUBLE_STRAND_BREAK_REPAIR	47	-0.494597	-2.37924	0	9.33948e-05	0.008	112	tags=62%, list=29%, signal=76%
REACTOME_G2_M_DNA_DAMAGE_CHECKPOINT	36	-0.536319	-2.37611	0	9.2522e-05	0.008	79	tags=56%, list=20%, signal=63%
REACTOME_DNA_REPAIR	62	-0.463354	-2.36571	0	0.000102834	0.009	167	tags=76%, list=43%, signal=112%
KONG_E2F3_TARGETS	50	-0.478537	-2.36194	0	0.00010189	0.009	149	tags=70%, list=38%, signal=99%
CHICAS_RB1_TARGETS_LOW_SERUM	15	-0.679248	-2.35629	0	0.000100964	0.009	99	tags=80%, list=25%, signal=103%
DODD_NASOPHARYNGEAL_CARCINOMA_DN	138	-0.398255	-2.35406	0	0.000111308	0.01	267	tags=93%, list=68%, signal=192%
REACTOME_HOMOLOGY_DIRECTED_REPAIR	47	-0.494597	-2.3529	0	0.000110314	0.01	112	tags=62%, list=29%, signal=76%
REACTOME_MITOTIC_G1_PHASE_AND_G1_S_TRANSITION	30	-0.552786	-2.35089	0	0.000109338	0.01	43	tags=43%, list=11%, signal=45%
MANALO_HYPOXIA_DN	46	-0.485851	-2.33095	0	0.000141489	0.013	189	tags=85%, list=48%, signal=145%
BENPORATH_CYCLING_GENES	111	-0.405472	-2.30876	0	0.000161532	0.015	204	tags=74%, list=52%, signal=111%
FLORIO_NEOCORTEX_BASAL_RADIAL_GLIA_DN	89	-0.413294	-2.29859	0	0.000191977	0.018	246	tags=92%, list=63%, signal=193%
REACTOME_SIGNALING_BY_INTERLEUKINS	18	-0.620506	-2.2916	0	0.000201013	0.019	70	tags=67%, list=18%, signal=78%
REACTOME_FACTORS_INVOLVED_IN_MEGAKARYOCYTE_DEVELOPMENT_AND_PLATELET_PRODUCTION	22	-0.578353	-2.28402	0	0.000199309	0.019	151	tags=86%, list=39%, signal=133%
LEE_BMP2_TARGETS_DN	60	-0.447798	-2.27961	0	0.000197634	0.019	114	tags=52%, list=29%, signal=62%
PUJANA_CHEK2_PCC_NETWORK	81	-0.418257	-2.2734	0	0.000206397	0.02	234	tags=89%, list=60%, signal=176%
FUJII_YBX1_TARGETS_DN	71	-0.433254	-2.25778	0	0.000214491	0.021	206	tags=80%, list=53%, signal=139%
SARRIO_EPITHELIAL_MESENCHYMAL_TRANSITION_UP	65	-0.433187	-2.23507	0	0.000273545	0.027	179	tags=72%, list=46%, signal=111%
GOLDRATH_ANTIGEN_RESPONSE	66	-0.429157	-2.22948	0	0.000281736	0.028	206	tags=82%, list=53%, signal=144%
BLUM_RESPONSE_TO_SALIRASIB_DN	76	-0.418679	-2.22482	0	0.000309393	0.031	253	tags=97%, list=65%, signal=223%
SOTIRIOU_BREAST_CANCER_GRADE_1_VS_3_UP	81	-0.417121	-2.21898	0	0.000317435	0.031	234	tags=89%, list=60%, signal=176%
PATIL_LIVER_CANCER	67	-0.422293	-2.20747	0	0.000384431	0.036	202	tags=79%, list=52%, signal=136%
MUELLER_PLURINET	40	-0.472518	-2.20177	0	0.000449706	0.042	198	tags=88%, list=51%, signal=160%
STEIN_ESR1_TARGETS	20	-0.569363	-2.20042	0	0.000446193	0.042	37	tags=45%, list=9%, signal=47%
DANG_BOUND_BY_MYC	57	-0.435403	-2.19828	0	0.000451926	0.043	112	tags=54%, list=29%, signal=65%
ZHOU_CELL_CYCLE_GENES_IN_IR_RESPONSE_6HR	46	-0.449877	-2.18941	0	0.000486624	0.047	174	tags=74%, list=45%, signal=118%
BENPORATH_MYC_MAX_TARGETS	38	-0.468736	-2.16641	0	0.000625309	0.062	171	tags=84%, list=44%, signal=135%
GARCIA_TARGETS_OF_FLI1_AND_DAX1_DN	25	-0.539228	-2.16336	0	0.000667766	0.067	99	tags=60%, list=25%, signal=75%
BURTON_ADIPOGENESIS_3	50	-0.4447	-2.15789	0	0.000719715	0.073	162	tags=68%, list=42%, signal=101%
GRAHAM_CML_DIVIDING_VS_NORMAL_QUIESCENT_UP	67	-0.417304	-2.11726	0	0.00099291	0.099	234	tags=91%, list=60%, signal=189%
CAIRO_HEPATOBLASTOMA_CLASSES_UP	73	-0.39448	-2.11613	0	0.00100375	0.101	245	tags=92%, list=63%, signal=201%
PID_E2F_PATHWAY	16	-0.590832	-2.11008	0.00146628	0.00104164	0.106	41	tags=50%, list=11%, signal=54%
REACTOME_ACTIVATION_OF_ATR_IN_RESPONSE_TO_REPLICATION_STRESS	18	-0.563592	-2.10559	0	0.00107082	0.108	37	tags=44%, list=9%, signal=47%
PUJANA_XPRSS_INT_NETWORK	45	-0.44638	-2.10424	0	0.00109945	0.111	158	tags=69%, list=41%, signal=102%
HORIUCHI_WTAP_TARGETS_DN	74	-0.39454	-2.10396	0.00129199	0.00109154	0.111	243	tags=92%, list=62%, signal=198%
VECCHI_GASTRIC_CANCER_EARLY_UP	81	-0.398886	-2.10393	0	0.00108374	0.111	206	tags=77%, list=53%, signal=129%
JOHNSTONE_PARVB_TARGETS_3_DN	84	-0.386786	-2.10298	0	0.00108464	0.112	206	tags=76%, list=53%, signal=127%
CROONQUIST_IL6_DEPRIVATION_DN	52	-0.425755	-2.098	0.00130548	0.00113858	0.119	202	tags=81%, list=52%, signal=145%
BURTON_ADIPOGENESIS_PEAK_AT_16HR	16	-0.587737	-2.09223	0	0.00121725	0.128	29	tags=44%, list=7%, signal=45%
CASORELLI_ACUTE_PROMYELOCYTIC_LEUKEMIA_DN	67	-0.402816	-2.08073	0	0.00136316	0.146	209	tags=81%, list=54%, signal=144%
BENPORATH_ES_1	49	-0.429227	-2.07529	0.00128866	0.00139561	0.15	155	tags=65%, list=40%, signal=95%
NUYTTEN_NIPP1_TARGETS_UP	19	-0.552417	-2.07442	0.00149254	0.00139477	0.15	82	tags=58%, list=21%, signal=70%
GRAHAM_NORMAL_QUIESCENT_VS_NORMAL_DIVIDING_DN	47	-0.43154	-2.07239	0	0.00139368	0.151	156	tags=66%, list=40%, signal=97%
ZHENG_GLIOBLASTOMA_PLASTICITY_UP	52	-0.416761	-2.06114	0.001321	0.00152674	0.166	160	tags=65%, list=41%, signal=96%
LINDGREN_BLADDER_CANCER_CLUSTER_3_UP	67	-0.399284	-2.05713	0	0.00157537	0.173	248	tags=94%, list=64%, signal=214%
PUJANA_BRCA1_PCC_NETWORK	107	-0.364807	-2.05124	0	0.00161423	0.177	247	tags=88%, list=63%, signal=174%
REACTOME_HEMOSTASIS	24	-0.505238	-2.0456	0	0.00170106	0.189	151	tags=79%, list=39%, signal=121%
REACTOME_SYNTHESIS_OF_DNA	25	-0.509416	-2.03564	0	0.00182908	0.204	179	tags=88%, list=46%, signal=152%
WONG_EMBRYONIC_STEM_CELL_CORE	57	-0.410118	-2.03495	0	0.00184125	0.206	202	tags=79%, list=52%, signal=140%
CROONQUIST_NRAS_SIGNALING_DN	42	-0.429546	-2.03154	0	0.00188544	0.211	202	tags=83%, list=52%, signal=154%
PUJANA_BRCA2_PCC_NETWORK	84	-0.371777	-2.02145	0	0.00215149	0.24	205	tags=75%, list=53%, signal=124%
REACTOME_ACTIVATION_OF_THE_PRE_REPLICATIVE_COMPLEX	17	-0.562382	-2.01954	0	0.00219241	0.246	43	tags=47%, list=11%, signal=51%
MITSIADES_RESPONSE_TO_APLIDIN_DN	46	-0.415963	-2.01699	0	0.00227377	0.254	120	tags=52%, list=31%, signal=66%
KANG_DOXORUBICIN_RESISTANCE_UP	40	-0.446745	-2.00958	0.00133156	0.00242288	0.272	151	tags=68%, list=39%, signal=99%
WINNEPENNINCKX_MELANOMA_METASTASIS_UP	48	-0.414758	-2.0038	0	0.00253125	0.286	132	tags=56%, list=34%, signal=75%
RIZ_ERYTHROID_DIFFERENTIATION	21	-0.520496	-2.00118	0.00289855	0.00258399	0.293	48	tags=43%, list=12%, signal=46%
VILLANUEVA_LIVER_CANCER_KRT19_UP	45	-0.414059	-1.9965	0.00136426	0.0027066	0.307	161	tags=69%, list=41%, signal=104%
FERREIRA_EWINGS_SARCOMA_UNSTABLE_VS_STABLE_UP	47	-0.41896	-1.99078	0	0.00285977	0.323	202	tags=83%, list=52%, signal=151%
KAUFFMANN_DNA_REPLICATION_GENES	30	-0.455999	-1.98986	0.00135501	0.00288078	0.327	179	tags=83%, list=46%, signal=142%
SONG_TARGETS_OF_IE86_CMV_PROTEIN	25	-0.495316	-1.98944	0	0.00288701	0.33	158	tags=76%, list=41%, signal=120%
TOYOTA_TARGETS_OF_MIR34B_AND_MIR34C	62	-0.392272	-1.98744	0.00261438	0.00296575	0.34	189	tags=71%, list=48%, signal=116%
LEE_EARLY_T_LYMPHOCYTE_UP	47	-0.413723	-1.98491	0.00131234	0.00303005	0.346	169	tags=68%, list=43%, signal=106%
GEORGES_TARGETS_OF_MIR192_AND_MIR215	75	-0.374264	-1.98459	0	0.00301875	0.347	267	tags=99%, list=68%, signal=253%
CHIANG_LIVER_CANCER_SUBCLASS_PROLIFERATION_UP	59	-0.391489	-1.97119	0.0012837	0.00344636	0.387	240	tags=92%, list=62%, signal=202%
BERENJENO_TRANSFORMED_BY_RHOA_UP	87	-0.360905	-1.96798	0.00125	0.00349998	0.394	217	tags=78%, list=56%, signal=137%
KEGG_MEDICUS_REFERENCE_PRE_IC_FORMATION	18	-0.533838	-1.96139	0	0.00364609	0.412	98	tags=61%, list=25%, signal=78%
STEIN_ESRRA_TARGETS_RESPONSIVE_TO_ESTROGEN_DN	20	-0.522873	-1.9573	0.00144718	0.00375485	0.425	156	tags=80%, list=40%, signal=126%
MOLENAAR_TARGETS_OF_CCND1_AND_CDK4_DN	28	-0.462851	-1.95545	0.00578035	0.00380403	0.43	188	tags=86%, list=48%, signal=154%
VERNELL_RETINOBLASTOMA_PATHWAY_UP	28	-0.46364	-1.95322	0.00285714	0.00388306	0.438	193	tags=93%, list=49%, signal=171%
WP_DNA_REPLICATION	19	-0.522079	-1.95271	0.00293255	0.00387485	0.438	43	tags=42%, list=11%, signal=45%
REACTOME_CYTOKINE_SIGNALING_IN_IMMUNE_SYSTEM	24	-0.488972	-1.94879	0	0.00404278	0.453	70	tags=50%, list=18%, signal=57%
PYEON_CANCER_HEAD_AND_NECK_VS_CERVICAL_UP	30	-0.458627	-1.94718	0.00557103	0.00411773	0.462	162	tags=73%, list=42%, signal=116%
BASAKI_YBX1_TARGETS_UP	77	-0.36543	-1.94453	0	0.00420727	0.468	243	tags=90%, list=62%, signal=191%
FOURNIER_ACINAR_DEVELOPMENT_LATE_2	46	-0.409876	-1.94056	0.00263505	0.00433571	0.479	206	tags=83%, list=53%, signal=154%
REACTOME_S_PHASE	30	-0.457939	-1.94045	0.00413223	0.00431149	0.479	179	tags=83%, list=46%, signal=142%
SHEPARD_BMYB_MORPHOLINO_DN	36	-0.439325	-1.93939	0.00421941	0.00433523	0.485	100	tags=47%, list=26%, signal=58%
FISCHER_G2_M_CELL_CYCLE	62	-0.378049	-1.93843	0	0.00435933	0.486	267	tags=100%, list=68%, signal=267%
CUI_TCF21_TARGETS_2_UP	44	-0.400586	-1.93702	0.00660502	0.00441704	0.491	128	tags=55%, list=33%, signal=72%
KAUFFMANN_MELANOMA_RELAPSE_UP	29	-0.457957	-1.93541	0	0.00441297	0.493	179	tags=79%, list=46%, signal=136%
HOFFMANN_LARGE_TO_SMALL_PRE_BII_LYMPHOCYTE_UP	61	-0.383261	-1.93283	0	0.00450381	0.502	202	tags=79%, list=52%, signal=138%
KEGG_MEDICUS_REFERENCE_ORIGIN_UNWINDING_AND_ELONGATION	19	-0.515508	-1.92552	0.00145773	0.00472708	0.519	179	tags=89%, list=46%, signal=157%
REACTOME_DNA_STRAND_ELONGATION	17	-0.539015	-1.92502	0.00150376	0.0047148	0.52	179	tags=94%, list=46%, signal=166%
CHICAS_RB1_TARGETS_SENESCENT	47	-0.407364	-1.92484	0.00274348	0.00469631	0.521	99	tags=47%, list=25%, signal=55%
CHEMNITZ_RESPONSE_TO_PROSTAGLANDIN_E2_UP	40	-0.410074	-1.92297	0.00562588	0.0047377	0.526	164	tags=68%, list=42%, signal=105%
BUYTAERT_PHOTODYNAMIC_THERAPY_STRESS_DN	42	-0.407432	-1.89954	0.00137174	0.00575416	0.587	155	tags=64%, list=40%, signal=95%
RODRIGUES_THYROID_CARCINOMA_POORLY_DIFFERENTIATED_UP	75	-0.352441	-1.89757	0.00251889	0.00580962	0.593	205	tags=73%, list=53%, signal=125%
WHITEFORD_PEDIATRIC_CANCER_MARKERS	52	-0.381935	-1.89064	0.00131234	0.00610985	0.616	239	tags=90%, list=61%, signal=202%
DACOSTA_UV_RESPONSE_VIA_ERCC3_UP	19	-0.523002	-1.88489	0.00290276	0.00642688	0.638	43	tags=42%, list=11%, signal=45%
REACTOME_SUMOYLATION	20	-0.501024	-1.87677	0.00151286	0.0069322	0.67	89	tags=60%, list=23%, signal=74%
SMID_BREAST_CANCER_BASAL_UP	50	-0.381499	-1.86682	0.00129534	0.00747866	0.703	189	tags=72%, list=48%, signal=122%
BENPORATH_PROLIFERATION	38	-0.399082	-1.85606	0.0138504	0.00815383	0.727	239	tags=95%, list=61%, signal=221%
AFFAR_YY1_TARGETS_DN	52	-0.376359	-1.85128	0.00134589	0.00842229	0.742	176	tags=67%, list=45%, signal=106%
GAVIN_FOXP3_TARGETS_CLUSTER_P6	39	-0.39947	-1.83907	0.00405405	0.00930515	0.777	220	tags=87%, list=56%, signal=180%
PUJANA_BREAST_CANCER_WITH_BRCA1_MUTATED_UP	18	-0.502885	-1.81702	0.00878477	0.0109951	0.832	155	tags=78%, list=40%, signal=123%
MORI_IMMATURE_B_LYMPHOCYTE_DN	45	-0.385536	-1.79737	0.00532623	0.012701	0.879	202	tags=80%, list=52%, signal=147%
CHICAS_RB1_TARGETS_GROWING	49	-0.369625	-1.797	0.00131752	0.0126939	0.881	260	tags=98%, list=67%, signal=257%
ZHOU_CELL_CYCLE_GENES_IN_IR_RESPONSE_24HR	50	-0.37114	-1.79552	0.00544959	0.0128093	0.882	240	tags=90%, list=62%, signal=204%
MARTENS_TRETINOIN_RESPONSE_DN	33	-0.408269	-1.79512	0.0069735	0.012788	0.882	81	tags=42%, list=21%, signal=49%
MORI_PRE_BI_LYMPHOCYTE_UP	31	-0.406796	-1.78813	0.00834492	0.0134557	0.898	202	tags=87%, list=52%, signal=166%
MISSIAGLIA_REGULATED_BY_METHYLATION_DN	40	-0.377906	-1.78249	0.00690608	0.0139281	0.907	240	tags=93%, list=62%, signal=216%
LE_EGR2_TARGETS_UP	38	-0.387456	-1.78227	0.00396301	0.0138842	0.908	203	tags=79%, list=52%, signal=149%
ODONNELL_TFRC_TARGETS_DN	49	-0.361411	-1.77709	0.00528402	0.0144288	0.915	206	tags=76%, list=53%, signal=140%
LINDGREN_BLADDER_CANCER_CLUSTER_1_DN	64	-0.339868	-1.77554	0.00386598	0.014521	0.917	248	tags=91%, list=64%, signal=208%
IVANOVA_HEMATOPOIESIS_LATE_PROGENITOR	20	-0.464499	-1.77293	0.0089955	0.0147203	0.923	140	tags=65%, list=36%, signal=96%
TIEN_INTESTINE_PROBIOTICS_24HR_UP	52	-0.353227	-1.76705	0.00765306	0.015357	0.932	247	tags=90%, list=63%, signal=214%
PUJANA_BRCA_CENTERED_NETWORK	34	-0.396478	-1.76495	0.00548697	0.0154486	0.933	209	tags=82%, list=54%, signal=162%
NUYTTEN_NIPP1_TARGETS_DN	30	-0.413085	-1.76438	0.00854701	0.0154642	0.935	158	tags=67%, list=41%, signal=103%
WP_CELL_CYCLE	26	-0.426473	-1.75985	0.0125698	0.0160232	0.942	36	tags=31%, list=9%, signal=32%
BILD_E2F3_ONCOGENIC_SIGNATURE	16	-0.497586	-1.75473	0.0120301	0.0165485	0.944	168	tags=81%, list=43%, signal=137%
GARY_CD5_TARGETS_DN	25	-0.431683	-1.75351	0.0165517	0.0165522	0.945	102	tags=48%, list=26%, signal=61%
ISHIDA_E2F_TARGETS	30	-0.400444	-1.74976	0.0168303	0.0169698	0.95	216	tags=87%, list=55%, signal=179%
POOLA_INVASIVE_BREAST_CANCER_UP	41	-0.380667	-1.74698	0.00813008	0.0171953	0.957	239	tags=93%, list=61%, signal=214%
MARKEY_RB1_ACUTE_LOF_UP	64	-0.331688	-1.74017	0.00535475	0.018061	0.962	203	tags=70%, list=52%, signal=123%
MORI_LARGE_PRE_BII_LYMPHOCYTE_UP	40	-0.378334	-1.73545	0.00960219	0.0186084	0.965	202	tags=80%, list=52%, signal=149%
FRASOR_RESPONSE_TO_SERM_OR_FULVESTRANT_DN	26	-0.420453	-1.72235	0.0115274	0.0203144	0.973	230	tags=96%, list=59%, signal=219%
WP_G1_TO_S_CELL_CYCLE_CONTROL	20	-0.461893	-1.72167	0.0169492	0.0203068	0.973	36	tags=35%, list=9%, signal=37%
REACTOME_SEPARATION_OF_SISTER_CHROMATIDS	30	-0.397686	-1.71519	0.0212766	0.0211456	0.978	231	tags=93%, list=59%, signal=211%
WEST_ADRENOCORTICAL_TUMOR_UP	37	-0.376325	-1.71288	0.0166667	0.0214001	0.978	245	tags=95%, list=63%, signal=230%
KEGG_CELL_CYCLE	28	-0.404603	-1.70379	0.0094851	0.0229005	0.983	36	tags=29%, list=9%, signal=29%
LI_WILMS_TUMOR_VS_FETAL_KIDNEY_1_DN	42	-0.359195	-1.69971	0.013459	0.0233511	0.984	266	tags=100%, list=68%, signal=281%
WP_DNA_IR_DAMAGE_AND_CELLULAR_RESPONSE_VIA_ATR	21	-0.440854	-1.69884	0.0285714	0.0233958	0.985	141	tags=67%, list=36%, signal=99%
REACTOME_MITOTIC_METAPHASE_AND_ANAPHASE	35	-0.388667	-1.69604	0.0125874	0.0236533	0.985	231	tags=91%, list=59%, signal=204%
NAKAYAMA_SOFT_TISSUE_TUMORS_PCA2_UP	30	-0.399173	-1.69217	0.0178571	0.0241555	0.987	239	tags=97%, list=61%, signal=230%
RHEIN_ALL_GLUCOCORTICOID_THERAPY_DN	39	-0.373343	-1.67789	0.0171958	0.0266962	0.993	164	tags=62%, list=42%, signal=96%
GAL_LEUKEMIC_STEM_CELL_DN	39	-0.364175	-1.67262	0.0120321	0.02757	0.994	231	tags=87%, list=59%, signal=192%
MATSUDA_NATURAL_KILLER_DIFFERENTIATION	27	-0.392149	-1.65646	0.0228571	0.0305813	0.996	136	tags=56%, list=35%, signal=79%
MOHANKUMAR_HOXA1_TARGETS_UP	22	-0.41964	-1.64963	0.0347826	0.031846	0.997	162	tags=68%, list=42%, signal=110%
REACTOME_RHO_GTPASES_ACTIVATE_FORMINS	29	-0.395238	-1.64656	0.0224404	0.0323054	0.997	231	tags=93%, list=59%, signal=211%
ZHANG_BREAST_CANCER_PROGENITORS_UP	41	-0.350827	-1.64087	0.0123626	0.0334629	0.998	261	tags=98%, list=67%, signal=264%
REACTOME_MITOTIC_SPINDLE_CHECKPOINT	28	-0.392138	-1.63717	0.0273381	0.0342346	0.998	231	tags=93%, list=59%, signal=211%
WILCOX_RESPONSE_TO_PROGESTERONE_UP	26	-0.400374	-1.63621	0.0224888	0.0343466	0.998	208	tags=85%, list=53%, signal=169%
SENGUPTA_NASOPHARYNGEAL_CARCINOMA_UP	60	-0.322221	-1.63478	0.0104849	0.0344939	0.999	203	tags=72%, list=52%, signal=126%
REACTOME_RESOLUTION_OF_SISTER_CHROMATID_COHESION	31	-0.377409	-1.6335	0.0231214	0.0346967	0.999	231	tags=90%, list=59%, signal=204%
ODONNELL_TARGETS_OF_MYC_AND_TFRC_DN	21	-0.427959	-1.63045	0.0286123	0.0353232	0.999	202	tags=86%, list=52%, signal=168%
EGUCHI_CELL_CYCLE_RB1_TARGETS	20	-0.42867	-1.62299	0.0316265	0.0370403	0.999	36	tags=30%, list=9%, signal=31%
KRIEG_HYPOXIA_NOT_VIA_KDM3A	46	-0.34195	-1.61734	0.0184211	0.0383385	0.999	134	tags=52%, list=34%, signal=70%
GLASS_IGF2BP1_CLIP_TARGETS_KNOCKDOWN_DN	18	-0.446673	-1.61654	0.0233236	0.0383766	0.999	160	tags=72%, list=41%, signal=117%
REACTOME_MITOTIC_PROMETAPHASE	37	-0.36016	-1.61271	0.0177112	0.0392295	0.999	243	tags=92%, list=62%, signal=221%
FURUKAWA_DUSP6_TARGETS_PCI35_DN	26	-0.392462	-1.60861	0.0243205	0.0402201	0.999	140	tags=58%, list=36%, signal=84%
KIM_WT1_TARGETS_DN	36	-0.359347	-1.6076	0.0184136	0.040331	0.999	240	tags=92%, list=62%, signal=216%
KEGG_DNA_REPLICATION	15	-0.468672	-1.60359	0.037325	0.041277	0.999	36	tags=33%, list=9%, signal=35%
REN_BOUND_BY_E2F	28	-0.384788	-1.60346	0.0311615	0.0411698	0.999	202	tags=79%, list=52%, signal=151%
EPPERT_PROGENITOR	18	-0.442253	-1.5965	0.0376812	0.0429027	0.999	171	tags=78%, list=44%, signal=132%
HELLER_HDAC_TARGETS_UP	25	-0.400697	-1.59635	0.0323944	0.0427899	0.999	76	tags=44%, list=19%, signal=51%
BIDUS_METASTASIS_UP	35	-0.35493	-1.5901	0.028169	0.044526	0.999	265	tags=100%, list=68%, signal=284%
PUJANA_ATM_PCC_NETWORK	66	-0.312397	-1.58837	0.0192308	0.0449149	0.999	158	tags=56%, list=41%, signal=78%
WHITFIELD_CELL_CYCLE_G2	33	-0.368205	-1.58579	0.0275103	0.0454267	0.999	226	tags=88%, list=58%, signal=191%
WU_APOPTOSIS_BY_CDKN1A_VIA_TP53	28	-0.372069	-1.58462	0.0385714	0.0455973	0.999	140	tags=57%, list=36%, signal=83%
PETROVA_ENDOTHELIUM_LYMPHATIC_VS_BLOOD_UP	28	-0.382	-1.58273	0.0372414	0.0460147	0.999	220	tags=86%, list=56%, signal=183%
ACEVEDO_LIVER_CANCER_UP	27	-0.379731	-1.57223	0.0384068	0.0492866	1	207	tags=85%, list=53%, signal=169%
PYEON_HPV_POSITIVE_TUMORS_UP	20	-0.422997	-1.57207	0.0521739	0.0491513	1	123	tags=55%, list=32%, signal=76%
RHODES_UNDIFFERENTIATED_CANCER	26	-0.378401	-1.56892	0.0408451	0.0499844	1	202	tags=77%, list=52%, signal=149%
GRADE_COLON_AND_RECTAL_CANCER_UP	27	-0.386482	-1.56325	0.0440341	0.0515405	1	36	tags=26%, list=9%, signal=27%
GRAESSMANN_RESPONSE_TO_MC_AND_DOXORUBICIN_DN	22	-0.39411	-1.53863	0.0469897	0.060031	1	39	tags=27%, list=10%, signal=29%
ENK_UV_RESPONSE_KERATINOCYTE_UP	15	-0.447863	-1.53473	0.0536513	0.06131	1	75	tags=47%, list=19%, signal=56%
WEI_MYCN_TARGETS_WITH_E_BOX	40	-0.331447	-1.53196	0.0438472	0.0621803	1	198	tags=70%, list=51%, signal=128%
NADERI_BREAST_CANCER_PROGNOSIS_UP	16	-0.431799	-1.52754	0.0548148	0.0637844	1	215	tags=94%, list=55%, signal=200%
TANG_SENESCENCE_TP53_TARGETS_DN	25	-0.383562	-1.52335	0.0436681	0.0651613	1	251	tags=100%, list=64%, signal=263%
DESERT_STEM_CELL_HEPATOCELLULAR_CARCINOMA_SUBCLASS_UP	32	-0.354943	-1.5186	0.0487145	0.0667309	1	251	tags=97%, list=64%, signal=250%
BURTON_ADIPOGENESIS_PEAK_AT_24HR	18	-0.411228	-1.51422	0.0678211	0.0682679	1	224	tags=94%, list=57%, signal=212%
WP_NUCLEOTIDE_EXCISION_REPAIR_IN_XERODERMA_PIGMENTOSUM	20	-0.398994	-1.50254	0.0556369	0.0727791	1	79	tags=50%, list=20%, signal=59%
GRAESSMANN_APOPTOSIS_BY_DOXORUBICIN_DN	53	-0.302469	-1.49347	0.0595084	0.0764013	1	241	tags=83%, list=62%, signal=188%
YANG_BCL3_TARGETS_UP	33	-0.337239	-1.48375	0.0663058	0.080363	1	217	tags=79%, list=56%, signal=163%
WHITFIELD_CELL_CYCLE_G2_M	29	-0.34626	-1.48143	0.0818965	0.0811663	1	266	tags=100%, list=68%, signal=291%
CHEN_METABOLIC_SYNDROM_NETWORK	28	-0.350098	-1.47019	0.0669516	0.0861744	1	97	tags=43%, list=25%, signal=53%
SENESE_HDAC3_TARGETS_DN	20	-0.392414	-1.46948	0.0870166	0.0862026	1	80	tags=35%, list=21%, signal=42%
PAL_PRMT5_TARGETS_UP	25	-0.362833	-1.46222	0.0724432	0.0893255	1	177	tags=68%, list=45%, signal=117%
CHIARADONNA_NEOPLASTIC_TRANSFORMATION_KRAS_UP	21	-0.377749	-1.45973	0.0913044	0.090214	1	203	tags=81%, list=52%, signal=160%
ALCALAY_AML_BY_NPM1_LOCALIZATION_DN	29	-0.348249	-1.45904	0.0601399	0.0902182	1	39	tags=28%, list=10%, signal=28%
CROONQUIST_NRAS_VS_STROMAL_STIMULATION_DN	27	-0.356939	-1.45647	0.0715288	0.0912527	1	198	tags=78%, list=51%, signal=147%
VANTVEER_BREAST_CANCER_METASTASIS_DN	25	-0.359408	-1.44983	0.0811594	0.0945066	1	234	tags=88%, list=60%, signal=206%
MORI_MATURE_B_LYMPHOCYTE_DN	15	-0.413196	-1.44088	0.0923994	0.0987056	1	139	tags=60%, list=36%, signal=90%
MORI_EMU_MYC_LYMPHOMA_BY_ONSET_TIME_UP	18	-0.393593	-1.43945	0.0846715	0.0991159	1	219	tags=89%, list=56%, signal=193%
YU_MYC_TARGETS_UP	20	-0.377218	-1.43648	0.0895742	0.100405	1	215	tags=85%, list=55%, signal=180%
WHITFIELD_CELL_CYCLE_LITERATURE	27	-0.349654	-1.43572	0.0810015	0.100422	1	86	tags=37%, list=22%, signal=44%
ACEVEDO_LIVER_TUMOR_VS_NORMAL_ADJACENT_TISSUE_UP	31	-0.329438	-1.43268	0.0858726	0.101464	1	207	tags=77%, list=53%, signal=152%
WP_RETINOBLASTOMA_GENE_IN_CANCER	35	-0.318943	-1.43018	0.0776699	0.102427	1	202	tags=74%, list=52%, signal=140%
GRAHAM_CML_QUIESCENT_VS_NORMAL_QUIESCENT_UP	22	-0.36322	-1.42259	0.0962963	0.106372	1	220	tags=86%, list=56%, signal=187%
DEURIG_T_CELL_PROLYMPHOCYTIC_LEUKEMIA_UP	21	-0.356352	-1.41014	0.0915805	0.113263	1	81	tags=38%, list=21%, signal=45%
ZHAN_MULTIPLE_MYELOMA_PR_UP	25	-0.343938	-1.4063	0.108417	0.115081	1	94	tags=40%, list=24%, signal=49%
LEE_LIVER_CANCER_SURVIVAL_DN	23	-0.354223	-1.40304	0.119382	0.116645	1	261	tags=100%, list=67%, signal=284%
HELLER_HDAC_TARGETS_SILENCED_BY_METHYLATION_UP	35	-0.308119	-1.39581	0.0943134	0.120575	1	133	tags=54%, list=34%, signal=75%
SHEPARD_CRASH_AND_BURN_MUTANT_DN	32	-0.319517	-1.39356	0.112619	0.121569	1	267	tags=97%, list=68%, signal=282%
SANSOM_APC_TARGETS_REQUIRE_MYC	17	-0.39092	-1.3917	0.0976676	0.122346	1	230	tags=94%, list=59%, signal=219%
DOANE_RESPONSE_TO_ANDROGEN_DN	16	-0.388284	-1.39096	0.114155	0.122426	1	64	tags=44%, list=16%, signal=50%
BORCZUK_MALIGNANT_MESOTHELIOMA_UP	16	-0.393063	-1.37977	0.127055	0.129163	1	100	tags=44%, list=26%, signal=56%
BHATI_G2M_ARREST_BY_2METHOXYESTRADIOL_UP	15	-0.399385	-1.36539	0.109955	0.138039	1	66	tags=33%, list=17%, signal=39%
BRUINS_UVC_RESPONSE_LATE	36	-0.306504	-1.36511	0.122807	0.137725	1	158	tags=58%, list=41%, signal=89%
PEDERSEN_METASTASIS_BY_ERBB2_ISOFORM_7	34	-0.302441	-1.34582	0.13056	0.150413	1	206	tags=76%, list=53%, signal=148%
PID_AURORA_B_PATHWAY	16	-0.368984	-1.31434	0.160121	0.173937	1	253	tags=100%, list=65%, signal=273%
GOBERT_OLIGODENDROCYTE_DIFFERENTIATION_DN	21	-0.340437	-1.29722	0.161054	0.187654	1	77	tags=38%, list=20%, signal=45%
NAKAMURA_TUMOR_ZONE_PERIPHERAL_VS_CENTRAL_UP	23	-0.312258	-1.27375	0.18144	0.20719	1	198	tags=70%, list=51%, signal=133%
BOYAULT_LIVER_CANCER_SUBCLASS_G3_UP	20	-0.332435	-1.26891	0.19494	0.210997	1	189	tags=70%, list=48%, signal=129%
REACTOME_HDR_THROUGH_HOMOLOGOUS_RECOMBINATION_HRR	17	-0.348537	-1.26423	0.185693	0.214475	1	207	tags=88%, list=53%, signal=180%
VANTVEER_BREAST_CANCER_ESR1_DN	21	-0.325854	-1.25738	0.193878	0.220314	1	217	tags=81%, list=56%, signal=173%
BOYAULT_LIVER_CANCER_SUBCLASS_G23_UP	17	-0.349345	-1.25339	0.193452	0.223344	1	164	tags=59%, list=42%, signal=97%
FARMER_BREAST_CANCER_CLUSTER_2	19	-0.339623	-1.25295	0.20558	0.222932	1	265	tags=100%, list=68%, signal=297%
WANG_CISPLATIN_RESPONSE_AND_XPC_UP	21	-0.320214	-1.24769	0.200288	0.227467	1	205	tags=76%, list=53%, signal=152%
LIAO_METASTASIS	24	-0.311904	-1.24276	0.197059	0.231194	1	88	tags=33%, list=23%, signal=40%
CHICAS_RB1_TARGETS_CONFLUENT	24	-0.309281	-1.23689	0.204713	0.236111	1	149	tags=54%, list=38%, signal=82%
PID_PLK1_PATHWAY	17	-0.348525	-1.23483	0.21365	0.237421	1	261	tags=100%, list=67%, signal=289%
LY_AGING_OLD_DN	18	-0.336021	-1.23367	0.220264	0.237737	1	266	tags=100%, list=68%, signal=300%
DACOSTA_UV_RESPONSE_VIA_ERCC3_DN	21	-0.323057	-1.2258	0.213564	0.244741	1	122	tags=48%, list=31%, signal=66%
KAMMINGA_EZH2_TARGETS	17	-0.337802	-1.22472	0.225476	0.245021	1	265	tags=100%, list=68%, signal=298%
PUJANA_BREAST_CANCER_LIT_INT_NETWORK	18	-0.322851	-1.20784	0.241018	0.261596	1	198	tags=72%, list=51%, signal=140%
SHEPARD_BMYB_TARGETS	22	-0.303113	-1.20329	0.245614	0.265285	1	266	tags=95%, list=68%, signal=283%
JINESH_BLEBBISHIELD_TRANSFORMED_STEM_CELL_SPHERES_DN	25	-0.29556	-1.19803	0.242254	0.269929	1	115	tags=56%, list=29%, signal=74%
BENPORATH_SOX2_TARGETS	24	-0.300726	-1.19756	0.255814	0.269582	1	202	tags=75%, list=52%, signal=146%
SASAKI_ADULT_T_CELL_LEUKEMIA	23	-0.307869	-1.19547	0.260623	0.271015	1	243	tags=87%, list=62%, signal=217%
SCIBETTA_KDM5B_TARGETS_DN	15	-0.346667	-1.1818	0.272727	0.284281	1	261	tags=100%, list=67%, signal=291%
RODRIGUES_THYROID_CARCINOMA_ANAPLASTIC_UP	57	-0.237794	-1.17889	0.26269	0.286556	1	266	tags=88%, list=68%, signal=236%
SERVITJA_LIVER_HNF1A_TARGETS_UP	20	-0.304559	-1.17636	0.260935	0.288557	1	265	tags=95%, list=68%, signal=281%
GREENBAUM_E2A_TARGETS_UP	15	-0.336	-1.16797	0.271513	0.296835	1	265	tags=100%, list=68%, signal=300%
ANDERSEN_CHOLANGIOCARCINOMA_CLASS2	16	-0.328292	-1.1626	0.282875	0.301902	1	251	tags=94%, list=64%, signal=252%
MARTINEZ_RESPONSE_TO_TRABECTEDIN_DN	16	-0.319914	-1.14194	0.318182	0.324883	1	224	tags=81%, list=57%, signal=183%
GROSS_HYPOXIA_VIA_ELK3_UP	20	-0.298998	-1.14165	0.308931	0.324273	1	71	tags=30%, list=18%, signal=35%
BENPORATH_NANOG_TARGETS	30	-0.268623	-1.13947	0.300275	0.325829	1	204	tags=73%, list=52%, signal=142%
MARKEY_RB1_CHRONIC_LOF_UP	18	-0.309222	-1.1229	0.321006	0.344336	1	202	tags=78%, list=52%, signal=154%
CHIANG_LIVER_CANCER_SUBCLASS_UNANNOTATED_DN	17	-0.30853	-1.12032	0.331768	0.346409	1	205	tags=76%, list=53%, signal=154%
CONCANNON_APOPTOSIS_BY_EPOXOMICIN_DN	25	-0.270614	-1.10718	0.316092	0.361236	1	243	tags=92%, list=62%, signal=228%
REACTOME_REGULATION_OF_TP53_ACTIVITY	15	-0.317568	-1.09074	0.357254	0.380759	1	207	tags=80%, list=53%, signal=164%
HAMAI_APOPTOSIS_VIA_TRAIL_UP	38	-0.237649	-1.08497	0.361333	0.386904	1	211	tags=68%, list=54%, signal=135%
MEISSNER_BRAIN_HCP_WITH_H3K4ME3_AND_H3K27ME3	47	-0.222827	-1.08302	0.377432	0.388338	1	19	tags=11%, list=5%, signal=10%
TARTE_PLASMA_CELL_VS_PLASMABLAST_DN	39	-0.23737	-1.07758	0.388652	0.394036	1	202	tags=67%, list=52%, signal=124%
PID_ATR_PATHWAY	17	-0.292707	-1.06222	0.409231	0.412662	1	245	tags=88%, list=63%, signal=227%
RIGGI_EWING_SARCOMA_PROGENITOR_DN	15	-0.309318	-1.04883	0.416418	0.429133	1	236	tags=87%, list=61%, signal=211%
HADDAD_B_LYMPHOCYTE_PROGENITOR	17	-0.287944	-1.03923	0.424153	0.440671	1	75	tags=35%, list=19%, signal=42%
KAUFFMANN_DNA_REPAIR_GENES	40	-0.224746	-1.03393	0.434371	0.446276	1	168	tags=60%, list=43%, signal=95%
REACTOME_MITOTIC_G2_G2_M_PHASES	16	-0.283922	-1.00576	0.477863	0.483031	1	39	tags=19%, list=10%, signal=20%
FARMER_BREAST_CANCER_BASAL_VS_LULMINAL	18	-0.27148	-0.985572	0.499253	0.508955	1	151	tags=50%, list=39%, signal=78%
DOUGLAS_BMI1_TARGETS_UP	23	-0.238875	-0.950291	0.530641	0.556837	1	196	tags=65%, list=50%, signal=123%
GRUETZMANN_PANCREATIC_CANCER_UP	17	-0.262225	-0.932247	0.544495	0.581004	1	81	tags=29%, list=21%, signal=36%
COLINA_TARGETS_OF_4EBP1_AND_4EBP2	40	-0.203906	-0.928336	0.557084	0.58481	1	261	tags=85%, list=67%, signal=231%
KOINUMA_TARGETS_OF_SMAD2_OR_SMAD3	22	-0.238019	-0.920969	0.558692	0.593321	1	48	tags=18%, list=12%, signal=20%
WP_DNA_REPAIR_PATHWAYS_FULL_NETWORK	21	-0.235765	-0.915748	0.561453	0.598869	1	163	tags=62%, list=42%, signal=101%
BROWNE_HCMV_INFECTION_14HR_DN	15	-0.248504	-0.859136	0.64915	0.677275	1	178	tags=60%, list=46%, signal=106%
PLASARI_TGFB1_TARGETS_10HR_DN	17	-0.222889	-0.81463	0.692078	0.735902	1	71	tags=24%, list=18%, signal=28%
MULLIGHAN_NPM1_SIGNATURE_3_UP	15	-0.232241	-0.812158	0.695779	0.736976	1	211	tags=73%, list=54%, signal=154%
MARTINEZ_RB1_AND_TP53_TARGETS_DN	15	-0.225405	-0.784638	0.714932	0.770771	1	85	tags=27%, list=22%, signal=33%
CREIGHTON_ENDOCRINE_THERAPY_RESISTANCE_1	27	-0.177377	-0.737189	0.796215	0.826337	1	247	tags=81%, list=63%, signal=207%
MARTINEZ_TP53_TARGETS_DN	15	-0.208651	-0.72273	0.806061	0.840252	1	85	tags=27%, list=22%, signal=33%
CARRILLOREIXACH_HEPATOBLASTOMA_VS_NORMAL_UP	37	-0.155498	-0.71227	0.799462	0.848946	1	261	tags=81%, list=67%, signal=222%
FARMER_BREAST_CANCER_APOCRINE_VS_BASAL	18	-0.186099	-0.688704	0.837681	0.870244	1	143	tags=50%, list=37%, signal=75%
KOYAMA_SEMA3B_TARGETS_DN	15	-0.19798	-0.681271	0.855457	0.875113	1	249	tags=80%, list=64%, signal=213%
WAKABAYASHI_ADIPOGENESIS_PPARG_RXRA_BOUND_8D	27	-0.151869	-0.63958	0.888889	0.908525	1	174	tags=48%, list=45%, signal=81%
GRYDER_PAX3FOXO1_ENHANCERS_IN_TADS	27	-0.142789	-0.591354	0.935351	0.940371	1	36	tags=11%, list=9%, signal=11%
GRYDER_PAX3FOXO1_TOP_ENHANCERS	19	-0.127269	-0.46917	0.979167	0.986812	1	36	tags=11%, list=9%, signal=11%

## Sheet: QDx1_24h_Up
NAME	SIZE	ES	NES	NOM p-val	FDR q-val	FWER p-val	RANK AT MAX	LEADING EDGE	Flipped from negative DEGs due to much less up-regulated DEGs
DUTERTRE_ESTRADIOL_RESPONSE_6HR_UP	25	0.539358	3.28782	0	0	0	144	tags=96%, list=44%, signal=159%
WHITFIELD_CELL_CYCLE_G1_S	16	0.582524	3.00162	0	0	0	144	tags=100%, list=44%, signal=171%
REACTOME_HDR_THROUGH_HOMOLOGOUS_RECOMBINATION_HRR	15	0.512903	2.5118	0	0.000357143	0.001	165	tags=100%, list=51%, signal=194%
STEIN_ESRRA_TARGETS_RESPONSIVE_TO_ESTROGEN_DN	19	0.402124	2.19685	0	0.00397835	0.015	145	tags=89%, list=45%, signal=152%
STEIN_ESR1_TARGETS	18	0.390164	2.06835	0.0116279	0.00695364	0.034	145	tags=89%, list=45%, signal=152%
LEE_BMP2_TARGETS_DN	57	0.209389	1.84788	0	0.0186383	0.107	194	tags=86%, list=60%, signal=176%
WP_DNA_REPAIR_PATHWAYS_FULL_NETWORK	16	0.352751	1.73707	0	0.0307231	0.199	215	tags=100%, list=66%, signal=281%
FISCHER_G1_S_CELL_CYCLE	43	0.198194	1.67164	0.0454545	0.0426039	0.29	229	tags=93%, list=70%, signal=273%
CHICAS_RB1_TARGETS_SENESCENT	33	0.223565	1.53919	0.0425532	0.0713368	0.479	183	tags=85%, list=56%, signal=174%
REACTOME_SYNTHESIS_OF_DNA	20	0.253999	1.3494	0.126582	0.158546	0.827	144	tags=80%, list=44%, signal=135%
KAUFFMANN_DNA_REPLICATION_GENES	25	0.205173	1.225	0.184615	0.251314	0.952	168	tags=84%, list=52%, signal=161%
BRUINS_UVC_RESPONSE_LATE	26	0.185715	1.11399	0.276596	0.360352	0.985	202	tags=88%, list=62%, signal=215%
GOBERT_OLIGODENDROCYTE_DIFFERENTIATION_DN	17	0.211039	1.06688	0.357798	0.403791	0.993	259	tags=100%, list=80%, signal=467%
VERNELL_RETINOBLASTOMA_PATHWAY_UP	25	0.155699	0.941615	0.528571	0.56938	1	255	tags=96%, list=78%, signal=411%
REACTOME_S_PHASE	24	0.15109	0.87821	0.61017	0.635376	1	153	tags=75%, list=47%, signal=131%

## Sheet: QDx1_24h_Dn
NAME	SIZE	ES	NES	NOM p-val	FDR q-val	FWER p-val	RANK AT MAX	LEADING EDGE
WHITFIELD_CELL_CYCLE_G2_M	44	-0.687716	-2.97271	0	0	0	83	tags=75%, list=26%, signal=87%
SMIRNOV_RESPONSE_TO_IR_6HR_DN	22	-0.764803	-2.84057	0	0	0	69	tags=86%, list=21%, signal=102%
FISCHER_G2_M_CELL_CYCLE	90	-0.603405	-2.84043	0	0	0	113	tags=70%, list=35%, signal=78%
CHIANG_LIVER_CANCER_SUBCLASS_PROLIFERATION_UP	65	-0.604832	-2.75015	0	0	0	84	tags=63%, list=26%, signal=68%
NAKAYAMA_SOFT_TISSUE_TUMORS_PCA2_UP	36	-0.664991	-2.73563	0	0	0	95	tags=81%, list=29%, signal=101%
ODONNELL_TFRC_TARGETS_DN	57	-0.602292	-2.70662	0	0	0	78	tags=63%, list=24%, signal=69%
GAVIN_FOXP3_TARGETS_CLUSTER_P6	43	-0.615418	-2.66951	0	0	0	86	tags=70%, list=26%, signal=82%
HORIUCHI_WTAP_TARGETS_DN	89	-0.561617	-2.63426	0	0	0	95	tags=60%, list=29%, signal=61%
ANDERSEN_CHOLANGIOCARCINOMA_CLASS2	19	-0.734848	-2.61451	0	0	0	74	tags=84%, list=23%, signal=103%
KIM_WT1_TARGETS_DN	46	-0.601733	-2.61447	0	0	0	112	tags=76%, list=34%, signal=100%
SHEPARD_BMYB_TARGETS	25	-0.671805	-2.55888	0	0	0	50	tags=68%, list=15%, signal=74%
REICHERT_MITOSIS_LIN9_TARGETS	20	-0.70341	-2.55398	0	0	0	71	tags=80%, list=22%, signal=96%
CONCANNON_APOPTOSIS_BY_EPOXOMICIN_DN	27	-0.648842	-2.5383	0	0	0	95	tags=81%, list=29%, signal=106%
SERVITJA_LIVER_HNF1A_TARGETS_UP	22	-0.68189	-2.50928	0	0	0	94	tags=86%, list=29%, signal=113%
CHEMNITZ_RESPONSE_TO_PROSTAGLANDIN_E2_UP	46	-0.574196	-2.49796	0	0	0	53	tags=52%, list=16%, signal=54%
REACTOME_M_PHASE	101	-0.528256	-2.49786	0	0	0	141	tags=72%, list=43%, signal=88%
SHEPARD_CRASH_AND_BURN_MUTANT_DN	42	-0.580978	-2.48321	0	0	0	50	tags=52%, list=15%, signal=54%
FLORIO_NEOCORTEX_BASAL_RADIAL_GLIA_DN	115	-0.52326	-2.48281	0	0	0	119	tags=61%, list=37%, signal=62%
SOTIRIOU_BREAST_CANCER_GRADE_1_VS_3_UP	88	-0.526579	-2.47798	0	0	0	95	tags=56%, list=29%, signal=57%
KONG_E2F3_TARGETS	55	-0.542101	-2.44819	0	0	0	80	tags=58%, list=25%, signal=64%
REACTOME_RHO_GTPASE_EFFECTORS	86	-0.521917	-2.4405	0	0	0	137	tags=73%, list=42%, signal=93%
CREIGHTON_ENDOCRINE_THERAPY_RESISTANCE_1	19	-0.67877	-2.43342	0	0	0	79	tags=79%, list=24%, signal=98%
REACTOME_SIGNALING_BY_RHO_GTPASES_MIRO_GTPASES_AND_RHOBTB3	95	-0.511298	-2.4331	0	0	0	142	tags=73%, list=44%, signal=91%
AFFAR_YY1_TARGETS_DN	49	-0.549782	-2.40327	0	0	0	96	tags=63%, list=30%, signal=76%
YANG_BCL3_TARGETS_UP	39	-0.57361	-2.40228	0	0	0	112	tags=74%, list=34%, signal=100%
SHEPARD_BMYB_MORPHOLINO_DN	35	-0.578057	-2.38619	0	0	0	50	tags=51%, list=15%, signal=54%
SASAKI_ADULT_T_CELL_LEUKEMIA	24	-0.636809	-2.38561	0	0	0	74	tags=71%, list=23%, signal=85%
FISCHER_DREAM_TARGETS	246	-0.502779	-2.36126	0	0	0	143	tags=52%, list=44%, signal=23%
CHICAS_RB1_TARGETS_GROWING	44	-0.548	-2.35708	0	0	0	76	tags=57%, list=23%, signal=64%
TANG_SENESCENCE_TP53_TARGETS_DN	31	-0.566254	-2.29724	0	6.80938e-05	0.002	112	tags=77%, list=34%, signal=107%
REACTOME_CONDENSATION_OF_PROPHASE_CHROMOSOMES	48	-0.518195	-2.27814	0	0.000130419	0.004	146	tags=83%, list=45%, signal=129%
ZHOU_CELL_CYCLE_GENES_IN_IR_RESPONSE_24HR	56	-0.503945	-2.27089	0	0.000158262	0.005	93	tags=57%, list=29%, signal=66%
ROSTY_CERVICAL_CANCER_PROLIFERATION_CLUSTER	93	-0.478058	-2.26637	0	0.000153466	0.005	150	tags=71%, list=46%, signal=94%
MARTINEZ_RESPONSE_TO_TRABECTEDIN_DN	15	-0.651333	-2.23675	0	0.000178016	0.006	74	tags=73%, list=23%, signal=91%
REACTOME_CELL_CYCLE_MITOTIC	138	-0.464197	-2.2329	0	0.000201331	0.007	134	tags=59%, list=41%, signal=58%
ZHAN_MULTIPLE_MYELOMA_PR_UP	33	-0.550248	-2.212	0	0.00025197	0.009	66	tags=58%, list=20%, signal=65%
KEGG_SYSTEMIC_LUPUS_ERYTHEMATOSUS	51	-0.494934	-2.21062	0	0.000271632	0.01	179	tags=94%, list=55%, signal=177%
WU_APOPTOSIS_BY_CDKN1A_VIA_TP53	26	-0.573638	-2.21057	0	0.000264484	0.01	80	tags=62%, list=25%, signal=75%
DESERT_STEM_CELL_HEPATOCELLULAR_CARCINOMA_SUBCLASS_UP	37	-0.530759	-2.2099	0	0.000257702	0.01	78	tags=54%, list=24%, signal=63%
PID_AURORA_B_PATHWAY	18	-0.619466	-2.20851	0	0.00025126	0.01	118	tags=89%, list=36%, signal=132%
PETROVA_ENDOTHELIUM_LYMPHATIC_VS_BLOOD_UP	30	-0.552504	-2.2011	0	0.000293988	0.012	74	tags=60%, list=23%, signal=71%
REACTOME_MITOTIC_G2_G2_M_PHASES	20	-0.594451	-2.18988	0	0.000286988	0.012	66	tags=60%, list=20%, signal=71%
COLINA_TARGETS_OF_4EBP1_AND_4EBP2	36	-0.516777	-2.18951	0	0.000280314	0.012	103	tags=64%, list=32%, signal=83%
REACTOME_CELLULAR_SENESCENCE	52	-0.486556	-2.18666	0	0.000273943	0.012	146	tags=79%, list=45%, signal=120%
REACTOME_RHO_GTPASES_ACTIVATE_PKNS	43	-0.508866	-2.18583	0	0.000267856	0.012	152	tags=86%, list=47%, signal=140%
REACTOME_MATERNAL_TO_ZYGOTIC_TRANSITION_MZT	42	-0.504782	-2.1788	0	0.000262033	0.012	152	tags=86%, list=47%, signal=140%
REACTOME_GENE_SILENCING_BY_RNA	42	-0.504782	-2.17864	0	0.000256457	0.012	152	tags=86%, list=47%, signal=140%
FARMER_BREAST_CANCER_CLUSTER_2	20	-0.598195	-2.17629	0	0.000272137	0.013	74	tags=70%, list=23%, signal=85%
REACTOME_FORMATION_OF_THE_BETA_CATENIN_TCF_TRANSACTIVATING_COMPLEX	42	-0.504782	-2.17527	0	0.000266583	0.013	152	tags=86%, list=47%, signal=140%
REACTOME_TRANSCRIPTIONAL_REGULATION_BY_RUNX1	42	-0.504782	-2.17413	0	0.000261251	0.013	152	tags=86%, list=47%, signal=140%
REACTOME_MITOTIC_PROPHASE	51	-0.495186	-2.17135	0	0.000256129	0.013	146	tags=80%, list=45%, signal=123%
REACTOME_RNA_POLYMERASE_I_PROMOTER_ESCAPE	42	-0.504782	-2.16836	0	0.000270726	0.014	152	tags=86%, list=47%, signal=140%
REACTOME_ACTIVATION_OF_ANTERIOR_HOX_GENES_IN_HINDBRAIN_DEVELOPMENT_DURING_EARLY_EMBRYOGENESIS	42	-0.504782	-2.16265	0	0.000284486	0.015	152	tags=86%, list=47%, signal=140%
REACTOME_RUNX1_REGULATES_TRANSCRIPTION_OF_GENES_INVOLVED_IN_DIFFERENTIATION_OF_HSCS	42	-0.504782	-2.16256	0	0.000279218	0.015	152	tags=86%, list=47%, signal=140%
CASORELLI_ACUTE_PROMYELOCYTIC_LEUKEMIA_DN	71	-0.467459	-2.16148	0	0.000274141	0.015	68	tags=44%, list=21%, signal=43%
CAIRO_HEPATOBLASTOMA_CLASSES_UP	78	-0.464128	-2.15602	0	0.000269246	0.015	107	tags=55%, list=33%, signal=62%
REACTOME_SIGNALING_BY_WNT	42	-0.504782	-2.15456	0	0.000264522	0.015	152	tags=86%, list=47%, signal=140%
REACTOME_ACTIVATED_PKN1_STIMULATES_TRANSCRIPTION_OF_AR_ANDROGEN_RECEPTOR_REGULATED_GENES_KLK2_AND_KLK3	42	-0.504782	-2.15149	0	0.000259961	0.015	152	tags=86%, list=47%, signal=140%
HELLER_SILENCED_BY_METHYLATION_UP	15	-0.631464	-2.15038	0	0.000255555	0.015	24	tags=53%, list=7%, signal=55%
REACTOME_TCF_DEPENDENT_SIGNALING_IN_RESPONSE_TO_WNT	42	-0.504782	-2.15029	0	0.000251296	0.015	152	tags=86%, list=47%, signal=140%
REACTOME_PRE_NOTCH_EXPRESSION_AND_PROCESSING	42	-0.504782	-2.14969	0	0.000247176	0.015	152	tags=86%, list=47%, signal=140%
REACTOME_RNA_POLYMERASE_I_TRANSCRIPTION	42	-0.504782	-2.14288	0	0.000259128	0.016	152	tags=86%, list=47%, signal=140%
LEE_EARLY_T_LYMPHOCYTE_UP	60	-0.47533	-2.14031	0	0.000286768	0.018	66	tags=45%, list=20%, signal=46%
DAZARD_RESPONSE_TO_UV_NHEK_DN	16	-0.621785	-2.14029	0	0.000282287	0.018	74	tags=69%, list=23%, signal=85%
REACTOME_HATS_ACETYLATE_HISTONES	49	-0.490045	-2.14018	0	0.000277944	0.018	179	tags=94%, list=55%, signal=177%
REACTOME_HCMV_LATE_EVENTS	49	-0.490045	-2.13911	0	0.000273733	0.018	179	tags=94%, list=55%, signal=177%
REACTOME_HDACS_DEACETYLATE_HISTONES	49	-0.490045	-2.13511	0	0.00031466	0.021	179	tags=94%, list=55%, signal=177%
REACTOME_PRC2_METHYLATES_HISTONES_AND_DNA	44	-0.498639	-2.13507	0	0.000310033	0.021	152	tags=84%, list=47%, signal=137%
REACTOME_TRANSCRIPTIONAL_REGULATION_BY_SMALL_RNAS	42	-0.504782	-2.13502	0	0.00030554	0.021	152	tags=86%, list=47%, signal=140%
REACTOME_SIGNALING_BY_NOTCH	45	-0.500563	-2.12923	0	0.000301175	0.021	152	tags=84%, list=47%, signal=137%
REACTOME_CHROMATIN_MODIFICATIONS_DURING_THE_MATERNAL_TO_ZYGOTIC_TRANSITION_MZT	42	-0.504782	-2.12832	0	0.000296933	0.021	152	tags=86%, list=47%, signal=140%
REACTOME_RUNX1_REGULATES_GENES_INVOLVED_IN_MEGAKARYOCYTE_DIFFERENTIATION_AND_PLATELET_FUNCTION	42	-0.504782	-2.12675	0	0.000320712	0.023	152	tags=86%, list=47%, signal=140%
MARSON_BOUND_BY_E2F4_UNSTIMULATED	172	-0.441661	-2.12376	0	0.000329936	0.024	118	tags=49%, list=36%, signal=37%
REACTOME_SENESCENCE_ASSOCIATED_SECRETORY_PHENOTYPE_SASP	45	-0.501132	-2.1235	0	0.000339113	0.025	152	tags=84%, list=47%, signal=137%
REACTOME_POSITIVE_EPIGENETIC_REGULATION_OF_RRNA_EXPRESSION	43	-0.493653	-2.12252	0	0.000334592	0.025	152	tags=84%, list=47%, signal=136%
REACTOME_ERCC6_CSB_AND_EHMT2_G9A_POSITIVELY_REGULATE_RRNA_EXPRESSION	42	-0.504782	-2.12249	0	0.000330189	0.025	152	tags=86%, list=47%, signal=140%
WHITFIELD_CELL_CYCLE_LITERATURE	29	-0.525295	-2.12065	0	0.000325901	0.025	66	tags=52%, list=20%, signal=59%
REACTOME_ESR_MEDIATED_SIGNALING	43	-0.49013	-2.11508	0	0.000334392	0.026	152	tags=84%, list=47%, signal=136%
REACTOME_TRANSCRIPTIONAL_REGULATION_OF_GRANULOPOIESIS	43	-0.493653	-2.11394	0	0.000342817	0.027	152	tags=84%, list=47%, signal=136%
REACTOME_SIRT1_NEGATIVELY_REGULATES_RRNA_EXPRESSION	43	-0.489327	-2.11353	0	0.000338532	0.027	152	tags=84%, list=47%, signal=136%
REACTOME_ESTROGEN_DEPENDENT_GENE_EXPRESSION	43	-0.49013	-2.10976	0	0.000334353	0.027	152	tags=84%, list=47%, signal=136%
REACTOME_CHROMATIN_MODIFYING_ENZYMES	51	-0.478079	-2.10797	0	0.000330275	0.027	179	tags=92%, list=55%, signal=173%
REACTOME_MITOTIC_PROMETAPHASE	48	-0.484899	-2.10514	0	0.000338344	0.028	103	tags=60%, list=32%, signal=75%
REACTOME_B_WICH_COMPLEX_POSITIVELY_REGULATES_RRNA_EXPRESSION	43	-0.493653	-2.10412	0	0.000346011	0.029	152	tags=84%, list=47%, signal=136%
WILCOX_RESPONSE_TO_PROGESTERONE_UP	29	-0.523053	-2.10198	0.00104603	0.000353705	0.03	39	tags=45%, list=12%, signal=46%
REACTOME_OXIDATIVE_STRESS_INDUCED_SENESCENCE	43	-0.492876	-2.09902	0	0.000361255	0.031	152	tags=84%, list=47%, signal=136%
REACTOME_ASSEMBLY_OF_THE_ORC_COMPLEX_AT_THE_ORIGIN_OF_REPLICATION	44	-0.478194	-2.09732	0	0.000368843	0.032	152	tags=82%, list=47%, signal=133%
REACTOME_DNA_METHYLATION	43	-0.494006	-2.09701	0	0.000364651	0.032	152	tags=84%, list=47%, signal=136%
REACTOME_SIGNALING_BY_NUCLEAR_RECEPTORS	43	-0.49013	-2.0948	0	0.000360554	0.032	152	tags=84%, list=47%, signal=136%
TARTE_PLASMA_CELL_VS_PLASMABLAST_DN	46	-0.479582	-2.09374	0	0.000356548	0.032	74	tags=50%, list=23%, signal=56%
REACTOME_AMYLOID_FIBER_FORMATION	43	-0.486712	-2.09215	0	0.00035263	0.032	152	tags=84%, list=47%, signal=136%
GLASS_IGF2BP1_CLIP_TARGETS_KNOCKDOWN_DN	21	-0.555768	-2.0919	0.00107991	0.000348797	0.032	74	tags=62%, list=23%, signal=75%
NUYTTEN_EZH2_TARGETS_DN	143	-0.433638	-2.08642	0	0.000377084	0.035	83	tags=40%, list=26%, signal=30%
RIGGI_EWING_SARCOMA_PROGENITOR_DN	15	-0.622035	-2.08558	0.00114811	0.000383616	0.036	80	tags=73%, list=25%, signal=93%
RODRIGUES_THYROID_CARCINOMA_ANAPLASTIC_UP	66	-0.452713	-2.08318	0	0.000401016	0.038	112	tags=56%, list=34%, signal=68%
CHARAFE_BREAST_CANCER_LUMINAL_VS_MESENCHYMAL_DN	17	-0.590709	-2.07164	0.00113766	0.000427997	0.041	69	tags=65%, list=21%, signal=78%
REACTOME_EPIGENETIC_REGULATION_OF_GENE_EXPRESSION	46	-0.473307	-2.07136	0	0.000433925	0.042	152	tags=80%, list=47%, signal=130%
CROONQUIST_NRAS_VS_STROMAL_STIMULATION_DN	34	-0.507239	-2.06688	0	0.000449875	0.044	66	tags=53%, list=20%, signal=59%
LY_AGING_MIDDLE_DN	15	-0.615083	-2.06042	0.00115075	0.00049582	0.048	74	tags=73%, list=23%, signal=91%
YU_MYC_TARGETS_UP	26	-0.538074	-2.06024	0.00105042	0.000490862	0.048	71	tags=54%, list=22%, signal=63%
GREENBAUM_E2A_TARGETS_UP	18	-0.575073	-2.05674	0	0.000515647	0.051	74	tags=67%, list=23%, signal=82%
REACTOME_DISEASES_OF_PROGRAMMED_CELL_DEATH	46	-0.472015	-2.05443	0	0.000530059	0.053	152	tags=80%, list=47%, signal=130%
FARMER_BREAST_CANCER_APOCRINE_VS_BASAL	16	-0.612674	-2.05149	0	0.000573574	0.058	74	tags=69%, list=23%, signal=85%
REACTOME_NEGATIVE_EPIGENETIC_REGULATION_OF_RRNA_EXPRESSION	44	-0.478825	-2.04414	0	0.000616107	0.063	152	tags=82%, list=47%, signal=133%
REACTOME_FACTORS_INVOLVED_IN_MEGAKARYOCYTE_DEVELOPMENT_AND_PLATELET_PRODUCTION	26	-0.527007	-2.04354	0	0.000619651	0.064	128	tags=81%, list=39%, signal=123%
VECCHI_GASTRIC_CANCER_EARLY_UP	90	-0.438066	-2.04334	0	0.000613805	0.064	69	tags=41%, list=21%, signal=38%
REACTOME_HCMV_EARLY_EVENTS	51	-0.463067	-2.03607	0	0.000617442	0.065	179	tags=90%, list=55%, signal=169%
REACTOME_RESOLUTION_OF_SISTER_CHROMATID_COHESION	42	-0.477442	-2.03409	0	0.000639506	0.068	93	tags=57%, list=29%, signal=70%
REACTOME_HCMV_INFECTION	51	-0.463067	-2.03316	0	0.000642759	0.069	179	tags=90%, list=55%, signal=169%
SMID_BREAST_CANCER_BASAL_UP	54	-0.458719	-2.0326	0	0.000636916	0.069	42	tags=35%, list=13%, signal=34%
BURTON_ADIPOGENESIS_PEAK_AT_24HR	22	-0.535979	-2.01653	0.00107991	0.000811405	0.087	56	tags=55%, list=17%, signal=61%
REACTOME_CELL_CYCLE	151	-0.421113	-2.01401	0	0.000866451	0.094	141	tags=58%, list=43%, signal=54%
SCIBETTA_KDM5B_TARGETS_DN	17	-0.568985	-2.01024	0.003386	0.000894267	0.098	103	tags=76%, list=32%, signal=106%
BENPORATH_CYCLING_GENES	124	-0.415734	-2.00833	0	0.00091287	0.101	113	tags=49%, list=35%, signal=47%
FURUKAWA_DUSP6_TARGETS_PCI35_DN	30	-0.496859	-2.00059	0	0.00103585	0.115	80	tags=53%, list=25%, signal=64%
ODONNELL_TARGETS_OF_MYC_AND_TFRC_DN	26	-0.518143	-1.99771	0.00106157	0.00106128	0.118	69	tags=54%, list=21%, signal=63%
BASAKI_YBX1_TARGETS_UP	83	-0.427881	-1.99117	0	0.00112084	0.125	96	tags=48%, list=30%, signal=51%
REACTOME_CELLULAR_RESPONSES_TO_STIMULI	56	-0.443668	-1.98958	0	0.00112812	0.127	146	tags=73%, list=45%, signal=110%
REACTOME_RMTS_METHYLATE_HISTONE_ARGININES	37	-0.48295	-1.9894	0	0.00111864	0.127	177	tags=95%, list=54%, signal=184%
REACTOME_DNA_DAMAGE_TELOMERE_STRESS_INDUCED_SENESCENCE	38	-0.468473	-1.98187	0	0.00122685	0.139	152	tags=82%, list=47%, signal=135%
LY_AGING_OLD_DN	22	-0.532583	-1.97796	0.00110132	0.00130774	0.148	74	tags=59%, list=23%, signal=71%
REACTOME_RECOGNITION_AND_ASSOCIATION_OF_DNA_GLYCOSYLASE_WITH_SITE_CONTAINING_AN_AFFECTED_PURINE	32	-0.479664	-1.9773	0	0.00129702	0.148	152	tags=84%, list=47%, signal=143%
REACTOME_HEMOSTASIS	27	-0.507304	-1.96926	0.00213447	0.00141618	0.16	128	tags=78%, list=39%, signal=118%
BLANCO_MELO_BRONCHIAL_EPITHELIAL_CELLS_INFLUENZA_A_DEL_NS1_INFECTION_DN	104	-0.419761	-1.96367	0	0.00151779	0.173	59	tags=36%, list=18%, signal=30%
CROONQUIST_NRAS_SIGNALING_DN	44	-0.459315	-1.95955	0.00102564	0.00153775	0.177	138	tags=73%, list=42%, signal=109%
GOBERT_OLIGODENDROCYTE_DIFFERENTIATION_UP	177	-0.404435	-1.95691	0	0.00155696	0.181	113	tags=45%, list=35%, signal=32%
MEBARKI_HCC_PROGENITOR_FZD8CRD_UP	169	-0.403445	-1.95649	0	0.00155246	0.182	108	tags=44%, list=33%, signal=32%
REACTOME_DEVELOPMENTAL_BIOLOGY	48	-0.448764	-1.95362	0	0.00162668	0.191	146	tags=75%, list=45%, signal=116%
CROONQUIST_IL6_DEPRIVATION_DN	61	-0.42502	-1.94523	0.00101215	0.00171551	0.202	74	tags=44%, list=23%, signal=47%
CARRILLOREIXACH_HEPATOBLASTOMA_VS_NORMAL_HYPOMETHYLATED_AND_UP	18	-0.550868	-1.94502	0	0.00170232	0.202	118	tags=78%, list=36%, signal=115%
REACTOME_BASE_EXCISION_REPAIR_AP_SITE_FORMATION	32	-0.479664	-1.94071	0.00104275	0.00178084	0.21	152	tags=84%, list=47%, signal=143%
GAL_LEUKEMIC_STEM_CELL_DN	40	-0.45026	-1.93284	0	0.0020247	0.235	64	tags=45%, list=20%, signal=49%
REACTOME_MEIOTIC_RECOMBINATION	46	-0.448997	-1.92625	0.0030581	0.00216743	0.251	152	tags=78%, list=47%, signal=126%
VILLANUEVA_LIVER_CANCER_KRT19_UP	51	-0.438278	-1.92623	0	0.00215126	0.251	54	tags=39%, list=17%, signal=40%
LI_WILMS_TUMOR_VS_FETAL_KIDNEY_1_DN	44	-0.450886	-1.92331	0.00100908	0.00219448	0.257	98	tags=55%, list=30%, signal=68%
MORI_IMMATURE_B_LYMPHOCYTE_DN	43	-0.448519	-1.92081	0.00205973	0.0022451	0.266	109	tags=58%, list=34%, signal=76%
REACTOME_REPRODUCTION	47	-0.436009	-1.91035	0	0.00249931	0.298	179	tags=87%, list=55%, signal=166%
REACTOME_VIRAL_INFECTION_PATHWAYS	54	-0.427275	-1.90991	0	0.00250313	0.301	179	tags=85%, list=55%, signal=158%
HOFFMANN_LARGE_TO_SMALL_PRE_BII_LYMPHOCYTE_UP	68	-0.411845	-1.9093	0	0.00250671	0.304	71	tags=41%, list=22%, signal=42%
SHEDDEN_LUNG_CANCER_POOR_SURVIVAL_A6	121	-0.397757	-1.90891	0	0.00251036	0.306	94	tags=43%, list=29%, signal=38%
CUI_TCF21_TARGETS_2_UP	45	-0.441631	-1.90748	0.00101729	0.00254238	0.31	95	tags=53%, list=29%, signal=65%
REACTOME_MITOTIC_SPINDLE_CHECKPOINT	38	-0.452678	-1.90378	0	0.00263759	0.322	93	tags=55%, list=29%, signal=68%
REACTOME_MEIOSIS	47	-0.436009	-1.90329	0.00102041	0.00264717	0.324	179	tags=87%, list=55%, signal=166%
REACTOME_RNA_POLYMERASE_II_TRANSCRIPTION	70	-0.415344	-1.90169	0	0.00267765	0.328	152	tags=70%, list=47%, signal=103%
DACOSTA_UV_RESPONSE_VIA_ERCC3_DN	26	-0.491899	-1.90041	0.0042328	0.00267982	0.33	108	tags=65%, list=33%, signal=90%
POOLA_INVASIVE_BREAST_CANCER_UP	45	-0.444635	-1.90004	0	0.00266146	0.33	80	tags=49%, list=25%, signal=56%
REACTOME_INHIBITION_OF_DNA_RECOMBINATION_AT_TELOMERE	31	-0.474749	-1.89838	0.00210748	0.00269107	0.333	152	tags=84%, list=47%, signal=143%
ALCALAY_AML_BY_NPM1_LOCALIZATION_DN	36	-0.461748	-1.89691	0	0.00272041	0.336	56	tags=44%, list=17%, signal=48%
REACTOME_MITOTIC_METAPHASE_AND_ANAPHASE	49	-0.432361	-1.88852	0	0.00289648	0.355	95	tags=53%, list=29%, signal=64%
BUYTAERT_PHOTODYNAMIC_THERAPY_STRESS_DN	39	-0.439065	-1.87716	0	0.00323784	0.393	56	tags=41%, list=17%, signal=44%
GRAHAM_CML_DIVIDING_VS_NORMAL_QUIESCENT_UP	75	-0.406891	-1.87142	0.00100301	0.00344226	0.412	56	tags=36%, list=17%, signal=33%
REACTOME_SEPARATION_OF_SISTER_CHROMATIDS	43	-0.432336	-1.87139	0.00203666	0.00341961	0.412	95	tags=53%, list=29%, signal=66%
FARMER_BREAST_CANCER_BASAL_VS_LULMINAL	16	-0.530577	-1.86795	0.00225734	0.00350134	0.419	68	tags=56%, list=21%, signal=68%
WONG_EMBRYONIC_STEM_CELL_CORE	60	-0.411795	-1.86213	0	0.00368695	0.434	117	tags=55%, list=36%, signal=70%
IVANOVA_HEMATOPOIESIS_LATE_PROGENITOR	18	-0.52423	-1.85591	0.0056243	0.00398031	0.465	136	tags=83%, list=42%, signal=135%
MITSIADES_RESPONSE_TO_APLIDIN_DN	49	-0.424775	-1.85438	0.00203252	0.00400008	0.47	163	tags=76%, list=50%, signal=129%
WHITFIELD_CELL_CYCLE_G2	47	-0.424167	-1.853	0.00102145	0.00404471	0.476	113	tags=60%, list=35%, signal=78%
LE_EGR2_TARGETS_UP	39	-0.429491	-1.84616	0.00103306	0.00433628	0.506	93	tags=51%, list=29%, signal=63%
EGUCHI_CELL_CYCLE_RB1_TARGETS	17	-0.531404	-1.84578	0.00437637	0.00431541	0.507	113	tags=71%, list=35%, signal=103%
REACTOME_HDMS_DEMETHYLATE_HISTONES	23	-0.49372	-1.84133	0.00542299	0.00447523	0.521	141	tags=83%, list=43%, signal=136%
HAMAI_APOPTOSIS_VIA_TRAIL_UP	42	-0.424817	-1.83185	0.00411523	0.00495714	0.567	108	tags=55%, list=33%, signal=71%
RHODES_UNDIFFERENTIATED_CANCER	32	-0.45327	-1.82993	0.0052356	0.00498205	0.568	90	tags=53%, list=28%, signal=66%
PID_PLK1_PATHWAY	21	-0.506554	-1.82951	0.00321543	0.00498198	0.572	118	tags=71%, list=36%, signal=105%
WEST_ADRENOCORTICAL_TUMOR_UP	45	-0.417969	-1.82677	0.00204708	0.00512872	0.583	44	tags=33%, list=14%, signal=33%
REACTOME_RHO_GTPASES_ACTIVATE_FORMINS	39	-0.434161	-1.82096	0.00206186	0.00535257	0.601	118	tags=62%, list=36%, signal=85%
MEISSNER_BRAIN_HCP_WITH_H3K4ME3_AND_H3K27ME3	34	-0.444368	-1.81942	0.00206612	0.00540486	0.606	106	tags=59%, list=33%, signal=78%
REACTOME_INFECTIOUS_DISEASE	55	-0.405285	-1.81678	0.00304878	0.00554019	0.619	179	tags=84%, list=55%, signal=155%
GROSS_HYPOXIA_VIA_ELK3_UP	23	-0.482613	-1.81552	0.0043384	0.00561422	0.627	112	tags=65%, list=34%, signal=92%
KANG_DOXORUBICIN_RESISTANCE_UP	42	-0.428947	-1.81016	0.00102249	0.00587178	0.642	93	tags=52%, list=29%, signal=64%
GOLDRATH_ANTIGEN_RESPONSE	74	-0.393285	-1.8081	0.00100806	0.00599008	0.65	94	tags=46%, list=29%, signal=50%
WINNEPENNINCKX_MELANOMA_METASTASIS_UP	54	-0.405868	-1.80475	0.00101729	0.00611862	0.659	66	tags=41%, list=20%, signal=43%
GRAHAM_CML_QUIESCENT_VS_NORMAL_QUIESCENT_UP	21	-0.487248	-1.79999	0.00324324	0.00636937	0.677	163	tags=90%, list=50%, signal=170%
REACTOME_PKMTS_METHYLATE_HISTONE_LYSINES	24	-0.46879	-1.79118	0.00852879	0.00699966	0.718	129	tags=75%, list=40%, signal=115%
MARSON_BOUND_BY_FOXP3_STIMULATED	43	-0.417017	-1.77914	0.00307062	0.00781162	0.761	133	tags=67%, list=41%, signal=99%
REACTOME_MEIOTIC_SYNAPSIS	33	-0.435222	-1.77621	0.00521921	0.0080251	0.773	152	tags=79%, list=47%, signal=133%
REACTOME_INTRA_GOLGI_AND_RETROGRADE_GOLGI_TO_ER_TRAFFIC	15	-0.517509	-1.76469	0.00904977	0.00891259	0.806	112	tags=73%, list=34%, signal=107%
REACTOME_DEPOSITION_OF_NEW_CENPA_CONTAINING_NUCLEOSOMES_AT_THE_CENTROMERE	45	-0.408863	-1.76025	0.00509165	0.00931391	0.822	157	tags=76%, list=48%, signal=126%
REACTOME_KINESINS	15	-0.517509	-1.75345	0.0079636	0.00983012	0.84	112	tags=73%, list=34%, signal=107%
BENPORATH_EED_TARGETS	34	-0.429995	-1.75267	0.00518135	0.00984223	0.841	179	tags=88%, list=55%, signal=176%
ISHIDA_E2F_TARGETS	29	-0.438327	-1.74715	0.0117146	0.010261	0.859	40	tags=38%, list=12%, signal=39%
BIDUS_METASTASIS_UP	41	-0.4082	-1.74355	0.00205128	0.0106202	0.879	117	tags=59%, list=36%, signal=80%
BHATI_G2M_ARREST_BY_2METHOXYESTRADIOL_UP	17	-0.500347	-1.74172	0.0100897	0.0107103	0.884	120	tags=76%, list=37%, signal=115%
HELLER_HDAC_TARGETS_UP	25	-0.454242	-1.7394	0.00534188	0.0108384	0.888	141	tags=76%, list=43%, signal=124%
REACTOME_UB_SPECIFIC_PROCESSING_PROTEASES	30	-0.437788	-1.73917	0.00635593	0.0108231	0.888	179	tags=90%, list=55%, signal=182%
REACTOME_COPI_DEPENDENT_GOLGI_TO_ER_RETROGRADE_TRAFFIC	15	-0.517509	-1.73573	0.010274	0.0110142	0.891	112	tags=73%, list=34%, signal=107%
REACTOME_GOLGI_TO_ER_RETROGRADE_TRANSPORT	15	-0.517509	-1.73325	0.011236	0.0112346	0.897	112	tags=73%, list=34%, signal=107%
REACTOME_VESICLE_MEDIATED_TRANSPORT	15	-0.517509	-1.72896	0.00567537	0.0116254	0.903	112	tags=73%, list=34%, signal=107%
MORI_LARGE_PRE_BII_LYMPHOCYTE_UP	40	-0.407034	-1.72671	0.00511247	0.0117769	0.905	112	tags=58%, list=34%, signal=77%
DACOSTA_UV_RESPONSE_VIA_ERCC3_COMMON_DN	16	-0.504119	-1.72079	0.00901917	0.0123611	0.917	108	tags=69%, list=33%, signal=98%
PUJANA_BRCA2_PCC_NETWORK	87	-0.372837	-1.71481	0.00400802	0.0129656	0.925	108	tags=47%, list=33%, signal=52%
REACTOME_MEMBRANE_TRAFFICKING	15	-0.517509	-1.71346	0.00790068	0.0130804	0.93	112	tags=73%, list=34%, signal=107%
SARRIO_EPITHELIAL_MESENCHYMAL_TRANSITION_UP	62	-0.376743	-1.71231	0.0070922	0.0131841	0.933	95	tags=45%, list=29%, signal=52%
VANTVEER_BREAST_CANCER_METASTASIS_DN	30	-0.432497	-1.71019	0.00838574	0.0133598	0.935	103	tags=57%, list=32%, signal=75%
REACTOME_POST_TRANSLATIONAL_PROTEIN_MODIFICATION	59	-0.379889	-1.70997	0.0060423	0.0133013	0.936	156	tags=69%, list=48%, signal=109%
MARSON_BOUND_BY_FOXP3_UNSTIMULATED	61	-0.378983	-1.7055	0.00303337	0.013844	0.946	147	tags=66%, list=45%, signal=97%
REACTOME_DEUBIQUITINATION	32	-0.423062	-1.69964	0.015544	0.0145143	0.957	179	tags=88%, list=55%, signal=176%
GEORGES_TARGETS_OF_MIR192_AND_MIR215	83	-0.368152	-1.69934	0.00100604	0.0144867	0.957	92	tags=42%, list=28%, signal=44%
KINSEY_TARGETS_OF_EWSR1_FLII_FUSION_UP	157	-0.34875	-1.69202	0.003	0.0154003	0.963	50	tags=25%, list=15%, signal=16%
GARGALOVIC_RESPONSE_TO_OXIDIZED_PHOSPHOLIPIDS_TURQUOISE_DN	17	-0.488533	-1.68712	0.0122358	0.0159815	0.971	107	tags=71%, list=33%, signal=100%
LIAO_METASTASIS	21	-0.457663	-1.68436	0.0153341	0.0162677	0.973	79	tags=52%, list=24%, signal=65%
TIEN_INTESTINE_PROBIOTICS_24HR_UP	54	-0.378814	-1.67948	0.00605449	0.01687	0.976	106	tags=50%, list=33%, signal=62%
REACTOME_REPLACEMENT_OF_PROTAMINES_BY_NUCLEOSOMES_IN_THE_MALE_PRONUCLEUS	25	-0.437244	-1.67817	0.0118534	0.0170199	0.976	152	tags=80%, list=47%, signal=139%
BENPORATH_PROLIFERATION	48	-0.379997	-1.67281	0.00814664	0.0177656	0.978	66	tags=38%, list=20%, signal=40%
BLUM_RESPONSE_TO_SALIRASIB_DN	83	-0.350726	-1.66909	0.00803213	0.018278	0.983	108	tags=46%, list=33%, signal=51%
MORI_PRE_BI_LYMPHOCYTE_UP	33	-0.409545	-1.66348	0.0125918	0.0191313	0.985	112	tags=58%, list=34%, signal=79%
VANTVEER_BREAST_CANCER_ESR1_DN	22	-0.446421	-1.65832	0.0163399	0.0199921	0.99	93	tags=55%, list=29%, signal=71%
WHITEFORD_PEDIATRIC_CANCER_MARKERS	62	-0.365418	-1.65741	0.00908174	0.0201195	0.99	106	tags=48%, list=33%, signal=58%
REACTOME_CELL_CYCLE_CHECKPOINTS	88	-0.350218	-1.65383	0.0110331	0.0205809	0.993	137	tags=56%, list=42%, signal=70%
DODD_NASOPHARYNGEAL_CARCINOMA_DN	145	-0.338407	-1.64973	0	0.0213437	0.994	119	tags=46%, list=37%, signal=40%
REACTOME_BASE_EXCISION_REPAIR	37	-0.395385	-1.64965	0.014433	0.0212563	0.994	152	tags=73%, list=47%, signal=121%
KAMMINGA_EZH2_TARGETS	17	-0.478968	-1.64582	0.015855	0.0217584	0.994	98	tags=59%, list=30%, signal=80%
SPIELMAN_LYMPHOBLAST_EUROPEAN_VS_ASIAN_UP	24	-0.429472	-1.64201	0.0213904	0.0223499	0.996	78	tags=46%, list=24%, signal=56%
HELLER_HDAC_TARGETS_SILENCED_BY_METHYLATION_UP	30	-0.402891	-1.64104	0.026178	0.0223999	0.997	152	tags=73%, list=47%, signal=125%
PUJANA_CHEK2_PCC_NETWORK	94	-0.343752	-1.63571	0.001002	0.0233917	0.997	44	tags=27%, list=14%, signal=22%
BERENJENO_TRANSFORMED_BY_RHOA_UP	81	-0.344384	-1.62875	0.00702106	0.0248296	0.997	113	tags=47%, list=35%, signal=54%
ACEVEDO_LIVER_CANCER_WITH_H3K27ME3_DN	33	-0.39795	-1.62765	0.0190275	0.0249423	0.998	179	tags=85%, list=55%, signal=170%
LINDGREN_BLADDER_CANCER_CLUSTER_1_DN	70	-0.360837	-1.62595	0.00808898	0.0252285	0.998	79	tags=39%, list=24%, signal=40%
MARKEY_RB1_ACUTE_LOF_UP	61	-0.36032	-1.62372	0.010142	0.0255262	0.998	113	tags=51%, list=35%, signal=63%
MOLENAAR_TARGETS_OF_CCND1_AND_CDK4_DN	33	-0.398976	-1.61931	0.0187891	0.0263283	0.998	108	tags=55%, list=33%, signal=73%
REACTOME_DNA_REPLICATION_PRE_INITIATION	56	-0.365235	-1.61765	0.0151976	0.0265364	0.998	146	tags=64%, list=45%, signal=97%
BURTON_ADIPOGENESIS_3	51	-0.367723	-1.61241	0.0153218	0.0275641	0.999	112	tags=49%, list=34%, signal=63%
REACTOME_NONHOMOLOGOUS_END_JOINING_NHEJ	26	-0.416484	-1.60854	0.0221753	0.0282731	0.999	152	tags=77%, list=47%, signal=133%
ACEVEDO_LIVER_CANCER_WITH_H3K9ME3_DN	30	-0.402048	-1.59154	0.0208333	0.032198	0.999	179	tags=87%, list=55%, signal=175%
JOHNSTONE_PARVB_TARGETS_3_DN	89	-0.339969	-1.59126	0.00201005	0.032117	0.999	158	tags=63%, list=49%, signal=89%
SENGUPTA_NASOPHARYNGEAL_CARCINOMA_UP	58	-0.355805	-1.58912	0.0203046	0.0325442	0.999	112	tags=50%, list=34%, signal=63%
DANG_BOUND_BY_MYC	54	-0.350477	-1.58063	0.0181269	0.0345981	0.999	175	tags=74%, list=54%, signal=134%
WP_HISTONE_MODIFICATIONS	20	-0.432299	-1.5721	0.0434298	0.0369753	0.999	141	tags=75%, list=43%, signal=124%
WP_NF1_COPY_NUMBER_VARIATION_SYNDROME	30	-0.395605	-1.5711	0.0199161	0.0371463	0.999	129	tags=63%, list=40%, signal=95%
KEGG_OOCYTE_MEIOSIS	16	-0.461976	-1.57014	0.0388571	0.0372688	0.999	118	tags=69%, list=36%, signal=103%
KEGG_CELL_CYCLE	24	-0.412226	-1.5696	0.0412262	0.0372502	0.999	56	tags=38%, list=17%, signal=42%
MISSIAGLIA_REGULATED_BY_METHYLATION_DN	43	-0.366149	-1.56673	0.0276074	0.0379983	1	98	tags=47%, list=30%, signal=58%
LEE_LIVER_CANCER_SURVIVAL_DN	23	-0.42167	-1.56528	0.0224359	0.0381674	1	71	tags=43%, list=22%, signal=52%
REACTOME_ADAPTIVE_IMMUNE_SYSTEM	18	-0.436901	-1.55991	0.0281849	0.0395385	1	112	tags=61%, list=34%, signal=88%
REACTOME_DNA_DOUBLE_STRAND_BREAK_RESPONSE	27	-0.39384	-1.55688	0.0305907	0.0402136	1	152	tags=74%, list=47%, signal=128%
BOYAULT_LIVER_CANCER_SUBCLASS_G3_UP	21	-0.417205	-1.55149	0.0400867	0.0418374	1	103	tags=57%, list=32%, signal=78%
WP_CELL_CYCLE	22	-0.412969	-1.55055	0.0377562	0.0419657	1	56	tags=36%, list=17%, signal=41%
REACTOME_TELOMERE_MAINTENANCE	39	-0.371852	-1.54978	0.0318602	0.0419868	1	183	tags=82%, list=56%, signal=165%
ZHENG_GLIOBLASTOMA_PLASTICITY_UP	56	-0.346202	-1.54694	0.020429	0.0427403	1	59	tags=32%, list=18%, signal=33%
KOBAYASHI_EGFR_SIGNALING_24HR_DN	113	-0.324815	-1.54451	0.01001	0.0433335	1	74	tags=33%, list=23%, signal=28%
NADERI_BREAST_CANCER_PROGNOSIS_UP	16	-0.447536	-1.54404	0.0424581	0.0433072	1	169	tags=88%, list=52%, signal=173%
PUJANA_BRCA1_PCC_NETWORK	109	-0.316453	-1.52466	0.0130261	0.0498072	1	56	tags=28%, list=17%, signal=22%
PUJANA_ATM_PCC_NETWORK	57	-0.342643	-1.52349	0.0293225	0.0499696	1	185	tags=75%, list=57%, signal=144%
NUYTTEN_NIPP1_TARGETS_DN	26	-0.39536	-1.51517	0.0467091	0.052782	1	79	tags=46%, list=24%, signal=56%
FRASOR_RESPONSE_TO_SERM_OR_FULVESTRANT_DN	21	-0.404133	-1.49163	0.0592672	0.0621568	1	74	tags=43%, list=23%, signal=52%
DUTERTRE_ESTRADIOL_RESPONSE_24HR_UP	134	-0.308262	-1.48896	0.0240481	0.0631098	1	56	tags=26%, list=17%, signal=19%
MARTINEZ_RB1_TARGETS_UP	17	-0.435182	-1.48096	0.0692737	0.0664604	1	80	tags=47%, list=25%, signal=59%
PUJANA_XPRSS_INT_NETWORK	47	-0.340168	-1.47729	0.0625	0.0678379	1	108	tags=47%, list=33%, signal=60%
MORI_MATURE_B_LYMPHOCYTE_DN	16	-0.433683	-1.46952	0.0661435	0.0710863	1	113	tags=63%, list=35%, signal=91%
REACTOME_SUMOYLATION	21	-0.393377	-1.46516	0.0599129	0.0728195	1	66	tags=43%, list=20%, signal=50%
REACTOME_CHROMOSOME_MAINTENANCE	53	-0.329702	-1.45995	0.0565086	0.0752177	1	187	tags=77%, list=58%, signal=152%
WAKABAYASHI_ADIPOGENESIS_PPARG_RXRA_BOUND_8D	20	-0.395682	-1.45072	0.0797814	0.0797004	1	133	tags=65%, list=41%, signal=103%
LINDGREN_BLADDER_CANCER_CLUSTER_3_UP	76	-0.312604	-1.4506	0.0392749	0.0794478	1	78	tags=34%, list=24%, signal=34%
WEI_MYCN_TARGETS_WITH_E_BOX	36	-0.349493	-1.44709	0.0644491	0.0808417	1	76	tags=39%, list=23%, signal=45%
DEURIG_T_CELL_PROLYMPHOCYTIC_LEUKEMIA_UP	18	-0.411039	-1.44504	0.0692308	0.0816465	1	145	tags=72%, list=45%, signal=123%
REACTOME_DNA_REPLICATION	64	-0.320369	-1.43258	0.0542169	0.0882063	1	155	tags=63%, list=48%, signal=96%
REACTOME_G2_M_DNA_DAMAGE_CHECKPOINT	34	-0.349812	-1.4233	0.0763598	0.0933684	1	183	tags=79%, list=56%, signal=163%
ZHANG_BREAST_CANCER_PROGENITORS_UP	40	-0.332551	-1.40965	0.0859775	0.101358	1	106	tags=45%, list=33%, signal=59%
PATIL_LIVER_CANCER	74	-0.30377	-1.40041	0.0583501	0.107142	1	108	tags=43%, list=33%, signal=50%
GRYDER_PAX3FOXO1_ENHANCERS_IN_TADS	20	-0.378815	-1.38574	0.11987	0.116757	1	59	tags=35%, list=18%, signal=40%
TOYOTA_TARGETS_OF_MIR34B_AND_MIR34C	68	-0.302628	-1.3841	0.0636364	0.117468	1	114	tags=44%, list=35%, signal=54%
BENPORATH_ES_1	47	-0.316877	-1.35513	0.0994872	0.13902	1	56	tags=30%, list=17%, signal=31%
KRIEG_HYPOXIA_NOT_VIA_KDM3A	43	-0.309868	-1.33896	0.12037	0.151232	1	150	tags=58%, list=46%, signal=94%
GRAHAM_NORMAL_QUIESCENT_VS_NORMAL_DIVIDING_DN	48	-0.306074	-1.33763	0.117647	0.151832	1	56	tags=29%, list=17%, signal=30%
BORCZUK_MALIGNANT_MESOTHELIOMA_UP	19	-0.373098	-1.33171	0.146179	0.156457	1	173	tags=79%, list=53%, signal=159%
FERREIRA_EWINGS_SARCOMA_UNSTABLE_VS_STABLE_UP	56	-0.300395	-1.32946	0.120081	0.157821	1	56	tags=29%, list=17%, signal=29%
BENPORATH_MYC_MAX_TARGETS	42	-0.317222	-1.32717	0.119877	0.159166	1	185	tags=76%, list=57%, signal=154%
YAMAZAKI_TCEB3_TARGETS_DN	19	-0.372007	-1.32568	0.132753	0.15985	1	85	tags=42%, list=26%, signal=54%
ZWANG_DOWN_BY_2ND_EGF_PULSE	23	-0.349438	-1.31146	0.150759	0.172069	1	107	tags=52%, list=33%, signal=72%
BENPORATH_SOX2_TARGETS	24	-0.332695	-1.30641	0.162338	0.176364	1	139	tags=58%, list=43%, signal=94%
FOURNIER_ACINAR_DEVELOPMENT_LATE_2	46	-0.300194	-1.2968	0.14503	0.184849	1	183	tags=72%, list=56%, signal=141%
REACTOME_PROCESSING_OF_DNA_DOUBLE_STRAND_BREAK_ENDS	33	-0.319409	-1.29677	0.160788	0.184196	1	183	tags=76%, list=56%, signal=156%
RAY_TUMORIGENESIS_BY_ERBB2_CDC25A_UP	15	-0.387995	-1.29122	0.177928	0.188786	1	76	tags=40%, list=23%, signal=50%
BOYAULT_LIVER_CANCER_SUBCLASS_G23_UP	17	-0.366655	-1.26719	0.182927	0.21205	1	64	tags=35%, list=20%, signal=42%
GRADE_COLON_AND_RECTAL_CANCER_UP	23	-0.333469	-1.24524	0.208111	0.23542	1	71	tags=35%, list=22%, signal=41%
LIU_OVARIAN_CANCER_TUMORS_AND_XENOGRAFTS_XDGS_UP	18	-0.344801	-1.23768	0.222591	0.243188	1	107	tags=50%, list=33%, signal=70%
PUJANA_BREAST_CANCER_WITH_BRCA1_MUTATED_UP	20	-0.337044	-1.23557	0.21676	0.24472	1	103	tags=45%, list=32%, signal=62%
REACTOME_TRANSCRIPTIONAL_REGULATION_BY_TP53	20	-0.339193	-1.23182	0.218954	0.248069	1	66	tags=35%, list=20%, signal=41%
WP_RETINOBLASTOMA_GENE_IN_CANCER	27	-0.314968	-1.21923	0.224895	0.262108	1	71	tags=33%, list=22%, signal=39%
GARY_CD5_TARGETS_DN	21	-0.330913	-1.21601	0.247599	0.264947	1	50	tags=29%, list=15%, signal=32%
SONG_TARGETS_OF_IE86_CMV_PROTEIN	19	-0.340277	-1.20559	0.243094	0.2764	1	183	tags=79%, list=56%, signal=170%
MATSUDA_NATURAL_KILLER_DIFFERENTIATION	20	-0.331333	-1.19951	0.240899	0.282906	1	130	tags=55%, list=40%, signal=86%
PUJANA_BREAST_CANCER_LIT_INT_NETWORK	16	-0.350318	-1.19493	0.254791	0.287528	1	127	tags=56%, list=39%, signal=88%
MUELLER_PLURINET	42	-0.275481	-1.18202	0.265369	0.302825	1	66	tags=29%, list=20%, signal=31%
WANG_CISPLATIN_RESPONSE_AND_XPC_UP	23	-0.30784	-1.15558	0.287097	0.336497	1	98	tags=43%, list=30%, signal=58%
GEORGES_CELL_CYCLE_MIR192_TARGETS	15	-0.342425	-1.15195	0.300676	0.340237	1	112	tags=47%, list=34%, signal=68%
REACTOME_CYTOKINE_SIGNALING_IN_IMMUNE_SYSTEM	22	-0.312816	-1.14394	0.314378	0.349848	1	128	tags=55%, list=39%, signal=84%
RODRIGUES_THYROID_CARCINOMA_POORLY_DIFFERENTIATED_UP	84	-0.242436	-1.14188	0.290581	0.351467	1	46	tags=21%, list=14%, signal=19%
GRAESSMANN_APOPTOSIS_BY_DOXORUBICIN_DN	47	-0.261281	-1.13343	0.311292	0.362002	1	135	tags=49%, list=42%, signal=72%
BLALOCK_ALZHEIMERS_DISEASE_UP	18	-0.323083	-1.13027	0.310766	0.36514	1	43	tags=28%, list=13%, signal=30%
RIZ_ERYTHROID_DIFFERENTIATION	15	-0.335052	-1.12629	0.32041	0.369486	1	71	tags=33%, list=22%, signal=41%
PUJANA_BRCA_CENTERED_NETWORK	33	-0.275506	-1.12214	0.346154	0.374088	1	103	tags=39%, list=32%, signal=52%
REACTOME_RHO_GTPASE_CYCLE	15	-0.331327	-1.12093	0.342016	0.374512	1	47	tags=33%, list=14%, signal=37%
LOPEZ_MBD_TARGETS	23	-0.297347	-1.10569	0.373802	0.394728	1	158	tags=65%, list=49%, signal=118%
MARTENS_TRETINOIN_RESPONSE_DN	33	-0.266946	-1.10445	0.351891	0.395215	1	151	tags=58%, list=46%, signal=97%
NAKAMURA_TUMOR_ZONE_PERIPHERAL_VS_CENTRAL_UP	26	-0.288444	-1.10114	0.359873	0.398676	1	135	tags=54%, list=42%, signal=85%
CHIANG_LIVER_CANCER_SUBCLASS_UNANNOTATED_DN	17	-0.309012	-1.0892	0.388764	0.413971	1	90	tags=41%, list=28%, signal=54%
SENESE_HDAC3_TARGETS_DN	21	-0.294307	-1.08702	0.384615	0.415624	1	86	tags=38%, list=26%, signal=48%
ZHOU_CELL_CYCLE_GENES_IN_IR_RESPONSE_6HR	42	-0.252378	-1.08455	0.363354	0.417673	1	93	tags=36%, list=29%, signal=44%
ACEVEDO_LIVER_CANCER_UP	26	-0.277125	-1.07954	0.371643	0.423406	1	182	tags=69%, list=56%, signal=145%
FEVR_CTNNB1_TARGETS_DN	84	-0.232369	-1.07872	0.369478	0.423193	1	59	tags=24%, list=18%, signal=22%
PAL_PRMT5_TARGETS_UP	28	-0.266897	-1.05686	0.399168	0.453469	1	188	tags=71%, list=58%, signal=155%
MOHANKUMAR_HOXA1_TARGETS_UP	25	-0.271595	-1.03012	0.449367	0.491432	1	58	tags=28%, list=18%, signal=31%
GENTILE_UV_HIGH_DOSE_DN	15	-0.301771	-1.01291	0.459054	0.516443	1	85	tags=40%, list=26%, signal=52%
REACTOME_DNA_REPAIR	58	-0.224322	-1.0067	0.498992	0.523872	1	190	tags=67%, list=58%, signal=133%
HU_GENOTOXIC_DAMAGE_4HR	15	-0.297336	-1.00147	0.482682	0.529978	1	66	tags=33%, list=20%, signal=40%
JINESH_BLEBBISHIELD_TRANSFORMED_STEM_CELL_SPHERES_DN	24	-0.261592	-0.997661	0.479437	0.533952	1	161	tags=63%, list=50%, signal=115%
RHEIN_ALL_GLUCOCORTICOID_THERAPY_DN	41	-0.234955	-0.992494	0.488157	0.539761	1	44	tags=22%, list=14%, signal=22%
REN_BOUND_BY_E2F	25	-0.255416	-0.984498	0.485684	0.549709	1	133	tags=48%, list=41%, signal=75%
REACTOME_G2_M_CHECKPOINTS	48	-0.224792	-0.972125	0.519348	0.566339	1	152	tags=52%, list=47%, signal=83%
FUJII_YBX1_TARGETS_DN	63	-0.200977	-0.920818	0.615927	0.640828	1	150	tags=49%, list=46%, signal=74%
ACEVEDO_LIVER_TUMOR_VS_NORMAL_ADJACENT_TISSUE_UP	28	-0.232668	-0.912163	0.590285	0.651005	1	71	tags=29%, list=22%, signal=33%
CHIARADONNA_NEOPLASTIC_TRANSFORMATION_KRAS_UP	16	-0.269357	-0.910827	0.571109	0.650802	1	193	tags=75%, list=59%, signal=176%
REACTOME_HOMOLOGY_DIRECTED_REPAIR	44	-0.209791	-0.899839	0.634774	0.664632	1	190	tags=66%, list=58%, signal=137%
WP_NUCLEOTIDE_EXCISION_REPAIR_IN_XERODERMA_PIGMENTOSUM	17	-0.255647	-0.880172	0.631403	0.690461	1	188	tags=71%, list=58%, signal=159%
CARRILLOREIXACH_HEPATOBLASTOMA_VS_NORMAL_UP	43	-0.204561	-0.873614	0.663943	0.697411	1	219	tags=77%, list=67%, signal=204%
EPPERT_PROGENITOR	15	-0.259258	-0.8643	0.651323	0.708265	1	188	tags=73%, list=58%, signal=166%
REACTOME_DNA_DOUBLE_STRAND_BREAK_REPAIR	45	-0.194506	-0.85217	0.687885	0.722382	1	190	tags=64%, list=58%, signal=134%
GRAESSMANN_APOPTOSIS_BY_DOXORUBICIN_UP	18	-0.239222	-0.851935	0.660734	0.720447	1	85	tags=33%, list=26%, signal=43%
RUIZ_TNC_TARGETS_DN	46	-0.187761	-0.825874	0.723361	0.752021	1	194	tags=63%, list=60%, signal=134%
PEDERSEN_METASTASIS_BY_ERBB2_ISOFORM_7	28	-0.208684	-0.825082	0.710995	0.750707	1	220	tags=79%, list=68%, signal=222%
PYEON_CANCER_HEAD_AND_NECK_VS_CERVICAL_UP	31	-0.198906	-0.78835	0.751306	0.793049	1	76	tags=26%, list=23%, signal=30%
KAUFFMANN_MELANOMA_RELAPSE_UP	26	-0.187881	-0.728227	0.79724	0.85669	1	4	tags=8%, list=1%, signal=7%
WANG_RESPONSE_TO_GSK3_INHIBITOR_SB216763_DN	82	-0.154736	-0.718423	0.873494	0.863784	1	270	tags=91%, list=83%, signal=404%
KAUFFMANN_DNA_REPAIR_GENES	31	-0.175633	-0.711132	0.840838	0.868228	1	240	tags=84%, list=74%, signal=290%
BENPORATH_NANOG_TARGETS	35	-0.173985	-0.705809	0.840459	0.870646	1	234	tags=80%, list=72%, signal=255%
WP_DNA_IR_DAMAGE_AND_CELLULAR_RESPONSE_VIA_ATR	18	-0.197042	-0.69674	0.836323	0.876273	1	39	tags=17%, list=12%, signal=18%
JINESH_BLEBBISHIELD_VS_LIVE_CONTROL_UP	23	-0.172902	-0.651908	0.875541	0.910959	1	72	tags=26%, list=22%, signal=31%
WHITFIELD_CELL_CYCLE_S	34	-0.15881	-0.644061	0.889231	0.913963	1	268	tags=94%, list=82%, signal=480%
CHEN_METABOLIC_SYNDROM_NETWORK	24	-0.166116	-0.625787	0.917838	0.924054	1	136	tags=42%, list=42%, signal=66%
GRAESSMANN_RESPONSE_TO_MC_AND_DOXORUBICIN_DN	20	-0.17385	-0.62052	0.897914	0.92476	1	200	tags=65%, list=62%, signal=159%
REACTOME_MITOTIC_G1_PHASE_AND_G1_S_TRANSITION	25	-0.155732	-0.589747	0.937167	0.940783	1	12	tags=8%, list=4%, signal=8%
CHICAS_RB1_TARGETS_CONFLUENT	17	-0.167745	-0.583378	0.93031	0.941815	1	224	tags=76%, list=69%, signal=233%
MANALO_HYPOXIA_DN	50	-0.13414	-0.580849	0.935223	0.940346	1	281	tags=96%, list=86%, signal=600%
GARCIA_TARGETS_OF_FLI1_AND_DAX1_DN	23	-0.149848	-0.564758	0.928879	0.946	1	194	tags=61%, list=60%, signal=140%

## Sheet: QDx2_8h_Up
NAME	SIZE	ES	NES	NOM p-val	FDR q-val	FWER p-val	RANK AT MAX	LEADING EDGE
FISCHER_DIRECT_P53_TARGETS_META_ANALYSIS	86	0.764488	4.23638	0	0	0	154	tags=74%, list=20%, signal=83%
MACAEVA_PBMC_RESPONSE_TO_IR	46	0.798141	3.87194	0	0	0	152	tags=87%, list=20%, signal=102%
SMIRNOV_RESPONSE_TO_IR_6HR_UP	49	0.739365	3.64449	0	0	0	159	tags=76%, list=21%, signal=89%
WARTERS_RESPONSE_TO_IR_SKIN	34	0.809717	3.5534	0	0	0	152	tags=91%, list=20%, signal=109%
WARTERS_IR_RESPONSE_5GY	28	0.817305	3.47232	0	0	0	127	tags=89%, list=17%, signal=103%
PEREZ_TP53_TARGETS	75	0.618209	3.36534	0	0	0	207	tags=72%, list=27%, signal=89%
KERLEY_RESPONSE_TO_CISPLATIN_UP	26	0.780886	3.19092	0	0	0	99	tags=69%, list=13%, signal=77%
PID_P53_DOWNSTREAM_PATHWAY	34	0.689495	3.07555	0	0	0	131	tags=71%, list=17%, signal=81%
GHANDHI_DIRECT_IRRADIATION_UP	24	0.761557	3.06647	0	0	0	154	tags=83%, list=20%, signal=101%
WP_P53_TRANSCRIPTIONAL_GENE_NETWORK	30	0.699559	3.0196	0	0	0	131	tags=70%, list=17%, signal=81%
LIU_OVARIAN_CANCER_TUMORS_AND_XENOGRAFTS_XDGS_DN	60	0.586923	2.99793	0	0	0	204	tags=65%, list=27%, signal=82%
JINESH_BLEBBISHIELD_TO_IMMUNE_CELL_FUSION_PBSHMS_UP	35	0.666536	2.96529	0	0	0	156	tags=71%, list=20%, signal=86%
ODONNELL_TFRC_TARGETS_UP	31	0.691509	2.94502	0	0	0	84	tags=52%, list=11%, signal=56%
FISCHER_P53_LNCRNA_TARGETS	24	0.73471	2.94374	0	0	0	134	tags=71%, list=18%, signal=83%
CONCANNON_APOPTOSIS_BY_EPOXOMICIN_UP	23	0.742348	2.92177	0	0	0	94	tags=65%, list=12%, signal=72%
QUINTENS_EMBRYONIC_BRAIN_RESPONSE_TO_IR	23	0.685273	2.70986	0	0	0	162	tags=83%, list=21%, signal=102%
SMIRNOV_RESPONSE_TO_IR_2HR_UP	17	0.730001	2.62709	0	0	0	159	tags=82%, list=21%, signal=102%
PID_TAP63_PATHWAY	15	0.749366	2.57014	0	3.27568e-05	0.001	132	tags=87%, list=17%, signal=103%
LIM_MAMMARY_STEM_CELL_UP	31	0.592411	2.47818	0	3.10328e-05	0.001	239	tags=77%, list=31%, signal=108%
DELYS_THYROID_CANCER_UP	23	0.617742	2.46002	0	0.000113892	0.004	79	tags=48%, list=10%, signal=52%
CHEMNITZ_RESPONSE_TO_PROSTAGLANDIN_E2_DN	16	0.672447	2.4086	0	0.000135899	0.005	73	tags=44%, list=10%, signal=47%
MARTENS_TRETINOIN_RESPONSE_UP	20	0.591373	2.29397	0.00282486	0.000425031	0.016	298	tags=95%, list=39%, signal=152%
MARTORIATI_MDM4_TARGETS_FETAL_LIVER_UP	22	0.576806	2.28717	0	0.000433063	0.017	64	tags=45%, list=8%, signal=48%
RODWELL_AGING_KIDNEY_UP	23	0.582385	2.28625	0	0.000437762	0.018	127	tags=48%, list=17%, signal=56%
NUYTTEN_EZH2_TARGETS_UP	23	0.558725	2.21464	0	0.000969273	0.041	198	tags=65%, list=26%, signal=85%
SMID_BREAST_CANCER_BASAL_DN	25	0.554667	2.21108	0	0.000976719	0.043	186	tags=60%, list=24%, signal=77%
AFFAR_YY1_TARGETS_UP	15	0.630075	2.20387	0.00268817	0.0010291	0.047	103	tags=53%, list=13%, signal=60%
KEGG_P53_SIGNALING_PATHWAY	29	0.520968	2.19849	0	0.00103634	0.049	153	tags=62%, list=20%, signal=75%
DANG_REGULATED_BY_MYC_DN	16	0.622663	2.1925	0	0.00108584	0.053	28	tags=38%, list=4%, signal=38%
JINESH_BLEBBISHIELD_VS_LIVE_CONTROL_UP	52	0.444286	2.18434	0	0.00110826	0.055	152	tags=50%, list=20%, signal=58%
DUTERTRE_ESTRADIOL_RESPONSE_24HR_DN	16	0.610937	2.14944	0	0.00133327	0.069	141	tags=56%, list=18%, signal=68%
NABA_MATRISOME_ASSOCIATED	22	0.512947	2.06558	0	0.00269267	0.142	229	tags=68%, list=30%, signal=95%
TSAI_RESPONSE_TO_IONIZING_RADIATION	21	0.517124	2.0637	0.00543478	0.00270228	0.146	43	tags=33%, list=6%, signal=34%
CREIGHTON_ENDOCRINE_THERAPY_RESISTANCE_5	17	0.573077	2.06296	0.00278552	0.00263967	0.147	156	tags=53%, list=20%, signal=65%
NABA_MATRISOME	36	0.472638	2.0508	0	0.00278406	0.156	235	tags=64%, list=31%, signal=88%
PEREZ_TP63_TARGETS	20	0.544567	2.02726	0	0.0034976	0.198	174	tags=55%, list=23%, signal=69%
PEREZ_TP53_AND_TP63_TARGETS	15	0.570163	2.00834	0.00247525	0.00425076	0.237	174	tags=60%, list=23%, signal=76%
SCHAEFFER_PROSTATE_DEVELOPMENT_48HR_UP	21	0.512455	1.9969	0	0.00452964	0.253	257	tags=76%, list=34%, signal=112%
MARTORIATI_MDM4_TARGETS_NEUROEPITHELIUM_UP	19	0.522479	1.9895	0.0107239	0.00471233	0.269	131	tags=53%, list=17%, signal=62%
UDAYAKUMAR_MED1_TARGETS_DN	15	0.562922	1.98169	0.00240385	0.00499821	0.289	159	tags=60%, list=21%, signal=74%
WONG_ADULT_TISSUE_STEM_MODULE	24	0.502083	1.97637	0	0.00497592	0.292	70	tags=25%, list=9%, signal=27%
FARMER_BREAST_CANCER_APOCRINE_VS_LUMINAL	17	0.553425	1.96947	0	0.00519602	0.304	135	tags=53%, list=18%, signal=63%
GRAESSMANN_RESPONSE_TO_MC_AND_DOXORUBICIN_UP	49	0.393532	1.9398	0	0.00648495	0.367	54	tags=24%, list=7%, signal=25%
LIU_PROSTATE_CANCER_DN	24	0.467785	1.93164	0.00265252	0.006796	0.387	174	tags=50%, list=23%, signal=63%
BENPORATH_SUZ12_TARGETS	28	0.453901	1.92274	0.0027027	0.00705446	0.406	231	tags=64%, list=30%, signal=89%
REACTOME_SIGNALING_BY_RECEPTOR_TYROSINE_KINASES	17	0.526716	1.92108	0	0.00696477	0.41	154	tags=53%, list=20%, signal=65%
SENESE_HDAC3_TARGETS_UP	17	0.555664	1.91616	0.0026738	0.00705365	0.422	166	tags=59%, list=22%, signal=73%
REACTOME_TRANSCRIPTIONAL_REGULATION_BY_TP53	58	0.377148	1.91276	0	0.00717521	0.43	121	tags=38%, list=16%, signal=42%
CREIGHTON_ENDOCRINE_THERAPY_RESISTANCE_3	16	0.517015	1.88616	0.00543478	0.00863494	0.504	141	tags=50%, list=18%, signal=60%
GRAESSMANN_APOPTOSIS_BY_DOXORUBICIN_UP	67	0.360714	1.88198	0.0030581	0.00887933	0.524	100	tags=30%, list=13%, signal=31%
MEISSNER_NPC_HCP_WITH_H3K4ME2	16	0.51276	1.81612	0	0.0145678	0.716	213	tags=75%, list=28%, signal=102%
ONDER_CDH1_TARGETS_2_DN	21	0.46371	1.8094	0.0132275	0.0149212	0.736	419	tags=100%, list=55%, signal=215%
KRIGE_RESPONSE_TO_TOSEDOSTAT_24HR_UP	24	0.439839	1.79912	0.0183727	0.0157129	0.764	153	tags=38%, list=20%, signal=45%
YOSHIMURA_MAPK8_TARGETS_UP	41	0.38388	1.79706	0.00288184	0.0156572	0.77	119	tags=37%, list=16%, signal=41%
REACTOME_TRANSPORT_OF_SMALL_MOLECULES	16	0.499206	1.78746	0.00728155	0.0163704	0.787	250	tags=75%, list=33%, signal=109%
ACEVEDO_METHYLATED_IN_LIVER_CANCER_DN	19	0.485984	1.78541	0.0176322	0.0163763	0.793	89	tags=37%, list=12%, signal=41%
LEE_BMP2_TARGETS_UP	27	0.422119	1.77599	0.0128535	0.0171851	0.815	202	tags=44%, list=26%, signal=58%
BRUINS_UVC_RESPONSE_VIA_TP53_GROUP_A	22	0.452653	1.76548	0.0127226	0.0181937	0.834	159	tags=45%, list=21%, signal=56%
BUYTAERT_PHOTODYNAMIC_THERAPY_STRESS_UP	27	0.430912	1.75804	0.0209974	0.0188596	0.848	84	tags=30%, list=11%, signal=32%
MEISSNER_NPC_HCP_WITH_H3_UNMETHYLATED	15	0.499604	1.75612	0.0192771	0.0187731	0.852	224	tags=67%, list=29%, signal=92%
BENPORATH_ES_WITH_H3K27ME3	31	0.406898	1.74727	0.00277778	0.0196817	0.866	231	tags=61%, list=30%, signal=84%
FEVR_CTNNB1_TARGETS_UP	23	0.440882	1.7404	0.0135135	0.0202976	0.881	84	tags=26%, list=11%, signal=28%
WP_DNA_DAMAGE_RESPONSE	27	0.413536	1.73914	0.00520833	0.0200985	0.881	118	tags=41%, list=15%, signal=46%
CUI_TCF21_TARGETS_2_DN	29	0.406137	1.73705	0.013624	0.0200381	0.885	263	tags=72%, list=34%, signal=106%
WP_MIRNA_REGULATION_OF_DNA_DAMAGE_RESPONSE	28	0.405901	1.73242	0.0132626	0.0205272	0.891	131	tags=43%, list=17%, signal=50%
KRIGE_RESPONSE_TO_TOSEDOSTAT_6HR_UP	33	0.386122	1.71321	0.0112994	0.022763	0.916	153	tags=33%, list=20%, signal=40%
DODD_NASOPHARYNGEAL_CARCINOMA_UP	41	0.358938	1.70117	0.00821918	0.0244412	0.932	257	tags=61%, list=34%, signal=87%
BENPORATH_PRC2_TARGETS	21	0.421313	1.63868	0.0149626	0.0370329	0.973	231	tags=62%, list=30%, signal=86%
CARRILLOREIXACH_HEPATOBLASTOMA_VS_NORMAL_DN	22	0.41787	1.62309	0.0244565	0.0402489	0.977	333	tags=82%, list=44%, signal=141%
ENK_UV_RESPONSE_EPIDERMIS_UP	23	0.405959	1.62011	0.0388889	0.0404524	0.98	99	tags=39%, list=13%, signal=44%
WEST_ADRENOCORTICAL_TUMOR_DN	16	0.446124	1.61249	0.0334262	0.0418471	0.986	25	tags=19%, list=3%, signal=19%
GARY_CD5_TARGETS_UP	17	0.435779	1.58446	0.0353261	0.0492442	0.993	22	tags=18%, list=3%, signal=18%
KEGG_PATHWAYS_IN_CANCER	17	0.431938	1.54852	0.0488998	0.0602369	1	27	tags=24%, list=4%, signal=24%
PID_P73PATHWAY	22	0.382328	1.48031	0.0592784	0.0873807	1	132	tags=45%, list=17%, signal=53%
JAEGER_METASTASIS_DN	15	0.425816	1.47013	0.0753769	0.0915096	1	306	tags=73%, list=40%, signal=120%
SWEET_LUNG_CANCER_KRAS_DN	21	0.376481	1.45789	0.0767045	0.0967937	1	156	tags=48%, list=20%, signal=58%
FOSTER_TOLERANT_MACROPHAGE_DN	23	0.355269	1.38865	0.100245	0.137022	1	466	tags=96%, list=61%, signal=237%
JINESH_BLEBBISHIELD_TRANSFORMED_STEM_CELL_SPHERES_DN	36	0.307298	1.37078	0.104972	0.148871	1	45	tags=19%, list=6%, signal=20%
RODRIGUES_THYROID_CARCINOMA_POORLY_DIFFERENTIATED_DN	22	0.343245	1.34943	0.113821	0.163855	1	169	tags=36%, list=22%, signal=45%
CHARAFE_BREAST_CANCER_LUMINAL_VS_BASAL_DN	15	0.390325	1.3471	0.142857	0.163896	1	308	tags=80%, list=40%, signal=131%
FULCHER_INFLAMMATORY_RESPONSE_LECTIN_VS_LPS_UP	19	0.339765	1.32189	0.15285	0.183905	1	184	tags=42%, list=24%, signal=54%
MASSARWEH_TAMOXIFEN_RESISTANCE_UP	23	0.328748	1.31418	0.139108	0.188342	1	145	tags=35%, list=19%, signal=42%
SENGUPTA_NASOPHARYNGEAL_CARCINOMA_WITH_LMP1_UP	19	0.350286	1.3126	0.137255	0.187624	1	79	tags=32%, list=10%, signal=34%
ZWANG_TRANSIENTLY_UP_BY_2ND_EGF_PULSE_ONLY	32	0.296454	1.3014	0.127219	0.195599	1	251	tags=56%, list=33%, signal=80%
WP_PLEURAL_MESOTHELIOMA	24	0.324848	1.2986	0.142857	0.195819	1	27	tags=17%, list=4%, signal=17%
REACTOME_INNATE_IMMUNE_SYSTEM	19	0.343513	1.28187	0.144703	0.210453	1	166	tags=42%, list=22%, signal=52%
KOKKINAKIS_METHIONINE_DEPRIVATION_48HR_UP	18	0.349206	1.27673	0.169355	0.21323	1	17	tags=17%, list=2%, signal=17%
SATO_SILENCED_BY_METHYLATION_IN_PANCREATIC_CANCER_1	20	0.332808	1.25382	0.173913	0.234617	1	214	tags=50%, list=28%, signal=68%
ZHOU_INFLAMMATORY_RESPONSE_FIMA_UP	19	0.334469	1.24392	0.196078	0.242083	1	159	tags=42%, list=21%, signal=52%
CHARAFE_BREAST_CANCER_LUMINAL_VS_MESENCHYMAL_UP	18	0.333459	1.23582	0.223404	0.248524	1	55	tags=17%, list=7%, signal=18%
ZWANG_DOWN_BY_2ND_EGF_PULSE	37	0.272256	1.22028	0.184375	0.263613	1	31	tags=16%, list=4%, signal=16%
HELLER_HDAC_TARGETS_SILENCED_BY_METHYLATION_DN	16	0.341049	1.21051	0.199482	0.272265	1	135	tags=38%, list=18%, signal=45%
WP_ATM_SIGNALING_PATHWAY	17	0.332502	1.20461	0.211587	0.276624	1	99	tags=29%, list=13%, signal=33%
MARTINEZ_RB1_AND_TP53_TARGETS_UP	26	0.287754	1.17214	0.251445	0.314349	1	59	tags=19%, list=8%, signal=20%
GOZGIT_ESR1_TARGETS_DN	32	0.264439	1.16558	0.247126	0.320028	1	274	tags=59%, list=36%, signal=89%
REACTOME_TP53_REGULATES_TRANSCRIPTION_OF_CELL_CYCLE_GENES	18	0.318101	1.14973	0.259563	0.337941	1	110	tags=33%, list=14%, signal=38%
BLALOCK_ALZHEIMERS_DISEASE_DN	24	0.284177	1.14193	0.275956	0.346112	1	149	tags=38%, list=19%, signal=45%
BLALOCK_ALZHEIMERS_DISEASE_INCIPIENT_UP	15	0.323503	1.11075	0.313889	0.388777	1	32	tags=13%, list=4%, signal=14%
BLANCO_MELO_COVID19_SARS_COV_2_INFECTION_A594_ACE2_EXPRESSING_CELLS_UP	23	0.275113	1.0924	0.347044	0.413839	1	118	tags=30%, list=15%, signal=35%
TORCHIA_TARGETS_OF_EWSR1_FLI1_FUSION_DN	15	0.311617	1.09042	0.357143	0.412887	1	59	tags=20%, list=8%, signal=21%
GRAESSMANN_APOPTOSIS_BY_SERUM_DEPRIVATION_UP	23	0.265273	1.08765	0.330827	0.413093	1	39	tags=17%, list=5%, signal=18%
RIGGI_EWING_SARCOMA_PROGENITOR_UP	21	0.278458	1.06895	0.373684	0.438874	1	141	tags=33%, list=18%, signal=40%
RATTENBACHER_BOUND_BY_CELF1	18	0.27651	1.00436	0.456	0.546542	1	59	tags=22%, list=8%, signal=24%
HSIAO_HOUSEKEEPING_GENES	16	0.269443	0.977793	0.471033	0.590654	1	17	tags=13%, list=2%, signal=13%
BLANCO_MELO_COVID19_SARS_COV_2_INFECTION_A594_ACE2_EXPRESSING_CELLS_RUXOLITINIB_UP	20	0.256325	0.977154	0.466125	0.586135	1	96	tags=30%, list=13%, signal=33%
MITSIADES_RESPONSE_TO_APLIDIN_UP	25	0.236497	0.964255	0.501305	0.604719	1	159	tags=40%, list=21%, signal=49%
DELACROIX_RARG_BOUND_MEF	21	0.242765	0.959081	0.496144	0.608741	1	151	tags=33%, list=20%, signal=40%
SMID_BREAST_CANCER_LUMINAL_B_DN	22	0.244776	0.944121	0.509804	0.630556	1	488	tags=95%, list=64%, signal=256%
MARTINEZ_RB1_TARGETS_DN	17	0.25517	0.92703	0.567282	0.655767	1	130	tags=29%, list=17%, signal=35%
BRUINS_UVC_RESPONSE_VIA_TP53_GROUP_B	33	0.198779	0.894472	0.596899	0.709011	1	231	tags=48%, list=30%, signal=66%
BLANCO_MELO_BRONCHIAL_EPITHELIAL_CELLS_INFLUENZA_A_DEL_NS1_INFECTION_UP	22	0.210097	0.825348	0.686567	0.822398	1	416	tags=82%, list=54%, signal=174%
NAKAMURA_TUMOR_ZONE_PERIPHERAL_VS_CENTRAL_DN	17	0.235201	0.824737	0.685	0.816061	1	242	tags=53%, list=32%, signal=76%
DIAZ_CHRONIC_MYELOGENOUS_LEUKEMIA_UP	42	0.167641	0.807763	0.761364	0.835542	1	43	tags=10%, list=6%, signal=10%
REACTOME_NERVOUS_SYSTEM_DEVELOPMENT	17	0.220161	0.796999	0.740099	0.844827	1	200	tags=41%, list=26%, signal=55%
KOINUMA_TARGETS_OF_SMAD2_OR_SMAD3	47	0.16395	0.79222	0.811798	0.844574	1	84	tags=13%, list=11%, signal=13%
PURBEY_TARGETS_OF_CTBP1_NOT_SATB1_UP	19	0.206304	0.767523	0.758808	0.871565	1	161	tags=37%, list=21%, signal=46%
KRIGE_RESPONSE_TO_TOSEDOSTAT_24HR_DN	38	0.160712	0.7428	0.822715	0.895275	1	53	tags=11%, list=7%, signal=11%
BLALOCK_ALZHEIMERS_DISEASE_UP	64	0.142387	0.732088	0.91092	0.900244	1	37	tags=8%, list=5%, signal=8%
PILON_KLF1_TARGETS_UP	17	0.193918	0.688644	0.858268	0.938077	1	8	tags=6%, list=1%, signal=6%
BROWNE_HCMV_INFECTION_48HR_DN	17	0.188222	0.674791	0.84949	0.942226	1	59	tags=12%, list=8%, signal=12%
HOSHIDA_LIVER_CANCER_SUBCLASS_S1	16	0.180073	0.655347	0.899521	0.95036	1	142	tags=25%, list=19%, signal=30%
FULCHER_INFLAMMATORY_RESPONSE_LECTIN_VS_LPS_DN	18	0.146219	0.540485	0.97066	1	1	17	tags=6%, list=2%, signal=6%
KRIGE_RESPONSE_TO_TOSEDOSTAT_6HR_DN	32	0.120055	0.526035	0.969697	0.998484	1	676	tags=100%, list=88%, signal=824%
FORTSCHEGGER_PHF8_TARGETS_DN	32	0.115962	0.51331	0.988024	0.993428	1	679	tags=100%, list=89%, signal=852%
GOBERT_OLIGODENDROCYTE_DIFFERENTIATION_DN	46	0.103868	0.503985	0.997238	0.987427	1	650	tags=98%, list=85%, signal=612%

## Sheet: QDx2_8h_Dn
NAME	SIZE	ES	NES	NOM p-val	FDR q-val	FWER p-val	RANK AT MAX	LEADING EDGE
FISCHER_DREAM_TARGETS	341	-0.801019	-4.7682	0	0	0	319	tags=80%, list=42%, signal=76%
MARSON_BOUND_BY_E2F4_UNSTIMULATED	226	-0.71044	-4.10084	0	0	0	299	tags=82%, list=39%, signal=95%
MEBARKI_HCC_PROGENITOR_FZD8CRD_UP	226	-0.695276	-4.04294	0	0	0	304	tags=81%, list=40%, signal=95%
GOBERT_OLIGODENDROCYTE_DIFFERENTIATION_UP	250	-0.684545	-4.00249	0	0	0	318	tags=81%, list=42%, signal=93%
ROSTY_CERVICAL_CANCER_PROLIFERATION_CLUSTER	101	-0.742848	-3.85587	0	0	0	221	tags=87%, list=29%, signal=106%
KINSEY_TARGETS_OF_EWSR1_FLII_FUSION_UP	232	-0.656174	-3.81364	0	0	0	313	tags=80%, list=41%, signal=95%
DUTERTRE_ESTRADIOL_RESPONSE_24HR_UP	190	-0.665485	-3.78946	0	0	0	262	tags=74%, list=34%, signal=84%
SOTIRIOU_BREAST_CANCER_GRADE_1_VS_3_UP	100	-0.741326	-3.78715	0	0	0	181	tags=80%, list=24%, signal=91%
FLORIO_NEOCORTEX_BASAL_RADIAL_GLIA_DN	124	-0.705562	-3.77808	0	0	0	231	tags=81%, list=30%, signal=98%
SHEDDEN_LUNG_CANCER_POOR_SURVIVAL_A6	147	-0.680884	-3.73004	0	0	0	267	tags=81%, list=35%, signal=100%
BLANCO_MELO_BRONCHIAL_EPITHELIAL_CELLS_INFLUENZA_A_DEL_NS1_INFECTION_DN	119	-0.688886	-3.65674	0	0	0	274	tags=88%, list=36%, signal=116%
REACTOME_CELL_CYCLE_MITOTIC	177	-0.649575	-3.64905	0	0	0	268	tags=76%, list=35%, signal=90%
REACTOME_CELL_CYCLE	200	-0.638781	-3.64381	0	0	0	265	tags=74%, list=35%, signal=83%
FISCHER_G2_M_CELL_CYCLE	100	-0.708477	-3.62513	0	0	0	165	tags=71%, list=22%, signal=79%
KOBAYASHI_EGFR_SIGNALING_24HR_DN	143	-0.672925	-3.62426	0	0	0	268	tags=81%, list=35%, signal=102%
HORIUCHI_WTAP_TARGETS_DN	96	-0.708627	-3.57994	0	0	0	177	tags=74%, list=23%, signal=84%
NUYTTEN_EZH2_TARGETS_DN	197	-0.637282	-3.57811	0	0	0	317	tags=82%, list=41%, signal=104%
BENPORATH_CYCLING_GENES	162	-0.637727	-3.54546	0	0	0	266	tags=76%, list=35%, signal=92%
REACTOME_M_PHASE	117	-0.66224	-3.46827	0	0	0	230	tags=76%, list=30%, signal=92%
CHIANG_LIVER_CANCER_SUBCLASS_PROLIFERATION_UP	74	-0.709178	-3.44092	0	0	0	231	tags=88%, list=30%, signal=114%
GRAHAM_CML_DIVIDING_VS_NORMAL_QUIESCENT_UP	80	-0.689514	-3.3723	0	0	0	222	tags=83%, list=29%, signal=104%
ODONNELL_TFRC_TARGETS_DN	64	-0.702372	-3.33217	0	0	0	217	tags=84%, list=28%, signal=108%
BLUM_RESPONSE_TO_SALIRASIB_DN	108	-0.633663	-3.3279	0	0	0	223	tags=71%, list=29%, signal=86%
REACTOME_RHO_GTPASE_EFFECTORS	92	-0.65255	-3.32266	0	0	0	256	tags=86%, list=33%, signal=114%
PUJANA_CHEK2_PCC_NETWORK	128	-0.605383	-3.2612	0	0	0	272	tags=74%, list=36%, signal=96%
LEE_EARLY_T_LYMPHOCYTE_UP	65	-0.67506	-3.26012	0	0	0	223	tags=82%, list=29%, signal=105%
VECCHI_GASTRIC_CANCER_EARLY_UP	117	-0.616125	-3.25917	0	0	0	194	tags=62%, list=25%, signal=71%
DODD_NASOPHARYNGEAL_CARCINOMA_DN	218	-0.571025	-3.24517	0	0	0	268	tags=67%, list=35%, signal=73%
REACTOME_SIGNALING_BY_RHO_GTPASES_MIRO_GTPASES_AND_RHOBTB3	110	-0.623844	-3.23021	0	0	0	185	tags=67%, list=24%, signal=76%
GOLDRATH_ANTIGEN_RESPONSE	94	-0.637397	-3.22978	0	0	0	176	tags=64%, list=23%, signal=73%
CAIRO_HEPATOBLASTOMA_CLASSES_UP	104	-0.625235	-3.21165	0	0	0	223	tags=69%, list=29%, signal=84%
CROONQUIST_IL6_DEPRIVATION_DN	68	-0.667145	-3.19976	0	0	0	230	tags=82%, list=30%, signal=107%
SARRIO_EPITHELIAL_MESENCHYMAL_TRANSITION_UP	78	-0.64818	-3.19923	0	0	0	272	tags=87%, list=36%, signal=121%
WANG_RESPONSE_TO_GSK3_INHIBITOR_SB216763_DN	107	-0.614169	-3.19523	0	0	0	255	tags=76%, list=33%, signal=98%
GAVIN_FOXP3_TARGETS_CLUSTER_P6	47	-0.72368	-3.18178	0	0	0	126	tags=72%, list=16%, signal=81%
BASAKI_YBX1_TARGETS_UP	106	-0.60518	-3.17566	0	0	0	208	tags=66%, list=27%, signal=78%
WHITEFORD_PEDIATRIC_CANCER_MARKERS	70	-0.653595	-3.17547	0	0	0	223	tags=79%, list=29%, signal=101%
FUJII_YBX1_TARGETS_DN	81	-0.632927	-3.16033	0	0	0	312	tags=94%, list=41%, signal=142%
AFFAR_YY1_TARGETS_DN	66	-0.672643	-3.15868	0	0	0	117	tags=65%, list=15%, signal=70%
KONG_E2F3_TARGETS	69	-0.672797	-3.15621	0	0	0	180	tags=72%, list=24%, signal=86%
WONG_EMBRYONIC_STEM_CELL_CORE	79	-0.639541	-3.13591	0	0	0	210	tags=71%, list=27%, signal=88%
LINDGREN_BLADDER_CANCER_CLUSTER_3_UP	96	-0.615307	-3.13448	0	0	0	274	tags=80%, list=36%, signal=109%
CHEMNITZ_RESPONSE_TO_PROSTAGLANDIN_E2_UP	52	-0.700661	-3.13135	0	0	0	139	tags=71%, list=18%, signal=81%
CASORELLI_ACUTE_PROMYELOCYTIC_LEUKEMIA_DN	100	-0.602016	-3.12825	0	0	0	169	tags=58%, list=22%, signal=65%
BURTON_ADIPOGENESIS_3	63	-0.667193	-3.12494	0	0	0	176	tags=71%, list=23%, signal=85%
NAKAYAMA_SOFT_TISSUE_TUMORS_PCA2_UP	38	-0.74844	-3.12122	0	0	0	162	tags=84%, list=21%, signal=102%
PUJANA_BRCA2_PCC_NETWORK	118	-0.585657	-3.07999	0	0	0	239	tags=70%, list=31%, signal=87%
GEORGES_TARGETS_OF_MIR192_AND_MIR215	113	-0.595404	-3.07875	0	0	0	321	tags=88%, list=42%, signal=129%
REACTOME_DNA_REPLICATION	83	-0.611381	-3.049	0	0	0	299	tags=87%, list=39%, signal=127%
JOHNSTONE_PARVB_TARGETS_3_DN	124	-0.570956	-3.03721	0	0	0	263	tags=71%, list=34%, signal=91%
REACTOME_CELL_CYCLE_CHECKPOINTS	111	-0.581014	-3.033	0	0	0	299	tags=86%, list=39%, signal=121%
ZHENG_GLIOBLASTOMA_PLASTICITY_UP	76	-0.623945	-3.03116	0	0	0	177	tags=63%, list=23%, signal=74%
REACTOME_DNA_REPLICATION_PRE_INITIATION	68	-0.629028	-3.0224	0	0	0	296	tags=91%, list=39%, signal=136%
WINNEPENNINCKX_MELANOMA_METASTASIS_UP	66	-0.635352	-3.02156	0	0	0	231	tags=77%, list=30%, signal=101%
HOFFMANN_LARGE_TO_SMALL_PRE_BII_LYMPHOCYTE_UP	88	-0.606058	-3.02069	0	0	0	227	tags=74%, list=30%, signal=93%
FEVR_CTNNB1_TARGETS_DN	121	-0.572648	-3.01353	0	0	0	331	tags=84%, list=43%, signal=125%
WHITFIELD_CELL_CYCLE_G2_M	52	-0.671127	-3.00783	0	0	0	165	tags=71%, list=22%, signal=85%
PETROVA_ENDOTHELIUM_LYMPHATIC_VS_BLOOD_UP	32	-0.739805	-3.00689	0	0	0	130	tags=78%, list=17%, signal=90%
REACTOME_CONDENSATION_OF_PROPHASE_CHROMOSOMES	51	-0.665493	-3.00483	0	0	0	185	tags=78%, list=24%, signal=97%
REACTOME_MITOTIC_PROPHASE	58	-0.653932	-3.001	0	0	0	185	tags=74%, list=24%, signal=90%
KEGG_SYSTEMIC_LUPUS_ERYTHEMATOSUS	54	-0.656939	-2.99546	0	0	0	209	tags=81%, list=27%, signal=104%
VILLANUEVA_LIVER_CANCER_KRT19_UP	58	-0.656817	-2.99382	0	0	0	239	tags=83%, list=31%, signal=111%
REACTOME_HDACS_DEACETYLATE_HISTONES	50	-0.671272	-2.98708	0	0	0	240	tags=90%, list=31%, signal=123%
FERREIRA_EWINGS_SARCOMA_UNSTABLE_VS_STABLE_UP	62	-0.634685	-2.98442	0	0	0	250	tags=82%, list=33%, signal=112%
LINDGREN_BLADDER_CANCER_CLUSTER_1_DN	90	-0.597693	-2.97889	0	0	0	265	tags=79%, list=35%, signal=107%
BIDUS_METASTASIS_UP	48	-0.674019	-2.9774	0	0	0	177	tags=73%, list=23%, signal=89%
PATIL_LIVER_CANCER	100	-0.577376	-2.97261	0	0	0	310	tags=83%, list=41%, signal=121%
CROONQUIST_NRAS_SIGNALING_DN	54	-0.656383	-2.97188	0	0	0	220	tags=80%, list=29%, signal=104%
KANG_DOXORUBICIN_RESISTANCE_UP	45	-0.685198	-2.97042	0	0	0	180	tags=78%, list=24%, signal=96%
REACTOME_HCMV_LATE_EVENTS	53	-0.648806	-2.95968	0	0	0	240	tags=85%, list=31%, signal=115%
ZHOU_CELL_CYCLE_GENES_IN_IR_RESPONSE_24HR	80	-0.601203	-2.95274	0	0	0	177	tags=60%, list=23%, signal=70%
REACTOME_DNA_METHYLATION	45	-0.670585	-2.95148	0	0	0	209	tags=84%, list=27%, signal=109%
REACTOME_HCMV_INFECTION	56	-0.64419	-2.94783	0	0	0	209	tags=79%, list=27%, signal=100%
REACTOME_CHROMATIN_MODIFYING_ENZYMES	55	-0.646856	-2.9375	0	0	0	243	tags=85%, list=32%, signal=116%
REACTOME_HATS_ACETYLATE_HISTONES	51	-0.664678	-2.93085	0	0	0	240	tags=88%, list=31%, signal=120%
REACTOME_EPIGENETIC_REGULATION_OF_GENE_EXPRESSION	48	-0.66324	-2.93017	0	0	0	209	tags=83%, list=27%, signal=107%
KIM_WT1_TARGETS_DN	59	-0.646927	-2.92727	0	0	0	139	tags=61%, list=18%, signal=69%
REACTOME_CHROMATIN_MODIFICATIONS_DURING_THE_MATERNAL_TO_ZYGOTIC_TRANSITION_MZT	44	-0.667594	-2.92672	0	0	0	209	tags=84%, list=27%, signal=109%
REACTOME_PRC2_METHYLATES_HISTONES_AND_DNA	45	-0.669647	-2.92008	0	0	0	209	tags=84%, list=27%, signal=109%
GRAHAM_NORMAL_QUIESCENT_VS_NORMAL_DIVIDING_DN	52	-0.65079	-2.91614	0	0	0	223	tags=81%, list=29%, signal=106%
REACTOME_ACTIVATED_PKN1_STIMULATES_TRANSCRIPTION_OF_AR_ANDROGEN_RECEPTOR_REGULATED_GENES_KLK2_AND_KLK3	43	-0.663407	-2.91512	0	0	0	209	tags=84%, list=27%, signal=109%
TOYOTA_TARGETS_OF_MIR34B_AND_MIR34C	97	-0.563582	-2.9112	0	0	0	316	tags=80%, list=41%, signal=120%
REACTOME_HCMV_EARLY_EVENTS	56	-0.64419	-2.9112	0	0	0	209	tags=79%, list=27%, signal=100%
REACTOME_POSITIVE_EPIGENETIC_REGULATION_OF_RRNA_EXPRESSION	44	-0.666203	-2.90436	0	0	0	209	tags=84%, list=27%, signal=109%
PUJANA_BRCA1_PCC_NETWORK	171	-0.51834	-2.89686	0	0	0	272	tags=65%, list=36%, signal=79%
POOLA_INVASIVE_BREAST_CANCER_UP	49	-0.654136	-2.89294	0	0	0	175	tags=73%, list=23%, signal=89%
REACTOME_DISEASES_OF_PROGRAMMED_CELL_DEATH	50	-0.645578	-2.89184	0	0	0	226	tags=82%, list=30%, signal=109%
REACTOME_MEIOTIC_RECOMBINATION	50	-0.636419	-2.88834	0	0	0	296	tags=96%, list=39%, signal=146%
BENPORATH_PROLIFERATION	55	-0.635115	-2.88717	0	0	0	207	tags=73%, list=27%, signal=93%
RUIZ_TNC_TARGETS_DN	65	-0.614041	-2.88633	0	0	0	251	tags=78%, list=33%, signal=107%
TANG_SENESCENCE_TP53_TARGETS_DN	32	-0.714237	-2.88272	0	0	0	223	tags=94%, list=29%, signal=127%
ZHAN_MULTIPLE_MYELOMA_PR_UP	35	-0.694269	-2.8827	0	0	0	126	tags=71%, list=16%, signal=82%
CHICAS_RB1_TARGETS_GROWING	68	-0.603075	-2.87716	0	0	0	311	tags=91%, list=41%, signal=140%
REACTOME_MATERNAL_TO_ZYGOTIC_TRANSITION_MZT	46	-0.650739	-2.87711	0	0	0	209	tags=80%, list=27%, signal=104%
SERVITJA_LIVER_HNF1A_TARGETS_UP	28	-0.735261	-2.87304	0	0	0	165	tags=79%, list=22%, signal=97%
REACTOME_B_WICH_COMPLEX_POSITIVELY_REGULATES_RRNA_EXPRESSION	44	-0.666203	-2.87153	0	0	0	209	tags=84%, list=27%, signal=109%
TIEN_INTESTINE_PROBIOTICS_24HR_UP	69	-0.590396	-2.86314	0	0	0	238	tags=72%, list=31%, signal=96%
REACTOME_ERCC6_CSB_AND_EHMT2_G9A_POSITIVELY_REGULATE_RRNA_EXPRESSION	43	-0.663407	-2.8631	0	0	0	209	tags=84%, list=27%, signal=109%
MITSIADES_RESPONSE_TO_APLIDIN_DN	64	-0.610712	-2.86168	0	0	0	220	tags=70%, list=29%, signal=90%
REACTOME_RHO_GTPASES_ACTIVATE_PKNS	44	-0.660245	-2.85841	0	0	0	226	tags=86%, list=30%, signal=116%
REACTOME_MITOTIC_METAPHASE_AND_ANAPHASE	55	-0.638396	-2.85451	0	0	0	251	tags=84%, list=33%, signal=116%
REACTOME_AMYLOID_FIBER_FORMATION	46	-0.649715	-2.85387	0	0	0	209	tags=80%, list=27%, signal=104%
SHEPARD_BMYB_MORPHOLINO_DN	45	-0.659429	-2.85181	0	0	0	126	tags=64%, list=16%, signal=73%
REACTOME_G2_M_CHECKPOINTS	64	-0.603251	-2.85091	0	0	0	299	tags=89%, list=39%, signal=134%
REACTOME_ACTIVATION_OF_ANTERIOR_HOX_GENES_IN_HINDBRAIN_DEVELOPMENT_DURING_EARLY_EMBRYOGENESIS	43	-0.663407	-2.85049	0	0	0	209	tags=84%, list=27%, signal=109%
REACTOME_RMTS_METHYLATE_HISTONE_ARGININES	37	-0.689214	-2.84983	0	0	0	240	tags=95%, list=31%, signal=131%
CROONQUIST_NRAS_VS_STROMAL_STIMULATION_DN	39	-0.663663	-2.8495	0	0	0	175	tags=77%, list=23%, signal=95%
REACTOME_SIRT1_NEGATIVELY_REGULATES_RRNA_EXPRESSION	44	-0.655104	-2.84475	0	0	0	264	tags=93%, list=35%, signal=134%
PUJANA_XPRSS_INT_NETWORK	64	-0.603876	-2.84417	0	0	0	328	tags=95%, list=43%, signal=153%
GAL_LEUKEMIC_STEM_CELL_DN	45	-0.647806	-2.84359	0	0	0	172	tags=71%, list=22%, signal=86%
REACTOME_RNA_POLYMERASE_I_TRANSCRIPTION	43	-0.663407	-2.83875	0	0	0	209	tags=84%, list=27%, signal=109%
REACTOME_FORMATION_OF_THE_BETA_CATENIN_TCF_TRANSACTIVATING_COMPLEX	43	-0.663407	-2.83841	0	0	0	209	tags=84%, list=27%, signal=109%
REACTOME_PRE_NOTCH_EXPRESSION_AND_PROCESSING	46	-0.646098	-2.83767	0	0	0	209	tags=80%, list=27%, signal=104%
REACTOME_ASSEMBLY_OF_THE_ORC_COMPLEX_AT_THE_ORIGIN_OF_REPLICATION	45	-0.654228	-2.83679	0	0	0	209	tags=82%, list=27%, signal=106%
REACTOME_TRANSCRIPTIONAL_REGULATION_BY_SMALL_RNAS	46	-0.638994	-2.83631	0	0	0	209	tags=78%, list=27%, signal=101%
REACTOME_TCF_DEPENDENT_SIGNALING_IN_RESPONSE_TO_WNT	44	-0.656044	-2.83613	0	0	0	209	tags=82%, list=27%, signal=106%
REACTOME_NEGATIVE_EPIGENETIC_REGULATION_OF_RRNA_EXPRESSION	45	-0.656828	-2.83423	0	0	0	264	tags=93%, list=35%, signal=134%
REACTOME_RNA_POLYMERASE_I_PROMOTER_ESCAPE	43	-0.663407	-2.82568	0	0	0	209	tags=84%, list=27%, signal=109%
REACTOME_RUNX1_REGULATES_GENES_INVOLVED_IN_MEGAKARYOCYTE_DIFFERENTIATION_AND_PLATELET_FUNCTION	44	-0.656315	-2.82029	0	0	0	209	tags=82%, list=27%, signal=106%
MORI_LARGE_PRE_BII_LYMPHOCYTE_UP	51	-0.624725	-2.82018	0	0	0	172	tags=73%, list=22%, signal=87%
LE_EGR2_TARGETS_UP	52	-0.627605	-2.80562	0	0	0	272	tags=87%, list=36%, signal=125%
REACTOME_ESTROGEN_DEPENDENT_GENE_EXPRESSION	47	-0.632146	-2.79778	0	0	0	209	tags=79%, list=27%, signal=102%
REACTOME_SIGNALING_BY_WNT	46	-0.636851	-2.79557	0	0	0	209	tags=78%, list=27%, signal=101%
SHEPARD_BMYB_TARGETS	27	-0.733607	-2.79495	0	0	0	126	tags=78%, list=16%, signal=90%
REACTOME_MEIOSIS	53	-0.62953	-2.79447	0	0	0	296	tags=94%, list=39%, signal=143%
LI_WILMS_TUMOR_VS_FETAL_KIDNEY_1_DN	55	-0.609808	-2.79156	0	0	0	220	tags=73%, list=29%, signal=95%
MORI_IMMATURE_B_LYMPHOCYTE_DN	58	-0.614845	-2.78826	0	0	0	172	tags=69%, list=22%, signal=82%
REACTOME_RUNX1_REGULATES_TRANSCRIPTION_OF_GENES_INVOLVED_IN_DIFFERENTIATION_OF_HSCS	44	-0.651872	-2.78342	0	0	0	296	tags=100%, list=39%, signal=154%
SMIRNOV_RESPONSE_TO_IR_6HR_DN	25	-0.74725	-2.78102	0	0	0	145	tags=80%, list=19%, signal=95%
REACTOME_REPRODUCTION	54	-0.61854	-2.77673	0	0	0	296	tags=93%, list=39%, signal=140%
MANALO_HYPOXIA_DN	68	-0.579763	-2.77612	0	0	0	268	tags=76%, list=35%, signal=107%
ZHOU_CELL_CYCLE_GENES_IN_IR_RESPONSE_6HR	63	-0.589617	-2.77503	0	0	0	249	tags=75%, list=33%, signal=101%
REACTOME_GENE_SILENCING_BY_RNA	47	-0.62905	-2.77502	0	0	0	209	tags=77%, list=27%, signal=99%
REACTOME_SEPARATION_OF_SISTER_CHROMATIDS	48	-0.630746	-2.77225	0	0	0	251	tags=83%, list=33%, signal=116%
BERENJENO_TRANSFORMED_BY_RHOA_UP	132	-0.511038	-2.77069	0	0	0	220	tags=58%, list=29%, signal=67%
REACTOME_SIGNALING_BY_NOTCH	49	-0.624449	-2.76601	0	0	0	209	tags=80%, list=27%, signal=102%
REACTOME_RESOLUTION_OF_SISTER_CHROMATID_COHESION	47	-0.633136	-2.76594	0	0	0	192	tags=72%, list=25%, signal=91%
GLASS_IGF2BP1_CLIP_TARGETS_KNOCKDOWN_DN	26	-0.713556	-2.75791	0	0	0	144	tags=77%, list=19%, signal=92%
LY_AGING_OLD_DN	23	-0.746559	-2.74633	0	0	0	155	tags=83%, list=20%, signal=100%
VANTVEER_BREAST_CANCER_METASTASIS_DN	35	-0.67473	-2.73922	0	0	0	177	tags=74%, list=23%, signal=92%
REACTOME_MITOTIC_PROMETAPHASE	59	-0.590413	-2.73889	0	0	0	192	tags=64%, list=25%, signal=79%
REICHERT_MITOSIS_LIN9_TARGETS	20	-0.791027	-2.73488	0	0	0	138	tags=90%, list=18%, signal=107%
WHITFIELD_CELL_CYCLE_G2	53	-0.606308	-2.73475	0	0	0	290	tags=87%, list=38%, signal=130%
FARMER_BREAST_CANCER_CLUSTER_2	22	-0.75852	-2.73204	0	0	0	162	tags=91%, list=21%, signal=112%
RHODES_UNDIFFERENTIATED_CANCER	37	-0.673283	-2.73126	0	0	0	138	tags=68%, list=18%, signal=78%
WEST_ADRENOCORTICAL_TUMOR_UP	53	-0.600669	-2.7252	0	0	0	298	tags=89%, list=39%, signal=135%
REACTOME_ESR_MEDIATED_SIGNALING	49	-0.616485	-2.72341	0	0	0	209	tags=76%, list=27%, signal=97%
YANG_BCL3_TARGETS_UP	56	-0.584285	-2.72208	0	0	0	175	tags=59%, list=23%, signal=71%
REACTOME_FACTORS_INVOLVED_IN_MEGAKARYOCYTE_DEVELOPMENT_AND_PLATELET_PRODUCTION	33	-0.671135	-2.71733	0	0	0	137	tags=70%, list=18%, signal=81%
REACTOME_RHO_GTPASES_ACTIVATE_FORMINS	43	-0.629939	-2.71639	0	0	0	251	tags=84%, list=33%, signal=118%
REACTOME_SIGNALING_BY_NUCLEAR_RECEPTORS	50	-0.609521	-2.71579	0	0	0	209	tags=74%, list=27%, signal=95%
REACTOME_TRANSCRIPTIONAL_REGULATION_BY_RUNX1	47	-0.628435	-2.71161	0	0	0	209	tags=77%, list=27%, signal=99%
REACTOME_CHROMOSOME_MAINTENANCE	67	-0.569805	-2.71092	0	0	0	301	tags=84%, list=39%, signal=126%
REACTOME_DEPOSITION_OF_NEW_CENPA_CONTAINING_NUCLEOSOMES_AT_THE_CENTROMERE	48	-0.615496	-2.70836	0	0	0	301	tags=94%, list=39%, signal=145%
SHEPARD_CRASH_AND_BURN_MUTANT_DN	45	-0.623429	-2.70387	0	0	0	212	tags=76%, list=28%, signal=98%
REACTOME_MITOTIC_SPINDLE_CHECKPOINT	41	-0.639923	-2.70237	0	0	0	251	tags=85%, list=33%, signal=120%
MARKEY_RB1_ACUTE_LOF_UP	94	-0.519	-2.66069	0	0	0	176	tags=54%, list=23%, signal=62%
MISSIAGLIA_REGULATED_BY_METHYLATION_DN	53	-0.601703	-2.65946	0	0	0	176	tags=62%, list=23%, signal=75%
FOURNIER_ACINAR_DEVELOPMENT_LATE_2	72	-0.543957	-2.65739	0	0	0	308	tags=78%, list=40%, signal=118%
SMID_BREAST_CANCER_BASAL_UP	81	-0.537094	-2.64243	0	0	0	223	tags=58%, list=29%, signal=73%
WU_APOPTOSIS_BY_CDKN1A_VIA_TP53	33	-0.661931	-2.64066	0	0	0	160	tags=79%, list=21%, signal=95%
REACTOME_VIRAL_INFECTION_PATHWAYS	70	-0.548095	-2.63818	0	0	0	209	tags=66%, list=27%, signal=82%
EGUCHI_CELL_CYCLE_RB1_TARGETS	22	-0.726038	-2.63429	0	0	0	169	tags=86%, list=22%, signal=108%
REACTOME_RECOGNITION_AND_ASSOCIATION_OF_DNA_GLYCOSYLASE_WITH_SITE_CONTAINING_AN_AFFECTED_PURINE	33	-0.642077	-2.6325	0	0	0	296	tags=100%, list=39%, signal=156%
PID_AURORA_B_PATHWAY	19	-0.747351	-2.62782	0	0	0	169	tags=89%, list=22%, signal=112%
WP_NF1_COPY_NUMBER_VARIATION_SYNDROME	35	-0.628587	-2.62042	0	0	0	299	tags=97%, list=39%, signal=152%
REACTOME_BASE_EXCISION_REPAIR_AP_SITE_FORMATION	33	-0.642077	-2.62021	0	0	0	296	tags=100%, list=39%, signal=156%
REACTOME_CELLULAR_SENESCENCE	62	-0.550747	-2.61691	0	0	0	226	tags=76%, list=30%, signal=99%
REACTOME_MEIOTIC_SYNAPSIS	36	-0.629207	-2.61566	0	0	0	296	tags=97%, list=39%, signal=151%
ODONNELL_TARGETS_OF_MYC_AND_TFRC_DN	29	-0.665529	-2.60961	0	0	0	217	tags=83%, list=28%, signal=111%
RODRIGUES_THYROID_CARCINOMA_POORLY_DIFFERENTIATED_UP	122	-0.492702	-2.60917	0	0	0	317	tags=76%, list=41%, signal=109%
ALCALAY_AML_BY_NPM1_LOCALIZATION_DN	49	-0.583445	-2.60703	0	0	0	136	tags=55%, list=18%, signal=63%
REACTOME_OXIDATIVE_STRESS_INDUCED_SENESCENCE	50	-0.584651	-2.60526	0	0	0	209	tags=74%, list=27%, signal=95%
REACTOME_SENESCENCE_ASSOCIATED_SECRETORY_PHENOTYPE_SASP	49	-0.585538	-2.60496	0	0	0	226	tags=82%, list=30%, signal=108%
WILCOX_RESPONSE_TO_PROGESTERONE_UP	34	-0.640837	-2.60095	0	0	0	177	tags=68%, list=23%, signal=84%
DESERT_STEM_CELL_HEPATOCELLULAR_CARCINOMA_SUBCLASS_UP	46	-0.595322	-2.59056	0	0	0	272	tags=80%, list=36%, signal=117%
GREENBAUM_E2A_TARGETS_UP	19	-0.75993	-2.5882	0	0	0	78	tags=74%, list=10%, signal=80%
ACEVEDO_LIVER_CANCER_WITH_H3K27ME3_DN	34	-0.626539	-2.58786	0	0	0	308	tags=100%, list=40%, signal=160%
LY_AGING_MIDDLE_DN	15	-0.806917	-2.58711	0	0	0	138	tags=93%, list=18%, signal=112%
MOLENAAR_TARGETS_OF_CCND1_AND_CDK4_DN	38	-0.622155	-2.58586	0	0	0	248	tags=82%, list=32%, signal=115%
GARGALOVIC_RESPONSE_TO_OXIDIZED_PHOSPHOLIPIDS_TURQUOISE_DN	20	-0.735562	-2.57932	0	0	0	172	tags=85%, list=22%, signal=107%
REACTOME_BASE_EXCISION_REPAIR	45	-0.591371	-2.57359	0	0	0	299	tags=89%, list=39%, signal=137%
REACTOME_TRANSCRIPTIONAL_REGULATION_OF_GRANULOPOIESIS	49	-0.578671	-2.5651	0	0	0	209	tags=78%, list=27%, signal=100%
BURTON_ADIPOGENESIS_PEAK_AT_24HR	24	-0.681809	-2.55813	0	0	0	220	tags=88%, list=29%, signal=119%
ANDERSEN_CHOLANGIOCARCINOMA_CLASS2	24	-0.681179	-2.55721	0	0	0	153	tags=71%, list=20%, signal=86%
GRAHAM_CML_QUIESCENT_VS_NORMAL_QUIESCENT_UP	24	-0.68347	-2.55648	0	0	0	162	tags=75%, list=21%, signal=92%
COLINA_TARGETS_OF_4EBP1_AND_4EBP2	50	-0.565291	-2.55522	0	0	0	170	tags=60%, list=22%, signal=72%
FURUKAWA_DUSP6_TARGETS_PCI35_DN	35	-0.632335	-2.55446	0	0	0	173	tags=69%, list=23%, signal=85%
BENPORATH_ES_1	78	-0.51901	-2.55379	0	0	0	223	tags=60%, list=29%, signal=76%
REACTOME_INHIBITION_OF_DNA_RECOMBINATION_AT_TELOMERE	32	-0.641201	-2.54243	0	0	0	296	tags=100%, list=39%, signal=156%
TARTE_PLASMA_CELL_VS_PLASMABLAST_DN	57	-0.554234	-2.54237	0	0	0	159	tags=61%, list=21%, signal=72%
FISCHER_G1_S_CELL_CYCLE	72	-0.527909	-2.54118	0	0	0	310	tags=79%, list=41%, signal=121%
MUELLER_PLURINET	60	-0.549248	-2.53555	0	0	0	280	tags=77%, list=37%, signal=111%
WHITFIELD_CELL_CYCLE_LITERATURE	34	-0.634598	-2.5326	0	0	0	150	tags=74%, list=20%, signal=87%
REACTOME_G2_M_DNA_DAMAGE_CHECKPOINT	44	-0.572106	-2.51947	0	0	0	308	tags=89%, list=40%, signal=140%
REACTOME_HDMS_DEMETHYLATE_HISTONES	23	-0.671186	-2.5182	0	0	0	209	tags=87%, list=27%, signal=116%
REACTOME_TELOMERE_MAINTENANCE	51	-0.566481	-2.51737	0	0	0	299	tags=84%, list=39%, signal=129%
REACTOME_PROCESSING_OF_DNA_DOUBLE_STRAND_BREAK_ENDS	45	-0.575698	-2.51146	0	0	0	308	tags=89%, list=40%, signal=140%
ISHIDA_E2F_TARGETS	39	-0.598999	-2.50614	0	0	0	172	tags=62%, list=22%, signal=75%
KAUFFMANN_MELANOMA_RELAPSE_UP	35	-0.610738	-2.5022	0	0	0	272	tags=89%, list=36%, signal=131%
CUI_TCF21_TARGETS_2_UP	72	-0.509975	-2.5008	0	0	0	329	tags=81%, list=43%, signal=128%
PUJANA_BRCA_CENTERED_NETWORK	45	-0.589751	-2.49915	0	0	0	328	tags=96%, list=43%, signal=157%
SENGUPTA_NASOPHARYNGEAL_CARCINOMA_UP	78	-0.51492	-2.49742	0	0	0	267	tags=74%, list=35%, signal=103%
RODRIGUES_THYROID_CARCINOMA_ANAPLASTIC_UP	90	-0.496493	-2.48867	0	0	0	251	tags=68%, list=33%, signal=89%
RHEIN_ALL_GLUCOCORTICOID_THERAPY_DN	60	-0.545947	-2.48519	0	0	0	311	tags=83%, list=41%, signal=129%
YU_MYC_TARGETS_UP	28	-0.644585	-2.47698	0	0	0	76	tags=54%, list=10%, signal=57%
SASAKI_ADULT_T_CELL_LEUKEMIA	31	-0.630555	-2.47677	0	0	0	122	tags=61%, list=16%, signal=70%
PID_PLK1_PATHWAY	23	-0.657803	-2.46053	0	0	0	165	tags=74%, list=22%, signal=91%
MORI_PRE_BI_LYMPHOCYTE_UP	42	-0.570717	-2.45542	0	0	0	195	tags=71%, list=25%, signal=91%
REACTOME_INFECTIOUS_DISEASE	75	-0.497695	-2.44962	0	0	0	209	tags=61%, list=27%, signal=76%
SCIBETTA_KDM5B_TARGETS_DN	19	-0.698418	-2.44422	0	0	0	212	tags=89%, list=28%, signal=121%
DACOSTA_UV_RESPONSE_VIA_ERCC3_DN	38	-0.579289	-2.44072	0	0	0	173	tags=61%, list=23%, signal=74%
REACTOME_DNA_REPAIR	81	-0.489546	-2.43662	0	0	0	308	tags=81%, list=40%, signal=122%
WHITFIELD_CELL_CYCLE_S	45	-0.546925	-2.43579	0	0	0	265	tags=76%, list=35%, signal=109%
ZHANG_BREAST_CANCER_PROGENITORS_UP	58	-0.527848	-2.43532	0	0	0	313	tags=81%, list=41%, signal=127%
PYEON_CANCER_HEAD_AND_NECK_VS_CERVICAL_UP	42	-0.571529	-2.43379	0	0	0	265	tags=76%, list=35%, signal=110%
REACTOME_COPI_DEPENDENT_GOLGI_TO_ER_RETROGRADE_TRAFFIC	17	-0.716725	-2.42707	0	0	0	132	tags=76%, list=17%, signal=90%
CARRILLOREIXACH_HEPATOBLASTOMA_VS_NORMAL_HYPOMETHYLATED_AND_UP	21	-0.672522	-2.41917	0	0	0	142	tags=71%, list=19%, signal=85%
REACTOME_DNA_DOUBLE_STRAND_BREAK_REPAIR	61	-0.516396	-2.41193	0	0	0	308	tags=84%, list=40%, signal=129%
REACTOME_REPLACEMENT_OF_PROTAMINES_BY_NUCLEOSOMES_IN_THE_MALE_PRONUCLEUS	26	-0.635995	-2.41179	0	0	0	296	tags=100%, list=39%, signal=158%
RIZ_ERYTHROID_DIFFERENTIATION	26	-0.634508	-2.40439	0	0	0	189	tags=69%, list=25%, signal=89%
REACTOME_NONHOMOLOGOUS_END_JOINING_NHEJ	28	-0.621438	-2.40374	0	0	0	308	tags=100%, list=40%, signal=161%
REACTOME_INTRA_GOLGI_AND_RETROGRADE_GOLGI_TO_ER_TRAFFIC	17	-0.716725	-2.38843	0	0	0	132	tags=76%, list=17%, signal=90%
REACTOME_PKMTS_METHYLATE_HISTONE_LYSINES	25	-0.637844	-2.38672	0	0	0	243	tags=88%, list=32%, signal=125%
REACTOME_KINESINS	17	-0.716725	-2.38543	0	0	0	132	tags=76%, list=17%, signal=90%
REACTOME_DNA_DOUBLE_STRAND_BREAK_RESPONSE	29	-0.622283	-2.38493	0	0	0	308	tags=100%, list=40%, signal=161%
REACTOME_GOLGI_TO_ER_RETROGRADE_TRANSPORT	17	-0.716725	-2.38465	0	0	0	132	tags=76%, list=17%, signal=90%
BHATI_G2M_ARREST_BY_2METHOXYESTRADIOL_UP	21	-0.666138	-2.38046	0	5.66166e-06	0.001	168	tags=71%, list=22%, signal=89%
PUJANA_BREAST_CANCER_WITH_BRCA1_MUTATED_UP	29	-0.593922	-2.37429	0	5.63694e-06	0.001	265	tags=83%, list=35%, signal=122%
REACTOME_DNA_DAMAGE_TELOMERE_STRESS_INDUCED_SENESCENCE	42	-0.553306	-2.36749	0	5.61243e-06	0.001	296	tags=95%, list=39%, signal=147%
KAMMINGA_EZH2_TARGETS	24	-0.636546	-2.36555	0	5.58813e-06	0.001	195	tags=71%, list=25%, signal=92%
SU_TESTIS	15	-0.731639	-2.35972	0	5.56405e-06	0.001	136	tags=80%, list=18%, signal=95%
REACTOME_HOMOLOGY_DIRECTED_REPAIR	60	-0.513596	-2.35937	0	5.54017e-06	0.001	308	tags=83%, list=40%, signal=129%
DUTERTRE_ESTRADIOL_RESPONSE_6HR_UP	46	-0.536594	-2.35736	0	5.51649e-06	0.001	250	tags=70%, list=33%, signal=97%
REACTOME_HEMOSTASIS	44	-0.547684	-2.35211	0	5.49302e-06	0.001	137	tags=52%, list=18%, signal=60%
NADERI_BREAST_CANCER_PROGNOSIS_UP	21	-0.65504	-2.34903	0	5.46974e-06	0.001	86	tags=57%, list=11%, signal=63%
BENPORATH_MYC_MAX_TARGETS	52	-0.515871	-2.31667	0	1.05805e-05	0.002	246	tags=73%, list=32%, signal=100%
SCIAN_CELL_CYCLE_TARGETS_OF_TP53_AND_TP73_DN	16	-0.726707	-2.3102	0	1.55055e-05	0.003	124	tags=75%, list=16%, signal=88%
SONG_TARGETS_OF_IE86_CMV_PROTEIN	29	-0.595894	-2.30972	0	1.54406e-05	0.003	272	tags=83%, list=36%, signal=124%
PAL_PRMT5_TARGETS_UP	39	-0.538894	-2.29707	0	1.53763e-05	0.003	367	tags=97%, list=48%, signal=178%
FRASOR_RESPONSE_TO_SERM_OR_FULVESTRANT_DN	34	-0.565594	-2.29195	0	1.53125e-05	0.003	310	tags=85%, list=41%, signal=137%
BUYTAERT_PHOTODYNAMIC_THERAPY_STRESS_DN	73	-0.471895	-2.29038	0	1.52492e-05	0.003	212	tags=51%, list=28%, signal=63%
CONCANNON_APOPTOSIS_BY_EPOXOMICIN_DN	36	-0.55868	-2.28862	0	1.51865e-05	0.003	156	tags=61%, list=20%, signal=73%
VANTVEER_BREAST_CANCER_ESR1_DN	29	-0.579576	-2.28397	0	1.51242e-05	0.003	191	tags=66%, list=25%, signal=84%
WP_HISTONE_MODIFICATIONS	20	-0.645391	-2.2836	0	1.50625e-05	0.003	264	tags=95%, list=35%, signal=141%
STEIN_ESRRA_TARGETS_RESPONSIVE_TO_ESTROGEN_DN	21	-0.647359	-2.28312	0	1.50013e-05	0.003	251	tags=90%, list=33%, signal=131%
REACTOME_MEMBRANE_TRAFFICKING	21	-0.647754	-2.27578	0	1.49405e-05	0.003	132	tags=62%, list=17%, signal=73%
MORI_MATURE_B_LYMPHOCYTE_DN	21	-0.629402	-2.27363	0	1.48803e-05	0.003	167	tags=67%, list=22%, signal=83%
MARSON_BOUND_BY_FOXP3_UNSTIMULATED	89	-0.450681	-2.27059	0	1.48205e-05	0.003	305	tags=71%, list=40%, signal=104%
REACTOME_APC_C_MEDIATED_DEGRADATION_OF_CELL_CYCLE_PROTEINS	15	-0.692983	-2.27031	0	1.47612e-05	0.003	221	tags=93%, list=29%, signal=129%
REACTOME_DEUBIQUITINATION	36	-0.539652	-2.26775	0	1.47024e-05	0.003	237	tags=83%, list=31%, signal=115%
ACEVEDO_LIVER_CANCER_WITH_H3K9ME3_DN	34	-0.561776	-2.26541	0	1.46441e-05	0.003	240	tags=79%, list=31%, signal=111%
LEE_BMP2_TARGETS_DN	106	-0.435119	-2.26418	0	1.45862e-05	0.003	361	tags=75%, list=47%, signal=123%
WHITFIELD_CELL_CYCLE_G1_S	33	-0.559992	-2.25617	0	2.4328e-05	0.005	229	tags=67%, list=30%, signal=91%
REACTOME_VESICLE_MEDIATED_TRANSPORT	22	-0.626091	-2.25336	0	2.42326e-05	0.005	132	tags=59%, list=17%, signal=69%
GEORGES_CELL_CYCLE_MIR192_TARGETS	21	-0.636628	-2.25039	0	2.4138e-05	0.005	275	tags=95%, list=36%, signal=145%
REN_BOUND_BY_E2F	36	-0.54829	-2.24771	0	2.40441e-05	0.005	340	tags=92%, list=44%, signal=157%
REACTOME_DEVELOPMENTAL_BIOLOGY	72	-0.461248	-2.23186	0	2.87166e-05	0.006	209	tags=58%, list=27%, signal=73%
HU_GENOTOXIC_DAMAGE_4HR	16	-0.685403	-2.22793	0	2.86057e-05	0.006	220	tags=88%, list=29%, signal=120%
DAZARD_RESPONSE_TO_UV_NHEK_DN	22	-0.614104	-2.21791	0	4.22941e-05	0.009	246	tags=77%, list=32%, signal=111%
NAKAMURA_CANCER_MICROENVIRONMENT_DN	15	-0.698493	-2.21684	0	4.2132e-05	0.009	176	tags=80%, list=23%, signal=102%
REACTOME_MHC_CLASS_II_ANTIGEN_PRESENTATION	15	-0.69176	-2.20872	0	5.60593e-05	0.012	132	tags=73%, list=17%, signal=87%
LEE_LIVER_CANCER_SURVIVAL_DN	35	-0.546768	-2.20776	0	5.58461e-05	0.012	272	tags=74%, list=36%, signal=110%
MARTINEZ_RESPONSE_TO_TRABECTEDIN_DN	23	-0.592417	-2.20543	0	6.0292e-05	0.013	126	tags=57%, list=16%, signal=66%
DAZARD_UV_RESPONSE_CLUSTER_G6	15	-0.678117	-2.20291	0	6.00644e-05	0.013	189	tags=73%, list=25%, signal=95%
BOYAULT_LIVER_CANCER_SUBCLASS_G3_UP	28	-0.574498	-2.19137	0	6.91704e-05	0.015	175	tags=61%, list=23%, signal=76%
NAKAMURA_TUMOR_ZONE_PERIPHERAL_VS_CENTRAL_UP	37	-0.530227	-2.18792	0	7.32529e-05	0.016	195	tags=57%, list=25%, signal=72%
REACTOME_POST_TRANSLATIONAL_PROTEIN_MODIFICATION	85	-0.439715	-2.18749	0	7.29796e-05	0.016	226	tags=61%, list=30%, signal=77%
HAMAI_APOPTOSIS_VIA_TRAIL_UP	61	-0.463094	-2.18162	0	8.15808e-05	0.018	250	tags=62%, list=33%, signal=85%
BOYAULT_LIVER_CANCER_SUBCLASS_G23_UP	21	-0.600804	-2.18122	0.00165017	8.56592e-05	0.019	250	tags=81%, list=33%, signal=117%
DACOSTA_UV_RESPONSE_VIA_ERCC3_COMMON_DN	22	-0.601945	-2.1803	0	9.90182e-05	0.022	173	tags=64%, list=23%, signal=80%
KEGG_MEDICUS_REFERENCE_PRE_IC_FORMATION	21	-0.605259	-2.17607	0	9.86542e-05	0.022	272	tags=86%, list=36%, signal=129%
MARTENS_TRETINOIN_RESPONSE_DN	55	-0.473032	-2.17447	0	0.000102894	0.023	299	tags=73%, list=39%, signal=111%
GARY_CD5_TARGETS_DN	36	-0.520615	-2.1593	0	0.000120933	0.027	223	tags=61%, list=29%, signal=82%
GRADE_COLON_AND_RECTAL_CANCER_UP	36	-0.52073	-2.15537	0	0.000120494	0.027	304	tags=78%, list=40%, signal=123%
REACTOME_UB_SPECIFIC_PROCESSING_PROTEASES	34	-0.527855	-2.15409	0	0.000120057	0.027	237	tags=82%, list=31%, signal=114%
IVANOVA_HEMATOPOIESIS_LATE_PROGENITOR	30	-0.538358	-2.14682	0	0.000133127	0.03	131	tags=50%, list=17%, signal=58%
KRIEG_HYPOXIA_NOT_VIA_KDM3A	60	-0.47147	-2.146	0	0.000132648	0.03	250	tags=68%, list=33%, signal=94%
STEIN_ESR1_TARGETS	24	-0.576997	-2.14423	0.00155521	0.000140871	0.032	251	tags=79%, list=33%, signal=114%
REACTOME_SWITCHING_OF_ORIGINS_TO_A_POST_REPLICATIVE_STATE	16	-0.64219	-2.14269	0	0.000149319	0.034	285	tags=100%, list=37%, signal=156%
REACTOME_CELLULAR_RESPONSES_TO_STIMULI	80	-0.434507	-2.12939	0	0.000179514	0.04	226	tags=63%, list=30%, signal=79%
KEGG_OOCYTE_MEIOSIS	20	-0.600095	-2.1165	0	0.000213097	0.048	220	tags=75%, list=29%, signal=103%
REACTOME_ACTIVATION_OF_ATR_IN_RESPONSE_TO_REPLICATION_STRESS	24	-0.564771	-2.11554	0.00163399	0.000221126	0.05	299	tags=88%, list=39%, signal=139%
KEGG_MEDICUS_REFERENCE_DNA_REPLICATION_LICENSING	18	-0.611101	-2.10865	0	0.000242533	0.055	167	tags=67%, list=22%, signal=83%
REACTOME_SYNTHESIS_OF_DNA	37	-0.508589	-2.10789	0	0.000241682	0.055	329	tags=81%, list=43%, signal=135%
RIGGI_EWING_SARCOMA_PROGENITOR_DN	18	-0.613491	-2.10543	0	0.000245069	0.056	160	tags=67%, list=21%, signal=82%
DANG_BOUND_BY_MYC	80	-0.431271	-2.10071	0	0.000248368	0.057	256	tags=63%, list=33%, signal=84%
KAUFFMANN_DNA_REPLICATION_GENES	46	-0.475248	-2.09295	0	0.000273056	0.063	329	tags=85%, list=43%, signal=140%
MARSON_BOUND_BY_FOXP3_STIMULATED	66	-0.437658	-2.0725	0	0.000327673	0.075	209	tags=58%, list=27%, signal=72%
PUJANA_ATM_PCC_NETWORK	107	-0.400142	-2.06367	0.00138889	0.000355725	0.081	240	tags=52%, list=31%, signal=66%
GARCIA_TARGETS_OF_FLI1_AND_DAX1_DN	34	-0.509924	-2.0572	0	0.000379332	0.087	318	tags=79%, list=42%, signal=130%
MATSUDA_NATURAL_KILLER_DIFFERENTIATION	33	-0.505614	-2.04863	0	0.000419699	0.097	207	tags=61%, list=27%, signal=80%
GRAESSMANN_APOPTOSIS_BY_DOXORUBICIN_DN	87	-0.408064	-2.04377	0	0.000434972	0.101	340	tags=72%, list=44%, signal=116%
DEURIG_T_CELL_PROLYMPHOCYTIC_LEUKEMIA_UP	32	-0.506321	-2.03212	0	0.000492113	0.115	295	tags=75%, list=39%, signal=117%
FARMER_BREAST_CANCER_APOCRINE_VS_BASAL	23	-0.563551	-2.01543	0	0.000627822	0.143	78	tags=48%, list=10%, signal=52%
NUYTTEN_NIPP1_TARGETS_DN	59	-0.431715	-2.01144	0	0.000655288	0.149	174	tags=42%, list=23%, signal=51%
BENPORATH_NANOG_TARGETS	56	-0.43533	-2.00351	0	0.000698593	0.155	284	tags=66%, list=37%, signal=97%
SUNG_METASTASIS_STROMA_DN	16	-0.599559	-1.98659	0	0.00088043	0.193	205	tags=75%, list=27%, signal=100%
WEI_MYCN_TARGETS_WITH_E_BOX	68	-0.416212	-1.98257	0.00151286	0.000906087	0.2	346	tags=75%, list=45%, signal=125%
KOKKINAKIS_METHIONINE_DEPRIVATION_96HR_DN	15	-0.60679	-1.97506	0	0.00096012	0.208	236	tags=80%, list=31%, signal=113%
WANG_CISPLATIN_RESPONSE_AND_XPC_UP	35	-0.482463	-1.9737	0	0.000981329	0.214	265	tags=69%, list=35%, signal=100%
SHETH_LIVER_CANCER_VS_TXNIP_LOSS_PAM1	20	-0.551898	-1.95274	0.00314465	0.00127993	0.27	192	tags=60%, list=25%, signal=78%
CHIARADONNA_NEOPLASTIC_TRANSFORMATION_KRAS_UP	30	-0.495892	-1.95184	0	0.00130021	0.274	323	tags=80%, list=42%, signal=133%
REACTOME_MITOTIC_G2_G2_M_PHASES	30	-0.495207	-1.95029	0	0.00131589	0.278	223	tags=67%, list=29%, signal=90%
CHICAS_RB1_TARGETS_LOW_SERUM	19	-0.566708	-1.94959	0	0.00131978	0.278	264	tags=79%, list=35%, signal=118%
WP_DNA_REPLICATION	28	-0.500837	-1.93419	0	0.00154886	0.312	334	tags=82%, list=44%, signal=140%
KEGG_MEDICUS_REFERENCE_ORIGIN_UNWINDING_AND_ELONGATION	24	-0.518597	-1.93391	0.00161812	0.00154769	0.313	310	tags=79%, list=41%, signal=129%
REACTOME_PROTEIN_UBIQUITINATION	16	-0.596204	-1.92995	0.00324675	0.00160975	0.323	296	tags=94%, list=39%, signal=150%
SENESE_HDAC3_TARGETS_DN	34	-0.475321	-1.92469	0.00318979	0.00167597	0.334	139	tags=41%, list=18%, signal=48%
KEGG_CELL_CYCLE	40	-0.455955	-1.92423	0.00308642	0.00167846	0.335	167	tags=55%, list=22%, signal=67%
REACTOME_MITOTIC_G1_PHASE_AND_G1_S_TRANSITION	41	-0.449331	-1.92367	0	0.00168853	0.337	272	tags=68%, list=36%, signal=100%
REACTOME_ADAPTIVE_IMMUNE_SYSTEM	29	-0.494289	-1.92179	0.0015748	0.00172233	0.344	132	tags=48%, list=17%, signal=56%
PEART_HDAC_PROLIFERATION_CLUSTER_DN	18	-0.572013	-1.92144	0	0.00172442	0.346	281	tags=83%, list=37%, signal=129%
FARMER_BREAST_CANCER_BASAL_VS_LULMINAL	30	-0.482409	-1.9121	0.00159744	0.00192575	0.38	175	tags=47%, list=23%, signal=58%
LIAO_METASTASIS	41	-0.453806	-1.91032	0.00156006	0.00193879	0.382	111	tags=37%, list=15%, signal=41%
WP_RETINOBLASTOMA_GENE_IN_CANCER	46	-0.432218	-1.89828	0	0.00217321	0.424	311	tags=80%, list=41%, signal=127%
BURTON_ADIPOGENESIS_PEAK_AT_16HR	20	-0.539931	-1.89734	0	0.00219286	0.426	207	tags=60%, list=27%, signal=80%
BORCZUK_MALIGNANT_MESOTHELIOMA_UP	31	-0.476638	-1.89062	0.0015748	0.00234422	0.449	263	tags=65%, list=34%, signal=94%
REACTOME_ACTIVATION_OF_THE_PRE_REPLICATIVE_COMPLEX	23	-0.51575	-1.88872	0.0015456	0.00241025	0.458	285	tags=74%, list=37%, signal=114%
CHIANG_LIVER_CANCER_SUBCLASS_UNANNOTATED_DN	25	-0.499929	-1.88799	0	0.00241796	0.458	208	tags=60%, list=27%, signal=80%
HELLER_HDAC_TARGETS_UP	35	-0.46355	-1.88236	0.0015748	0.00258959	0.487	209	tags=63%, list=27%, signal=83%
MOHANKUMAR_HOXA1_TARGETS_UP	46	-0.43497	-1.88079	0	0.00263092	0.495	302	tags=65%, list=39%, signal=101%
YAMAZAKI_TCEB3_TARGETS_DN	28	-0.490223	-1.87887	0.0046729	0.0026731	0.502	195	tags=57%, list=25%, signal=74%
REACTOME_HOMOLOGOUS_DNA_PAIRING_AND_STRAND_EXCHANGE	18	-0.543507	-1.8781	0.00325203	0.00269177	0.504	360	tags=100%, list=47%, signal=184%
REACTOME_S_PHASE	46	-0.42245	-1.87471	0.00159236	0.00278118	0.516	329	tags=78%, list=43%, signal=129%
BENPORATH_SOX2_TARGETS	39	-0.439887	-1.87407	0.00308642	0.00281868	0.521	268	tags=64%, list=35%, signal=94%
LIU_OVARIAN_CANCER_TUMORS_AND_XENOGRAFTS_XDGS_UP	24	-0.498686	-1.87232	0.00154083	0.00286991	0.53	143	tags=54%, list=19%, signal=65%
VERNELL_RETINOBLASTOMA_PATHWAY_UP	37	-0.453843	-1.87161	0	0.0028874	0.533	303	tags=81%, list=40%, signal=128%
GROSS_HYPOXIA_VIA_ELK3_UP	34	-0.46752	-1.86841	0.00314465	0.00296384	0.543	199	tags=62%, list=26%, signal=80%
BHATTACHARYA_EMBRYONIC_STEM_CELL	19	-0.537041	-1.86757	0.00166389	0.00297321	0.545	220	tags=58%, list=29%, signal=79%
REACTOME_DISEASES_OF_DNA_REPAIR	17	-0.542781	-1.86242	0.0015949	0.00311953	0.563	360	tags=100%, list=47%, signal=185%
WP_DNA_IR_DAMAGE_AND_CELLULAR_RESPONSE_VIA_ATR	28	-0.48422	-1.85126	0.00157233	0.00351683	0.611	249	tags=71%, list=33%, signal=102%
WP_CELL_CYCLE	38	-0.433536	-1.84602	0	0.00365935	0.629	167	tags=53%, list=22%, signal=64%
FERRANDO_T_ALL_WITH_MLL_ENL_FUSION_DN	19	-0.540824	-1.83798	0.00341297	0.00397408	0.66	302	tags=79%, list=39%, signal=127%
KATSANOU_ELAVL1_TARGETS_DN	15	-0.560781	-1.82979	0.00503356	0.00431073	0.698	191	tags=60%, list=25%, signal=78%
REACTOME_DNA_STRAND_ELONGATION	25	-0.472624	-1.81467	0.00782473	0.00500491	0.739	329	tags=76%, list=43%, signal=129%
CHICAS_RB1_TARGETS_SENESCENT	80	-0.372001	-1.81072	0.00147493	0.00518577	0.754	338	tags=70%, list=44%, signal=112%
CREIGHTON_ENDOCRINE_THERAPY_RESISTANCE_1	45	-0.411942	-1.80366	0.0014771	0.00550125	0.768	122	tags=38%, list=16%, signal=42%
REACTOME_SUMOYLATION	29	-0.455721	-1.78266	0.00456621	0.00666911	0.837	209	tags=62%, list=27%, signal=82%
SPIELMAN_LYMPHOBLAST_EUROPEAN_VS_ASIAN_UP	37	-0.427629	-1.78008	0.00468019	0.00681764	0.845	124	tags=43%, list=16%, signal=49%
PID_FANCONI_PATHWAY	21	-0.498294	-1.77604	0.00803858	0.00704889	0.855	360	tags=95%, list=47%, signal=175%
BENPORATH_EED_TARGETS	61	-0.376596	-1.7746	0.00153139	0.00713914	0.858	240	tags=52%, list=31%, signal=70%
RAY_TUMORIGENESIS_BY_ERBB2_CDC25A_UP	20	-0.494749	-1.76814	0.0112721	0.00748982	0.872	272	tags=75%, list=36%, signal=113%
REACTOME_SIGNALING_BY_INTERLEUKINS	22	-0.477493	-1.76796	0.00953895	0.00747504	0.872	105	tags=50%, list=14%, signal=56%
PUJANA_BREAST_CANCER_LIT_INT_NETWORK	27	-0.460818	-1.76756	0.00798722	0.00747476	0.872	299	tags=81%, list=39%, signal=129%
PEDERSEN_METASTASIS_BY_ERBB2_ISOFORM_7	41	-0.409833	-1.76295	0.00472441	0.0078186	0.888	190	tags=49%, list=25%, signal=61%
ACEVEDO_LIVER_CANCER_UP	48	-0.398813	-1.75125	0.0015528	0.00863191	0.912	229	tags=50%, list=30%, signal=67%
CHARAFE_BREAST_CANCER_LUMINAL_VS_MESENCHYMAL_DN	33	-0.435025	-1.72375	0.00154799	0.0108987	0.955	128	tags=39%, list=17%, signal=45%
MEISSNER_BRAIN_HCP_WITH_H3K4ME3_AND_H3K27ME3	81	-0.348214	-1.72163	0.00436681	0.0110986	0.96	172	tags=35%, list=22%, signal=40%
BILD_E2F3_ONCOGENIC_SIGNATURE	24	-0.466345	-1.71275	0.00615385	0.0120337	0.97	309	tags=71%, list=40%, signal=115%
WANG_TUMOR_INVASIVENESS_UP	18	-0.501214	-1.71088	0.00955414	0.0122024	0.972	290	tags=78%, list=38%, signal=122%
GRUETZMANN_PANCREATIC_CANCER_UP	29	-0.438695	-1.71083	0.00618238	0.0121781	0.972	162	tags=41%, list=21%, signal=51%
ACEVEDO_LIVER_TUMOR_VS_NORMAL_ADJACENT_TISSUE_UP	56	-0.375785	-1.68734	0.00298954	0.0148316	0.991	267	tags=54%, list=35%, signal=76%
MORI_EMU_MYC_LYMPHOMA_BY_ONSET_TIME_UP	26	-0.441573	-1.67765	0.0143084	0.0158934	0.994	328	tags=73%, list=43%, signal=124%
REACTOME_SUMOYLATION_OF_CHROMATIN_ORGANIZATION_PROTEINS	16	-0.500157	-1.67356	0.0118044	0.0163466	0.997	292	tags=75%, list=38%, signal=119%
HELLER_SILENCED_BY_METHYLATION_UP	21	-0.459502	-1.6714	0.0167173	0.016535	0.997	147	tags=57%, list=19%, signal=69%
MARTORIATI_MDM4_TARGETS_FETAL_LIVER_DN	21	-0.455624	-1.66527	0.0109718	0.0172295	0.997	129	tags=38%, list=17%, signal=45%
EPPERT_PROGENITOR	26	-0.440523	-1.66376	0.00465839	0.0173874	0.997	353	tags=81%, list=46%, signal=145%
SANSOM_APC_TARGETS_REQUIRE_MYC	23	-0.448174	-1.65622	0.0272	0.018458	0.999	331	tags=83%, list=43%, signal=141%
KEGG_DNA_REPLICATION	23	-0.456131	-1.64511	0.0113452	0.0200453	0.999	329	tags=74%, list=43%, signal=126%
REACTOME_RNA_POLYMERASE_II_TRANSCRIPTION	132	-0.302723	-1.6338	0	0.0218406	1	209	tags=45%, list=27%, signal=51%
HOLLMANN_APOPTOSIS_VIA_CD40_UP	15	-0.503899	-1.62165	0.03125	0.0240144	1	324	tags=87%, list=42%, signal=147%
DURCHDEWALD_SKIN_CARCINOGENESIS_UP	15	-0.501879	-1.62156	0.0261438	0.0239654	1	337	tags=87%, list=44%, signal=152%
HELLER_HDAC_TARGETS_SILENCED_BY_METHYLATION_UP	46	-0.369897	-1.61367	0.0104167	0.025359	1	221	tags=59%, list=29%, signal=78%
REACTOME_RHO_GTPASE_CYCLE	24	-0.436877	-1.60399	0.0227273	0.0271357	1	165	tags=50%, list=22%, signal=62%
BENPORATH_ES_CORE_NINE_CORRELATED	15	-0.496815	-1.60382	0.0358891	0.027085	1	205	tags=53%, list=27%, signal=71%
BENPORATH_OCT4_TARGETS	17	-0.476637	-1.59537	0.0294118	0.0286285	1	278	tags=71%, list=36%, signal=108%
DANG_MYC_TARGETS_UP	15	-0.486327	-1.59129	0.0308943	0.0293506	1	64	tags=33%, list=8%, signal=36%
SLEBOS_HEAD_AND_NECK_CANCER_WITH_HPV_UP	16	-0.477865	-1.58292	0.0297521	0.0309363	1	360	tags=88%, list=47%, signal=162%
KAN_RESPONSE_TO_ARSENIC_TRIOXIDE	19	-0.440407	-1.57932	0.0372168	0.0316752	1	139	tags=37%, list=18%, signal=44%
REACTOME_EXTENSION_OF_TELOMERES	19	-0.447721	-1.57202	0.029316	0.03332	1	432	tags=100%, list=56%, signal=224%
RIZKI_TUMOR_INVASIVENESS_3D_DN	15	-0.476156	-1.57029	0.0476191	0.0336533	1	138	tags=40%, list=18%, signal=48%
FLORIO_NEOCORTEX_BASAL_RADIAL_GLIA_UP	20	-0.436217	-1.56911	0.0298013	0.0337924	1	252	tags=60%, list=33%, signal=87%
RICKMAN_TUMOR_DIFFERENTIATED_WELL_VS_POORLY_UP	17	-0.460257	-1.55924	0.031614	0.0360644	1	305	tags=71%, list=40%, signal=115%
BROWNE_HCMV_INFECTION_14HR_UP	15	-0.477386	-1.557	0.0518395	0.0364863	1	342	tags=87%, list=45%, signal=154%
GRAESSMANN_RESPONSE_TO_MC_AND_DOXORUBICIN_DN	40	-0.362605	-1.55106	0.0316742	0.0381212	1	315	tags=65%, list=41%, signal=105%
GENTILE_UV_HIGH_DOSE_DN	24	-0.409415	-1.53977	0.0420561	0.0410742	1	210	tags=50%, list=27%, signal=67%
IBRAHIM_NRF2_DOWN	22	-0.428082	-1.53952	0.057947	0.0410308	1	97	tags=36%, list=13%, signal=40%
CARRILLOREIXACH_HEPATOBLASTOMA_VS_NORMAL_UP	77	-0.310445	-1.53118	0.0258993	0.0434144	1	277	tags=52%, list=36%, signal=73%
ENK_UV_RESPONSE_KERATINOCYTE_DN	24	-0.410983	-1.5236	0.0532081	0.0455766	1	302	tags=63%, list=39%, signal=100%
DAZARD_RESPONSE_TO_UV_NHEK_UP	15	-0.469134	-1.51784	0.0457516	0.047242	1	256	tags=67%, list=33%, signal=98%
WP_PRIMARY_OVARIAN_INSUFFICIENCY	16	-0.467331	-1.51255	0.0547945	0.0489094	1	249	tags=63%, list=33%, signal=91%
REACTOME_CYTOKINE_SIGNALING_IN_IMMUNE_SYSTEM	37	-0.358942	-1.5067	0.0511182	0.050706	1	195	tags=49%, list=25%, signal=62%
PID_E2F_PATHWAY	24	-0.411748	-1.50219	0.031614	0.0522111	1	152	tags=46%, list=20%, signal=55%
WAKABAYASHI_ADIPOGENESIS_PPARG_BOUND_8D	19	-0.418786	-1.48719	0.0548387	0.057363	1	155	tags=42%, list=20%, signal=51%
RIEGE_DELTANP63_DIRECT_TARGETS_UP	21	-0.408822	-1.47286	0.0645161	0.0625105	1	220	tags=48%, list=29%, signal=65%
BROWNE_HCMV_INFECTION_14HR_DN	23	-0.40179	-1.46461	0.0577558	0.0657194	1	118	tags=39%, list=15%, signal=45%
BASSO_B_LYMPHOCYTE_NETWORK	16	-0.450173	-1.46449	0.0608553	0.0656067	1	148	tags=50%, list=19%, signal=61%
RAO_BOUND_BY_SALL4_ISOFORM_B	22	-0.39491	-1.4543	0.0725552	0.0696039	1	265	tags=59%, list=35%, signal=88%
REACTOME_TELOMERE_C_STRAND_LAGGING_STRAND_SYNTHESIS	16	-0.445928	-1.4529	0.0776545	0.0700786	1	432	tags=100%, list=56%, signal=225%
WANG_SMARCE1_TARGETS_DN	19	-0.425407	-1.45155	0.0533118	0.0705262	1	160	tags=47%, list=21%, signal=58%
PYEON_HPV_POSITIVE_TUMORS_UP	28	-0.378125	-1.4447	0.0730949	0.0734445	1	280	tags=64%, list=37%, signal=98%
SCHAEFFER_PROSTATE_DEVELOPMENT_6HR_DN	21	-0.399326	-1.4423	0.0623003	0.0742302	1	325	tags=71%, list=42%, signal=121%
PID_ATR_PATHWAY	22	-0.402117	-1.44036	0.0822581	0.0748058	1	304	tags=77%, list=40%, signal=125%
MULLIGHAN_NPM1_SIGNATURE_3_UP	19	-0.404162	-1.39057	0.109966	0.100124	1	285	tags=68%, list=37%, signal=106%
GRYDER_PAX3FOXO1_TOP_ENHANCERS	24	-0.374595	-1.3871	0.109718	0.101847	1	190	tags=46%, list=25%, signal=59%
BENPORATH_MYC_TARGETS_WITH_EBOX	24	-0.366371	-1.37446	0.105691	0.108957	1	110	tags=33%, list=14%, signal=38%
GRYDER_PAX3FOXO1_ENHANCERS_IN_TADS	46	-0.313871	-1.37205	0.098966	0.110021	1	208	tags=41%, list=27%, signal=53%
REACTOME_HDR_THROUGH_HOMOLOGOUS_RECOMBINATION_HRR	26	-0.363088	-1.36281	0.122611	0.115495	1	255	tags=62%, list=33%, signal=89%
LINSLEY_MIR16_TARGETS	15	-0.410821	-1.35997	0.113752	0.117031	1	62	tags=27%, list=8%, signal=28%
BROWNE_HCMV_INFECTION_48HR_UP	19	-0.399055	-1.34626	0.133758	0.125848	1	299	tags=68%, list=39%, signal=110%
BOCHKIS_FOXA2_TARGETS	18	-0.387442	-1.32435	0.14966	0.140717	1	179	tags=44%, list=23%, signal=57%
KAUFFMANN_DNA_REPAIR_GENES	55	-0.290065	-1.32184	0.108696	0.14223	1	269	tags=60%, list=35%, signal=86%
MARTINEZ_RB1_TARGETS_UP	35	-0.327966	-1.31859	0.135433	0.144394	1	90	tags=29%, list=12%, signal=31%
MILI_PSEUDOPODIA_HAPTOTAXIS_DN	38	-0.31274	-1.30885	0.143293	0.151449	1	155	tags=34%, list=20%, signal=41%
YAGI_AML_WITH_INV_16_TRANSLOCATION	18	-0.382993	-1.2961	0.16	0.161232	1	122	tags=33%, list=16%, signal=39%
HADDAD_B_LYMPHOCYTE_PROGENITOR	20	-0.357499	-1.29595	0.163551	0.16096	1	216	tags=60%, list=28%, signal=81%
PLASARI_TGFB1_TARGETS_10HR_DN	27	-0.330397	-1.272	0.18138	0.180692	1	170	tags=37%, list=22%, signal=46%
MARTINEZ_RB1_AND_TP53_TARGETS_DN	26	-0.337789	-1.27196	0.172185	0.180298	1	138	tags=35%, list=18%, signal=41%
PURBEY_TARGETS_OF_CTBP1_NOT_SATB1_DN	19	-0.368589	-1.2623	0.160714	0.188632	1	222	tags=53%, list=29%, signal=72%
CHEN_METABOLIC_SYNDROM_NETWORK	62	-0.267641	-1.25425	0.149096	0.195707	1	158	tags=31%, list=21%, signal=35%
BOQUEST_STEM_CELL_CULTURED_VS_FRESH_UP	30	-0.319304	-1.24896	0.18254	0.200065	1	32	tags=17%, list=4%, signal=17%
SANSOM_APC_MYC_TARGETS	19	-0.350054	-1.23412	0.21256	0.213509	1	278	tags=58%, list=36%, signal=89%
BHAT_ESR1_TARGETS_VIA_AKT1_UP	15	-0.38099	-1.23312	0.208882	0.214014	1	303	tags=67%, list=40%, signal=108%
DEBIASI_APOPTOSIS_BY_REOVIRUS_INFECTION_UP	21	-0.343822	-1.23054	0.204839	0.216224	1	210	tags=48%, list=27%, signal=64%
NUYTTEN_NIPP1_TARGETS_UP	26	-0.322835	-1.22289	0.215107	0.223105	1	238	tags=50%, list=31%, signal=70%
MARKEY_RB1_CHRONIC_LOF_UP	27	-0.319082	-1.21527	0.222764	0.230192	1	158	tags=37%, list=21%, signal=45%
WELCSH_BRCA1_TARGETS_UP	19	-0.345924	-1.21293	0.230519	0.231871	1	159	tags=47%, list=21%, signal=58%
KEGG_MEDICUS_REFERENCE_HOMOLOGOUS_RECOMBINATION	19	-0.347195	-1.19682	0.2464	0.247939	1	255	tags=63%, list=33%, signal=92%
REACTOME_PROGRAMMED_CELL_DEATH	15	-0.372888	-1.1952	0.242833	0.249051	1	119	tags=40%, list=16%, signal=46%
DACOSTA_UV_RESPONSE_VIA_ERCC3_UP	30	-0.306133	-1.19035	0.241113	0.253755	1	178	tags=40%, list=23%, signal=50%
REACTOME_APOPTOSIS	15	-0.372888	-1.17932	0.271104	0.264996	1	119	tags=40%, list=16%, signal=46%
GRESHOCK_CANCER_COPY_NUMBER_UP	19	-0.339292	-1.16886	0.269108	0.276149	1	205	tags=58%, list=27%, signal=77%
WP_DNA_REPAIR_PATHWAYS_FULL_NETWORK	30	-0.297814	-1.16601	0.255743	0.278667	1	299	tags=70%, list=39%, signal=110%
LASTOWSKA_NEUROBLASTOMA_COPY_NUMBER_DN	28	-0.294588	-1.14522	0.278302	0.302543	1	223	tags=39%, list=29%, signal=53%
BRUINS_UVC_RESPONSE_EARLY_LATE	16	-0.344926	-1.14464	0.275862	0.302576	1	245	tags=50%, list=32%, signal=72%
CHICAS_RB1_TARGETS_CONFLUENT	47	-0.256059	-1.13799	0.276498	0.310203	1	295	tags=49%, list=39%, signal=75%
WP_IL_24_SIGNALING_PATHWAY	20	-0.320577	-1.1226	0.316693	0.328874	1	138	tags=40%, list=18%, signal=48%
PEART_HDAC_PROLIFERATION_CLUSTER_UP	15	-0.343497	-1.11046	0.333333	0.343774	1	215	tags=60%, list=28%, signal=82%
WP_G1_TO_S_CELL_CYCLE_CONTROL	28	-0.284256	-1.10605	0.31664	0.348768	1	189	tags=43%, list=25%, signal=55%
LU_EZH2_TARGETS_DN	24	-0.295014	-1.10284	0.338308	0.352285	1	203	tags=42%, list=27%, signal=55%
GAZDA_DIAMOND_BLACKFAN_ANEMIA_ERYTHROID_DN	25	-0.297089	-1.10102	0.331776	0.353845	1	292	tags=60%, list=38%, signal=94%
LOPEZ_MBD_TARGETS	45	-0.253188	-1.09629	0.324444	0.359166	1	96	tags=24%, list=13%, signal=26%
PROVENZANI_METASTASIS_UP	18	-0.326115	-1.09137	0.361842	0.364819	1	324	tags=67%, list=42%, signal=113%
WP_NUCLEOTIDE_EXCISION_REPAIR_IN_XERODERMA_PIGMENTOSUM	27	-0.285248	-1.09075	0.366883	0.364815	1	299	tags=70%, list=39%, signal=111%
MCCABE_BOUND_BY_HOXC6	20	-0.311058	-1.08976	0.369028	0.365252	1	268	tags=50%, list=35%, signal=75%
WANG_LMO4_TARGETS_UP	15	-0.3382	-1.08475	0.351667	0.37104	1	308	tags=60%, list=40%, signal=98%
KOYAMA_SEMA3B_TARGETS_DN	27	-0.277445	-1.06427	0.374422	0.398261	1	314	tags=63%, list=41%, signal=103%
MARTINEZ_TP53_TARGETS_UP	25	-0.280144	-1.04424	0.415008	0.426038	1	90	tags=28%, list=12%, signal=31%
ENK_UV_RESPONSE_KERATINOCYTE_UP	27	-0.270512	-1.04081	0.430556	0.429983	1	192	tags=41%, list=25%, signal=52%
MARTINEZ_TP53_TARGETS_DN	27	-0.272235	-1.03801	0.389968	0.433087	1	138	tags=30%, list=18%, signal=35%
REACTOME_REGULATION_OF_TP53_ACTIVITY_THROUGH_PHOSPHORYLATION	23	-0.281074	-1.03738	0.416252	0.432995	1	229	tags=48%, list=30%, signal=66%
FERNANDEZ_BOUND_BY_MYC	15	-0.31462	-1.02513	0.416388	0.450041	1	76	tags=27%, list=10%, signal=29%
WAKABAYASHI_ADIPOGENESIS_PPARG_RXRA_BOUND_8D	42	-0.236239	-1.01381	0.451163	0.465724	1	192	tags=36%, list=25%, signal=45%
IVANOVA_HEMATOPOIESIS_EARLY_PROGENITOR	15	-0.31137	-0.997582	0.464169	0.48892	1	354	tags=73%, list=46%, signal=134%
MILI_PSEUDOPODIA_HAPTOTAXIS_UP	17	-0.294976	-0.982969	0.492868	0.510187	1	340	tags=65%, list=44%, signal=114%
REACTOME_REGULATION_OF_TP53_ACTIVITY	27	-0.245307	-0.943024	0.546166	0.571604	1	229	tags=44%, list=30%, signal=61%
BRUINS_UVC_RESPONSE_LATE	62	-0.200347	-0.937177	0.568685	0.579403	1	270	tags=42%, list=35%, signal=60%
LEI_MYB_TARGETS	23	-0.251543	-0.931351	0.551887	0.587027	1	70	tags=22%, list=9%, signal=23%
MIKKELSEN_NPC_ICP_WITH_H3K4ME3	16	-0.279479	-0.920814	0.579968	0.602022	1	117	tags=25%, list=15%, signal=29%
BYSTRYKH_HEMATOPOIESIS_STEM_CELL_QTL_TRANS	29	-0.236344	-0.91601	0.576988	0.608263	1	220	tags=34%, list=29%, signal=47%
HELLER_HDAC_TARGETS_DN	17	-0.268983	-0.911187	0.568297	0.614454	1	41	tags=18%, list=5%, signal=18%
SMID_BREAST_CANCER_RELAPSE_IN_BONE_DN	15	-0.277158	-0.896174	0.598319	0.636874	1	408	tags=73%, list=53%, signal=154%
DOUGLAS_BMI1_TARGETS_UP	39	-0.204309	-0.873504	0.664634	0.670836	1	321	tags=51%, list=42%, signal=84%
DOANE_RESPONSE_TO_ANDROGEN_DN	35	-0.206494	-0.86846	0.666134	0.677171	1	236	tags=43%, list=31%, signal=59%
REACTOME_DNA_DAMAGE_BYPASS	15	-0.251445	-0.812306	0.71799	0.759634	1	255	tags=53%, list=33%, signal=78%
GRYDER_PAX3FOXO1_ENHANCERS_KO_DOWN	15	-0.251884	-0.804411	0.707641	0.76909	1	24	tags=13%, list=3%, signal=13%
BONOME_OVARIAN_CANCER_SURVIVAL_SUBOPTIMAL_DEBULKING	18	-0.231636	-0.800168	0.721311	0.77314	1	157	tags=33%, list=21%, signal=41%
SANSOM_APC_TARGETS	16	-0.238592	-0.787314	0.738782	0.789195	1	100	tags=19%, list=13%, signal=21%
PARENT_MTOR_SIGNALING_UP	15	-0.22883	-0.74561	0.785479	0.840102	1	110	tags=27%, list=14%, signal=31%
DELACROIX_RAR_BOUND_ES	29	-0.18935	-0.743011	0.820679	0.841236	1	55	tags=14%, list=7%, signal=14%
STEIN_ESRRA_TARGETS	17	-0.209756	-0.704847	0.837925	0.88049	1	151	tags=29%, list=20%, signal=36%
MIKKELSEN_ES_ICP_WITH_H3K4ME3	15	-0.214152	-0.700063	0.829352	0.883098	1	117	tags=20%, list=15%, signal=23%
ONKEN_UVEAL_MELANOMA_UP	31	-0.175628	-0.696952	0.878694	0.884311	1	126	tags=23%, list=16%, signal=26%
IGLESIAS_E2F_TARGETS_UP	17	-0.19657	-0.67334	0.877926	0.903546	1	132	tags=24%, list=17%, signal=28%
BLANCO_MELO_BETA_INTERFERON_TREATED_BRONCHIAL_EPITHELIAL_CELLS_DN	24	-0.140256	-0.522841	0.967341	0.98158	1	457	tags=79%, list=60%, signal=190%

## Sheet: QDx2_24h_Up
NAME	SIZE	ES	NES	NOM p-val	FDR q-val	FWER p-val	RANK AT MAX	LEADING EDGE
FISCHER_DIRECT_P53_TARGETS_META_ANALYSIS	25	0.844738	5.04983	0	0	0	72	tags=96%, list=14%, signal=106%
MACAEVA_PBMC_RESPONSE_TO_IR	19	0.817967	4.1347	0	0	0	72	tags=95%, list=14%, signal=106%
PEREZ_TP53_TARGETS	34	0.541526	3.89477	0	0	0	72	tags=76%, list=14%, signal=83%
LIU_OVARIAN_CANCER_TUMORS_AND_XENOGRAFTS_XDGS_DN	25	0.628269	3.82599	0	0	0	58	tags=64%, list=11%, signal=69%
NABA_MATRISOME	16	0.447299	2.20853	0	0.00242975	0.01	231	tags=94%, list=46%, signal=167%
REACTOME_METABOLISM_OF_LIPIDS	20	0.379381	2.02087	0	0.00643958	0.032	320	tags=100%, list=63%, signal=262%
JINESH_BLEBBISHIELD_TO_IMMUNE_CELL_FUSION_PBSHMS_UP	17	0.4036	2.01053	0	0.00568035	0.033	64	tags=53%, list=13%, signal=59%
DODD_NASOPHARYNGEAL_CARCINOMA_UP	19	0.379598	1.87512	0.0232558	0.0106576	0.07	77	tags=63%, list=15%, signal=72%
REACTOME_METABOLISM_OF_STEROIDS	16	0.376278	1.81518	0	0.0136048	0.097	320	tags=100%, list=63%, signal=264%
WP_P53_TRANSCRIPTIONAL_GENE_NETWORK	16	0.365666	1.77471	0.0108696	0.0159218	0.127	102	tags=69%, list=20%, signal=83%
ACEVEDO_NORMAL_TISSUE_ADJACENT_TO_LIVER_TUMOR_DN	15	0.37551	1.732	0	0.0182277	0.16	320	tags=100%, list=63%, signal=265%
ACEVEDO_LIVER_CANCER_DN	16	0.376278	1.70289	0.0547945	0.0210054	0.196	320	tags=100%, list=63%, signal=264%
BLALOCK_ALZHEIMERS_DISEASE_DN	17	0.323771	1.5534	0.0125	0.0422209	0.374	346	tags=100%, list=69%, signal=307%
DIAZ_CHRONIC_MYELOGENOUS_LEUKEMIA_UP	34	0.21656	1.4946	0.0434783	0.0551337	0.494	402	tags=100%, list=80%, signal=457%
SENESE_HDAC1_AND_HDAC2_TARGETS_DN	16	0.242515	1.16223	0.227273	0.272313	0.973	306	tags=94%, list=61%, signal=230%
BLANCO_MELO_BETA_INTERFERON_TREATED_BRONCHIAL_EPITHELIAL_CELLS_DN	16	0.227945	1.07111	0.357895	0.381104	0.998	328	tags=94%, list=65%, signal=259%
KRIGE_RESPONSE_TO_TOSEDOSTAT_24HR_DN	32	0.140718	0.862683	0.692308	0.719694	1	402	tags=97%, list=80%, signal=445%
KRIGE_RESPONSE_TO_TOSEDOSTAT_6HR_UP	15	0.173469	0.798817	0.752381	0.787121	1	419	tags=100%, list=83%, signal=570%

## Sheet: QDx2_24h_Dn
NAME	SIZE	ES	NES	NOM p-val	FDR q-val	FWER p-val	RANK AT MAX	LEADING EDGE
FISCHER_DREAM_TARGETS	308	-0.675971	-2.80122	0	0	0	292	tags=80%, list=58%, signal=74%
ROSTY_CERVICAL_CANCER_PROLIFERATION_CLUSTER	102	-0.635512	-2.54788	0	0	0	151	tags=71%, list=30%, signal=80%
GAVIN_FOXP3_TARGETS_CLUSTER_P6	45	-0.691567	-2.54025	0	0	0	103	tags=73%, list=20%, signal=84%
NAKAYAMA_SOFT_TISSUE_TUMORS_PCA2_UP	37	-0.685907	-2.46611	0	0	0	130	tags=81%, list=26%, signal=101%
FLORIO_NEOCORTEX_BASAL_RADIAL_GLIA_DN	119	-0.606412	-2.4418	0	0	0	176	tags=71%, list=35%, signal=84%
SOTIRIOU_BREAST_CANCER_GRADE_1_VS_3_UP	100	-0.612221	-2.44039	0	0	0	171	tags=73%, list=34%, signal=89%
CHIANG_LIVER_CANCER_SUBCLASS_PROLIFERATION_UP	73	-0.619252	-2.42436	0	0	0	191	tags=82%, list=38%, signal=113%
FISCHER_G2_M_CELL_CYCLE	97	-0.602894	-2.42387	0	0	0	143	tags=65%, list=28%, signal=73%
MARSON_BOUND_BY_E2F4_UNSTIMULATED	213	-0.57856	-2.41336	0	0	0	247	tags=74%, list=49%, signal=84%
HORIUCHI_WTAP_TARGETS_DN	101	-0.59504	-2.37399	0	0	0	153	tags=65%, list=30%, signal=75%
ODONNELL_TFRC_TARGETS_DN	64	-0.617139	-2.35236	0	0	0	97	tags=59%, list=19%, signal=64%
REACTOME_CELL_CYCLE_MITOTIC	166	-0.571848	-2.33177	0	0	0	196	tags=66%, list=39%, signal=73%
KONG_E2F3_TARGETS	67	-0.597472	-2.32918	0	0	0	157	tags=70%, list=31%, signal=88%
REACTOME_M_PHASE	111	-0.58714	-2.32744	0	0	0	195	tags=75%, list=39%, signal=95%
REACTOME_CELL_CYCLE	186	-0.563721	-2.32027	0	0	0	257	tags=78%, list=51%, signal=101%
ZHAN_MULTIPLE_MYELOMA_PR_UP	35	-0.640091	-2.30162	0	0	0	103	tags=69%, list=20%, signal=80%
KANG_DOXORUBICIN_RESISTANCE_UP	45	-0.61516	-2.29676	0	0	0	133	tags=71%, list=26%, signal=88%
BLANCO_MELO_BRONCHIAL_EPITHELIAL_CELLS_INFLUENZA_A_DEL_NS1_INFECTION_DN	117	-0.575798	-2.29315	0	0	0	191	tags=72%, list=38%, signal=89%
REACTOME_RHO_GTPASE_EFFECTORS	91	-0.575325	-2.28265	0	0	0	212	tags=81%, list=42%, signal=115%
WHITFIELD_CELL_CYCLE_G2_M	48	-0.610566	-2.282	0	0	0	89	tags=58%, list=18%, signal=64%
REACTOME_CONDENSATION_OF_PROPHASE_CHROMOSOMES	53	-0.600592	-2.27313	0	0	0	200	tags=85%, list=40%, signal=126%
REACTOME_ASSEMBLY_OF_THE_ORC_COMPLEX_AT_THE_ORIGIN_OF_REPLICATION	47	-0.602088	-2.2685	0	0	0	200	tags=87%, list=40%, signal=131%
REACTOME_HATS_ACETYLATE_HISTONES	52	-0.58679	-2.25295	0	0	0	177	tags=79%, list=35%, signal=109%
BHATI_G2M_ARREST_BY_2METHOXYESTRADIOL_UP	18	-0.707495	-2.23719	0	0	0	124	tags=83%, list=25%, signal=107%
REACTOME_MITOTIC_PROPHASE	58	-0.583829	-2.23672	0	0	0	200	tags=81%, list=40%, signal=119%
TANG_SENESCENCE_TP53_TARGETS_DN	31	-0.643159	-2.23667	0	0	0	176	tags=90%, list=35%, signal=130%
REACTOME_PRC2_METHYLATES_HISTONES_AND_DNA	47	-0.603501	-2.23501	0	0	0	166	tags=79%, list=33%, signal=106%
REACTOME_CHROMATIN_MODIFICATIONS_DURING_THE_MATERNAL_TO_ZYGOTIC_TRANSITION_MZT	46	-0.599921	-2.23371	0	0	0	200	tags=87%, list=40%, signal=131%
REACTOME_HDACS_DEACETYLATE_HISTONES	52	-0.58679	-2.23352	0	0	0	177	tags=79%, list=35%, signal=109%
REACTOME_RUNX1_REGULATES_GENES_INVOLVED_IN_MEGAKARYOCYTE_DIFFERENTIATION_AND_PLATELET_FUNCTION	46	-0.590319	-2.23123	0	0	0	200	tags=85%, list=40%, signal=128%
REACTOME_SIGNALING_BY_RHO_GTPASES_MIRO_GTPASES_AND_RHOBTB3	105	-0.554114	-2.2288	0	0	0	215	tags=77%, list=43%, signal=106%
REACTOME_DNA_METHYLATION	47	-0.60352	-2.2265	0	0	0	166	tags=79%, list=33%, signal=106%
REACTOME_FORMATION_OF_THE_BETA_CATENIN_TCF_TRANSACTIVATING_COMPLEX	45	-0.597372	-2.22489	0	0	0	200	tags=87%, list=40%, signal=131%
SU_TESTIS	15	-0.737472	-2.2221	0	0	0	97	tags=80%, list=19%, signal=96%
REACTOME_ACTIVATED_PKN1_STIMULATES_TRANSCRIPTION_OF_AR_ANDROGEN_RECEPTOR_REGULATED_GENES_KLK2_AND_KLK3	45	-0.597372	-2.22075	0	0	0	200	tags=87%, list=40%, signal=131%
SHEPARD_BMYB_TARGETS	27	-0.652856	-2.21875	0	0	0	95	tags=67%, list=19%, signal=78%
REACTOME_EPIGENETIC_REGULATION_OF_GENE_EXPRESSION	50	-0.590161	-2.21631	0	0	0	166	tags=76%, list=33%, signal=102%
REACTOME_ERCC6_CSB_AND_EHMT2_G9A_POSITIVELY_REGULATE_RRNA_EXPRESSION	45	-0.597372	-2.21552	0	0	0	200	tags=87%, list=40%, signal=131%
ANDERSEN_CHOLANGIOCARCINOMA_CLASS2	23	-0.662295	-2.2148	0	0	0	92	tags=65%, list=18%, signal=76%
REACTOME_RNA_POLYMERASE_I_TRANSCRIPTION	45	-0.597372	-2.21468	0	0	0	200	tags=87%, list=40%, signal=131%
REACTOME_RNA_POLYMERASE_I_PROMOTER_ESCAPE	45	-0.597372	-2.20703	0	0	0	200	tags=87%, list=40%, signal=131%
BENPORATH_CYCLING_GENES	149	-0.539902	-2.20593	0	0	0	244	tags=78%, list=48%, signal=106%
REACTOME_SIGNALING_BY_WNT	45	-0.597372	-2.20569	0	0	0	200	tags=87%, list=40%, signal=131%
CROONQUIST_NRAS_VS_STROMAL_STIMULATION_DN	38	-0.617539	-2.20264	0	0	0	180	tags=84%, list=36%, signal=121%
VECCHI_GASTRIC_CANCER_EARLY_UP	108	-0.543328	-2.20241	0	0	0	213	tags=73%, list=42%, signal=99%
REACTOME_SENESCENCE_ASSOCIATED_SECRETORY_PHENOTYPE_SASP	51	-0.582847	-2.20054	0	0	0	200	tags=82%, list=40%, signal=123%
MEBARKI_HCC_PROGENITOR_FZD8CRD_UP	209	-0.536321	-2.19746	0	0	0	257	tags=74%, list=51%, signal=89%
KEGG_SYSTEMIC_LUPUS_ERYTHEMATOSUS	56	-0.582448	-2.19739	0	0	0	177	tags=77%, list=35%, signal=105%
SERVITJA_LIVER_HNF1A_TARGETS_UP	25	-0.648414	-2.19683	0	0	0	161	tags=84%, list=32%, signal=117%
REICHERT_MITOSIS_LIN9_TARGETS	20	-0.690446	-2.19459	0	0	0	142	tags=90%, list=28%, signal=120%
REACTOME_MATERNAL_TO_ZYGOTIC_TRANSITION_MZT	47	-0.591025	-2.19377	0	0	0	166	tags=77%, list=33%, signal=103%
REACTOME_AMYLOID_FIBER_FORMATION	46	-0.600222	-2.19059	0	0	0	166	tags=78%, list=33%, signal=106%
GRAHAM_CML_DIVIDING_VS_NORMAL_QUIESCENT_UP	84	-0.550526	-2.19033	0	0	0	133	tags=58%, list=26%, signal=66%
REACTOME_ACTIVATION_OF_ANTERIOR_HOX_GENES_IN_HINDBRAIN_DEVELOPMENT_DURING_EARLY_EMBRYOGENESIS	46	-0.589834	-2.18978	0	0	0	200	tags=85%, list=40%, signal=128%
REACTOME_POSITIVE_EPIGENETIC_REGULATION_OF_RRNA_EXPRESSION	46	-0.588538	-2.18663	0	1.79027e-05	0.001	200	tags=85%, list=40%, signal=128%
LY_AGING_MIDDLE_DN	15	-0.719013	-2.18531	0	1.7583e-05	0.001	142	tags=93%, list=28%, signal=126%
KIM_WT1_TARGETS_DN	52	-0.583371	-2.18448	0	1.72745e-05	0.001	127	tags=62%, list=25%, signal=74%
REACTOME_MEIOTIC_RECOMBINATION	51	-0.57594	-2.17734	0	1.69767e-05	0.001	200	tags=82%, list=40%, signal=123%
REACTOME_NEGATIVE_EPIGENETIC_REGULATION_OF_RRNA_EXPRESSION	47	-0.589586	-2.17561	0	1.6689e-05	0.001	166	tags=77%, list=33%, signal=103%
REACTOME_B_WICH_COMPLEX_POSITIVELY_REGULATES_RRNA_EXPRESSION	46	-0.588538	-2.17419	0	1.64108e-05	0.001	200	tags=85%, list=40%, signal=128%
REACTOME_HCMV_LATE_EVENTS	54	-0.575631	-2.17392	0	1.61418e-05	0.001	177	tags=76%, list=35%, signal=104%
REACTOME_TCF_DEPENDENT_SIGNALING_IN_RESPONSE_TO_WNT	45	-0.597372	-2.17175	0	1.58814e-05	0.001	200	tags=87%, list=40%, signal=131%
GREENBAUM_E2A_TARGETS_UP	19	-0.673879	-2.17048	0	1.56294e-05	0.001	100	tags=74%, list=20%, signal=88%
SHEDDEN_LUNG_CANCER_POOR_SURVIVAL_A6	148	-0.53416	-2.16637	0	1.53851e-05	0.001	198	tags=65%, list=39%, signal=75%
REACTOME_SIRT1_NEGATIVELY_REGULATES_RRNA_EXPRESSION	46	-0.586402	-2.16622	0	1.51484e-05	0.001	200	tags=85%, list=40%, signal=128%
REACTOME_PRE_NOTCH_EXPRESSION_AND_PROCESSING	46	-0.582863	-2.16578	0	1.49189e-05	0.001	200	tags=85%, list=40%, signal=128%
REACTOME_RUNX1_REGULATES_TRANSCRIPTION_OF_GENES_INVOLVED_IN_DIFFERENTIATION_OF_HSCS	46	-0.590801	-2.16559	0	1.46963e-05	0.001	200	tags=85%, list=40%, signal=128%
REACTOME_RHO_GTPASES_ACTIVATE_PKNS	46	-0.584387	-2.16209	0	1.44801e-05	0.001	207	tags=87%, list=41%, signal=134%
GOBERT_OLIGODENDROCYTE_DIFFERENTIATION_UP	233	-0.524457	-2.15871	0	1.42703e-05	0.001	233	tags=65%, list=46%, signal=65%
GLASS_IGF2BP1_CLIP_TARGETS_KNOCKDOWN_DN	25	-0.643294	-2.15856	0	1.40664e-05	0.001	121	tags=72%, list=24%, signal=90%
REACTOME_SIGNALING_BY_NOTCH	49	-0.579409	-2.15417	0	1.38683e-05	0.001	166	tags=76%, list=33%, signal=102%
REACTOME_GENE_SILENCING_BY_RNA	48	-0.577093	-2.15387	0	1.36757e-05	0.001	166	tags=73%, list=33%, signal=98%
CHEMNITZ_RESPONSE_TO_PROSTAGLANDIN_E2_UP	52	-0.570269	-2.14909	0	2.7187e-05	0.002	131	tags=63%, list=26%, signal=77%
REACTOME_TRANSCRIPTIONAL_REGULATION_BY_SMALL_RNAS	47	-0.583855	-2.14851	0	2.68196e-05	0.002	200	tags=83%, list=40%, signal=125%
REACTOME_OXIDATIVE_STRESS_INDUCED_SENESCENCE	48	-0.569312	-2.1478	0	2.6462e-05	0.002	166	tags=73%, list=33%, signal=98%
NAKAMURA_CANCER_MICROENVIRONMENT_DN	16	-0.705879	-2.14708	0	2.61138e-05	0.002	95	tags=69%, list=19%, signal=82%
REACTOME_ESR_MEDIATED_SIGNALING	47	-0.576246	-2.14264	0	2.57747e-05	0.002	200	tags=83%, list=40%, signal=125%
REACTOME_DISEASES_OF_PROGRAMMED_CELL_DEATH	51	-0.567089	-2.14036	0	2.54442e-05	0.002	166	tags=73%, list=33%, signal=97%
REACTOME_CHROMATIN_MODIFYING_ENZYMES	55	-0.571807	-2.13885	0	3.79229e-05	0.003	177	tags=76%, list=35%, signal=105%
DUTERTRE_ESTRADIOL_RESPONSE_24HR_UP	173	-0.514876	-2.13705	0	3.74489e-05	0.003	236	tags=71%, list=47%, signal=87%
PETROVA_ENDOTHELIUM_LYMPHATIC_VS_BLOOD_UP	33	-0.601445	-2.13612	0	3.69865e-05	0.003	179	tags=82%, list=35%, signal=118%
REACTOME_HCMV_EARLY_EVENTS	57	-0.559626	-2.13589	0	3.65355e-05	0.003	177	tags=74%, list=35%, signal=101%
REACTOME_REPRODUCTION	53	-0.568483	-2.13387	0	3.60953e-05	0.003	177	tags=75%, list=35%, signal=104%
REACTOME_MEIOSIS	53	-0.568483	-2.13287	0	3.56656e-05	0.003	177	tags=75%, list=35%, signal=104%
LEE_EARLY_T_LYMPHOCYTE_UP	66	-0.555432	-2.13235	0	3.5246e-05	0.003	213	tags=82%, list=42%, signal=123%
REACTOME_RMTS_METHYLATE_HISTONE_ARGININES	38	-0.589793	-2.13058	0	3.48362e-05	0.003	175	tags=82%, list=35%, signal=115%
REACTOME_ESTROGEN_DEPENDENT_GENE_EXPRESSION	47	-0.576246	-2.12445	0	3.44358e-05	0.003	200	tags=83%, list=40%, signal=125%
REACTOME_HCMV_INFECTION	57	-0.559626	-2.12025	0	3.40444e-05	0.003	177	tags=74%, list=35%, signal=101%
REACTOME_CELLULAR_SENESCENCE	60	-0.55293	-2.11915	0	3.36619e-05	0.003	200	tags=77%, list=40%, signal=112%
REACTOME_TRANSCRIPTIONAL_REGULATION_BY_RUNX1	49	-0.566303	-2.11882	0	3.32879e-05	0.003	166	tags=71%, list=33%, signal=96%
REACTOME_FACTORS_INVOLVED_IN_MEGAKARYOCYTE_DEVELOPMENT_AND_PLATELET_PRODUCTION	31	-0.597081	-2.11837	0	3.29221e-05	0.003	170	tags=77%, list=34%, signal=110%
GAL_LEUKEMIC_STEM_CELL_DN	40	-0.581748	-2.11359	0	3.25642e-05	0.003	128	tags=68%, list=25%, signal=83%
POOLA_INVASIVE_BREAST_CANCER_UP	47	-0.571437	-2.10758	0	3.22141e-05	0.003	198	tags=83%, list=39%, signal=124%
COLINA_TARGETS_OF_4EBP1_AND_4EBP2	45	-0.56637	-2.10675	0	3.18714e-05	0.003	149	tags=64%, list=30%, signal=83%
SHEPARD_BMYB_MORPHOLINO_DN	45	-0.572136	-2.10576	0	3.15359e-05	0.003	171	tags=71%, list=34%, signal=98%
REACTOME_DNA_REPLICATION_PRE_INITIATION	67	-0.54687	-2.10548	0	3.12074e-05	0.003	200	tags=76%, list=40%, signal=109%
CONCANNON_APOPTOSIS_BY_EPOXOMICIN_DN	33	-0.590089	-2.10524	0	3.08857e-05	0.003	147	tags=70%, list=29%, signal=92%
GRAHAM_CML_QUIESCENT_VS_NORMAL_QUIESCENT_UP	23	-0.639339	-2.09506	0	6.1161e-05	0.006	107	tags=70%, list=21%, signal=84%
WU_APOPTOSIS_BY_CDKN1A_VIA_TP53	32	-0.58964	-2.08368	0	6.05432e-05	0.006	185	tags=81%, list=37%, signal=120%
KOBAYASHI_EGFR_SIGNALING_24HR_DN	141	-0.509668	-2.0835	0	5.99378e-05	0.006	244	tags=75%, list=48%, signal=105%
SHEPARD_CRASH_AND_BURN_MUTANT_DN	44	-0.566707	-2.0797	0	5.93443e-05	0.006	100	tags=55%, list=20%, signal=62%
AFFAR_YY1_TARGETS_DN	72	-0.538299	-2.07969	0	5.87625e-05	0.006	165	tags=63%, list=33%, signal=80%
REACTOME_TRANSCRIPTIONAL_REGULATION_OF_GRANULOPOIESIS	50	-0.555344	-2.07797	0	5.8192e-05	0.006	166	tags=70%, list=33%, signal=94%
DACOSTA_UV_RESPONSE_VIA_ERCC3_COMMON_DN	18	-0.664545	-2.07684	0	5.76325e-05	0.006	155	tags=83%, list=31%, signal=116%
CROONQUIST_IL6_DEPRIVATION_DN	69	-0.53557	-2.07207	0	6.65862e-05	0.007	182	tags=70%, list=36%, signal=94%
BIDUS_METASTASIS_UP	47	-0.553534	-2.0719	0	6.59581e-05	0.007	130	tags=62%, list=26%, signal=75%
DACOSTA_UV_RESPONSE_VIA_ERCC3_DN	32	-0.591444	-2.07185	0	6.53416e-05	0.007	160	tags=72%, list=32%, signal=99%
ZHOU_CELL_CYCLE_GENES_IN_IR_RESPONSE_24HR	72	-0.529645	-2.07145	0	6.47366e-05	0.007	142	tags=57%, list=28%, signal=68%
SASAKI_ADULT_T_CELL_LEUKEMIA	28	-0.600755	-2.0712	0	6.41427e-05	0.007	111	tags=64%, list=22%, signal=78%
PID_AURORA_B_PATHWAY	19	-0.648659	-2.06238	0	9.06125e-05	0.01	151	tags=84%, list=30%, signal=116%
IVANOVA_HEMATOPOIESIS_LATE_PROGENITOR	28	-0.605931	-2.06232	0	8.97962e-05	0.01	104	tags=57%, list=21%, signal=68%
FARMER_BREAST_CANCER_CLUSTER_2	22	-0.633333	-2.05642	0.00105932	8.89944e-05	0.01	176	tags=91%, list=35%, signal=133%
LI_WILMS_TUMOR_VS_FETAL_KIDNEY_1_DN	50	-0.544142	-2.05623	0	8.82069e-05	0.01	179	tags=72%, list=35%, signal=100%
VILLANUEVA_LIVER_CANCER_KRT19_UP	55	-0.545895	-2.05421	0	8.74331e-05	0.01	179	tags=73%, list=35%, signal=100%
KINSEY_TARGETS_OF_EWSR1_FLII_FUSION_UP	212	-0.495857	-2.05357	0	8.66728e-05	0.01	252	tags=69%, list=50%, signal=80%
CROONQUIST_NRAS_SIGNALING_DN	51	-0.558523	-2.05312	0	8.59257e-05	0.01	157	tags=69%, list=31%, signal=90%
SMIRNOV_RESPONSE_TO_IR_6HR_DN	27	-0.595399	-2.05269	0	8.51912e-05	0.01	142	tags=70%, list=28%, signal=93%
REACTOME_SIGNALING_BY_NUCLEAR_RECEPTORS	51	-0.543308	-2.05215	0	8.44693e-05	0.01	166	tags=69%, list=33%, signal=92%
RIGGI_EWING_SARCOMA_PROGENITOR_DN	17	-0.65364	-2.04175	0	0.000100492	0.012	64	tags=59%, list=13%, signal=65%
MITSIADES_RESPONSE_TO_APLIDIN_DN	64	-0.528444	-2.03691	0	0.000124545	0.015	155	tags=59%, list=31%, signal=75%
LY_AGING_OLD_DN	25	-0.611937	-2.02993	0	0.000131707	0.016	154	tags=76%, list=30%, signal=104%
REACTOME_CELL_CYCLE_CHECKPOINTS	107	-0.505151	-2.02818	0	0.000138842	0.017	211	tags=70%, list=42%, signal=95%
GOLDRATH_ANTIGEN_RESPONSE	89	-0.507772	-2.02294	0	0.000137714	0.017	128	tags=52%, list=25%, signal=57%
MORI_IMMATURE_B_LYMPHOCYTE_DN	57	-0.530574	-2.02264	0	0.000136603	0.017	168	tags=65%, list=33%, signal=86%
REACTOME_SIGNALING_BY_INTERLEUKINS	18	-0.635724	-2.01919	0.00107875	0.000143387	0.018	113	tags=67%, list=22%, signal=83%
PID_PLK1_PATHWAY	21	-0.615223	-2.0139	0	0.000158141	0.02	121	tags=71%, list=24%, signal=90%
NUYTTEN_EZH2_TARGETS_DN	183	-0.488993	-2.01072	0	0.000180466	0.023	271	tags=76%, list=54%, signal=105%
RHODES_UNDIFFERENTIATED_CANCER	37	-0.557064	-1.99655	0	0.000209945	0.027	163	tags=70%, list=32%, signal=96%
PID_FOXM1_PATHWAY	15	-0.664456	-1.99051	0	0.000262539	0.034	89	tags=67%, list=18%, signal=79%
LIU_OVARIAN_CANCER_TUMORS_AND_XENOGRAFTS_XDGS_UP	20	-0.613143	-1.98176	0	0.000291086	0.038	115	tags=65%, list=23%, signal=81%
WONG_EMBRYONIC_STEM_CELL_CORE	78	-0.504716	-1.98153	0	0.000288864	0.038	165	tags=59%, list=33%, signal=74%
REACTOME_HDMS_DEMETHYLATE_HISTONES	24	-0.586946	-1.9792	0	0.00032459	0.043	166	tags=79%, list=33%, signal=112%
REACTOME_MEIOTIC_SYNAPSIS	37	-0.547773	-1.97911	0	0.00032215	0.043	200	tags=81%, list=40%, signal=124%
BASAKI_YBX1_TARGETS_UP	106	-0.489334	-1.97784	0	0.000327126	0.044	233	tags=74%, list=46%, signal=108%
REACTOME_DNA_REPLICATION	82	-0.5076	-1.97631	0	0.000324703	0.044	202	tags=70%, list=40%, signal=97%
HOFFMANN_LARGE_TO_SMALL_PRE_BII_LYMPHOCYTE_UP	85	-0.505961	-1.97009	0	0.000336924	0.046	226	tags=75%, list=45%, signal=113%
REACTOME_INHIBITION_OF_DNA_RECOMBINATION_AT_TELOMERE	34	-0.55697	-1.96962	0	0.000334465	0.046	200	tags=82%, list=40%, signal=127%
WINNEPENNINCKX_MELANOMA_METASTASIS_UP	65	-0.505756	-1.9693	0	0.000332041	0.046	232	tags=80%, list=46%, signal=129%
REACTOME_CELLULAR_RESPONSES_TO_STIMULI	70	-0.501184	-1.96064	0	0.000408314	0.057	167	tags=61%, list=33%, signal=79%
PUJANA_CHEK2_PCC_NETWORK	124	-0.485797	-1.96059	0	0.000405397	0.057	196	tags=61%, list=39%, signal=76%
CASORELLI_ACUTE_PROMYELOCYTIC_LEUKEMIA_DN	103	-0.488125	-1.96012	0	0.000409505	0.058	160	tags=54%, list=32%, signal=63%
WHITFIELD_CELL_CYCLE_LITERATURE	35	-0.551481	-1.95967	0	0.000406621	0.058	126	tags=60%, list=25%, signal=74%
REACTOME_HEMOSTASIS	36	-0.540678	-1.95958	0	0.000403778	0.058	170	tags=67%, list=34%, signal=93%
ODONNELL_TARGETS_OF_MYC_AND_TFRC_DN	30	-0.560005	-1.95936	0.00205973	0.000400974	0.058	89	tags=53%, list=18%, signal=61%
REACTOME_DEUBIQUITINATION	36	-0.544696	-1.95834	0	0.000398209	0.058	177	tags=75%, list=35%, signal=107%
BURTON_ADIPOGENESIS_3	62	-0.508039	-1.95588	0	0.000416121	0.061	187	tags=68%, list=37%, signal=94%
DODD_NASOPHARYNGEAL_CARCINOMA_DN	189	-0.471486	-1.95475	0	0.00041329	0.061	220	tags=62%, list=44%, signal=69%
ALCALAY_AML_BY_NPM1_LOCALIZATION_DN	44	-0.528805	-1.95369	0	0.000417225	0.062	130	tags=57%, list=26%, signal=70%
YANG_BCL3_TARGETS_UP	47	-0.526803	-1.95007	0	0.000447834	0.067	132	tags=57%, list=26%, signal=71%
REACTOME_VIRAL_INFECTION_PATHWAYS	65	-0.504844	-1.94996	0	0.000451441	0.068	177	tags=66%, list=35%, signal=89%
MORI_LARGE_PRE_BII_LYMPHOCYTE_UP	52	-0.51602	-1.94259	0	0.000487925	0.074	165	tags=63%, list=33%, signal=85%
HELLER_SILENCED_BY_METHYLATION_UP	20	-0.597341	-1.9399	0	0.000511022	0.077	136	tags=65%, list=27%, signal=85%
REACTOME_RESOLUTION_OF_SISTER_CHROMATID_COHESION	44	-0.52302	-1.93961	0	0.000507682	0.077	126	tags=59%, list=25%, signal=72%
HELLER_HDAC_TARGETS_UP	30	-0.55854	-1.93692	0	0.000536425	0.082	158	tags=67%, list=31%, signal=91%
ISHIDA_E2F_TARGETS	38	-0.532925	-1.93432	0	0.000552292	0.085	128	tags=55%, list=25%, signal=68%
REACTOME_DNA_DAMAGE_TELOMERE_STRESS_INDUCED_SENESCENCE	44	-0.524514	-1.93427	0	0.000548752	0.085	200	tags=75%, list=40%, signal=113%
FERREIRA_EWINGS_SARCOMA_UNSTABLE_VS_STABLE_UP	59	-0.502252	-1.93346	0	0.000551612	0.086	237	tags=83%, list=47%, signal=138%
LE_EGR2_TARGETS_UP	50	-0.511678	-1.93028	0	0.000573311	0.09	131	tags=54%, list=26%, signal=66%
REACTOME_RECOGNITION_AND_ASSOCIATION_OF_DNA_GLYCOSYLASE_WITH_SITE_CONTAINING_AN_AFFECTED_PURINE	35	-0.537193	-1.9292	0	0.000569706	0.09	200	tags=80%, list=40%, signal=123%
BURTON_ADIPOGENESIS_PEAK_AT_24HR	23	-0.580328	-1.92295	0	0.000609552	0.096	149	tags=74%, list=30%, signal=100%
SARRIO_EPITHELIAL_MESENCHYMAL_TRANSITION_UP	80	-0.488949	-1.91504	0	0.000686301	0.107	184	tags=64%, list=36%, signal=84%
REACTOME_BASE_EXCISION_REPAIR_AP_SITE_FORMATION	35	-0.537193	-1.91244	0	0.000694341	0.109	200	tags=80%, list=40%, signal=123%
VANTVEER_BREAST_CANCER_METASTASIS_DN	34	-0.534913	-1.90955	0.00101937	0.000726771	0.115	206	tags=79%, list=41%, signal=125%
FURUKAWA_DUSP6_TARGETS_PCI35_DN	34	-0.538354	-1.9048	0	0.000752679	0.119	134	tags=62%, list=27%, signal=78%
REACTOME_INFECTIOUS_DISEASE	66	-0.493776	-1.90413	0	0.000760225	0.121	177	tags=65%, list=35%, signal=87%
PUJANA_BRCA2_PCC_NETWORK	115	-0.473903	-1.90394	0	0.000755646	0.121	236	tags=71%, list=47%, signal=103%
REACTOME_MITOTIC_G2_G2_M_PHASES	26	-0.560676	-1.89573	0.00104384	0.000900234	0.141	89	tags=50%, list=18%, signal=58%
REACTOME_MITOTIC_PROMETAPHASE	52	-0.503906	-1.89163	0	0.000954049	0.151	126	tags=56%, list=25%, signal=67%
BLUM_RESPONSE_TO_SALIRASIB_DN	106	-0.472782	-1.89092	0	0.00095423	0.151	226	tags=70%, list=45%, signal=100%
GARGALOVIC_RESPONSE_TO_OXIDIZED_PHOSPHOLIPIDS_TURQUOISE_DN	19	-0.595474	-1.89052	0	0.00096624	0.154	115	tags=68%, list=23%, signal=85%
WHITEFORD_PEDIATRIC_CANCER_MARKERS	72	-0.486324	-1.88997	0	0.000966425	0.155	252	tags=83%, list=50%, signal=143%
REACTOME_POST_TRANSLATIONAL_PROTEIN_MODIFICATION	75	-0.485182	-1.88571	0	0.00103611	0.166	200	tags=67%, list=40%, signal=94%
BENPORATH_PROLIFERATION	56	-0.498612	-1.88483	0	0.00104167	0.167	206	tags=71%, list=41%, signal=107%
REACTOME_PKMTS_METHYLATE_HISTONE_LYSINES	26	-0.550106	-1.88446	0	0.00103568	0.167	166	tags=73%, list=33%, signal=103%
REACTOME_APC_C_MEDIATED_DEGRADATION_OF_CELL_CYCLE_PROTEINS	15	-0.610834	-1.8826	0	0.00104683	0.169	195	tags=93%, list=39%, signal=148%
BENPORATH_MYC_MAX_TARGETS	48	-0.49934	-1.88236	0.00100806	0.00105211	0.17	189	tags=71%, list=37%, signal=102%
DESERT_STEM_CELL_HEPATOCELLULAR_CARCINOMA_SUBCLASS_UP	44	-0.514834	-1.87984	0	0.00109103	0.178	180	tags=68%, list=36%, signal=97%
REACTOME_DEPOSITION_OF_NEW_CENPA_CONTAINING_NUCLEOSOMES_AT_THE_CENTROMERE	49	-0.502344	-1.87869	0.00100806	0.0011072	0.181	206	tags=76%, list=41%, signal=115%
ZHENG_GLIOBLASTOMA_PLASTICITY_UP	72	-0.481574	-1.8766	0	0.0011345	0.185	180	tags=61%, list=36%, signal=81%
CAIRO_HEPATOBLASTOMA_CLASSES_UP	104	-0.46786	-1.87079	0	0.00121672	0.198	207	tags=63%, list=41%, signal=85%
REACTOME_UB_SPECIFIC_PROCESSING_PROTEASES	34	-0.532718	-1.86933	0	0.00122639	0.201	189	tags=76%, list=37%, signal=114%
GRAHAM_NORMAL_QUIESCENT_VS_NORMAL_DIVIDING_DN	56	-0.493012	-1.86607	0	0.00126886	0.209	198	tags=70%, list=39%, signal=102%
MORI_MATURE_B_LYMPHOCYTE_DN	19	-0.589501	-1.86536	0.00431499	0.00126738	0.21	111	tags=63%, list=22%, signal=78%
REACTOME_MITOTIC_SPINDLE_CHECKPOINT	39	-0.516869	-1.86499	0	0.00126049	0.21	137	tags=62%, list=27%, signal=78%
REACTOME_MITOTIC_METAPHASE_AND_ANAPHASE	52	-0.500104	-1.86498	0	0.00125367	0.21	212	tags=77%, list=42%, signal=119%
LINDGREN_BLADDER_CANCER_CLUSTER_1_DN	88	-0.471488	-1.86236	0	0.00127363	0.213	257	tags=82%, list=51%, signal=138%
SMID_BREAST_CANCER_BASAL_UP	71	-0.474279	-1.85446	0	0.00141601	0.233	206	tags=65%, list=41%, signal=94%
BOQUEST_STEM_CELL_CULTURED_VS_FRESH_UP	16	-0.599827	-1.84977	0.00219539	0.00149874	0.248	64	tags=44%, list=13%, signal=49%
REACTOME_DEVELOPMENTAL_BIOLOGY	64	-0.479687	-1.8457	0	0.00154364	0.255	167	tags=59%, list=33%, signal=77%
WHITFIELD_CELL_CYCLE_G2	50	-0.495716	-1.84413	0	0.00155647	0.258	238	tags=84%, list=47%, signal=143%
MARKEY_RB1_ACUTE_LOF_UP	81	-0.467062	-1.84284	0	0.00158468	0.262	225	tags=70%, list=45%, signal=107%
FUJII_YBX1_TARGETS_DN	81	-0.466873	-1.84277	0	0.00157643	0.262	258	tags=81%, list=51%, signal=140%
MOLENAAR_TARGETS_OF_CCND1_AND_CDK4_DN	39	-0.502943	-1.83866	0.00101317	0.00163523	0.274	216	tags=77%, list=43%, signal=124%
WILCOX_RESPONSE_TO_PROGESTERONE_UP	44	-0.49766	-1.83447	0	0.00172939	0.292	94	tags=43%, list=19%, signal=48%
REACTOME_SEPARATION_OF_SISTER_CHROMATIDS	45	-0.496151	-1.83443	0.0010142	0.00172563	0.292	212	tags=78%, list=42%, signal=122%
PUJANA_BRCA1_PCC_NETWORK	153	-0.444625	-1.83242	0	0.00178269	0.304	196	tags=56%, list=39%, signal=63%
BERENJENO_TRANSFORMED_BY_RHOA_UP	115	-0.450241	-1.83035	0	0.00184941	0.313	226	tags=65%, list=45%, signal=91%
MORI_PRE_BI_LYMPHOCYTE_UP	43	-0.486228	-1.82705	0.00101626	0.00195062	0.333	167	tags=60%, list=33%, signal=83%
REACTOME_G2_M_CHECKPOINTS	63	-0.473926	-1.8257	0	0.00197582	0.339	208	tags=70%, list=41%, signal=104%
REACTOME_REPLACEMENT_OF_PROTAMINES_BY_NUCLEOSOMES_IN_THE_MALE_PRONUCLEUS	28	-0.53024	-1.82252	0.00310238	0.00205063	0.349	200	tags=79%, list=40%, signal=123%
HAMAI_APOPTOSIS_VIA_TRAIL_UP	50	-0.485727	-1.81043	0	0.00235172	0.393	170	tags=60%, list=34%, signal=81%
MARSON_BOUND_BY_FOXP3_STIMULATED	59	-0.473199	-1.81042	0	0.00234008	0.393	205	tags=68%, list=41%, signal=101%
BOYAULT_LIVER_CANCER_SUBCLASS_G3_UP	25	-0.534722	-1.80625	0	0.00246111	0.41	149	tags=64%, list=30%, signal=86%
MARSON_BOUND_BY_FOXP3_UNSTIMULATED	74	-0.462375	-1.80461	0	0.00249789	0.415	205	tags=66%, list=41%, signal=95%
NADERI_BREAST_CANCER_PROGNOSIS_UP	19	-0.564522	-1.80426	0.00323276	0.00249058	0.415	183	tags=79%, list=36%, signal=119%
REACTOME_NONHOMOLOGOUS_END_JOINING_NHEJ	30	-0.514955	-1.79673	0.00102987	0.00272942	0.447	200	tags=77%, list=40%, signal=119%
REACTOME_INTRA_GOLGI_AND_RETROGRADE_GOLGI_TO_ER_TRAFFIC	16	-0.57427	-1.79077	0.00442478	0.00292304	0.47	170	tags=81%, list=34%, signal=119%
YU_MYC_TARGETS_UP	28	-0.530505	-1.78942	0.00103093	0.00296182	0.477	111	tags=54%, list=22%, signal=65%
REACTOME_RHO_GTPASES_ACTIVATE_FORMINS	41	-0.492238	-1.78941	0.00101523	0.00294765	0.477	137	tags=59%, list=27%, signal=74%
WANG_RESPONSE_TO_GSK3_INHIBITOR_SB216763_DN	117	-0.442389	-1.78212	0	0.00320865	0.504	257	tags=74%, list=51%, signal=116%
SCIBETTA_KDM5B_TARGETS_DN	21	-0.545894	-1.7815	0.00424178	0.00321236	0.506	123	tags=62%, list=24%, signal=78%
PUJANA_XPRSS_INT_NETWORK	61	-0.462125	-1.77882	0.00100402	0.00328165	0.513	180	tags=61%, list=36%, signal=83%
MISSIAGLIA_REGULATED_BY_METHYLATION_DN	53	-0.467848	-1.77694	0	0.00334067	0.522	186	tags=62%, list=37%, signal=88%
REACTOME_KINESINS	16	-0.57427	-1.77249	0.0043573	0.00345068	0.53	170	tags=81%, list=34%, signal=119%
REACTOME_RNA_POLYMERASE_II_TRANSCRIPTION	100	-0.44156	-1.77249	0	0.00343463	0.53	208	tags=61%, list=41%, signal=83%
SONG_TARGETS_OF_IE86_CMV_PROTEIN	29	-0.504971	-1.77244	0.00411523	0.00341873	0.53	182	tags=69%, list=36%, signal=102%
REACTOME_G2_M_DNA_DAMAGE_CHECKPOINT	43	-0.479011	-1.77141	0.00101215	0.0034534	0.537	208	tags=72%, list=41%, signal=112%
VANTVEER_BREAST_CANCER_ESR1_DN	29	-0.515	-1.77136	0.00104167	0.00344214	0.537	163	tags=62%, list=32%, signal=86%
DAZARD_RESPONSE_TO_UV_NHEK_DN	18	-0.567975	-1.76493	0.0075594	0.00364483	0.56	160	tags=72%, list=32%, signal=102%
REACTOME_BASE_EXCISION_REPAIR	44	-0.472306	-1.76324	0.00203252	0.00371449	0.568	202	tags=70%, list=40%, signal=107%
REACTOME_TELOMERE_MAINTENANCE	50	-0.470787	-1.76282	0.00100503	0.00369769	0.568	202	tags=68%, list=40%, signal=102%
REACTOME_CHROMOSOME_MAINTENANCE	65	-0.447924	-1.76176	0	0.00372142	0.569	206	tags=66%, list=41%, signal=97%
WP_NF1_COPY_NUMBER_VARIATION_SYNDROME	36	-0.495193	-1.76161	0.00203666	0.00371819	0.57	202	tags=72%, list=40%, signal=112%
REACTOME_GOLGI_TO_ER_RETROGRADE_TRANSPORT	16	-0.57427	-1.76096	0.00441014	0.00372816	0.57	170	tags=81%, list=34%, signal=119%
GEORGES_TARGETS_OF_MIR192_AND_MIR215	112	-0.435418	-1.76067	0	0.00371597	0.571	174	tags=53%, list=34%, signal=63%
LINDGREN_BLADDER_CANCER_CLUSTER_3_UP	94	-0.438874	-1.75948	0.001002	0.00375243	0.575	257	tags=76%, list=51%, signal=125%
REACTOME_COPI_DEPENDENT_GOLGI_TO_ER_RETROGRADE_TRAFFIC	16	-0.57427	-1.7528	0.00547046	0.00406515	0.611	170	tags=81%, list=34%, signal=119%
TIEN_INTESTINE_PROBIOTICS_24HR_UP	74	-0.448908	-1.74905	0	0.00422595	0.627	236	tags=72%, list=47%, signal=115%
RIZ_ERYTHROID_DIFFERENTIATION	22	-0.530796	-1.74896	0.00320171	0.00420749	0.627	164	tags=68%, list=32%, signal=97%
CHARAFE_BREAST_CANCER_LUMINAL_VS_MESENCHYMAL_DN	26	-0.513267	-1.7487	0.00315457	0.00419351	0.627	83	tags=42%, list=16%, signal=48%
WP_HISTONE_MODIFICATIONS	21	-0.536651	-1.74692	0.00317125	0.00427872	0.636	200	tags=81%, list=40%, signal=128%
MEISSNER_BRAIN_HCP_WITH_H3K4ME3_AND_H3K27ME3	45	-0.464852	-1.74586	0	0.00433326	0.638	151	tags=53%, list=30%, signal=69%
EGUCHI_CELL_CYCLE_RB1_TARGETS	22	-0.526894	-1.74448	0.00210305	0.00437027	0.645	170	tags=73%, list=34%, signal=105%
GROSS_HYPOXIA_VIA_ELK3_UP	29	-0.495993	-1.74115	0.00625652	0.00450469	0.664	148	tags=62%, list=29%, signal=83%
CHICAS_RB1_TARGETS_GROWING	65	-0.4509	-1.73626	0	0.00480309	0.69	163	tags=52%, list=32%, signal=67%
BENPORATH_EED_TARGETS	44	-0.473474	-1.73319	0.00202429	0.00490487	0.694	175	tags=61%, list=35%, signal=86%
SENGUPTA_NASOPHARYNGEAL_CARCINOMA_UP	70	-0.44726	-1.73312	0.00200803	0.00489258	0.695	220	tags=70%, list=44%, signal=107%
REACTOME_DNA_DOUBLE_STRAND_BREAK_RESPONSE	31	-0.492252	-1.73125	0.00102881	0.00503465	0.704	200	tags=74%, list=40%, signal=115%
TARTE_PLASMA_CELL_VS_PLASMABLAST_DN	63	-0.450439	-1.73065	0	0.00504264	0.708	142	tags=49%, list=28%, signal=60%
REN_BOUND_BY_E2F	33	-0.488121	-1.72837	0.00205761	0.0051336	0.712	176	tags=64%, list=35%, signal=91%
ACEVEDO_LIVER_CANCER_WITH_H3K9ME3_DN	34	-0.486185	-1.72799	0.00205973	0.0051332	0.714	242	tags=85%, list=48%, signal=153%
TOYOTA_TARGETS_OF_MIR34B_AND_MIR34C	88	-0.438295	-1.71967	0	0.00553111	0.738	157	tags=50%, list=31%, signal=60%
DANG_BOUND_BY_MYC	71	-0.435652	-1.71946	0.00100503	0.00552873	0.741	182	tags=58%, list=36%, signal=78%
REACTOME_PROTEIN_UBIQUITINATION	15	-0.569714	-1.71589	0.00440529	0.00569785	0.749	195	tags=87%, list=39%, signal=137%
WEST_ADRENOCORTICAL_TUMOR_UP	61	-0.442393	-1.71233	0.00201207	0.00587759	0.763	214	tags=66%, list=42%, signal=100%
RODRIGUES_THYROID_CARCINOMA_ANAPLASTIC_UP	82	-0.438197	-1.70154	0	0.00662569	0.803	218	tags=65%, list=43%, signal=95%
ACEVEDO_LIVER_CANCER_WITH_H3K27ME3_DN	36	-0.469493	-1.68436	0.00304878	0.00804225	0.873	250	tags=86%, list=50%, signal=158%
REACTOME_SUMOYLATION	25	-0.497875	-1.68322	0.00626959	0.00811025	0.878	166	tags=64%, list=33%, signal=91%
CUI_TCF21_TARGETS_2_UP	64	-0.435262	-1.68008	0.00100301	0.00836956	0.886	207	tags=63%, list=41%, signal=92%
REACTOME_PROCESSING_OF_DNA_DOUBLE_STRAND_BREAK_ENDS	44	-0.454686	-1.67838	0.00100908	0.0084913	0.892	208	tags=68%, list=41%, signal=106%
BHATTACHARYA_EMBRYONIC_STEM_CELL	17	-0.540044	-1.67434	0.0119565	0.00879412	0.901	58	tags=41%, list=11%, signal=45%
PATIL_LIVER_CANCER	97	-0.424461	-1.67398	0	0.00880259	0.901	182	tags=55%, list=36%, signal=69%
CARRILLOREIXACH_HEPATOBLASTOMA_VS_NORMAL_HYPOMETHYLATED_AND_UP	21	-0.516801	-1.67174	0.00634921	0.00899266	0.904	121	tags=57%, list=24%, signal=72%
PUJANA_BRCA_CENTERED_NETWORK	43	-0.449524	-1.6654	0.00610998	0.00953723	0.914	180	tags=60%, list=36%, signal=86%
KEGG_OOCYTE_MEIOSIS	18	-0.528928	-1.66077	0.0139186	0.00999189	0.925	176	tags=72%, list=35%, signal=107%
FARMER_BREAST_CANCER_BASAL_VS_LULMINAL	24	-0.502654	-1.6598	0.0084122	0.0100384	0.926	180	tags=63%, list=36%, signal=93%
ZHOU_CELL_CYCLE_GENES_IN_IR_RESPONSE_6HR	56	-0.43911	-1.65734	0.00302115	0.0102742	0.932	203	tags=64%, list=40%, signal=96%
REACTOME_MEMBRANE_TRAFFICKING	19	-0.516352	-1.65383	0.0147679	0.010643	0.937	170	tags=68%, list=34%, signal=99%
JOHNSTONE_PARVB_TARGETS_3_DN	116	-0.410768	-1.6522	0	0.010821	0.941	232	tags=64%, list=46%, signal=91%
FEVR_CTNNB1_TARGETS_DN	113	-0.410213	-1.65077	0	0.0109248	0.943	259	tags=72%, list=51%, signal=114%
CHIANG_LIVER_CANCER_SUBCLASS_UNANNOTATED_DN	20	-0.515001	-1.65007	0.0137131	0.0109287	0.943	220	tags=85%, list=44%, signal=145%
KAUFFMANN_MELANOMA_RELAPSE_UP	34	-0.463592	-1.6496	0.00514933	0.0109174	0.944	245	tags=82%, list=49%, signal=149%
ZHANG_BREAST_CANCER_PROGENITORS_UP	54	-0.430551	-1.64078	0.00705645	0.0119951	0.954	151	tags=50%, list=30%, signal=64%
GRUETZMANN_PANCREATIC_CANCER_UP	20	-0.511652	-1.63753	0.019088	0.0124089	0.958	179	tags=65%, list=35%, signal=97%
SCIAN_CELL_CYCLE_TARGETS_OF_TP53_AND_TP73_DN	16	-0.535306	-1.63582	0.0130577	0.0125651	0.959	163	tags=69%, list=32%, signal=98%
PUJANA_BREAST_CANCER_WITH_BRCA1_MUTATED_UP	28	-0.471234	-1.62325	0.00930714	0.0141941	0.973	196	tags=68%, list=39%, signal=105%
BUYTAERT_PHOTODYNAMIC_THERAPY_STRESS_DN	59	-0.422552	-1.62094	0.00401204	0.0144733	0.977	230	tags=66%, list=46%, signal=107%
GEORGES_CELL_CYCLE_MIR192_TARGETS	18	-0.512113	-1.61512	0.0225322	0.0152403	0.983	198	tags=78%, list=39%, signal=123%
RAO_BOUND_BY_SALL4_ISOFORM_B	15	-0.534271	-1.61452	0.0206746	0.0152687	0.984	85	tags=47%, list=17%, signal=54%
MATSUDA_NATURAL_KILLER_DIFFERENTIATION	27	-0.468349	-1.61383	0.0125786	0.0153336	0.984	203	tags=70%, list=40%, signal=111%
MUELLER_PLURINET	57	-0.420165	-1.61017	0.00604839	0.0159308	0.99	218	tags=65%, list=43%, signal=101%
CREIGHTON_ENDOCRINE_THERAPY_RESISTANCE_1	35	-0.449024	-1.60982	0.00510204	0.015927	0.99	157	tags=51%, list=31%, signal=69%
KRIEG_HYPOXIA_NOT_VIA_KDM3A	56	-0.424375	-1.60958	0.00604839	0.0158944	0.99	213	tags=64%, list=42%, signal=99%
MARTINEZ_RESPONSE_TO_TRABECTEDIN_DN	18	-0.505813	-1.60737	0.0118026	0.0161596	0.991	130	tags=61%, list=26%, signal=79%
REACTOME_DNA_REPAIR	73	-0.419586	-1.60737	0	0.0161008	0.991	254	tags=75%, list=50%, signal=130%
BENPORATH_ES_1	69	-0.413326	-1.6048	0.00200602	0.0164569	0.991	236	tags=68%, list=47%, signal=110%
HU_GENOTOXIC_DAMAGE_4HR	16	-0.52548	-1.60333	0.0164835	0.0166593	0.991	225	tags=88%, list=45%, signal=153%
FRASOR_RESPONSE_TO_SERM_OR_FULVESTRANT_DN	30	-0.459077	-1.59205	0.011399	0.0186218	0.993	163	tags=57%, list=32%, signal=79%
BROWNE_HCMV_INFECTION_14HR_DN	17	-0.512648	-1.59123	0.0250818	0.0186763	0.994	83	tags=47%, list=16%, signal=54%
REACTOME_VESICLE_MEDIATED_TRANSPORT	20	-0.492875	-1.58687	0.012848	0.019462	0.996	170	tags=65%, list=34%, signal=94%
KEGG_P53_SIGNALING_PATHWAY	16	-0.519216	-1.58686	0.0218818	0.0193927	0.996	56	tags=31%, list=11%, signal=34%
WHITFIELD_CELL_CYCLE_S	39	-0.434584	-1.58485	0.0101523	0.0197122	0.996	208	tags=69%, list=41%, signal=109%
KEGG_CELL_CYCLE	35	-0.4449	-1.58385	0.00814664	0.0198042	0.997	184	tags=60%, list=36%, signal=88%
MANALO_HYPOXIA_DN	71	-0.404272	-1.58236	0.001002	0.0200223	0.998	232	tags=68%, list=46%, signal=107%
WP_DNA_IR_DAMAGE_AND_CELLULAR_RESPONSE_VIA_ATR	23	-0.473775	-1.58043	0.0225806	0.0204025	0.998	224	tags=78%, list=44%, signal=134%
KAMMINGA_EZH2_TARGETS	22	-0.478122	-1.57105	0.0243386	0.022319	1	157	tags=59%, list=31%, signal=82%
BOYAULT_LIVER_CANCER_SUBCLASS_G23_UP	20	-0.481527	-1.57092	0.0277481	0.0222724	1	205	tags=75%, list=41%, signal=121%
PUJANA_ATM_PCC_NETWORK	85	-0.39878	-1.56956	0	0.0224476	1	166	tags=48%, list=33%, signal=60%
RUIZ_TNC_TARGETS_DN	67	-0.40391	-1.56609	0.00301205	0.0230889	1	191	tags=57%, list=38%, signal=79%
HELLER_HDAC_TARGETS_SILENCED_BY_METHYLATION_UP	38	-0.435664	-1.56351	0.0112705	0.0236133	1	200	tags=63%, list=40%, signal=97%
MARTENS_TRETINOIN_RESPONSE_DN	48	-0.41494	-1.5496	0.0161453	0.0266677	1	200	tags=60%, list=40%, signal=91%
FARMER_BREAST_CANCER_APOCRINE_VS_BASAL	26	-0.460601	-1.53658	0.0267765	0.0299373	1	149	tags=50%, list=30%, signal=67%
KAN_RESPONSE_TO_ARSENIC_TRIOXIDE	17	-0.488193	-1.52767	0.0386266	0.0324484	1	69	tags=35%, list=14%, signal=40%
SHETH_LIVER_CANCER_VS_TXNIP_LOSS_PAM1	17	-0.495073	-1.52729	0.0272628	0.0324566	1	167	tags=65%, list=33%, signal=93%
MARTINEZ_RB1_AND_TP53_TARGETS_DN	18	-0.492225	-1.52477	0.0291577	0.0330453	1	53	tags=33%, list=10%, signal=36%
BENPORATH_SOX2_TARGETS	33	-0.428535	-1.52476	0.0225641	0.032937	1	191	tags=61%, list=38%, signal=91%
WANG_TUMOR_INVASIVENESS_UP	17	-0.482686	-1.52067	0.0391304	0.0341224	1	257	tags=94%, list=51%, signal=185%
REACTOME_CYTOKINE_SIGNALING_IN_IMMUNE_SYSTEM	30	-0.443322	-1.51962	0.0195272	0.034332	1	113	tags=43%, list=22%, signal=53%
REACTOME_HOMOLOGY_DIRECTED_REPAIR	58	-0.395555	-1.51822	0.0150754	0.0346602	1	254	tags=72%, list=50%, signal=129%
WANG_SMARCE1_TARGETS_DN	16	-0.487708	-1.51445	0.0435754	0.0357246	1	124	tags=50%, list=25%, signal=64%
REACTOME_DNA_DOUBLE_STRAND_BREAK_REPAIR	59	-0.398717	-1.50695	0.00502513	0.0381449	1	254	tags=73%, list=50%, signal=130%
KEGG_MEDICUS_REFERENCE_PRE_IC_FORMATION	20	-0.463271	-1.50573	0.0347003	0.0384078	1	232	tags=80%, list=46%, signal=142%
WP_CELL_CYCLE	33	-0.425406	-1.50012	0.0214505	0.040127	1	184	tags=58%, list=36%, signal=85%
LY_AGING_PREMATURE_DN	15	-0.495776	-1.49815	0.0404814	0.0406394	1	182	tags=67%, list=36%, signal=101%
WP_IL_24_SIGNALING_PATHWAY	17	-0.475084	-1.48217	0.0434311	0.0465494	1	79	tags=35%, list=16%, signal=40%
SENESE_HDAC3_TARGETS_DN	27	-0.433918	-1.48194	0.0340909	0.0464721	1	192	tags=59%, list=38%, signal=90%
PAL_PRMT5_TARGETS_UP	35	-0.414854	-1.47134	0.0398366	0.0503941	1	236	tags=71%, list=47%, signal=125%
MARTINEZ_RB1_TARGETS_UP	26	-0.43228	-1.46776	0.0571726	0.0517393	1	126	tags=42%, list=25%, signal=53%
GRYDER_PAX3FOXO1_TOP_ENHANCERS	18	-0.46512	-1.4605	0.0522307	0.0548819	1	91	tags=39%, list=18%, signal=46%
BORCZUK_MALIGNANT_MESOTHELIOMA_UP	26	-0.429629	-1.45548	0.0474227	0.057003	1	195	tags=62%, list=39%, signal=95%
FISCHER_G1_S_CELL_CYCLE	62	-0.379245	-1.45325	0.0231388	0.0578714	1	230	tags=65%, list=46%, signal=104%
GENTILE_UV_HIGH_DOSE_DN	15	-0.47605	-1.44072	0.0766629	0.0637774	1	226	tags=80%, list=45%, signal=141%
NUYTTEN_NIPP1_TARGETS_DN	46	-0.392059	-1.44001	0.0303951	0.0638756	1	212	tags=59%, list=42%, signal=92%
FOURNIER_ACINAR_DEVELOPMENT_LATE_2	73	-0.367172	-1.43481	0.022	0.0663535	1	168	tags=47%, list=33%, signal=60%
YAMAZAKI_TCEB3_TARGETS_DN	27	-0.411946	-1.43217	0.0590062	0.0675175	1	218	tags=67%, list=43%, signal=111%
ENK_UV_RESPONSE_KERATINOCYTE_UP	15	-0.471018	-1.43073	0.0657748	0.0680372	1	212	tags=73%, list=42%, signal=123%
NAKAMURA_TUMOR_ZONE_PERIPHERAL_VS_CENTRAL_UP	35	-0.397296	-1.42862	0.052094	0.0689207	1	66	tags=31%, list=13%, signal=34%
RODRIGUES_THYROID_CARCINOMA_POORLY_DIFFERENTIATED_UP	115	-0.348564	-1.42749	0.017	0.0693615	1	304	tags=77%, list=60%, signal=150%
LEE_LIVER_CANCER_SURVIVAL_DN	31	-0.397526	-1.42696	0.0692149	0.0693652	1	205	tags=58%, list=41%, signal=92%
REACTOME_MITOTIC_G1_PHASE_AND_G1_S_TRANSITION	37	-0.399046	-1.42617	0.0428135	0.0695441	1	257	tags=73%, list=51%, signal=138%
GARY_CD5_TARGETS_DN	28	-0.41609	-1.42137	0.0583942	0.0719615	1	220	tags=68%, list=44%, signal=114%
BENPORATH_NANOG_TARGETS	47	-0.376801	-1.41789	0.0483384	0.0738676	1	197	tags=57%, list=39%, signal=85%
GRADE_COLON_AND_RECTAL_CANCER_UP	36	-0.393545	-1.41154	0.041498	0.0772961	1	168	tags=50%, list=33%, signal=70%
MARTINEZ_TP53_TARGETS_DN	18	-0.449577	-1.40457	0.0695652	0.08129	1	46	tags=28%, list=9%, signal=29%
BURTON_ADIPOGENESIS_PEAK_AT_16HR	17	-0.451007	-1.40415	0.0813449	0.0813094	1	164	tags=59%, list=32%, signal=84%
RHEIN_ALL_GLUCOCORTICOID_THERAPY_DN	57	-0.365314	-1.40176	0.0392749	0.0825099	1	257	tags=68%, list=51%, signal=124%
NUYTTEN_NIPP1_TARGETS_UP	22	-0.421448	-1.39317	0.0844017	0.0878545	1	177	tags=55%, list=35%, signal=80%
REACTOME_ADAPTIVE_IMMUNE_SYSTEM	23	-0.415719	-1.39192	0.0894737	0.0882776	1	170	tags=57%, list=34%, signal=81%
DUTERTRE_ESTRADIOL_RESPONSE_6HR_UP	39	-0.380808	-1.39049	0.0809426	0.0889019	1	256	tags=74%, list=51%, signal=139%
LIAO_METASTASIS	31	-0.398324	-1.39015	0.0713547	0.0888649	1	88	tags=35%, list=17%, signal=40%
STEIN_ESRRA_TARGETS_RESPONSIVE_TO_ESTROGEN_DN	21	-0.422873	-1.37638	0.0775027	0.0979135	1	292	tags=95%, list=58%, signal=216%
GRYDER_PAX3FOXO1_ENHANCERS_IN_TADS	33	-0.392102	-1.37279	0.0743802	0.100238	1	95	tags=33%, list=19%, signal=38%
PUJANA_BREAST_CANCER_LIT_INT_NETWORK	24	-0.405342	-1.36299	0.0949367	0.107168	1	252	tags=75%, list=50%, signal=143%
PLASARI_TGFB1_TARGETS_10HR_DN	21	-0.418445	-1.35352	0.10587	0.114115	1	145	tags=43%, list=29%, signal=58%
REACTOME_SWITCHING_OF_ORIGINS_TO_A_POST_REPLICATIVE_STATE	17	-0.435729	-1.35195	0.10555	0.115058	1	256	tags=82%, list=51%, signal=161%
REACTOME_SUMOYLATION_OF_CHROMATIN_ORGANIZATION_PROTEINS	15	-0.454687	-1.3487	0.131952	0.117316	1	200	tags=67%, list=40%, signal=107%
PYEON_CANCER_HEAD_AND_NECK_VS_CERVICAL_UP	40	-0.371575	-1.34859	0.0895219	0.117062	1	273	tags=78%, list=54%, signal=155%
WP_RETINOBLASTOMA_GENE_IN_CANCER	41	-0.368676	-1.345	0.100101	0.119668	1	256	tags=68%, list=51%, signal=127%
RIEGE_DELTANP63_DIRECT_TARGETS_UP	19	-0.412929	-1.32532	0.143319	0.13621	1	214	tags=63%, list=42%, signal=105%
KEGG_MEDICUS_REFERENCE_DNA_REPLICATION_LICENSING	19	-0.415602	-1.32511	0.124736	0.136005	1	184	tags=58%, list=36%, signal=88%
BASSO_B_LYMPHOCYTE_NETWORK	15	-0.440408	-1.32387	0.131111	0.136715	1	150	tags=53%, list=30%, signal=74%
STEIN_ESR1_TARGETS	22	-0.401883	-1.32168	0.134249	0.13839	1	292	tags=91%, list=58%, signal=206%
ACEVEDO_LIVER_CANCER_UP	37	-0.365172	-1.32112	0.119754	0.138465	1	257	tags=70%, list=51%, signal=133%
WANG_CISPLATIN_RESPONSE_AND_XPC_UP	33	-0.374314	-1.31692	0.108247	0.141851	1	253	tags=70%, list=50%, signal=131%
MOHANKUMAR_HOXA1_TARGETS_UP	36	-0.368983	-1.31225	0.110204	0.145627	1	218	tags=58%, list=43%, signal=95%
REACTOME_S_PHASE	41	-0.353702	-1.30498	0.119839	0.152044	1	257	tags=68%, list=51%, signal=128%
PID_FANCONI_PATHWAY	15	-0.422141	-1.29363	0.158889	0.163014	1	222	tags=73%, list=44%, signal=127%
REACTOME_RHO_GTPASE_CYCLE	19	-0.397499	-1.28885	0.170996	0.167548	1	167	tags=53%, list=33%, signal=76%
PURBEY_TARGETS_OF_CTBP1_NOT_SATB1_DN	15	-0.427287	-1.28225	0.165372	0.174079	1	186	tags=60%, list=37%, signal=92%
BYSTRYKH_HEMATOPOIESIS_STEM_CELL_QTL_TRANS	15	-0.424496	-1.2818	0.179713	0.173982	1	97	tags=40%, list=19%, signal=48%
KAUFFMANN_DNA_REPAIR_GENES	44	-0.346833	-1.27538	0.13198	0.18036	1	254	tags=68%, list=50%, signal=125%
GARCIA_TARGETS_OF_FLI1_AND_DAX1_DN	32	-0.358083	-1.27343	0.139344	0.181932	1	107	tags=34%, list=21%, signal=41%
RAY_TUMORIGENESIS_BY_ERBB2_CDC25A_UP	18	-0.410585	-1.27099	0.168306	0.184122	1	231	tags=72%, list=46%, signal=128%
GRAESSMANN_APOPTOSIS_BY_DOXORUBICIN_DN	79	-0.325855	-1.27072	0.105	0.18392	1	130	tags=34%, list=26%, signal=39%
LOPEZ_MBD_TARGETS	33	-0.363445	-1.27006	0.146789	0.184113	1	197	tags=55%, list=39%, signal=84%
KAUFFMANN_DNA_REPLICATION_GENES	39	-0.350466	-1.26898	0.158376	0.184734	1	232	tags=62%, list=46%, signal=105%
HADDAD_B_LYMPHOCYTE_PROGENITOR	17	-0.413049	-1.26516	0.186422	0.188681	1	202	tags=65%, list=40%, signal=104%
ACEVEDO_LIVER_TUMOR_VS_NORMAL_ADJACENT_TISSUE_UP	41	-0.342716	-1.26045	0.159068	0.19327	1	257	tags=68%, list=51%, signal=128%
KOKKINAKIS_METHIONINE_DEPRIVATION_48HR_UP	15	-0.417187	-1.25713	0.183807	0.196742	1	128	tags=40%, list=25%, signal=52%
MULLIGHAN_NPM1_SIGNATURE_3_UP	15	-0.421292	-1.25512	0.184096	0.198501	1	243	tags=80%, list=48%, signal=150%
FERRANDO_T_ALL_WITH_MLL_ENL_FUSION_DN	19	-0.391535	-1.25475	0.197213	0.198419	1	214	tags=63%, list=42%, signal=105%
MARTINEZ_TP53_TARGETS_UP	18	-0.391471	-1.24426	0.200651	0.210301	1	176	tags=50%, list=35%, signal=74%
REACTOME_SYNTHESIS_OF_DNA	34	-0.346488	-1.23757	0.193712	0.217889	1	256	tags=68%, list=51%, signal=128%
MORI_EMU_MYC_LYMPHOMA_BY_ONSET_TIME_UP	21	-0.381349	-1.23734	0.200426	0.21755	1	206	tags=57%, list=41%, signal=92%
DELACROIX_RAR_BOUND_ES	16	-0.400109	-1.23022	0.22049	0.225765	1	78	tags=31%, list=15%, signal=36%
PEDERSEN_METASTASIS_BY_ERBB2_ISOFORM_7	38	-0.344904	-1.22437	0.201439	0.232596	1	249	tags=66%, list=49%, signal=120%
VERNELL_RETINOBLASTOMA_PATHWAY_UP	33	-0.344531	-1.22401	0.207392	0.232431	1	255	tags=67%, list=50%, signal=126%
CHEN_METABOLIC_SYNDROM_NETWORK	41	-0.33359	-1.22272	0.190141	0.233351	1	169	tags=44%, list=33%, signal=61%
SHETH_LIVER_CANCER_VS_TXNIP_LOSS_PAM2	16	-0.395746	-1.21435	0.216814	0.243545	1	71	tags=31%, list=14%, signal=35%
WEI_MYCN_TARGETS_WITH_E_BOX	60	-0.31832	-1.21057	0.189135	0.247895	1	223	tags=53%, list=44%, signal=84%
PID_E2F_PATHWAY	21	-0.364054	-1.20803	0.231579	0.250427	1	106	tags=33%, list=21%, signal=40%
CHICAS_RB1_TARGETS_LOW_SERUM	21	-0.366608	-1.20735	0.247629	0.250695	1	303	tags=90%, list=60%, signal=217%
DEURIG_T_CELL_PROLYMPHOCYTIC_LEUKEMIA_UP	27	-0.355499	-1.20519	0.225439	0.252841	1	205	tags=56%, list=41%, signal=89%
KEGG_MEDICUS_REFERENCE_ORIGIN_UNWINDING_AND_ELONGATION	21	-0.372948	-1.2046	0.231746	0.252959	1	232	tags=67%, list=46%, signal=118%
REACTOME_REGULATION_OF_TP53_ACTIVITY	19	-0.376559	-1.20157	0.234661	0.256419	1	106	tags=37%, list=21%, signal=45%
PEART_HDAC_PROLIFERATION_CLUSTER_UP	15	-0.402202	-1.19987	0.252212	0.258082	1	115	tags=40%, list=23%, signal=50%
WHITFIELD_CELL_CYCLE_G1_S	28	-0.347667	-1.19685	0.244491	0.261733	1	315	tags=89%, list=62%, signal=224%
WAKABAYASHI_ADIPOGENESIS_PPARG_RXRA_BOUND_8D	28	-0.347557	-1.1936	0.232365	0.265316	1	257	tags=68%, list=51%, signal=131%
PEART_HDAC_PROLIFERATION_CLUSTER_DN	15	-0.398923	-1.19269	0.245614	0.265918	1	279	tags=87%, list=55%, signal=188%
JINESH_BLEBBISHIELD_TRANSFORMED_STEM_CELL_SPHERES_DN	31	-0.339799	-1.1915	0.246154	0.266942	1	272	tags=77%, list=54%, signal=157%
FLORIO_NEOCORTEX_BASAL_RADIAL_GLIA_UP	19	-0.371411	-1.18292	0.238503	0.277993	1	141	tags=42%, list=28%, signal=56%
BENPORATH_OCT4_TARGETS	15	-0.394334	-1.1808	0.267838	0.280331	1	179	tags=53%, list=35%, signal=80%
LASTOWSKA_NEUROBLASTOMA_COPY_NUMBER_DN	17	-0.388722	-1.17845	0.268374	0.282791	1	153	tags=47%, list=30%, signal=65%
WP_G1_TO_S_CELL_CYCLE_CONTROL	22	-0.356248	-1.17273	0.266247	0.29043	1	256	tags=68%, list=51%, signal=132%
MILI_PSEUDOPODIA_HAPTOTAXIS_DN	26	-0.339666	-1.16981	0.274244	0.293984	1	161	tags=42%, list=32%, signal=59%
REACTOME_ACTIVATION_OF_ATR_IN_RESPONSE_TO_REPLICATION_STRESS	23	-0.342893	-1.15525	0.276507	0.314519	1	255	tags=70%, list=50%, signal=134%
SANSOM_APC_TARGETS_REQUIRE_MYC	22	-0.351216	-1.15094	0.292887	0.320366	1	259	tags=68%, list=51%, signal=134%
SPIELMAN_LYMPHOBLAST_EUROPEAN_VS_ASIAN_UP	37	-0.316545	-1.14215	0.305102	0.332825	1	143	tags=38%, list=28%, signal=49%
REACTOME_ACTIVATION_OF_THE_PRE_REPLICATIVE_COMPLEX	20	-0.357218	-1.13903	0.318085	0.33675	1	255	tags=70%, list=50%, signal=136%
ENK_UV_RESPONSE_KERATINOCYTE_DN	21	-0.346119	-1.13057	0.324153	0.348773	1	182	tags=48%, list=36%, signal=71%
SCHAEFFER_PROSTATE_DEVELOPMENT_6HR_DN	17	-0.364778	-1.12748	0.31828	0.352666	1	164	tags=47%, list=32%, signal=67%
REACTOME_REGULATION_OF_TP53_ACTIVITY_THROUGH_PHOSPHORYLATION	18	-0.355865	-1.12409	0.337676	0.357003	1	208	tags=56%, list=41%, signal=91%
ZWANG_DOWN_BY_2ND_EGF_PULSE	32	-0.314116	-1.12009	0.336091	0.36236	1	187	tags=47%, list=37%, signal=70%
BOCHKIS_FOXA2_TARGETS	15	-0.368812	-1.11371	0.353132	0.3716	1	232	tags=67%, list=46%, signal=120%
WP_NUCLEOTIDE_EXCISION_REPAIR_IN_XERODERMA_PIGMENTOSUM	24	-0.329322	-1.11116	0.341438	0.374744	1	220	tags=58%, list=44%, signal=98%
LEE_BMP2_TARGETS_DN	96	-0.274672	-1.09944	0.335	0.392528	1	329	tags=78%, list=65%, signal=182%
MARKEY_RB1_CHRONIC_LOF_UP	28	-0.318567	-1.09927	0.364017	0.3918	1	203	tags=46%, list=40%, signal=73%
CHIARADONNA_NEOPLASTIC_TRANSFORMATION_KRAS_UP	24	-0.324319	-1.09648	0.375262	0.395438	1	202	tags=50%, list=40%, signal=79%
MCCABE_BOUND_BY_HOXC6	15	-0.366581	-1.09294	0.385475	0.400189	1	238	tags=67%, list=47%, signal=122%
REACTOME_DISEASES_OF_DNA_REPAIR	15	-0.373532	-1.0895	0.3729	0.404796	1	243	tags=73%, list=48%, signal=137%
BENPORATH_MYC_TARGETS_WITH_EBOX	19	-0.338481	-1.08388	0.389485	0.412961	1	232	tags=58%, list=46%, signal=103%
BLANCO_MELO_COVID19_SARS_COV_2_INFECTION_A594_ACE2_EXPRESSING_CELLS_RUXOLITINIB_UP	15	-0.354416	-1.08178	0.376249	0.41546	1	73	tags=27%, list=14%, signal=30%
LEI_MYB_TARGETS	18	-0.346109	-1.07787	0.402162	0.420826	1	204	tags=50%, list=40%, signal=81%
REACTOME_TRANSCRIPTIONAL_REGULATION_BY_TP53	35	-0.304278	-1.0759	0.389517	0.423141	1	224	tags=54%, list=44%, signal=91%
KOYAMA_SEMA3B_TARGETS_DN	18	-0.333149	-1.06441	0.411317	0.441223	1	257	tags=72%, list=51%, signal=142%
DOUGLAS_BMI1_TARGETS_UP	28	-0.305596	-1.06238	0.404812	0.443482	1	192	tags=46%, list=38%, signal=71%
LU_EZH2_TARGETS_DN	19	-0.33107	-1.05777	0.410367	0.450087	1	228	tags=58%, list=45%, signal=102%
YOSHIMURA_MAPK8_TARGETS_DN	16	-0.335145	-1.04737	0.428571	0.466201	1	92	tags=25%, list=18%, signal=30%
REACTOME_HOMOLOGOUS_DNA_PAIRING_AND_STRAND_EXCHANGE	16	-0.341353	-1.04629	0.416757	0.466927	1	243	tags=69%, list=48%, signal=128%
MARTINEZ_RB1_AND_TP53_TARGETS_UP	18	-0.33561	-1.03647	0.436344	0.482137	1	204	tags=50%, list=40%, signal=81%
CARRILLOREIXACH_HEPATOBLASTOMA_VS_NORMAL_UP	64	-0.266025	-1.02604	0.47432	0.498337	1	312	tags=73%, list=62%, signal=168%
PID_ATR_PATHWAY	19	-0.321901	-1.0224	0.456592	0.503205	1	207	tags=53%, list=41%, signal=86%
BONOME_OVARIAN_CANCER_SURVIVAL_SUBOPTIMAL_DEBULKING	16	-0.33028	-1.01997	0.46892	0.506205	1	159	tags=38%, list=31%, signal=53%
WP_DNA_REPLICATION	25	-0.300546	-1.01438	0.483804	0.514322	1	232	tags=56%, list=46%, signal=98%
WP_PLEURAL_MESOTHELIOMA	17	-0.322252	-0.992263	0.488044	0.550132	1	142	tags=35%, list=28%, signal=47%
BRUINS_UVC_RESPONSE_VIA_TP53_GROUP_B	16	-0.322345	-0.981596	0.510893	0.566993	1	275	tags=69%, list=54%, signal=146%
DACOSTA_UV_RESPONSE_VIA_ERCC3_UP	24	-0.291262	-0.975192	0.525105	0.575983	1	68	tags=21%, list=13%, signal=23%
BILD_E2F3_ONCOGENIC_SIGNATURE	21	-0.293183	-0.960877	0.538624	0.598469	1	328	tags=86%, list=65%, signal=234%
DANG_MYC_TARGETS_UP	16	-0.308793	-0.956046	0.552802	0.60497	1	355	tags=100%, list=70%, signal=326%
KEGG_MEDICUS_REFERENCE_HOMOLOGOUS_RECOMBINATION	16	-0.310195	-0.945846	0.547826	0.619922	1	287	tags=75%, list=57%, signal=168%
WP_DNA_REPAIR_PATHWAYS_FULL_NETWORK	24	-0.282753	-0.94185	0.563484	0.624834	1	267	tags=67%, list=53%, signal=135%
PYEON_HPV_POSITIVE_TUMORS_UP	24	-0.281175	-0.936576	0.589717	0.631639	1	315	tags=79%, list=62%, signal=200%
KOINUMA_TARGETS_OF_SMAD2_OR_SMAD3	21	-0.285688	-0.933518	0.579229	0.635161	1	198	tags=43%, list=39%, signal=68%
REACTOME_DNA_STRAND_ELONGATION	22	-0.286084	-0.931953	0.589662	0.636255	1	232	tags=55%, list=46%, signal=97%
DOANE_RESPONSE_TO_ANDROGEN_DN	24	-0.27845	-0.915482	0.613684	0.660127	1	288	tags=71%, list=57%, signal=157%
BROWNE_HCMV_INFECTION_48HR_UP	15	-0.301481	-0.914169	0.615049	0.660664	1	220	tags=53%, list=44%, signal=92%
DEBIASI_APOPTOSIS_BY_REOVIRUS_INFECTION_DN	15	-0.30206	-0.910662	0.594923	0.6645	1	106	tags=27%, list=21%, signal=33%
ONDER_CDH1_TARGETS_1_DN	15	-0.304229	-0.907553	0.601336	0.667608	1	256	tags=67%, list=51%, signal=131%
EPPERT_PROGENITOR	23	-0.270721	-0.894044	0.616931	0.686358	1	244	tags=57%, list=48%, signal=104%
BRUINS_UVC_RESPONSE_LATE	47	-0.237369	-0.890297	0.674747	0.690271	1	275	tags=60%, list=54%, signal=119%
REACTOME_HDR_THROUGH_HOMOLOGOUS_RECOMBINATION_HRR	23	-0.268817	-0.887481	0.654774	0.692763	1	254	tags=61%, list=50%, signal=117%
GRAESSMANN_RESPONSE_TO_MC_AND_DOXORUBICIN_DN	36	-0.24737	-0.884494	0.668705	0.695651	1	91	tags=22%, list=18%, signal=25%
WP_MIRNA_REGULATION_OF_DNA_DAMAGE_RESPONSE	19	-0.271681	-0.87106	0.651564	0.713148	1	256	tags=58%, list=51%, signal=113%
WP_DNA_DAMAGE_RESPONSE	19	-0.271681	-0.870875	0.653805	0.711763	1	256	tags=58%, list=51%, signal=113%
YOSHIMURA_MAPK8_TARGETS_UP	23	-0.261262	-0.870712	0.651212	0.710335	1	114	tags=26%, list=23%, signal=32%
KEGG_DNA_REPLICATION	19	-0.26049	-0.828202	0.707265	0.76574	1	254	tags=58%, list=50%, signal=112%
JINESH_BLEBBISHIELD_VS_LIVE_CONTROL_UP	33	-0.230222	-0.822491	0.738683	0.771267	1	194	tags=42%, list=38%, signal=64%
SANSOM_APC_MYC_TARGETS	18	-0.260349	-0.816702	0.729032	0.776756	1	157	tags=33%, list=31%, signal=47%
BLALOCK_ALZHEIMERS_DISEASE_UP	40	-0.216758	-0.796364	0.78942	0.799201	1	151	tags=28%, list=30%, signal=36%
CHICAS_RB1_TARGETS_SENESCENT	62	-0.20183	-0.763199	0.830645	0.834617	1	355	tags=81%, list=70%, signal=238%
CHICAS_RB1_TARGETS_CONFLUENT	37	-0.204953	-0.734451	0.83825	0.86115	1	232	tags=46%, list=46%, signal=79%
GAZDA_DIAMOND_BLACKFAN_ANEMIA_ERYTHROID_DN	19	-0.223893	-0.714126	0.843284	0.877746	1	280	tags=63%, list=55%, signal=136%
GRAESSMANN_RESPONSE_TO_MC_AND_DOXORUBICIN_UP	27	-0.205003	-0.695536	0.85343	0.891155	1	143	tags=26%, list=28%, signal=34%
GOBERT_OLIGODENDROCYTE_DIFFERENTIATION_DN	28	-0.196502	-0.684291	0.876299	0.898029	1	187	tags=36%, list=37%, signal=54%
ONKEN_UVEAL_MELANOMA_UP	28	-0.188889	-0.644733	0.892339	0.923653	1	111	tags=21%, list=22%, signal=26%
REACTOME_EXTENSION_OF_TELOMERES	16	-0.198231	-0.604012	0.91342	0.945299	1	393	tags=94%, list=78%, signal=409%
GARY_CD5_TARGETS_UP	19	-0.172683	-0.547099	0.96348	0.968814	1	345	tags=74%, list=68%, signal=224%
KRIGE_RESPONSE_TO_TOSEDOSTAT_6HR_DN	28	-0.134869	-0.463867	0.985462	0.989748	1	354	tags=71%, list=70%, signal=226%
GRAESSMANN_APOPTOSIS_BY_DOXORUBICIN_UP	36	-0.119029	-0.427355	0.99591	0.99325	1	69	tags=11%, list=14%, signal=12%

[truncated: 9 more sheets: QDx4_8h_Up, QDx4_8h_Dn, QDx4_24h)_Up, QDx4_24h_Dn, QDx6_8h_Up, QDx6_8h_Dn, QDx6_24h_Up, QDx6_24h_Dn, File legend]
