# Supplementary material for: Restoration of the Tumor Suppressor Function of Y220C-Mutant p53 by Rezatapopt, a Small-Molecule Reactivator
Source: Cancer Discov. 2025 Feb 14;15(6):1159–79. doi: 10.1158/2159-8290.CD-24-1421 (PMC12130801; doi:10.1158/2159-8290.CD-24-1421)
Supplement: Supplementary File S15 — The immune pathway changes with PC14374 administration in vivo based on the Nanostring data from Hupki-MT373 tumors treated with vehicle versus PC14374 at 150 or 300 mg/kg for 2Q7D×2 or 2Q7D×3. [file cd-24-1421_supplementary_file_s15_suppsd15.xlsx]

## Sheet: ALL_normalized_data
	ALL - normalized log2 count data
Sample Detail	Sesn2-mRNA	Vtcn1-mRNA	Ifit2-mRNA	Il1rn-mRNA	Eno1-mRNA	Gzme-mRNA	Map3k5-mRNA	Irf1-mRNA	Nlrc5-mRNA	Ccl1-mRNA	Tlr2-mRNA	C1qa-mRNA	Hey1-mRNA	Kir3dl1-mRNA	Notch1-mRNA	Pck2-mRNA	Cd8a-mRNA	Magea3-mRNA	Pten-mRNA	Mki67-mRNA	Ptger4-mRNA	Tmem140-mRNA	Tnfsf12-mRNA	Il2-mRNA	Siglec1-mRNA	Tmem173-mRNA	Vegfb-mRNA	Zap70-mRNA	Ccl12-mRNA	Itgb2-mRNA	Ccr4-mRNA	Pkm-mRNA	Id4-mRNA	Snca-mRNA	Il6-mRNA	Mmp13-mRNA	Dtx3l-mRNA	Il6ra-mRNA	Tapbpl-mRNA	Cd244-mRNA	Wnt3a-mRNA	Axin1-mRNA	Tcf3-mRNA	Csf1-mRNA	Jun-mRNA	Mgmt-mRNA	Kdr-mRNA	Shc2-mRNA	Bnip3-mRNA
Vehicle 2Q7Dx2 bio rep 1	7.11421	2.34162	8.50485	6.56401	12.5294	2.34162	8.71666	10.751	9.65148	7.16605	8.77347	13.3783	7.1317	0.756659	8.38602	8.83347	5.88594	1.75666	6.90641	11.7928	8.89109	4.34162	8.65753	4.21609	8.65753	7.91653	8.29582	7.1996	13.1973	9.99028	3.92658	8.61464	3.07859	2.75666	4.56401	5.07859	9.35657	8.55756	5.28022	7.91653	0.756659	7.23239	3.92658	10.4326	10.8885	6.61464	8.1996	6.40052	10.5784
Vehicle 2Q7Dx2 bio rep 2	6.98335	3.35108	8.53695	5.91179	11.8664	3.48858	8.31917	10.2924	9.81051	7.46378	8.12718	12.4287	7.1789	2.83651	8.04038	8.77734	6.19908	3.72959	7.75707	11.355	8.91485	4.61411	7.70158	4.35108	7.69449	8.34656	8.08443	7.12718	12.7794	9.43642	4.27708	8.2386	4.72959	2.61411	4.19908	4.61411	8.8809	8.6512	5.19908	7.99494	2.02915	7.6512	4.55271	9.95693	10.4659	6.98335	8.3867	5.86204	10.152
Vehicle 2Q7Dx2 bio rep 3	6.69347	3.18251	8.27844	5.18251	11.7584	2.86058	8.0154	9.73249	9.06271	6.38414	7.97432	12.3746	6.98987	3.03051	7.60878	8.83213	5.47529	2.86058	7.63537	11.0173	8.52236	3.86058	7.95334	3.03051	7.1915	8.02549	8.23127	6.28685	12.6548	8.67757	3.44555	8.22253	4.66794	1.86058	3.32001	4.56102	8.43801	8.38022	4.76747	6.82637	2.18251	7.77945	3.32001	9.72167	10.6687	7.14598	7.81478	6.71856	10.6927
Vehicle 2Q7Dx2 bio rep 4	7.11871	1.36382	8.55035	6.00768	12.0259	2.36382	8.4335	10.3544	9.62592	7.49311	8.02204	12.4968	7.11871	3.10079	7.94377	8.67368	6.13641	2.94879	7.59904	10.8543	8.7007	3.77886	7.94377	4.4793	7.79567	8.46186	8.32961	6.87689	12.6004	9.43171	2.94879	8.31414	5.02679	3.68575	3.86632	5.56022	8.93368	8.45482	5.4793	7.65538	0.778862	7.7155	3.86632	9.81915	10.6668	6.82326	8.24647	7.14518	11.299
Vehicle 2Q7Dx3 bio rep 1	7.61872	2.53657	8.09499	6.209	12.3548	3.23701	8.02441	9.49367	8.58642	5.53657	7.37577	12.0166	7.70148	2.7065	8.00825	8.98159	4.49077	2.8585	7.68123	10.5679	7.85398	3.92889	7.91595	3.44346	7.13648	8.16228	8.33423	5.8585	11.569	8.48201	3.12153	8.56171	5.12153	5.15128	5.7845	5.49077	8.45543	8.114	4.82197	6.66585	1.53657	7.67612	4.29146	9.55755	10.2568	6.41921	8.545	6.66585	12.1556
Vehicle 2Q7Dx3 bio rep 2	7.23308	2.05649	8.58788	4.32951	12.0626	2.79346	8.44881	9.81472	8.96938	4.68099	7.57482	12.3777	6.56956	2.05649	7.85524	9.01263	5.71946	2.27889	7.76615	11.2841	8.13687	3.99509	8.21972	2.79346	7.213	8.25943	8.08992	5.94727	11.8668	8.9124	2.79346	8.36028	4.17197	7.8936	3.55899	4.79346	8.82247	8.85739	5.02612	6.92274	1.79346	7.80245	4.60081	9.78101	10.5356	6.75693	7.85091	6.50495	10.916
Vehicle 2Q7Dx3 bio rep 3	7.18472	3.01479	8.78898	5.01479	12.2523	1.87729	8.2696	9.64812	9.26789	4.76481	7.68464	12.3871	8.0552	1.14032	8.45018	9.16454	4.46225	0.555358	7.78418	10.7932	8.46825	3.46225	7.77453	3.64282	8.40398	8.15155	8.0552	5.87729	11.9624	8.88628	2.14032	8.62414	5.41334	3.80329	1.87729	6.01479	8.89075	8.49787	5.2558	7.04721	1.55536	7.85914	4.72528	9.97004	10.1847	6.50955	8.8198	6.71523	10.261
Vehicle 2Q7Dx3 bio rep 4	7.11664	2.07224	8.75874	5.5958	11.8664	3.39417	8.10567	10.2321	9.36992	5.77268	7.73521	12.3021	7.41802	1.48728	8.09461	8.69429	5.13114	2.80921	7.63194	11.1392	8.15262	2.94671	7.87098	3.73521	7.49851	8.48446	8.05333	5.94671	12.448	8.89029	3.07224	8.27844	4.94671	4.24217	4.44148	5.82713	8.76573	8.32648	5.32017	7.32648	1.80921	7.7773	4.13114	9.99011	10.6364	6.62683	8.37602	6.14549	9.54527
Vehicle 2Q7Dx3 bio rep 5	6.93917	2.08119	9.11462	5.27759	11.6345	2.95566	8.42992	10.355	9.45188	5.76302	7.94744	12.3785	6.35421	2.49623	7.64089	8.65862	5.68605	3.08119	7.3971	11.0741	8.5269	4.35421	7.93917	3.58369	7.6561	8.47351	8.13285	6.01979	12.4886	8.99209	1.49623	8.27431	4.58369	4.74416	2.49623	4.81816	8.91197	8.49341	5.54062	7.48491	1.49623	7.78625	4.45043	10.1082	10.673	6.6561	7.89284	6.67614	9.01193
PC14374 150 mg/kg 2Q7Dx2 bio rep 1	7.40783	2.9732	8.60256	5.70112	11.3542	2.9732	8.44081	10.455	9.58975	6.79338	8.34389	12.8246	6.44894	2.55817	7.5201	8.21161	6.55817	2.55817	7.85585	10.65	9.44894	3.55817	8.412	4.36552	8.13811	8.6562	7.99557	7.17288	12.7617	9.32856	3.67364	7.97883	5.18266	5.10249	2.29513	4.55817	9.16056	8.89802	5.49677	7.89802	-0.0267959	8.08173	4.22113	10.05	10.2884	6.74139	7.79975	6.72809	9.47902
PC14374 150 mg/kg 2Q7Dx2 bio rep 2	7.63117	3.29489	8.54282	5.72785	11.4648	3.43239	8.64184	10.8364	9.67513	7.23035	8.41175	13.1171	6.84332	2.78031	7.86778	8.45678	6.58767	4.14288	7.40759	10.394	9.33928	3.78031	8.40341	4.43239	8.02281	8.81845	7.91547	7.06042	12.5211	9.49063	3.55792	8.32169	5.14288	5.8556	3.87985	5.25836	9.29263	8.78031	5.64539	7.70767	2.29489	7.98419	3.29489	9.99671	10.2949	6.75432	8.17753	6.23975	9.31726
PC14374 150 mg/kg 2Q7Dx2 bio rep 3	7.06316	2.75331	8.11086	6.25581	11.4351	2.75331	8.70362	10.823	10.0632	8.1627	8.39716	13.1017	6.14562	3.49027	7.75331	8.2611	7.34825	4.8122	7.82656	10.7162	9.52809	4.49027	7.98213	5.33827	8.71909	8.82656	7.84077	7.8757	12.9548	9.839	4.56066	8.33827	4.92323	3.16834	3.9757	3.86878	9.34327	8.9497	5.84077	8.55205	2.75331	7.78305	3.9757	10.0341	9.80497	6.6602	7.63595	6.05099	9.20726
PC14374 150 mg/kg 2Q7Dx2 bio rep 4	7.55758	2.43864	8.38115	6.0236	11.4541	3.0236	8.80058	11.032	10.3274	8.24599	8.71476	13.1282	6.34553	2.0236	7.8649	8.44987	7.40442	2.43864	7.76955	10.5314	9.51278	4.34553	8.41018	5.29662	8.23954	8.8607	8.05335	7.83096	13.0337	9.8649	3.76057	8.30282	5.0236	2.43864	3.24599	3.60856	9.42163	9.14944	5.79619	8.59346	2.0236	8.00849	3.89807	10.146	10.3319	7.05335	7.83952	5.34553	9.38115
PC14374 150 mg/kg 2Q7Dx2 bio rep 5	7.24947	1.02065	8.00933	5.99793	11.6748	2.828	8.44691	10.478	9.65182	6.98643	8.39569	13.0123	6.5125	2.828	8.18555	8.58289	6.43004	2.60561	7.87863	10.7089	9.39786	4.19057	8.38259	4.54421	8.63903	8.74516	7.80855	7.49638	12.7686	9.56947	4.19057	8.38697	5.10811	1.60561	2.02065	3.828	9.00364	8.8567	5.828	7.828	2.02065	8.11868	4.26857	10.0908	10.1666	6.49638	7.5125	7.07593	9.01217
PC14374 150 mg/kg 2Q7Dx3 bio rep 1	7.42826	2.08485	8.75728	5.46337	11.2821	2.93285	8.65471	10.7098	9.53442	7.05755	8.07581	12.7988	6.88187	3.46337	7.67582	8.31751	5.59582	0.762926	7.76855	10.8073	8.90758	3.76293	8.44943	3.93285	8.19338	8.541	8.13361	6.66982	12.8272	9.19755	3.08485	8.01559	5.12048	4.62091	3.76293	4.85039	9.12048	8.77135	5.54429	7.87145	2.57028	7.74021	4.34789	9.91901	10.541	6.66982	7.90758	6.91267	9.09832
PC14374 150 mg/kg 2Q7Dx3 bio rep 2	7.57086	2.42402	9.0761	4.74595	11.0466	3.20163	8.76641	10.4344	9.35476	5.72519	7.97422	12.7076	7.62789	2.42402	7.98299	8.68813	5.72519	2.42402	7.70413	10.5861	8.79657	3.93859	8.48085	3.70413	8.18652	8.51148	8.13236	6.37155	12.4332	9.03452	3.70413	7.94309	5.78659	4.42402	3.86459	5.52355	9.06168	8.89743	5.49931	7.33776	0.616664	7.925	4.14023	9.80154	10.4103	6.83583	8.37822	7.49931	8.94534
PC14374 150 mg/kg 2Q7Dx3 bio rep 3	7.33484	2.86091	10.0084	5.47234	11.2599	3.01291	8.46906	10.6553	9.6232	5.84073	7.88081	12.4411	7.65676	2.69098	8.00839	8.79164	5.15041	3.39142	7.76244	10.8672	8.43917	4.01291	8.30201	3.86091	8.11305	8.46247	8.0219	6.30569	12.3574	8.99704	1.27594	7.93891	5.73537	3.59787	4.01291	5.99476	9.54585	8.77579	5.49834	7.49834	0.69098	7.67397	4.59787	9.32398	10.3749	6.54896	8.2494	7.29831	9.55207
PC14374 150 mg/kg 2Q7Dx3 bio rep 4	7.33687	1.80082	9.51094	4.90516	11.3384	2.06386	8.55571	10.3546	9.35541	5.98669	7.74568	12.4488	7.77351	1.80082	8.28625	8.66625	5.0936	3.06386	7.72682	10.5082	8.53146	4.17933	8.33998	3.17933	8.55303	8.25038	8.02193	5.60818	12.2784	8.7173	1.80082	8.08992	6.01805	5.40963	3.06386	6.16539	9.11733	8.78496	4.83645	6.9301	2.28625	7.85393	4.23378	9.57429	10.454	6.51232	8.38578	7.40963	9.20851
PC14374 150 mg/kg 2Q7Dx3 bio rep 5	7.52965	1.8858	8.70598	5.34523	11.2483	3.05572	8.74998	10.9172	9.68831	6.07562	8.31625	12.9285	6.09525	3.47076	7.6069	8.38962	7.32043	2.47076	7.79869	10.9384	9.1712	4.40936	8.39359	4.05572	8.08547	8.75616	7.99432	7.1712	12.8215	9.42107	3.34523	8.07562	4.83999	4.58624	3.47076	4.40936	9.39359	8.88298	5.74378	7.79869	1.8858	7.79269	3.79269	9.80913	10.2212	6.50051	7.28668	6.5723	9.21895
PC14374 300 mg/kg 2Q7Dx2 bio rep 1	7.35059	3.25256	8.47656	6.46201	11.4626	4.05991	8.76826	11.1699	10.2111	7.85989	8.61888	13.4545	6.76035	2.57449	8.28047	8.07274	7.85247	2.83752	7.56544	10.1684	9.75837	4.05991	8.50049	5.11054	8.69964	9.2384	7.72829	8.2241	12.3591	10.1579	5.00745	8.25818	4.77612	3.25256	2.83752	4.77612	9.56544	9.13214	6.11054	8.31326	1.83752	7.6276	4.50049	9.80907	9.6577	6.27493	7.93204	5.42248	9.126
PC14374 300 mg/kg 2Q7Dx2 bio rep 2	7.29272	2.45478	8.09285	6.34231	11.4002	3.30278	8.7065	10.8333	10.0636	7.61667	8.47715	13.2658	6.60859	3.45478	7.99083	8.51656	7.4727	2.71781	7.79106	10.6387	9.80174	4.59228	8.486	4.94021	8.26728	9.0307	7.93375	7.81233	12.8385	9.8844	4.45478	8.36647	4.94021	2.13285	3.59228	4.03974	9.33498	8.87769	5.96574	8.22031	2.13285	7.8944	3.83329	10.0307	10.1343	6.73276	7.71028	6.22031	9.45026
PC14374 300 mg/kg 2Q7Dx2 bio rep 3	7.44881	2.85386	8.39818	6.2689	11.5421	3.72833	8.72833	11.0412	10.2899	7.83114	8.75674	13.3875	6.69517	2.2689	8.01037	8.18179	7.72011	3.2689	7.67829	10.1622	9.82349	3.59083	8.62645	5.85386	8.44881	9.12377	7.8158	8.19964	12.8553	10.2633	4.51683	8.45873	5.59083	2.59083	3.59083	5.47835	9.65476	9.06006	6.07626	8.15764	1.85386	7.62645	4.17579	10.1238	9.74463	6.45873	7.83876	5.5543	9.38784
PC14374 300 mg/kg 2Q7Dx2 bio rep 4	7.51351	2.57805	9.19276	6.77969	11.4078	3.84109	8.50405	11.6076	10.3262	8.9356	9.08267	13.5064	5.74798	1.84109	8.12031	8.19864	8.1141	3.06348	7.54153	10.1645	9.68239	3.84109	8.6355	4.95656	8.25612	9.4558	7.25612	7.73994	12.3329	10.3155	3.25612	8.25048	4.34359	2.84109	4.34359	3.95656	10.0715	9.14487	6.63116	8.16301	1.84109	7.81837	4.16301	9.9738	9.94787	6.61368	7.71556	5.46558	9.14487
PC14374 300 mg/kg 2Q7Dx2 bio rep 5	7.55537	3.85493	9.04627	6.59743	11.3833	3.73945	8.81627	11.4764	10.3017	8.33936	8.62209	13.3942	6.67805	2.96184	8.0793	8.17686	7.78385	3.47642	7.87559	10.1116	9.48988	4.06138	8.46283	4.61392	8.44911	9.35661	7.48541	7.92928	12.0523	10.3394	3.32441	8.49434	5.36394	3.32441	3.73945	4.73945	9.91604	9.24989	6.45827	8.23664	0.154489	7.77654	3.61392	9.62209	9.67805	6.67805	8.06738	5.79835	9.30169
PC14374 300 mg/kg 2Q7Dx3 bio rep 1	7.6337	2.04124	8.38997	6.32665	11.4287	2.8486	8.6633	10.4997	9.7295	6.96011	7.98961	13.1566	7.01852	2.04124	8.27006	8.72073	6.17053	3.21117	8.16019	10.3197	9.49863	4.36317	8.42062	4.6851	8.2507	8.58428	7.88045	6.65595	12.7299	9.57846	2.8486	8.43356	6.08564	3.21117	3.94814	6.36317	9.11806	9.04406	5.08564	8.19606	1.04124	7.71367	4.43356	9.40099	10.0925	7.75549	7.88045	7.52506	9.5351
PC14374 300 mg/kg 2Q7Dx3 bio rep 2	7.83325	3.01733	8.6023	5.92422	11.2676	3.01733	8.47676	10.8836	9.76999	6.92422	8.41536	13.3075	6.23973	2.01733	7.68976	8.25892	6.7543	2.01733	7.48765	10.1839	9.37195	3.01733	8.30274	4.33926	7.97927	8.74525	7.82469	7.64182	12.2857	9.82039	4.6803	8.14662	4.95593	4.6023	4.01733	4.6023	9.29346	8.95201	6.16029	7.93222	0.432371	7.58212	3.23973	9.51452	10.0744	7.4436	7.37489	7.1048	8.96765
PC14374 300 mg/kg 2Q7Dx3 bio rep 3	8.3527	2.69653	9.0591	5.34861	10.9846	3.0591	8.74715	9.82434	8.92535	6.79606	8.02873	12.9546	7.37299	1.47414	7.72838	8.42056	5.61709	2.69653	8.0236	9.92122	8.87786	4.1371	8.86645	1.88917	7.99246	8.22902	8.14184	4.41274	12.788	9.02873	1.47414	7.98721	5.31544	3.47414	3.47414	4.47414	8.90319	8.91431	5.17458	7.12758	-0.110826	7.86072	4.47414	9.52217	10.2986	8.1371	7.72206	7.38103	9.2379
PC14374 300 mg/kg 2Q7Dx3 bio rep 4	7.83592	2.84724	8.66102	5.09517	11.0737	2.16917	8.57175	10.0172	8.72682	6.51967	7.97136	12.8971	7.35503	3.01716	7.46195	8.57856	5.77798	2.65459	7.81302	9.50724	9.13726	4.16917	8.61542	3.75413	8.08086	8.33508	8.41329	5.84724	12.6819	8.74811	2.16917	7.90252	6.03706	1.84724	3.75413	5.13264	8.56149	8.78682	5.09517	6.82452	-0.15276	7.78975	3.54768	9.34309	10.2619	7.46195	7.5546	7.77205	9.41139
PC14374 300 mg/kg 2Q7Dx3 bio rep 5	8.19737	3.01037	9.26371	5.06099	10.8737	2.20301	8.39284	10.1789	8.88601	6.24741	8.20864	13.1808	7.47914	1.20301	7.71871	8.33744	5.93093	2.20301	7.81772	9.34512	8.88249	2.52494	8.80293	3.52494	8.27448	8.44619	8.18601	5.37294	12.594	9.03906	2.52494	8.07338	5.52494	3.52494	3.37294	4.72658	8.9778	8.91726	5.62928	6.78798	0.203014	7.83964	4.01037	9.45804	10.2433	7.93772	7.96457	7.41247	9.14259
	ALL - normalized linear count data
Sample Detail	Sesn2-mRNA	Vtcn1-mRNA	Ifit2-mRNA	Il1rn-mRNA	Eno1-mRNA	Gzme-mRNA	Map3k5-mRNA	Irf1-mRNA	Nlrc5-mRNA	Ccl1-mRNA	Tlr2-mRNA	C1qa-mRNA	Hey1-mRNA	Kir3dl1-mRNA	Notch1-mRNA	Pck2-mRNA	Cd8a-mRNA	Magea3-mRNA	Pten-mRNA	Mki67-mRNA	Ptger4-mRNA	Tmem140-mRNA	Tnfsf12-mRNA	Il2-mRNA	Siglec1-mRNA	Tmem173-mRNA	Vegfb-mRNA	Zap70-mRNA	Ccl12-mRNA	Itgb2-mRNA	Ccr4-mRNA	Pkm-mRNA	Id4-mRNA	Snca-mRNA	Il6-mRNA	Mmp13-mRNA	Dtx3l-mRNA	Il6ra-mRNA	Tapbpl-mRNA	Cd244-mRNA	Wnt3a-mRNA	Axin1-mRNA	Tcf3-mRNA	Csf1-mRNA	Jun-mRNA	Mgmt-mRNA	Kdr-mRNA	Shc2-mRNA	Bnip3-mRNA
Vehicle 2Q7Dx2 bio rep 1	138.545	5.06872	363.258	94.6161	5911.82	5.06872	420.704	1723.36	804.237	143.614	437.599	10647.7	140.235	1.68957	334.536	456.185	59.1351	3.37915	119.96	3548.1	474.77	20.2749	403.808	18.5853	403.808	241.609	314.261	146.993	9392.34	1017.12	15.2062	391.981	8.44787	6.75829	23.654	33.7915	655.554	376.775	38.8602	241.609	1.68957	150.372	15.2062	1382.07	1895.7	97.9952	293.986	84.4787	1529.06
Vehicle 2Q7Dx2 bio rep 2	126.531	10.2041	371.43	60.2043	3733.69	11.2245	319.389	1254.09	897.962	176.531	279.593	5513.28	144.898	7.14288	263.266	438.777	73.4696	13.2653	216.327	2619.4	482.655	24.4899	208.164	20.4082	207.144	325.511	271.429	139.796	7030.63	692.859	19.3878	302.042	26.5307	6.12247	18.3674	24.4899	471.43	402.042	36.7348	255.103	4.08165	201.021	23.4695	993.881	1414.29	126.531	334.695	58.1635	1137.76
Vehicle 2Q7Dx2 bio rep 3	103.499	9.07886	310.497	36.3154	3464.49	7.26309	258.747	850.689	534.745	83.5255	251.484	5310.22	127.104	8.17097	195.195	455.759	44.4864	7.26309	198.827	2072.7	367.694	14.5262	247.853	8.17097	146.17	260.563	300.51	78.0782	6448.71	409.456	10.8946	298.694	25.4208	3.63154	9.98674	23.605	346.812	333.194	27.2366	113.486	4.53943	219.708	9.98674	844.334	1627.84	141.63	225.156	105.315	1655.08
Vehicle 2Q7Dx2 bio rep 4	138.978	2.57366	374.897	64.3416	4170.19	5.14733	345.729	1309.14	790.115	180.157	259.94	5779.59	138.978	8.57888	246.214	408.355	70.3468	7.72099	193.883	1851.32	416.076	13.7262	246.214	22.3051	222.193	352.592	321.708	117.531	6210.25	690.6	7.72099	318.277	32.5998	12.8683	14.5841	47.1838	488.996	350.876	44.6102	201.604	1.71578	210.183	14.5841	903.356	1625.7	113.241	303.692	141.552	2519.62
Vehicle 2Q7Dx3 bio rep 1	196.546	5.80208	273.423	73.9766	5237.83	9.42839	260.368	720.909	384.388	46.4167	166.085	4143.41	208.15	6.52734	257.467	505.507	22.4831	7.2526	205.249	1517.97	231.358	15.2305	241.512	10.8789	140.701	286.478	322.741	58.0208	3038.12	357.553	8.70313	377.861	34.8125	35.5378	55.1198	44.9661	351.026	277.049	28.2852	101.536	2.90104	204.523	19.582	753.546	1223.51	85.5807	373.509	101.536	4562.61
Vehicle 2Q7Dx3 bio rep 2	150.444	4.15974	384.776	20.1054	4277.6	6.9329	349.418	900.584	501.249	25.6517	190.655	5321.7	94.9808	4.15974	231.559	516.501	52.6901	4.85303	217.693	2493.77	281.476	15.9457	298.115	6.9329	148.364	306.434	272.463	61.7029	3734.76	481.837	6.9329	328.62	18.0256	237.799	11.7859	27.7316	452.719	463.811	32.5847	121.326	3.46645	223.24	24.2652	879.786	1484.33	108.153	230.866	90.8211	1932.2
Vehicle 2Q7Dx3 bio rep 3	145.484	8.08244	442.33	32.3297	4878.85	3.67383	308.602	802.365	616.469	27.1864	205.735	5356.45	265.986	2.2043	349.749	573.853	22.043	1.46953	220.43	1774.46	354.158	11.0215	218.961	12.491	338.728	284.355	265.986	58.7813	3990.52	473.19	4.4086	394.57	42.6165	13.9606	3.67383	64.6595	474.659	361.505	38.2079	132.258	2.93907	232.186	26.4516	1002.96	1163.87	91.1111	451.882	105.072	1227.06
Vehicle 2Q7Dx3 bio rep 4	138.778	4.2054	433.156	48.3621	3733.69	10.5135	275.454	1202.74	661.649	54.6702	213.074	5049.98	171.02	2.8036	273.351	414.232	35.045	7.009	198.355	2255.5	284.565	7.7099	234.101	13.3171	180.832	358.16	265.641	61.6792	5587.57	474.509	8.4108	310.499	30.8396	18.9243	21.7279	56.7729	435.259	321.012	39.9513	160.506	3.5045	219.382	17.5225	1017.01	1591.74	98.8269	332.227	70.7909	747.159
Vehicle 2Q7Dx3 bio rep 5	122.716	4.23157	554.336	38.7894	3179.32	7.75788	344.873	1309.67	700.325	54.3051	246.842	5324.72	81.8103	5.64209	199.589	404.115	51.4841	8.46314	168.558	2155.98	368.852	20.4526	245.431	11.9894	201.705	355.452	280.694	64.8841	5747.18	509.199	2.82105	309.61	23.9789	26.7999	5.64209	28.2105	481.694	360.389	46.5473	179.136	2.82105	220.747	21.8631	1103.73	1632.68	100.852	237.673	102.263	516.251
PC14374 150 mg/kg 2Q7Dx2 bio rep 1	169.816	7.85278	388.713	52.0247	2617.92	7.85278	347.486	1403.69	770.554	110.921	324.909	7254.01	87.3622	5.88959	183.559	296.443	94.2334	5.88959	231.657	1606.88	698.898	11.7792	340.614	20.6136	281.719	403.437	255.215	144.295	6944.81	642.947	12.7608	252.271	36.3191	34.3559	4.90799	23.5584	572.272	477.057	45.1535	238.528	0.981598	270.921	18.6504	1060.13	1250.56	106.994	222.823	106.013	713.622
PC14374 150 mg/kg 2Q7Dx2 bio rep 2	198.249	9.81432	372.944	52.9973	2826.52	10.7958	399.443	1828.41	817.533	150.159	340.557	8884.9	114.828	6.87002	233.581	351.353	96.1803	17.6658	169.788	1345.54	647.745	13.74	338.594	21.5915	260.079	451.459	241.432	133.475	5877.8	719.39	11.7772	319.947	35.3315	57.9045	14.7215	38.2758	627.135	439.681	50.053	209.045	4.90716	253.209	9.81432	1021.67	1256.23	107.958	289.522	75.5703	637.931
PC14374 150 mg/kg 2Q7Dx2 bio rep 3	133.728	6.74261	276.447	76.4162	2768.96	6.74261	416.918	1811.51	1069.83	286.561	337.13	8790.11	70.7974	11.2377	215.763	306.789	162.946	28.0942	227.001	1682.28	738.316	22.4754	252.848	40.4557	421.413	454.002	229.249	234.868	7939.42	915.871	23.5991	323.645	30.3417	8.99014	15.7328	14.609	649.538	494.458	57.3122	375.339	6.74261	220.259	15.7328	1048.48	894.519	101.139	198.907	66.3023	591.102
PC14374 150 mg/kg 2Q7Dx2 bio rep 4	188.39	5.4213	333.41	65.0556	2805.52	8.13194	445.902	2093.98	1284.85	303.593	420.15	8953.27	81.3194	4.06597	233.116	349.674	169.416	5.4213	218.207	1480.01	730.52	20.3299	340.186	39.3044	302.237	464.876	265.644	227.694	8385.39	932.463	13.5532	315.791	32.5278	5.4213	9.48727	12.1979	685.794	567.881	55.5683	386.267	4.06597	257.512	14.9086	1133.05	1288.91	132.822	229.05	40.6597	666.819
PC14374 150 mg/kg 2Q7Dx2 bio rep 5	152.162	2.02883	257.661	63.9081	3269.46	7.1009	348.958	1426.27	804.43	126.802	336.785	8262.4	91.2973	7.1009	291.137	383.449	86.2252	6.08648	235.344	1673.78	674.585	18.2595	333.742	23.3315	398.665	429.097	224.186	180.566	6978.15	759.796	18.2595	334.757	34.4901	3.04324	4.05766	14.2018	513.294	463.587	56.8072	227.229	4.05766	277.949	19.2739	1090.5	1149.33	90.2829	182.595	134.917	516.337
PC14374 150 mg/kg 2Q7Dx3 bio rep 1	172.238	4.24232	432.717	44.1201	2490.24	7.63618	403.021	1674.87	741.558	133.209	269.812	7125.4	117.937	11.03	204.48	319.023	48.3625	1.69693	218.055	1791.96	480.231	13.5754	349.567	15.2724	292.72	372.476	280.842	101.816	7267.1	587.137	8.48464	258.782	34.787	24.6055	13.5754	28.8478	556.593	436.959	46.6655	234.176	5.93925	213.813	20.3631	968.098	1489.9	101.816	240.115	120.482	548.108
PC14374 150 mg/kg 2Q7Dx3 bio rep 2	190.132	5.36664	539.731	26.8332	2115.22	9.19995	435.464	1383.83	654.73	52.8997	251.465	6689.13	197.799	5.36664	252.999	412.465	52.8997	5.36664	208.532	1537.16	444.664	15.3333	357.265	13.0333	291.332	364.931	280.599	82.7996	5530.7	524.397	13.0333	246.099	55.1997	21.4666	14.5666	45.9998	534.364	476.864	45.2331	161.766	1.53333	243.032	17.6332	892.395	1360.83	114.233	332.732	180.932	492.964
PC14374 150 mg/kg 2Q7Dx3 bio rep 3	161.438	7.26471	1029.97	44.3955	2452.24	8.0719	354.356	1612.77	788.625	57.3105	235.7	5560.73	201.798	6.45752	257.494	443.147	35.5164	10.4935	217.134	1867.84	347.092	16.1438	315.611	14.5294	276.866	352.742	259.915	79.1046	5247.54	510.951	2.42157	245.386	53.2746	12.1079	16.1438	63.768	747.458	438.304	45.2026	180.811	1.61438	204.219	24.2157	640.909	1327.83	93.6341	304.311	157.402	750.687
PC14374 150 mg/kg 2Q7Dx3 bio rep 4	161.666	3.48419	729.588	29.964	2589.45	4.18102	376.292	1309.36	655.027	63.4122	214.626	5590.72	218.807	3.48419	312.183	406.256	34.145	8.36205	211.838	1456.39	370.021	18.1178	324.029	9.05888	375.595	304.518	259.92	48.7786	4967.75	420.89	3.48419	272.463	64.8059	42.5071	8.36205	71.7742	555.379	441.098	28.5703	121.946	4.87786	231.35	18.8146	762.34	1402.73	91.2857	334.482	170.028	591.615
PC14374 150 mg/kg 2Q7Dx3 bio rep 5	184.779	3.69557	417.6	40.6513	2432.61	8.31504	430.534	1933.71	825.037	67.4442	318.743	7795.81	68.3681	11.0867	194.941	335.373	159.834	5.54336	222.658	1962.35	576.509	21.2495	336.297	16.6301	271.625	432.382	254.995	144.127	7238.7	685.529	10.1628	269.777	28.6407	24.0212	11.0867	21.2495	672.594	472.109	53.5858	222.658	3.69557	221.734	13.8584	897.1	1193.67	90.5415	156.138	95.161	595.911
PC14374 300 mg/kg 2Q7Dx2 bio rep 1	163.211	9.53055	356.204	88.1576	2822.23	16.6785	436.023	2304.01	1185.36	232.307	393.135	11225.8	108.41	5.95659	310.934	269.238	231.116	7.14791	189.42	1150.81	866.089	16.6785	362.161	34.5482	415.77	603.999	212.055	299.021	5253.72	1142.47	32.1656	306.169	27.4003	9.53055	7.14791	27.4003	757.679	561.111	69.0965	318.082	3.57396	197.759	22.6351	897.063	807.714	77.4357	244.22	42.8875	558.729
PC14374 300 mg/kg 2Q7Dx2 bio rep 2	156.794	5.4823	273.018	81.138	2702.77	9.86813	417.751	1824.51	1070.14	196.266	356.349	9849.49	97.5849	10.9646	254.379	366.217	177.626	6.57875	221.485	1594.25	892.518	24.1221	358.542	30.7009	308.105	523.011	244.51	224.774	7324.35	945.148	21.9292	330.034	30.7009	4.38584	12.061	16.4469	645.814	470.381	62.4982	298.237	4.38584	237.932	14.254	1046.02	1123.87	106.357	209.424	74.5592	699.541
PC14374 300 mg/kg 2Q7Dx2 bio rep 3	174.709	7.22934	337.369	77.113	2982.1	13.2538	424.121	2107.35	1251.88	227.724	432.555	10716.3	103.621	4.81956	257.846	290.378	210.856	9.63912	204.831	1145.85	906.077	12.0489	395.204	57.8347	349.418	557.864	225.314	293.993	7410.07	1228.99	22.8929	351.828	48.1956	6.02445	12.0489	44.5809	806.071	533.766	67.4738	285.559	3.61467	197.602	18.0733	1115.73	857.882	87.957	228.929	46.9907	669.919
PC14374 300 mg/kg 2Q7Dx2 bio rep 4	182.723	5.97133	585.19	109.872	2716.95	14.3312	363.057	3120.62	1283.84	489.649	542.197	11636.9	53.7419	3.5828	278.264	293.789	277.07	8.35986	186.305	1147.69	821.655	14.3312	397.69	31.0509	305.732	702.228	152.866	213.774	5159.23	1274.28	9.55412	304.538	20.3025	7.16559	20.3025	15.5255	1076.03	566.082	99.124	286.624	3.5828	225.716	17.914	1005.57	987.658	97.9298	210.191	44.1878	566.082
PC14374 300 mg/kg 2Q7Dx2 bio rep 5	188.102	14.4694	528.688	96.8334	2671.27	13.3563	450.776	2849.35	1262.17	323.891	394.012	10766.3	102.399	7.79119	270.466	289.387	220.379	11.1303	234.849	1106.35	719.016	16.6954	352.83	24.4866	349.491	655.573	179.197	243.753	4247.31	1295.56	10.0172	360.621	41.182	10.0172	13.3563	26.7127	966.108	608.826	87.9292	301.63	1.11303	219.266	12.2433	788.024	819.188	102.399	268.24	55.6514	631.087
PC14374 300 mg/kg 2Q7Dx3 bio rep 1	198.597	4.11601	335.454	80.2621	2756.69	7.20301	405.427	1447.8	848.926	124.509	254.163	9131.36	129.654	4.11601	308.7	421.891	72.0301	9.26101	286.062	1278.02	723.388	20.58	342.657	25.725	304.584	383.818	235.641	100.842	6793.47	764.548	7.20301	345.744	67.9141	9.26101	15.435	82.3201	555.661	527.878	33.957	293.265	2.058	209.916	21.609	676.054	1091.77	216.09	235.641	184.191	741.91
PC14374 300 mg/kg 2Q7Dx3 bio rep 2	228.057	8.0967	388.641	60.7252	2465.44	8.0967	356.255	1889.23	873.094	121.45	341.411	10138.4	75.5692	4.04835	206.466	306.325	107.956	4.04835	179.477	1163.23	662.58	8.0967	315.771	20.2417	252.347	429.125	226.707	199.718	4992.96	904.131	25.6395	283.384	31.0373	24.2901	16.1934	24.2901	627.494	495.248	71.5208	244.25	1.34945	191.622	9.44614	731.401	1078.21	174.079	165.982	137.644	500.646
PC14374 300 mg/kg 2Q7Dx3 bio rep 3	326.898	6.4824	533.409	40.7465	2026.21	8.33452	429.691	906.61	486.18	111.127	261.148	7938.17	165.764	2.77817	212.067	342.641	49.0811	6.4824	260.222	969.582	470.437	17.5951	466.733	3.70423	254.666	300.043	282.448	21.2993	7072.3	522.297	2.77817	253.74	39.8205	11.1127	11.1127	22.2254	478.772	482.476	36.1162	139.835	0.926058	232.44	22.2254	735.29	1259.44	281.522	211.141	166.69	603.79
PC14374 300 mg/kg 2Q7Dx3 bio rep 4	228.48	7.19622	404.788	34.1821	2155.27	4.49764	380.5	1036.26	423.678	91.7518	250.968	7628	163.714	8.09575	176.307	382.299	54.8712	6.29669	224.882	727.718	563.104	17.9906	392.194	13.4929	270.758	322.93	340.921	57.5698	6571.05	429.974	4.49764	239.274	65.6655	3.59811	13.4929	35.0816	377.802	441.668	34.1821	113.341	0.899528	221.284	11.6939	649.459	1227.86	176.307	188.001	218.585	680.943
PC14374 300 mg/kg 2Q7Dx3 bio rep 5	293.531	8.0577	614.688	33.3819	1876.29	4.6044	336.121	1159.16	473.102	75.9726	295.833	9285.93	178.421	2.3022	210.651	323.459	61.0083	4.6044	225.616	650.372	471.951	5.7555	446.627	11.511	309.646	348.783	291.228	41.4396	6182.56	526.053	5.7555	269.358	46.044	11.511	10.3599	26.4753	504.182	483.462	49.4973	110.506	1.1511	229.069	16.1154	703.322	1212.11	245.184	249.789	170.363	565.19
[truncated: 730 more columns]

## Sheet: 2Dose.DE_Treatment1-vs-Vehicle
	Log2 fold change	std error (log2)	Lower confidence limit (log2)	Upper confidence limit (log2)	Linear fold change	Lower confidence limit (linear)	Upper confidence limit (linear)	P-value	BY.p.value	method	Gene.sets	probe.ID
Adgre1-mRNA	0.934	0.124	0.69	1.18	1.91	1.61	2.26	1.87e-08	6.36e-05	lm.nb	Signaling by GPCR	NM_010130.1:995
Csf1r-mRNA	0.816	0.111	0.598	1.03	1.76	1.51	2.05	2.9e-08	6.36e-05	loglinear	Signaling by Interleukins	NM_001037859.1:3655
Nfatc2-mRNA	1.04	0.148	0.747	1.33	2.05	1.68	2.51	7.19e-08	0.000105	lm.nb		NM_001136073.2:5160
Apoe-mRNA	1.06	0.154	0.753	1.36	2.08	1.69	2.56	1.13e-07	0.000124	lm.nb	Metabolism, Metabolism of proteins, Signaling by GPCR, Transport of small molecules, Vesicle-mediated transport	NM_001305844.1:100
Pik3cg-mRNA	0.747	0.115	0.521	0.973	1.68	1.44	1.96	3.11e-07	0.000273	lm.nb	Hemostasis, Metabolism, Signaling by GPCR	NM_001146200.1:3414
Eif4ebp1-mRNA	-0.464	0.0767	-0.614	-0.313	0.725	0.653	0.805	1.08e-06	0.000788	loglinear	Metabolism of proteins, mTOR signalling	NM_007918.3:554
Mrc1-mRNA	0.752	0.126	0.506	0.999	1.68	1.42	2	1.31e-06	0.00082	lm.nb	Class I MHC mediated antigen processing & presentation	NM_008625.2:3316
H2-Q2-mRNA	2.15	0.369	1.43	2.87	4.43	2.69	7.32	2.02e-06	0.00111	lm.nb	Class I MHC mediated antigen processing & presentation, Immunoregulatory interactions between a Lymphoid and a non-Lymphoid cell, Neutrophil degranulation	NM_010392.2:472
Ccl8-mRNA	1.41	0.251	0.921	1.9	2.66	1.89	3.74	3.46e-06	0.00161	lm.nb		NM_021443.2:150
Hes1-mRNA	-1.14	0.203	-1.54	-0.743	0.454	0.344	0.598	3.66e-06	0.00161	lm.nb		NM_008235.2:1041
Csf3r-mRNA	1.1	0.203	0.706	1.5	2.15	1.63	2.83	6.05e-06	0.00242	lm.nb		NM_001252651.1:1294
Ldha-mRNA	-0.646	0.121	-0.883	-0.409	0.639	0.542	0.753	8.07e-06	0.00281	lm.nb	Metabolism	NM_010699.2:1354
C1qb-mRNA	0.577	0.108	0.365	0.789	1.49	1.29	1.73	8.33e-06	0.00281	loglinear	Complement cascade	NM_009777.2:865
Casp3-mRNA	-0.548	0.104	-0.752	-0.345	0.684	0.594	0.787	9.44e-06	0.00296	lm.nb	p53 Signaling Pathway, Programmed Cell Death, Signaling by Interleukins, Signaling by Receptor Tyrosine Kinases	NM_009810.3:565
Tlr8-mRNA	0.613	0.117	0.383	0.844	1.53	1.3	1.79	1.13e-05	0.00332	lm.nb	Toll-Like Receptors Cascades	NM_133212.2:110
Cd1d1-mRNA	-0.693	0.135	-0.958	-0.428	0.619	0.515	0.743	1.48e-05	0.00396	lm.nb		NM_007639.3:1340
Ifngr1-mRNA	0.581	0.114	0.359	0.804	1.5	1.28	1.75	1.53e-05	0.00396	lm.nb	Interferon Signaling	NM_010511.2:984
Eno1-mRNA	-0.599	0.118	-0.831	-0.368	0.66	0.562	0.775	1.73e-05	0.00413	lm.nb		NM_023119.2:47
Gpsm3-mRNA	0.616	0.122	0.378	0.854	1.53	1.3	1.81	1.78e-05	0.00413	lm.nb	Signaling by GPCR	NM_134116.5:978
Tmem173-mRNA	0.576	0.115	0.351	0.8	1.49	1.28	1.74	2.01e-05	0.00442	lm.nb	Neutrophil degranulation	NM_028261.1:1792
Map3k8-mRNA	0.734	0.148	0.443	1.02	1.66	1.36	2.03	2.43e-05	0.00492	lm.nb	Costimulation by the CD28 family, Signaling by Interleukins, Toll-Like Receptors Cascades	NM_007746.2:1710
Icosl-mRNA	0.731	0.148	0.442	1.02	1.66	1.36	2.03	2.47e-05	0.00492	lm.nb	Costimulation by the CD28 family	NM_015790.3:349
Ikzf1-mRNA	0.718	0.146	0.431	1.01	1.65	1.35	2.01	2.81e-05	0.00536	lm.nb		NM_009578.2:1716
Ptger4-mRNA	0.682	0.142	0.403	0.96	1.6	1.32	1.95	3.84e-05	0.00657	lm.nb		NM_001136079.1:2605
Cdk1-mRNA	-1.37	0.287	-1.94	-0.813	0.386	0.261	0.569	3.85e-05	0.00657	lm.nb	Cell Cycle, Gene expression (Transcription), MAPK family signaling cascades, Metabolism of proteins, p53 Signaling Pathway, Transcriptional Regulation by p53	NM_007659.3:2538
Brca1-mRNA	-0.995	0.208	-1.4	-0.588	0.502	0.378	0.665	3.96e-05	0.00657	lm.nb	Cell Cycle, DNA Repair, Gene expression (Transcription), Metabolism of proteins, Mus musculus biological processes	NM_009764.3:3158
Ccl25-mRNA	-0.919	0.192	-1.3	-0.542	0.529	0.407	0.687	4.04e-05	0.00657	lm.nb	Signaling by GPCR	NM_009138.3:626
Bnip3-mRNA	-1.47	0.309	-2.08	-0.865	0.361	0.237	0.549	4.34e-05	0.0068	lm.nb		NM_009760.4:1108
Jun-mRNA	-0.498	0.105	-0.704	-0.291	0.708	0.614	0.817	4.71e-05	0.00713	lm.nb	Cellular responses to external stimuli, Fc epsilon receptor (FCERI) signaling, Signaling by Interleukins, Toll-Like Receptors Cascades	NM_010591.2:2212
Glul-mRNA	0.636	0.135	0.371	0.9	1.55	1.29	1.87	5.03e-05	0.00737	lm.nb	Metabolism	NM_008131.3:2145
Nras-mRNA	-0.407	0.0873	-0.578	-0.236	0.754	0.67	0.849	5.69e-05	0.00806	loglinear	C-type lectin receptors (CLRs), DAP12 interactions, Developmental Biology, Fc epsilon receptor (FCERI) signaling, Hemostasis, MAPK family signaling cascades, Neutrophil degranulation, Signaling by GPCR, Signaling by Receptor Tyrosine Kinases, Signaling by the B Cell Receptor (BCR)	NM_010937.2:3665
Tgfbr2-mRNA	0.382	0.0823	0.221	0.544	1.3	1.17	1.46	5.97e-05	0.00819	loglinear	Signaling by TGF-beta family members	NM_009371.3:786
Snai1-mRNA	-0.852	0.185	-1.21	-0.489	0.554	0.431	0.712	6.58e-05	0.00875	lm.nb		NM_011427.2:910
Prkca-mRNA	-0.56	0.122	-0.8	-0.321	0.678	0.575	0.801	7.08e-05	0.00914	lm.nb	Cell Cycle, Developmental Biology, Extracellular matrix organization, Hemostasis, Intracellular signaling by second messengers, Metabolism, Signaling by GPCR, Signaling by Receptor Tyrosine Kinases, Signaling by WNT	NM_011101.3:6965
Jak3-mRNA	0.875	0.192	0.498	1.25	1.83	1.41	2.38	7.74e-05	0.00971	lm.nb	Hemostasis, MAPK family signaling cascades, Signaling by GPCR, Signaling by Interleukins	NM_010589.6:360
Tigit-mRNA	1.81	0.401	1.03	2.6	3.52	2.04	6.07	8.41e-05	0.01	lm.nb		NM_001146325.1:730
H2-DMa-mRNA	0.886	0.196	0.502	1.27	1.85	1.42	2.41	8.45e-05	0.01	lm.nb	MHC class II antigen presentation	NM_010386.4:1295
Nbn-mRNA	-0.339	0.0752	-0.486	-0.191	0.791	0.714	0.876	8.81e-05	0.0101	loglinear	Cell Cycle, Cellular responses to external stimuli, DNA Repair, Gene expression (Transcription)	NM_013752.3:1315
Nfam1-mRNA	0.615	0.137	0.347	0.883	1.53	1.27	1.84	8.96e-05	0.0101	lm.nb	Neutrophil degranulation	NM_028728.2:390
Egr1-mRNA	-0.743	0.166	-1.07	-0.416	0.598	0.477	0.749	0.0001	0.011	lm.nb		NM_007913.5:2202
Axin1-mRNA	0.387	0.0871	0.216	0.558	1.31	1.16	1.47	0.000104	0.0112	loglinear	Metabolism of proteins, Signaling by WNT	NM_001159598.1:2450
Cdkn1c-mRNA	-1.36	0.306	-1.95	-0.756	0.391	0.258	0.592	0.000108	0.0113	lm.nb	Cell Cycle	NM_009876.3:1240
Syk-mRNA	0.557	0.126	0.31	0.804	1.47	1.24	1.75	0.000112	0.0114	lm.nb	DAP12 interactions, Fc epsilon receptor (FCERI) signaling, Hemostasis, Signaling by Interleukins, Signaling by the B Cell Receptor (BCR)	NM_001198977.1:2064
Pirb-mRNA	0.842	0.191	0.468	1.22	1.79	1.38	2.32	0.000114	0.0114	lm.nb		NM_011095.2:2040
Fanca-mRNA	-1.05	0.239	-1.52	-0.584	0.482	0.349	0.667	0.000118	0.0115	lm.nb	DNA Repair	NM_016925.3:208
Lyz1-mRNA	0.592	0.136	0.326	0.858	1.51	1.25	1.81	0.000131	0.0125	lm.nb	Neutrophil degranulation	NM_013590.3:1060
Brca2-mRNA	-0.742	0.171	-1.08	-0.407	0.598	0.474	0.754	0.00014	0.0131	lm.nb	DNA Repair, Mus musculus biological processes	NM_009765.3:1684
Ly6c1-mRNA	0.934	0.216	0.51	1.36	1.91	1.42	2.56	0.000149	0.0137	lm.nb		NM_010741.3:51
Fcer1a-mRNA	1.87	0.433	1.02	2.71	3.64	2.02	6.56	0.000152	0.0137	lm.nb	Fc epsilon receptor (FCERI) signaling	NM_010184.1:114
Rad51-mRNA	-0.647	0.153	-0.946	-0.348	0.639	0.519	0.786	0.000186	0.0161	lm.nb	DNA Repair, Mus musculus biological processes	NM_011234.4:195
Pdgfrb-mRNA	-1.05	0.248	-1.54	-0.565	0.482	0.344	0.676	0.00019	0.0161	lm.nb	Intracellular signaling by second messengers, MAPK family signaling cascades, Signaling by Receptor Tyrosine Kinases	NM_001146268.1:1435
Epm2aip1-mRNA	-0.521	0.123	-0.762	-0.279	0.697	0.59	0.824	0.000194	0.0161	lm.nb		NM_175266.4:3112
Cd48-mRNA	0.524	0.124	0.281	0.768	1.44	1.22	1.7	0.000195	0.0161	lm.nb	Hemostasis	NM_007649.4:370
Smad5-mRNA	-0.437	0.104	-0.64	-0.234	0.739	0.642	0.85	0.000198	0.0161	lm.nb	Signaling by TGF-beta family members	NM_008541.2:2630
Gadd45a-mRNA	-0.644	0.153	-0.944	-0.343	0.64	0.52	0.788	0.00021	0.0167	lm.nb	Gene expression (Transcription), p53 Signaling Pathway, Transcriptional Regulation by p53	NM_007836.1:654
Cpa3-mRNA	1.72	0.409	0.914	2.52	3.29	1.88	5.73	0.000213	0.0167	lm.nb	Metabolism of proteins	NM_007753.2:101
Il18bp-mRNA	0.927	0.222	0.493	1.36	1.9	1.41	2.57	0.000217	0.0167	lm.nb	Signaling by Interleukins	NM_010531.1:188
Eomes-mRNA	1.37	0.328	0.724	2.01	2.58	1.65	4.03	0.000227	0.0172	lm.nb		NM_010136.2:2665
Pik3r1-mRNA	0.474	0.115	0.248	0.7	1.39	1.19	1.62	0.000273	0.0203	loglinear	Costimulation by the CD28 family, DAP12 interactions, Developmental Biology, Fc epsilon receptor (FCERI) signaling, Hemostasis, Intracellular signaling by second messengers, Metabolism, Signaling by GPCR, Signaling by Interleukins, Signaling by Receptor Tyrosine Kinases, Signaling by the B Cell Receptor (BCR), TCR signaling	NM_001077495.1:5725
Stc1-mRNA	-1.36	0.332	-2.01	-0.707	0.39	0.248	0.613	0.000286	0.0208	lm.nb		NM_009285.3:2085
Blm-mRNA	-0.643	0.158	-0.952	-0.334	0.64	0.517	0.794	0.000297	0.0208	lm.nb	Cell Cycle, DNA Repair, Gene expression (Transcription), Metabolism of proteins, Mus musculus biological processes	NM_001042527.2:264
Tlr9-mRNA	0.801	0.196	0.415	1.19	1.74	1.33	2.27	0.000297	0.0208	lm.nb	Signaling by Receptor Tyrosine Kinases, Toll-Like Receptors Cascades	NM_031178.2:1801
Chek1-mRNA	-0.656	0.161	-0.971	-0.34	0.635	0.51	0.79	0.000298	0.0208	lm.nb	Cell Cycle, DNA Repair, Gene expression (Transcription), p53 Signaling Pathway, Signaling by Receptor Tyrosine Kinases	NM_007691.5:1220
Dll4-mRNA	-1.16	0.287	-1.72	-0.599	0.447	0.303	0.66	0.000318	0.0216	lm.nb	Signaling by NOTCH	NM_019454.3:2640
Fcgr2b-mRNA	0.6	0.148	0.309	0.891	1.52	1.24	1.85	0.000327	0.0216	lm.nb	Neutrophil degranulation	NM_001077189.1:1225
Tnfsf13-mRNA	0.633	0.157	0.326	0.94	1.55	1.25	1.92	0.000328	0.0216	loglinear	TNFR2 non-canonical NF-kB pathway	NM_023517.2:177
P4ha1-mRNA	-0.67	0.166	-0.995	-0.345	0.629	0.502	0.787	0.000329	0.0216	lm.nb	Extracellular matrix organization	NM_011030.1:1675
Notch2-mRNA	0.525	0.13	0.269	0.78	1.44	1.21	1.72	0.00034	0.0216	lm.nb		NM_010928.1:5110
Fcgr3-mRNA	0.504	0.125	0.259	0.75	1.42	1.2	1.68	0.000341	0.0216	lm.nb	Neutrophil degranulation	NM_010188.5:1175
Cd38-mRNA	0.613	0.153	0.314	0.912	1.53	1.24	1.88	0.000344	0.0216	lm.nb	Metabolism	NM_007646.4:1490
Pdk1-mRNA	-0.726	0.181	-1.08	-0.371	0.605	0.473	0.773	0.000356	0.022	lm.nb	Metabolism	NM_172665.5:2330
Elob-mRNA	-0.407	0.104	-0.611	-0.204	0.754	0.655	0.868	0.000454	0.0277	loglinear	Cellular responses to external stimuli, Class I MHC mediated antigen processing & presentation, Gene expression (Transcription), Metabolism of proteins, Transcriptional Regulation by p53	NM_026305.2:135
Mki67-mRNA	-0.701	0.18	-1.05	-0.35	0.615	0.482	0.785	0.000473	0.0285	lm.nb		NM_001081117.2:4330
Irf2-mRNA	0.416	0.107	0.207	0.626	1.33	1.15	1.54	0.000484	0.0287	loglinear	Hemostasis	NM_008391.4:1900
Ccnd3-mRNA	0.479	0.123	0.237	0.721	1.39	1.18	1.65	0.000511	0.0297	loglinear	Cell Cycle, Gene expression (Transcription), MAPK family signaling cascades, p53 Signaling Pathway	NM_007632.2:1311
Col11a1-mRNA	-1.4	0.362	-2.11	-0.694	0.378	0.231	0.618	0.000514	0.0297	lm.nb	Extracellular matrix organization, Signaling by Receptor Tyrosine Kinases	NM_007729.2:5805
Slc2a1-mRNA	-0.868	0.226	-1.31	-0.426	0.548	0.403	0.744	0.000555	0.0317	lm.nb	Metabolism, Transport of small molecules	NM_011400.3:2075
Batf3-mRNA	1.07	0.278	0.524	1.61	2.1	1.44	3.06	0.000562	0.0317	lm.nb		NM_030060.2:345
Csf2rb-mRNA	0.773	0.202	0.377	1.17	1.71	1.3	2.25	0.000598	0.0329	lm.nb	Hemostasis, MAPK family signaling cascades, Signaling by GPCR, Signaling by Interleukins	NM_007780.4:4185
Il6ra-mRNA	0.411	0.108	0.2	0.623	1.33	1.15	1.54	0.000599	0.0329	loglinear	MAPK family signaling cascades, Signaling by Interleukins	NM_010559.2:2825
Pik3r2-mRNA	-0.401	0.106	-0.609	-0.193	0.757	0.656	0.875	0.000675	0.0366	lm.nb	Costimulation by the CD28 family, DAP12 interactions, Developmental Biology, Fc epsilon receptor (FCERI) signaling, Hemostasis, Intracellular signaling by second messengers, Metabolism, Signaling by GPCR, Signaling by Interleukins, Signaling by Receptor Tyrosine Kinases, Signaling by Rho GTPases, TCR signaling	NM_008841.2:230
Tgfbr1-mRNA	-0.371	0.099	-0.565	-0.177	0.773	0.676	0.884	0.000726	0.0388	loglinear	Metabolism of proteins, Signaling by TGF-beta family members	NM_009370.2:4425
Uba7-mRNA	0.494	0.132	0.235	0.753	1.41	1.18	1.69	0.000742	0.0388	lm.nb	Class I MHC mediated antigen processing & presentation, DNA Repair, Interferon Signaling	NM_023738.4:751
Nid2-mRNA	-0.737	0.197	-1.12	-0.35	0.6	0.459	0.784	0.000754	0.0388	lm.nb	Extracellular matrix organization	NM_008695.2:1165
Rb1-mRNA	0.615	0.165	0.292	0.937	1.53	1.22	1.91	0.000765	0.0388	lm.nb	Cell Cycle, Cellular responses to external stimuli	NM_009029.2:2958
PCNA-mRNA	-0.358	0.096	-0.546	-0.17	0.78	0.685	0.889	0.000765	0.0388	loglinear	Cell Cycle, DNA Repair, Gene expression (Transcription), Metabolism of proteins, Transcriptional Regulation by p53	NM_011045.2:590
Isg15-mRNA	-0.921	0.247	-1.41	-0.437	0.528	0.377	0.739	0.000769	0.0388	lm.nb	DNA Repair, Interferon Signaling	NM_015783.3:389
Stat5-mRNA	0.708	0.19	0.335	1.08	1.63	1.26	2.12	0.000783	0.0388	lm.nb	Mus musculus biological processes, Signaling by Interleukins, Signaling by Receptor Tyrosine Kinases	NM_011488.2:1545
Cd4-mRNA	1.47	0.394	0.695	2.24	2.77	1.62	4.73	0.000786	0.0388	lm.nb	Costimulation by the CD28 family, Signaling by Interleukins, TCR signaling, Vesicle-mediated transport	NM_013488.2:950
Ikzf3-mRNA	1.24	0.335	0.586	1.9	2.37	1.5	3.73	0.000811	0.0392	lm.nb		NM_011771.1:1856
Entpd1-mRNA	0.613	0.165	0.289	0.937	1.53	1.22	1.92	0.000813	0.0392	lm.nb	Metabolism	NM_009848.3:2062
H2-Aa-mRNA	1.07	0.291	0.503	1.64	2.1	1.42	3.12	0.000858	0.041	lm.nb	Costimulation by the CD28 family, MHC class II antigen presentation, TCR signaling	NM_010378.2:450
Il16-mRNA	0.742	0.202	0.346	1.14	1.67	1.27	2.2	0.000891	0.0421	lm.nb	Signaling by Interleukins	NM_010551.3:3105
Cd27-mRNA	1.39	0.38	0.642	2.13	2.61	1.56	4.38	0.000952	0.0445	lm.nb		NM_001042564.1:730
Bcl6b-mRNA	-0.8	0.221	-1.23	-0.367	0.574	0.426	0.775	0.00102	0.0469	lm.nb		NM_007528.2:2360
Ptprc-mRNA	0.636	0.175	0.292	0.98	1.55	1.22	1.97	0.00102	0.0469	lm.nb		NM_001111316.2:722
Nfkb2-mRNA	0.686	0.19	0.314	1.06	1.61	1.24	2.08	0.00107	0.0478	lm.nb	C-type lectin receptors (CLRs), Signaling by Interleukins, TNFR2 non-canonical NF-kB pathway, Toll-Like Receptors Cascades	NM_019408.3:3025
Dtx4-mRNA	-0.465	0.129	-0.718	-0.213	0.724	0.608	0.863	0.00107	0.0478	lm.nb	Signaling by NOTCH	NM_172442.3:3615
Pck2-mRNA	-0.411	0.114	-0.635	-0.186	0.752	0.644	0.879	0.00112	0.0498	loglinear	Metabolism	NM_028994.2:2210
Itgb3-mRNA	-0.648	0.181	-1	-0.294	0.638	0.499	0.816	0.00115	0.0505	lm.nb	Developmental Biology, Extracellular matrix organization, Hemostasis, MAPK family signaling cascades, Signaling by Receptor Tyrosine Kinases	NM_016780.2:2595
Cd28-mRNA	1.12	0.314	0.506	1.74	2.17	1.42	3.33	0.00118	0.0512	lm.nb	Costimulation by the CD28 family, Intracellular signaling by second messengers	NM_007642.4:526
Pik3cd-mRNA	0.472	0.132	0.213	0.732	1.39	1.16	1.66	0.00119	0.0513	lm.nb		XM_003945690.1:4648
Vsir-mRNA	0.403	0.114	0.181	0.626	1.32	1.13	1.54	0.00125	0.0535	loglinear		NM_001159572.1:1322
Msh2-mRNA	-0.433	0.123	-0.674	-0.193	0.74	0.627	0.875	0.00132	0.0556	loglinear	DNA Repair	NM_008628.2:2680
Pik3ca-mRNA	-0.356	0.102	-0.555	-0.157	0.781	0.681	0.897	0.00142	0.0594	loglinear	Costimulation by the CD28 family, DAP12 interactions, Developmental Biology, Fc epsilon receptor (FCERI) signaling, Hemostasis, Intracellular signaling by second messengers, Metabolism, Signaling by GPCR, Signaling by Interleukins, Signaling by Receptor Tyrosine Kinases, TCR signaling	NM_008839.2:3810
Gmip-mRNA	0.393	0.114	0.17	0.616	1.31	1.12	1.53	0.00163	0.0674	loglinear	Signaling by Rho GTPases	NM_198101.1:3220
Irf8-mRNA	0.548	0.159	0.236	0.86	1.46	1.18	1.82	0.00166	0.0682	lm.nb		NM_008320.3:2274
Il10ra-mRNA	0.556	0.163	0.236	0.876	1.47	1.18	1.84	0.00186	0.0755	lm.nb	Signaling by Interleukins	NM_008348.2:2522
Cd7-mRNA	1	0.295	0.424	1.58	2	1.34	2.99	0.00189	0.0761	lm.nb		NM_009854.1:234
Itpk1-mRNA	0.49	0.146	0.204	0.777	1.4	1.15	1.71	0.0021	0.084	lm.nb	Hemostasis, Metabolism	NM_172584.3:935
Cxcr3-mRNA	0.807	0.242	0.333	1.28	1.75	1.26	2.43	0.00222	0.0877	lm.nb	Signaling by GPCR	NM_009910.2:1308
Il21r-mRNA	0.577	0.173	0.238	0.916	1.49	1.18	1.89	0.00224	0.0877	lm.nb	Signaling by Interleukins	NM_021887.1:619
Cd80-mRNA	0.496	0.15	0.202	0.79	1.41	1.15	1.73	0.00239	0.0928	lm.nb	Costimulation by the CD28 family, Intracellular signaling by second messengers	NM_009855.2:210
Ms4a2-mRNA	1.93	0.591	0.775	3.09	3.82	1.71	8.53	0.00264	0.102	lm.nb		NM_001276330.1:104
Irf4-mRNA	0.848	0.26	0.338	1.36	1.8	1.26	2.56	0.0027	0.103	lm.nb		NM_013674.1:1878
Rsad2-mRNA	-0.766	0.236	-1.23	-0.305	0.588	0.427	0.81	0.00276	0.104	lm.nb		NM_021384.2:3185
Fcgrt-mRNA	0.412	0.127	0.163	0.66	1.33	1.12	1.58	0.00284	0.107	lm.nb		NM_010189.3:750
Sfrp1-mRNA	1.74	0.547	0.673	2.82	3.35	1.59	7.05	0.00324	0.12	lm.nb		NM_013834.2:2505
Pik3r5-mRNA	0.633	0.199	0.243	1.02	1.55	1.18	2.03	0.00329	0.121	lm.nb	Hemostasis, Metabolism, Signaling by GPCR	NM_177320.2:3342
Fcgr1-mRNA	0.394	0.124	0.151	0.638	1.31	1.11	1.56	0.00336	0.123	lm.nb	Class I MHC mediated antigen processing & presentation	NM_010186.5:185
Cxcl16-mRNA	0.468	0.148	0.179	0.758	1.38	1.13	1.69	0.00344	0.125	lm.nb	Signaling by GPCR	NM_023158.6:679
Tnfrsf14-mRNA	0.601	0.19	0.229	0.974	1.52	1.17	1.96	0.0035	0.126	lm.nb	Costimulation by the CD28 family, TNFR2 non-canonical NF-kB pathway	NM_178931.2:625
Birc5-mRNA	-0.666	0.211	-1.08	-0.253	0.63	0.473	0.839	0.00353	0.126	lm.nb	Cell Cycle, Metabolism of proteins, Signaling by Rho GTPases	NM_001012273.1:3188
Rela-mRNA	0.382	0.121	0.144	0.619	1.3	1.11	1.54	0.00357	0.126	loglinear	C-type lectin receptors (CLRs), Fc epsilon receptor (FCERI) signaling, Signaling by Interleukins, Signaling by Receptor Tyrosine Kinases, Signaling by the B Cell Receptor (BCR), TCR signaling, Toll-Like Receptors Cascades	NM_009045.4:2283
Cd74-mRNA	0.847	0.269	0.32	1.37	1.8	1.25	2.59	0.00359	0.126	lm.nb	Hemostasis, MHC class II antigen presentation	NM_001042605.1:391
Ier3-mRNA	-0.86	0.273	-1.4	-0.325	0.551	0.38	0.798	0.00361	0.126	lm.nb	Intracellular signaling by second messengers	NM_133662.2:405
Fap-mRNA	-0.803	0.257	-1.31	-0.299	0.573	0.404	0.813	0.00389	0.135	lm.nb		NM_007986.2:2452
Fzd8-mRNA	-0.625	0.201	-1.02	-0.231	0.648	0.493	0.852	0.00401	0.138	lm.nb	Signaling by WNT	NM_008058.2:3024
Rbl2-mRNA	0.802	0.26	0.293	1.31	1.74	1.23	2.48	0.0042	0.143	lm.nb	Cell Cycle	NM_011250.4:1054
Ncr1-mRNA	0.891	0.289	0.325	1.46	1.85	1.25	2.75	0.00426	0.144	lm.nb		NM_010746.3:995
Smap1-mRNA	-0.167	0.0543	-0.273	-0.0605	0.891	0.827	0.959	0.00436	0.145	loglinear		NM_028534.3:929
Pvrig-mRNA	0.733	0.238	0.266	1.2	1.66	1.2	2.3	0.00437	0.145	lm.nb		XM_011240963.2:380
Ikzf2-mRNA	0.824	0.268	0.298	1.35	1.77	1.23	2.55	0.0044	0.145	lm.nb		NM_011770.4:7230
Tpm1-mRNA	-0.348	0.113	-0.57	-0.126	0.786	0.674	0.917	0.00445	0.145	lm.nb		NM_024427.4:1163
Met-mRNA	-0.387	0.126	-0.635	-0.14	0.765	0.644	0.908	0.00447	0.145	lm.nb	Developmental Biology, Intracellular signaling by second messengers, MAPK family signaling cascades, Signaling by Receptor Tyrosine Kinases	NM_008591.2:1280
Nkg7-mRNA	0.888	0.29	0.319	1.46	1.85	1.25	2.75	0.00455	0.147	lm.nb		NM_024253.4:530
Wdr76-mRNA	-0.511	0.167	-0.838	-0.183	0.702	0.559	0.881	0.0046	0.147	lm.nb		NM_030234.2:1294
Lamc2-mRNA	-0.884	0.291	-1.46	-0.313	0.542	0.365	0.805	0.00482	0.154	lm.nb	Cell-Cell communication, Extracellular matrix organization, Signaling by Receptor Tyrosine Kinases	NM_008485.3:4160
Bcat1-mRNA	-0.52	0.172	-0.857	-0.184	0.697	0.552	0.88	0.00491	0.155	lm.nb		NM_001024468.3:430
Ccl4-mRNA	0.814	0.269	0.286	1.34	1.76	1.22	2.53	0.00498	0.156	lm.nb	Signaling by GPCR	NM_013652.2:370
H2-DMb1-mRNA	0.728	0.242	0.254	1.2	1.66	1.19	2.3	0.00518	0.161	lm.nb	MHC class II antigen presentation	NM_010387.2:1089
C2-mRNA	0.692	0.23	0.24	1.14	1.62	1.18	2.21	0.00526	0.163	lm.nb	Complement cascade	NM_013484.2:2359
Cmklr1-mRNA	0.395	0.132	0.137	0.654	1.32	1.1	1.57	0.00531	0.163	loglinear	Signaling by GPCR	NM_008153.3:438
Got2-mRNA	0.301	0.101	0.103	0.498	1.23	1.07	1.41	0.00547	0.165	loglinear		NM_010325.2:1526
Vegfb-mRNA	-0.344	0.115	-0.57	-0.118	0.788	0.674	0.921	0.00549	0.165	loglinear	Hemostasis, Signaling by Receptor Tyrosine Kinases	NM_011697.3:1064
Tlr1-mRNA	0.504	0.169	0.173	0.835	1.42	1.13	1.78	0.00549	0.165	lm.nb	Toll-Like Receptors Cascades	NM_030682.1:805
Ube2t-mRNA	-0.594	0.2	-0.987	-0.201	0.663	0.505	0.87	0.00577	0.173	lm.nb	DNA Repair, Metabolism of proteins	NM_001278115.1:635
Cdh5-mRNA	-0.802	0.271	-1.33	-0.271	0.573	0.397	0.829	0.00588	0.174	lm.nb	Cell-Cell communication, Signaling by Receptor Tyrosine Kinases	NM_009868.4:1300
Cd200r1-mRNA	0.556	0.188	0.187	0.924	1.47	1.14	1.9	0.00589	0.174	lm.nb	Immunoregulatory interactions between a Lymphoid and a non-Lymphoid cell	NM_021325.3:229
H2-T23-mRNA	0.604	0.205	0.203	1.01	1.52	1.15	2.01	0.00601	0.175	lm.nb	Class I MHC mediated antigen processing & presentation, Immunoregulatory interactions between a Lymphoid and a non-Lymphoid cell, Neutrophil degranulation	NM_010398.3:462
Fpr1-mRNA	1.43	0.486	0.481	2.39	2.7	1.4	5.22	0.00601	0.175	lm.nb	Neutrophil degranulation, Signaling by GPCR	NM_013521.2:750
Cd36-mRNA	-1.24	0.422	-2.07	-0.416	0.423	0.238	0.75	0.00607	0.175	lm.nb	Class I MHC mediated antigen processing & presentation, Hemostasis, Neutrophil degranulation, Toll-Like Receptors Cascades, Vesicle-mediated transport	NM_007643.3:1520
S100a9-mRNA	-1.81	0.615	-3.02	-0.605	0.285	0.124	0.658	0.00611	0.176	lm.nb	Neutrophil degranulation, Toll-Like Receptors Cascades	NM_009114.2:112
Cxcr6-mRNA	0.833	0.284	0.276	1.39	1.78	1.21	2.62	0.00631	0.18	lm.nb	Signaling by GPCR	NM_030712.4:650
Jak1-mRNA	0.257	0.0879	0.0843	0.429	1.19	1.06	1.35	0.00648	0.184	loglinear	Hemostasis, Interferon Signaling, MAPK family signaling cascades, Signaling by GPCR, Signaling by Interleukins	NM_146145.2:4080
Lag3-mRNA	0.821	0.282	0.269	1.37	1.77	1.21	2.59	0.00653	0.184	lm.nb	MHC class II antigen presentation	NM_008479.2:1680
Ccl3-mRNA	1.02	0.352	0.333	1.71	2.03	1.26	3.27	0.00669	0.187	lm.nb		NM_011337.1:60
Icam2-mRNA	-0.657	0.226	-1.1	-0.213	0.634	0.466	0.862	0.00675	0.188	lm.nb	C-type lectin receptors (CLRs), Extracellular matrix organization, Immunoregulatory interactions between a Lymphoid and a non-Lymphoid cell	NM_010494.1:375
H2afx-mRNA	-0.373	0.129	-0.626	-0.12	0.772	0.648	0.92	0.00695	0.192	lm.nb	Mus musculus biological processes	NM_010436.2:980
Cd3e-mRNA	1.11	0.384	0.355	1.86	2.16	1.28	3.63	0.00706	0.194	lm.nb	Costimulation by the CD28 family, Immunoregulatory interactions between a Lymphoid and a non-Lymphoid cell, TCR signaling	NM_007648.4:380
Hck-mRNA	0.393	0.137	0.125	0.661	1.31	1.09	1.58	0.00721	0.197	lm.nb	Signaling by Interleukins	NM_010407.3:1874
Ikbkb-mRNA	0.396	0.138	0.125	0.667	1.32	1.09	1.59	0.0074	0.201	lm.nb	C-type lectin receptors (CLRs), Death Receptor Signalling, Fc epsilon receptor (FCERI) signaling, Signaling by Interleukins, Signaling by Receptor Tyrosine Kinases, Signaling by the B Cell Receptor (BCR), TCR signaling, Toll-Like Receptors Cascades	NM_010546.2:3357
H2-D1-mRNA	0.376	0.131	0.118	0.634	1.3	1.09	1.55	0.0075	0.201	lm.nb	Class I MHC mediated antigen processing & presentation, Immunoregulatory interactions between a Lymphoid and a non-Lymphoid cell, Neutrophil degranulation	NM_010380.3:1133
Wnt5a-mRNA	-0.56	0.196	-0.943	-0.176	0.678	0.52	0.885	0.00752	0.201	lm.nb	Signaling by WNT, Vesicle-mediated transport	NM_009524.2:3020
Tpsab1-mRNA	1.45	0.509	0.454	2.45	2.74	1.37	5.47	0.00767	0.204	lm.nb		NM_031187.4:663
Ly9-mRNA	0.475	0.167	0.147	0.802	1.39	1.11	1.74	0.00787	0.208	lm.nb		NM_008534.2:1190
Ccl5-mRNA	0.901	0.318	0.279	1.52	1.87	1.21	2.87	0.00796	0.209	lm.nb	Signaling by GPCR	NM_013653.3:294
Tgfb2-mRNA	-0.69	0.245	-1.17	-0.211	0.62	0.444	0.864	0.00828	0.217	lm.nb	Extracellular matrix organization, Hemostasis	NM_009367.4:1645
Mfge8-mRNA	-0.433	0.154	-0.733	-0.132	0.741	0.601	0.913	0.00836	0.217	lm.nb	Metabolism of proteins	NM_008594.2:1360
Ctss-mRNA	0.415	0.147	0.126	0.704	1.33	1.09	1.63	0.00846	0.219	lm.nb	Extracellular matrix organization, MHC class II antigen presentation, Neutrophil degranulation, Toll-Like Receptors Cascades	NM_021281.3:1044
Hk1-mRNA	0.444	0.158	0.134	0.753	1.36	1.1	1.69	0.00852	0.219	loglinear		NM_001146100.1:3676
Lck-mRNA	0.788	0.281	0.237	1.34	1.73	1.18	2.53	0.00868	0.222	lm.nb	Costimulation by the CD28 family, DAP12 interactions, Hemostasis, Intracellular signaling by second messengers, Signaling by Interleukins, Signaling by Receptor Tyrosine Kinases, TCR signaling	NM_001162433.1:1876
Thbd-mRNA	0.364	0.13	0.109	0.618	1.29	1.08	1.53	0.00875	0.222	lm.nb	Hemostasis	NM_009378.3:2845
Tnfrsf25-mRNA	0.795	0.284	0.238	1.35	1.73	1.18	2.55	0.00882	0.223	lm.nb	TNFR2 non-canonical NF-kB pathway	NM_033042.3:685
Ctsw-mRNA	0.788	0.283	0.233	1.34	1.73	1.17	2.54	0.00912	0.229	lm.nb	Hemostasis	NM_009985.5:1135
Cybb-mRNA	0.471	0.17	0.139	0.804	1.39	1.1	1.75	0.00916	0.229	lm.nb	Cellular responses to external stimuli, Class I MHC mediated antigen processing & presentation, Neutrophil degranulation, Signaling by Receptor Tyrosine Kinases, Signaling by Rho GTPases	NM_007807.5:2036
Tyms-mRNA	-0.59	0.213	-1.01	-0.173	0.664	0.498	0.887	0.00925	0.23	lm.nb	Metabolism	NM_021288.3:2449
Ezh2-mRNA	-0.32	0.116	-0.547	-0.0931	0.801	0.685	0.938	0.00951	0.233	lm.nb	Cellular responses to external stimuli, Gene expression (Transcription), Intracellular signaling by second messengers	NM_007971.2:1551
F2rl1-mRNA	-0.736	0.266	-1.26	-0.214	0.6	0.418	0.862	0.00952	0.233	lm.nb	Signaling by GPCR	NM_007974.4:205
Il2rb-mRNA	0.945	0.342	0.275	1.61	1.92	1.21	3.06	0.00954	0.233	lm.nb	Hemostasis, MAPK family signaling cascades, Signaling by GPCR, Signaling by Interleukins	NM_008368.3:2365
Cd8a-mRNA	1.02	0.371	0.295	1.75	2.03	1.23	3.36	0.0097	0.235	lm.nb	Immunoregulatory interactions between a Lymphoid and a non-Lymphoid cell	NM_001081110.2:355
Ifnar1-mRNA	0.26	0.0949	0.0744	0.446	1.2	1.05	1.36	0.00999	0.241	loglinear	Interferon Signaling	NM_010508.1:1195
Il10-mRNA	1.07	0.389	0.303	1.83	2.09	1.23	3.56	0.0101	0.243	lm.nb	Signaling by Interleukins	NM_010548.1:985
Ero1l-mRNA	-0.648	0.237	-1.11	-0.184	0.638	0.463	0.88	0.0102	0.243	lm.nb	Cellular responses to external stimuli, Metabolism of proteins	NM_015774.3:3870
Vcam1-mRNA	0.477	0.174	0.135	0.819	1.39	1.1	1.76	0.0102	0.243	lm.nb		NM_011693.3:376
Tbx21-mRNA	0.818	0.301	0.227	1.41	1.76	1.17	2.65	0.0108	0.254	lm.nb		NM_019507.2:2160
P2ry13-mRNA	0.413	0.154	0.112	0.714	1.33	1.08	1.64	0.0114	0.266	lm.nb	Signaling by GPCR	NM_028808.3:475
Xcl1-mRNA	0.907	0.337	0.246	1.57	1.87	1.19	2.96	0.0114	0.266	lm.nb	Signaling by GPCR	NM_008510.1:103
Casp8-mRNA	-0.208	0.0778	-0.361	-0.0559	0.865	0.779	0.962	0.0117	0.273	loglinear	C-type lectin receptors (CLRs), Death Receptor Signalling, p53 Signaling Pathway, Programmed Cell Death, Toll-Like Receptors Cascades	NM_009812.2:1463
Itga1-mRNA	-0.679	0.255	-1.18	-0.18	0.625	0.442	0.883	0.012	0.277	lm.nb	Extracellular matrix organization	NM_001033228.3:5610
Ube2c-mRNA	-0.585	0.219	-1.01	-0.155	0.667	0.495	0.898	0.012	0.277	lm.nb	Cell Cycle, Cellular responses to external stimuli, Metabolism of proteins	NM_026785.2:529
Ctnnb1-mRNA	-0.228	0.0861	-0.397	-0.0593	0.854	0.76	0.96	0.0126	0.288	loglinear	Cell-Cell communication, Developmental Biology, Gene expression (Transcription), Programmed Cell Death, Signaling by Receptor Tyrosine Kinases, Signaling by Rho GTPases, Signaling by WNT	NM_007614.3:2700
Tie1-mRNA	-0.6	0.227	-1.05	-0.156	0.66	0.485	0.898	0.0127	0.288	lm.nb		NM_011587.2:3721
Pecam1-mRNA	-0.488	0.185	-0.851	-0.125	0.713	0.554	0.917	0.013	0.294	lm.nb		NM_008816.2:1100
Cdc20-mRNA	-0.566	0.215	-0.987	-0.144	0.676	0.504	0.905	0.0131	0.296	lm.nb	Cell Cycle, Class I MHC mediated antigen processing & presentation, Metabolism of proteins, Signaling by Rho GTPases	NM_023223.2:185
Ndufa4l2-mRNA	-1.01	0.385	-1.77	-0.257	0.496	0.294	0.837	0.0133	0.297	lm.nb		NM_001098789.1:640
Mxi1-mRNA	-0.456	0.174	-0.797	-0.115	0.729	0.575	0.923	0.0135	0.301	lm.nb		NM_001008542.2:1274
Cd86-mRNA	0.332	0.127	0.0825	0.582	1.26	1.06	1.5	0.0139	0.308	lm.nb	Costimulation by the CD28 family, Intracellular signaling by second messengers	NM_019388.3:708
Ccng1-mRNA	0.387	0.148	0.096	0.678	1.31	1.07	1.6	0.0139	0.308	lm.nb	Gene expression (Transcription), p53 Signaling Pathway, Transcriptional Regulation by p53	NM_009831.2:545
Cep55-mRNA	-0.557	0.215	-0.978	-0.136	0.68	0.508	0.91	0.0144	0.317	lm.nb		NM_028760.1:1870
Ulbp1-mRNA	-0.375	0.146	-0.661	-0.0889	0.771	0.633	0.94	0.0152	0.333	lm.nb		NM_029975.2:595
Map3k7-mRNA	-0.206	0.0803	-0.364	-0.0486	0.867	0.777	0.967	0.0154	0.335	loglinear	C-type lectin receptors (CLRs), Death Receptor Signalling, Fc epsilon receptor (FCERI) signaling, Metabolism of proteins, Signaling by Interleukins, Signaling by WNT, TCR signaling, Toll-Like Receptors Cascades	NM_172688.2:2405
Adm-mRNA	-1.23	0.478	-2.16	-0.288	0.428	0.223	0.819	0.0155	0.335	lm.nb	Signaling by GPCR	NM_009627.1:935
Cdkn2b-mRNA	-0.405	0.159	-0.717	-0.0938	0.755	0.608	0.937	0.0159	0.343	lm.nb	Cell Cycle, Cellular responses to external stimuli	NM_007670.4:1040
Pdgfb-mRNA	-0.373	0.147	-0.661	-0.0857	0.772	0.633	0.942	0.0161	0.346	lm.nb	Extracellular matrix organization, Hemostasis, Intracellular signaling by second messengers, MAPK family signaling cascades, Signaling by Receptor Tyrosine Kinases	NM_011057.3:2325
Cd3g-mRNA	0.87	0.343	0.198	1.54	1.83	1.15	2.91	0.0164	0.35	lm.nb	Costimulation by the CD28 family, Immunoregulatory interactions between a Lymphoid and a non-Lymphoid cell, TCR signaling, Vesicle-mediated transport	NM_009850.2:430
Sesn2-mRNA	0.395	0.156	0.0892	0.701	1.32	1.06	1.63	0.0166	0.353	lm.nb	Gene expression (Transcription), p53 Signaling Pathway, Transcriptional Regulation by p53	NM_144907.1:1416
Klrd1-mRNA	0.883	0.35	0.197	1.57	1.84	1.15	2.97	0.017	0.358	lm.nb	DAP12 interactions	NM_010654.2:434
Sirpa-mRNA	0.302	0.12	0.0672	0.536	1.23	1.05	1.45	0.017	0.358	lm.nb	Cell-Cell communication, DAP12 interactions, Hemostasis, Neutrophil degranulation	NM_007547.2:1880
Angpt1-mRNA	-0.434	0.173	-0.773	-0.0945	0.74	0.585	0.937	0.0176	0.369	lm.nb	Hemostasis, MAPK family signaling cascades	NM_009640.3:1949
H2-Ab1-mRNA	0.721	0.288	0.157	1.29	1.65	1.11	2.44	0.0177	0.369	lm.nb	Costimulation by the CD28 family, MHC class II antigen presentation, TCR signaling	NM_207105.3:175
Tlr7-mRNA	0.314	0.125	0.068	0.559	1.24	1.05	1.47	0.0178	0.369	lm.nb	Toll-Like Receptors Cascades	NM_133211.4:515
Fas-mRNA	0.363	0.145	0.0785	0.648	1.29	1.06	1.57	0.0179	0.37	lm.nb	Death Receptor Signalling, p53 Signaling Pathway, Programmed Cell Death	NM_007987.2:95
Sh2d1a-mRNA	0.951	0.382	0.203	1.7	1.93	1.15	3.25	0.0183	0.375	lm.nb	Immunoregulatory interactions between a Lymphoid and a non-Lymphoid cell	NR_132588.1:334
Cd300a-mRNA	0.551	0.222	0.116	0.986	1.47	1.08	1.98	0.0186	0.381	lm.nb	Immunoregulatory interactions between a Lymphoid and a non-Lymphoid cell, Neutrophil degranulation	NM_170758.3:1136
Msh6-mRNA	-0.338	0.136	-0.606	-0.0707	0.791	0.657	0.952	0.0188	0.382	lm.nb	DNA Repair	NM_010830.1:4050
Serpinh1-mRNA	-0.38	0.154	-0.681	-0.0796	0.768	0.624	0.946	0.0189	0.382	lm.nb	Extracellular matrix organization	NM_009825.2:1845
Tapbp-mRNA	0.384	0.155	0.0798	0.687	1.3	1.06	1.61	0.019	0.383	lm.nb		NM_009318.2:2195
Itga4-mRNA	0.451	0.182	0.0935	0.808	1.37	1.07	1.75	0.0191	0.383	lm.nb	Extracellular matrix organization, Hemostasis, Immunoregulatory interactions between a Lymphoid and a non-Lymphoid cell	NM_010576.3:6600
Birc3-mRNA	0.443	0.18	0.0907	0.795	1.36	1.06	1.74	0.0195	0.388	lm.nb	Death Receptor Signalling, Metabolism of proteins, Programmed Cell Death, TNFR2 non-canonical NF-kB pathway, Toll-Like Receptors Cascades	NM_007464.3:425
Traf1-mRNA	0.423	0.172	0.0864	0.759	1.34	1.06	1.69	0.0195	0.388	lm.nb	Death Receptor Signalling	NM_009421.4:330
Plod2-mRNA	-0.395	0.161	-0.71	-0.0806	0.76	0.611	0.946	0.0196	0.388	lm.nb	Extracellular matrix organization	NM_001142916.1:2925
Slamf7-mRNA	0.715	0.292	0.143	1.29	1.64	1.1	2.44	0.0201	0.396	lm.nb	Immunoregulatory interactions between a Lymphoid and a non-Lymphoid cell	NM_144539.5:750
Map3k12-mRNA	-0.427	0.175	-0.77	-0.0845	0.744	0.587	0.943	0.0204	0.401	lm.nb		NM_001163643.1:2941
H2-Eb1-mRNA	0.731	0.3	0.144	1.32	1.66	1.1	2.49	0.0206	0.403	lm.nb	Costimulation by the CD28 family, MHC class II antigen presentation, TCR signaling	NM_010382.2:935
Srebf1-mRNA	-0.312	0.128	-0.564	-0.0606	0.805	0.676	0.959	0.021	0.408	loglinear	Metabolism, Mus musculus biological processes	NM_011480.4:1678
Robo4-mRNA	-0.578	0.238	-1.04	-0.112	0.67	0.485	0.925	0.0211	0.409	lm.nb		NM_028783.2:3486
Parp4-mRNA	0.51	0.211	0.0965	0.923	1.42	1.07	1.9	0.0217	0.417	lm.nb	Metabolism	NM_001145978.2:1348
Gpr160-mRNA	0.611	0.253	0.115	1.11	1.53	1.08	2.15	0.0218	0.417	lm.nb		NM_001134386.1:930
Parp9-mRNA	0.552	0.229	0.104	1	1.47	1.07	2	0.0218	0.417	lm.nb	Metabolism	NM_030253.2:2725
Hey1-mRNA	-0.74	0.309	-1.35	-0.133	0.599	0.393	0.912	0.023	0.438	lm.nb		NM_010423.2:1850
Il2ra-mRNA	0.904	0.383	0.153	1.66	1.87	1.11	3.15	0.0248	0.47	lm.nb	Hemostasis, MAPK family signaling cascades, Signaling by GPCR, Signaling by Interleukins	NM_008367.2:325
C1qa-mRNA	0.307	0.131	0.0509	0.562	1.24	1.04	1.48	0.0253	0.477	lm.nb	Complement cascade	NM_007572.2:566
Hells-mRNA	-0.322	0.137	-0.591	-0.0525	0.8	0.664	0.964	0.0258	0.484	lm.nb		NM_008234.3:974
Tnfsf10-mRNA	0.397	0.17	0.0641	0.729	1.32	1.05	1.66	0.026	0.486	lm.nb	Death Receptor Signalling, Programmed Cell Death	NM_009425.2:2055
Bnip3l-mRNA	-0.272	0.117	-0.502	-0.0434	0.828	0.706	0.97	0.0264	0.492	lm.nb	Gene expression (Transcription), Transcriptional Regulation by p53	NM_009761.3:1738
Cd5-mRNA	1.06	0.455	0.167	1.95	2.08	1.12	3.87	0.0267	0.495	lm.nb		NM_007650.3:415
Cd163-mRNA	0.988	0.427	0.152	1.82	1.98	1.11	3.54	0.0274	0.506	lm.nb	Vesicle-mediated transport	NM_053094.2:3225
Rock1-mRNA	0.317	0.138	0.0472	0.587	1.25	1.03	1.5	0.0282	0.518	lm.nb	Developmental Biology, Neutrophil degranulation, Programmed Cell Death, Signaling by GPCR, Signaling by Receptor Tyrosine Kinases, Signaling by Rho GTPases	NM_009071.2:374
Prdm1-mRNA	0.406	0.177	0.0598	0.752	1.32	1.04	1.68	0.0284	0.519	loglinear		NM_007548.3:1440
Ccnd1-mRNA	-0.312	0.136	-0.578	-0.0459	0.806	0.67	0.969	0.0285	0.519	lm.nb	Cell Cycle, Gene expression (Transcription), p53 Signaling Pathway	NM_007631.1:2000
Dusp1-mRNA	-0.469	0.205	-0.87	-0.0669	0.723	0.547	0.955	0.0292	0.531	lm.nb	MAPK family signaling cascades	NM_013642.3:1730
Gm5150-mRNA	-0.531	0.233	-0.988	-0.0738	0.692	0.504	0.95	0.0299	0.54	lm.nb		NM_001081687.1:366
Ppl-mRNA	0.904	0.398	0.124	1.68	1.87	1.09	3.21	0.0302	0.543	lm.nb	Developmental Biology	NM_008909.2:5706
Tslp-mRNA	0.689	0.303	0.0941	1.28	1.61	1.07	2.43	0.0303	0.543	lm.nb	Signaling by Interleukins	NM_021367.1:638
Kdr-mRNA	-0.402	0.177	-0.749	-0.0545	0.757	0.595	0.963	0.0305	0.545	lm.nb	Developmental Biology, Extracellular matrix organization, Signaling by Receptor Tyrosine Kinases	NM_010612.2:995
Cd14-mRNA	0.4	0.177	0.0531	0.748	1.32	1.04	1.68	0.031	0.551	lm.nb	Neutrophil degranulation, Programmed Cell Death, Toll-Like Receptors Cascades	NM_009841.3:235
Spry4-mRNA	-0.615	0.273	-1.15	-0.0807	0.653	0.451	0.946	0.0313	0.554	lm.nb		NM_011898.2:585
Irf5-mRNA	0.251	0.111	0.0327	0.469	1.19	1.02	1.38	0.0314	0.554	loglinear		NM_001252382.1:2085
Fam124b-mRNA	-0.724	0.323	-1.36	-0.0919	0.605	0.39	0.938	0.0321	0.562	lm.nb		NM_173425.3:1374
Rpl23-mRNA	-0.19	0.0847	-0.356	-0.0241	0.877	0.781	0.983	0.0321	0.562	loglinear		NM_022891.3:914
Vegfa-mRNA	-0.619	0.276	-1.16	-0.0778	0.651	0.447	0.948	0.0323	0.563	lm.nb	Developmental Biology, Hemostasis, Signaling by Receptor Tyrosine Kinases	NM_001025250.3:1874
S100a8-mRNA	-1.32	0.598	-2.49	-0.149	0.401	0.178	0.902	0.0347	0.6	lm.nb	Neutrophil degranulation, Toll-Like Receptors Cascades	NM_013650.2:227
Ccr5-mRNA	0.366	0.166	0.0413	0.691	1.29	1.03	1.61	0.0347	0.6	lm.nb	Signaling by GPCR	NM_009917.5:1340
Pdcd1-mRNA	0.885	0.402	0.0978	1.67	1.85	1.07	3.19	0.0351	0.605	lm.nb	Costimulation by the CD28 family	NM_008798.1:1134
Il2rg-mRNA	0.592	0.27	0.0628	1.12	1.51	1.04	2.17	0.0359	0.617	lm.nb	Hemostasis, MAPK family signaling cascades, Signaling by GPCR, Signaling by Interleukins	NM_013563.3:566
Il34-mRNA	-0.287	0.131	-0.543	-0.0302	0.82	0.686	0.979	0.0361	0.617	lm.nb	Signaling by Interleukins	NM_001135100.2:695
Fosl1-mRNA	-0.34	0.155	-0.644	-0.0355	0.79	0.64	0.976	0.0363	0.618	lm.nb		NM_010235.2:351
Dnmt1-mRNA	-0.25	0.114	-0.474	-0.0258	0.841	0.72	0.982	0.0365	0.619	loglinear	Gene expression (Transcription), Mus musculus biological processes	NM_010066.3:2380
P4ha2-mRNA	-0.533	0.244	-1.01	-0.0542	0.691	0.496	0.963	0.0368	0.621	lm.nb	Extracellular matrix organization	NM_001136076.2:75
Tgfb1-mRNA	0.199	0.0912	0.0201	0.378	1.15	1.01	1.3	0.0369	0.621	loglinear	Extracellular matrix organization, Gene expression (Transcription), Hemostasis, Mus musculus biological processes, Signaling by TGF-beta family members	NM_011577.1:1470
Cdc25a-mRNA	-0.267	0.124	-0.509	-0.0252	0.831	0.703	0.983	0.0383	0.642	loglinear	Cell Cycle, Metabolism of proteins	NM_007658.3:855
Icam1-mRNA	0.433	0.201	0.0399	0.826	1.35	1.03	1.77	0.0387	0.647	lm.nb	Extracellular matrix organization, Immunoregulatory interactions between a Lymphoid and a non-Lymphoid cell	NM_010493.2:2195
Oasl1-mRNA	-0.451	0.209	-0.861	-0.0409	0.732	0.551	0.972	0.039	0.649	lm.nb		NM_145209.3:342
Flnb-mRNA	-0.276	0.129	-0.529	-0.0239	0.826	0.693	0.984	0.0399	0.661	lm.nb		NM_134080.1:8415
Rrm2-mRNA	-0.334	0.156	-0.64	-0.0281	0.793	0.642	0.981	0.0404	0.666	lm.nb	p53 Signaling Pathway	NM_009104.2:1325
Ep300-mRNA	0.204	0.0961	0.0159	0.393	1.15	1.01	1.31	0.0416	0.682	loglinear	C-type lectin receptors (CLRs), Cellular responses to external stimuli, DNA Repair, Gene expression (Transcription), Hemostasis, Metabolism of proteins, Mus musculus biological processes, Signaling by NOTCH, Signaling by WNT, Transcriptional Regulation by p53	NM_177821.6:4305
Irf1-mRNA	0.414	0.195	0.0322	0.795	1.33	1.02	1.74	0.0416	0.682	lm.nb	Hemostasis	NM_008390.2:845
Hmga1-mRNA	-0.27	0.127	-0.519	-0.0204	0.83	0.698	0.986	0.0421	0.687	loglinear		NM_001166545.1:707
Cdc25c-mRNA	-0.675	0.319	-1.3	-0.0504	0.626	0.406	0.966	0.0423	0.687	lm.nb	Cell Cycle, Gene expression (Transcription), Signaling by Rho GTPases, Transcriptional Regulation by p53	NM_009860.2:42
Cd84-mRNA	0.323	0.153	0.0237	0.622	1.25	1.02	1.54	0.0425	0.687	lm.nb	Hemostasis	NM_013489.2:915
Brip1-mRNA	-0.422	0.199	-0.813	-0.0309	0.746	0.569	0.979	0.0426	0.687	lm.nb	Cell Cycle, DNA Repair, Gene expression (Transcription)	NM_178309.2:410
Tgfb3-mRNA	-0.44	0.208	-0.849	-0.032	0.737	0.555	0.978	0.0427	0.687	lm.nb	Extracellular matrix organization, Hemostasis	NM_009368.2:2410
Herc6-mRNA	0.366	0.174	0.0261	0.707	1.29	1.02	1.63	0.043	0.689	lm.nb	Class I MHC mediated antigen processing & presentation	NM_025992.2:1230
Twf1-mRNA	0.143	0.0681	0.00947	0.276	1.1	1.01	1.21	0.044	0.701	loglinear		NM_008971.4:1368
Trim21-mRNA	0.246	0.117	0.0162	0.475	1.19	1.01	1.39	0.0441	0.701	lm.nb	Class I MHC mediated antigen processing & presentation	NM_001082552.1:112
Foxp3-mRNA	1.04	0.5	0.06	2.02	2.06	1.04	4.05	0.0459	0.727	lm.nb	Gene expression (Transcription)	NM_054039.2:194
Adora2a-mRNA	0.403	0.195	0.0213	0.785	1.32	1.01	1.72	0.0469	0.742	lm.nb	Metabolism of proteins, Signaling by GPCR	NM_009630.2:2306
Cxcl9-mRNA	0.876	0.424	0.0445	1.71	1.84	1.03	3.27	0.0474	0.746	lm.nb	Signaling by GPCR	NM_008599.2:40
Cd40-mRNA	0.419	0.203	0.0209	0.817	1.34	1.01	1.76	0.0476	0.746	lm.nb	Immunoregulatory interactions between a Lymphoid and a non-Lymphoid cell, TNFR2 non-canonical NF-kB pathway	NM_011611.2:1425
Ccl7-mRNA	0.324	0.157	0.0156	0.631	1.25	1.01	1.55	0.0479	0.749	lm.nb		NM_013654.3:141
Anln-mRNA	-0.423	0.206	-0.827	-0.0191	0.746	0.564	0.987	0.0486	0.757	lm.nb		NM_028390.3:1605
Arg1-mRNA	-1.56	0.761	-3.05	-0.0653	0.34	0.121	0.956	0.0493	0.763	lm.nb	Metabolism, Neutrophil degranulation	NM_007482.3:1020
Mmp13-mRNA	-1.32	0.646	-2.59	-0.0554	0.4	0.166	0.962	0.0494	0.763	lm.nb	Extracellular matrix organization	NM_008607.1:190
Itgal-mRNA	0.555	0.272	0.0226	1.09	1.47	1.02	2.13	0.0496	0.763	lm.nb		NM_008400.2:950
Ccl24-mRNA	1.2	0.586	0.0484	2.34	2.29	1.03	5.08	0.0497	0.763	lm.nb		NM_019577.4:335
Brd4-mRNA	0.244	0.12	0.00962	0.479	1.18	1.01	1.39	0.0499	0.764	lm.nb		NM_001286630.1:2155
Slc11a1-mRNA	0.365	0.179	0.0135	0.717	1.29	1.01	1.64	0.0504	0.769	lm.nb	Neutrophil degranulation, Transport of small molecules	NM_013612.2:1995
Cxcl13-mRNA	1.58	0.778	0.056	3.1	2.99	1.04	8.6	0.0508	0.77	lm.nb	Signaling by GPCR	NM_018866.2:551
Cd244-mRNA	0.496	0.245	0.0167	0.976	1.41	1.01	1.97	0.0512	0.77	lm.nb	Hemostasis	NM_018729.2:262
Ltb-mRNA	0.685	0.338	0.022	1.35	1.61	1.02	2.54	0.0515	0.77	lm.nb	TNFR2 non-canonical NF-kB pathway	NM_008518.2:163
B2m-mRNA	0.229	0.113	0.00723	0.451	1.17	1.01	1.37	0.0517	0.77	lm.nb	Class I MHC mediated antigen processing & presentation, DAP12 interactions, Immunoregulatory interactions between a Lymphoid and a non-Lymphoid cell, Neutrophil degranulation	NM_009735.3:177
Gbp3-mRNA	0.488	0.241	0.0154	0.961	1.4	1.01	1.95	0.0517	0.77	lm.nb		NM_018734.3:1894
Zeb1-mRNA	-0.274	0.136	-0.54	-0.00849	0.827	0.688	0.994	0.0518	0.77	lm.nb		NM_011546.3:4125
Cdk2-mRNA	-0.322	0.159	-0.635	-0.00974	0.8	0.644	0.993	0.052	0.77	loglinear	Cell Cycle, Cellular responses to external stimuli, DNA Repair, Gene expression (Transcription), Mus musculus biological processes, p53 Signaling Pathway, Transcriptional Regulation by p53	NM_016756.4:1112
Esr1-mRNA	0.442	0.219	0.0133	0.872	1.36	1.01	1.83	0.052	0.77	lm.nb	Gene expression (Transcription), Intracellular signaling by second messengers, Metabolism of proteins, Signaling by Receptor Tyrosine Kinases	NM_007956.5:169
Stat1-mRNA	0.599	0.297	0.0178	1.18	1.52	1.01	2.27	0.0521	0.77	lm.nb	Interferon Signaling, Signaling by Interleukins, Signaling by Receptor Tyrosine Kinases	NM_009283.4:4940
Palmd-mRNA	-0.393	0.195	-0.774	-0.0111	0.762	0.585	0.992	0.0524	0.773	lm.nb		NM_023245.3:1000
Fgfr1-mRNA	-0.456	0.226	-0.9	-0.0121	0.729	0.536	0.992	0.0528	0.776	lm.nb	Developmental Biology, Intracellular signaling by second messengers, MAPK family signaling cascades, Signaling by Receptor Tyrosine Kinases	NM_010206.2:4549
Map3k5-mRNA	0.227	0.113	0.0057	0.449	1.17	1	1.37	0.0532	0.778	loglinear	Cellular responses to external stimuli	NM_008580.4:4565
Siglec1-mRNA	0.438	0.22	0.007	0.869	1.35	1	1.83	0.0553	0.806	lm.nb	Immunoregulatory interactions between a Lymphoid and a non-Lymphoid cell	NM_011426.3:4550
Exo1-mRNA	-0.489	0.247	-0.972	-0.00511	0.713	0.51	0.996	0.0566	0.821	lm.nb	Cell Cycle, DNA Repair, Gene expression (Transcription)	NM_012012.4:2214
Gbp2b-mRNA	1.19	0.603	0.0122	2.38	2.29	1.01	5.19	0.0566	0.821	lm.nb		NM_010259.2:1570
Dusp2-mRNA	0.488	0.247	0.00313	0.972	1.4	1	1.96	0.0575	0.826	lm.nb	MAPK family signaling cascades	NM_010090.2:1472
Prr5-mRNA	-0.362	0.184	-0.722	-0.0021	0.778	0.606	0.999	0.0577	0.826	lm.nb	Costimulation by the CD28 family, Gene expression (Transcription), Intracellular signaling by second messengers, Signaling by Receptor Tyrosine Kinases	NM_146061.4:770
Klrk1-mRNA	0.662	0.336	0.00378	1.32	1.58	1	2.5	0.0577	0.826	lm.nb	DAP12 interactions, Immunoregulatory interactions between a Lymphoid and a non-Lymphoid cell	NM_001083322.1:144
Casp2-mRNA	-0.174	0.0881	-0.346	-0.000952	0.887	0.787	0.999	0.0577	0.826	loglinear	Gene expression (Transcription), Signaling by Receptor Tyrosine Kinases, Transcriptional Regulation by p53	NM_007610.1:420
Fcgr4-mRNA	0.52	0.264	0.00231	1.04	1.43	1	2.05	0.058	0.826	lm.nb	Metabolism of proteins, Neutrophil degranulation	NM_144559.1:608
Ccl19-mRNA	0.987	0.502	0.00379	1.97	1.98	1	3.92	0.0581	0.826	lm.nb	Signaling by GPCR	NM_011888.2:465
Cd96-mRNA	0.829	0.423	0.000387	1.66	1.78	1	3.15	0.0589	0.835	lm.nb	Immunoregulatory interactions between a Lymphoid and a non-Lymphoid cell	NM_032465.2:440
Nfkbie-mRNA	0.379	0.194	-0.000283	0.758	1.3	1	1.69	0.0592	0.836	lm.nb	Signaling by the B Cell Receptor (BCR)	NM_008690.3:1748
Cxcr4-mRNA	-0.606	0.31	-1.21	0.00152	0.657	0.431	1	0.0596	0.837	lm.nb	Developmental Biology, Signaling by GPCR	NM_009911.3:665
Relb-mRNA	0.259	0.133	-0.000774	0.519	1.2	0.999	1.43	0.0598	0.837	lm.nb	C-type lectin receptors (CLRs), TNFR2 non-canonical NF-kB pathway	NM_009046.2:2013
Dtx3l-mRNA	0.308	0.157	-0.000985	0.616	1.24	0.999	1.53	0.0598	0.837	lm.nb	Class I MHC mediated antigen processing & presentation	NM_001013371.2:1550
Pfkm-mRNA	0.361	0.186	-0.00306	0.724	1.28	0.998	1.65	0.0611	0.852	lm.nb	Metabolism	NM_001163487.1:2665
Zmat3-mRNA	0.369	0.19	-0.00435	0.741	1.29	0.997	1.67	0.0619	0.86	lm.nb	p53 Signaling Pathway	NM_009517.2:6085
Flt1-mRNA	-0.494	0.255	-0.994	0.00631	0.71	0.502	1	0.0621	0.86	lm.nb	Signaling by Receptor Tyrosine Kinases	NM_010228.3:2129
CDK4-mRNA	-0.275	0.142	-0.554	0.00366	0.826	0.681	1	0.0623	0.86	lm.nb	Cell Cycle, Cellular responses to external stimuli, Gene expression (Transcription), Mus musculus biological processes, p53 Signaling Pathway	NM_009870.3:494
Prf1-mRNA	0.905	0.47	-0.0168	1.83	1.87	0.988	3.55	0.0635	0.875	lm.nb		NM_011073.2:1350
Nlrp3-mRNA	0.354	0.185	-0.00736	0.716	1.28	0.995	1.64	0.0641	0.88	lm.nb	Metabolism of proteins	NM_145827.3:508
Mfng-mRNA	0.29	0.151	-0.00666	0.586	1.22	0.995	1.5	0.0646	0.883	loglinear		NM_008595.2:1266
Jag2-mRNA	-0.45	0.235	-0.911	0.0106	0.732	0.532	1.01	0.0648	0.883	lm.nb	Signaling by NOTCH	NM_010588.2:1485
Tap1-mRNA	0.37	0.194	-0.00918	0.75	1.29	0.994	1.68	0.0651	0.883	lm.nb		NM_001161730.1:1865
Stat2-mRNA	0.312	0.163	-0.00779	0.631	1.24	0.995	1.55	0.0651	0.883	lm.nb	Interferon Signaling, Signaling by Interleukins	NM_019963.1:362
Cxcl12-mRNA	-0.427	0.224	-0.866	0.0125	0.744	0.549	1.01	0.0662	0.895	lm.nb	Developmental Biology, Signaling by GPCR	NM_013655.4:2076
Icos-mRNA	0.711	0.374	-0.0216	1.44	1.64	0.985	2.72	0.0665	0.896	lm.nb	Costimulation by the CD28 family, Intracellular signaling by second messengers	NM_017480.1:142
Cd2-mRNA	0.64	0.34	-0.0259	1.31	1.56	0.982	2.47	0.069	0.927	lm.nb		NM_013486.2:278
Hsd11b1-mRNA	0.689	0.367	-0.0304	1.41	1.61	0.979	2.66	0.0699	0.936	lm.nb	Metabolism	NM_001044751.1:380
Pten-mRNA	0.251	0.134	-0.0117	0.513	1.19	0.992	1.43	0.0706	0.943	loglinear	Intracellular signaling by second messengers, Metabolism, Metabolism of proteins, p53 Signaling Pathway, TCR signaling	NM_008960.2:7029
Casp1-mRNA	0.263	0.141	-0.0128	0.539	1.2	0.991	1.45	0.0711	0.947	lm.nb	Signaling by Interleukins	NM_009807.2:259
Fasl-mRNA	0.516	0.277	-0.0262	1.06	1.43	0.982	2.08	0.0716	0.951	lm.nb		NM_001205243.1:1506
Kif2c-mRNA	-0.534	0.287	-1.1	0.029	0.691	0.468	1.02	0.0726	0.96	lm.nb	Cell Cycle, Hemostasis, MHC class II antigen presentation, Signaling by Rho GTPases, Vesicle-mediated transport	NM_134471.4:525
Cdk6-mRNA	-0.228	0.123	-0.468	0.0127	0.854	0.723	1.01	0.0729	0.962	lm.nb	Cell Cycle, Cellular responses to external stimuli, Gene expression (Transcription), p53 Signaling Pathway	NM_009873.2:1542
Tapbpl-mRNA	0.487	0.263	-0.028	1	1.4	0.981	2	0.0733	0.965	lm.nb		NM_145391.2:1560
Adam12-mRNA	-0.339	0.184	-0.7	0.0215	0.79	0.615	1.02	0.0749	0.982	lm.nb	Extracellular matrix organization	NM_007400.2:785
Pms2-mRNA	-0.254	0.138	-0.525	0.0164	0.838	0.695	1.01	0.0751	0.982	lm.nb	DNA Repair	NM_008886.2:827
Myd88-mRNA	0.479	0.261	-0.0317	0.99	1.39	0.978	1.99	0.0756	0.986	lm.nb	Intracellular signaling by second messengers, Signaling by Interleukins, Signaling by Receptor Tyrosine Kinases, Toll-Like Receptors Cascades	NM_010851.2:1595
Tnfsf8-mRNA	0.559	0.306	-0.0395	1.16	1.47	0.973	2.23	0.0768	0.998	lm.nb	TNFR2 non-canonical NF-kB pathway	NM_009403.3:704
Ccl22-mRNA	0.576	0.315	-0.0425	1.19	1.49	0.971	2.29	0.0776	1	lm.nb		NM_009137.2:1096
Ppargc1b-mRNA	0.391	0.214	-0.0288	0.811	1.31	0.98	1.75	0.0776	1	lm.nb		NM_133249.2:2805
Cd47-mRNA	0.359	0.198	-0.0283	0.747	1.28	0.981	1.68	0.0789	1	lm.nb	Cell-Cell communication, Extracellular matrix organization, Hemostasis, Neutrophil degranulation	NM_010581.3:165
E2f1-mRNA	-0.229	0.127	-0.477	0.0188	0.853	0.718	1.01	0.0798	1	lm.nb	Cell Cycle	NM_007891.4:926
Cmtm6-mRNA	0.228	0.126	-0.0191	0.476	1.17	0.987	1.39	0.0802	1	lm.nb	Neutrophil degranulation	NM_026036.3:1075
Mtor-mRNA	-0.252	0.14	-0.527	0.0223	0.84	0.694	1.02	0.0815	1	lm.nb	Cellular responses to external stimuli, Costimulation by the CD28 family, Gene expression (Transcription), Intracellular signaling by second messengers, mTOR signalling, Signaling by Receptor Tyrosine Kinases, Transcriptional Regulation by p53	NM_020009.2:7745
Pdcd1lg2-mRNA	0.984	0.547	-0.0878	2.06	1.98	0.941	4.16	0.0817	1	lm.nb	Costimulation by the CD28 family	NM_021396.2:1870
Thy1-mRNA	0.197	0.11	-0.0182	0.412	1.15	0.987	1.33	0.0825	1	loglinear	Metabolism of proteins	NM_009382.3:425
Cenpf-mRNA	-0.38	0.212	-0.796	0.036	0.768	0.576	1.03	0.0832	1	lm.nb	Cell Cycle, Signaling by Rho GTPases	NM_001081363.2:9262
Cd3d-mRNA	0.659	0.374	-0.0737	1.39	1.58	0.95	2.63	0.0878	1	lm.nb	Costimulation by the CD28 family, Immunoregulatory interactions between a Lymphoid and a non-Lymphoid cell, TCR signaling, Vesicle-mediated transport	NM_013487.3:48
Rpl7a-mRNA	-0.179	0.102	-0.379	0.0205	0.883	0.769	1.01	0.0885	1	lm.nb		NM_013721.3:91
Cd247-mRNA	0.587	0.337	-0.0744	1.25	1.5	0.95	2.37	0.0919	1	lm.nb	Costimulation by the CD28 family, Immunoregulatory interactions between a Lymphoid and a non-Lymphoid cell, TCR signaling	NM_001113391.2:133
Nod2-mRNA	0.529	0.306	-0.0702	1.13	1.44	0.952	2.18	0.0935	1	lm.nb		NM_145857.2:2890
Socs1-mRNA	0.31	0.181	-0.0455	0.665	1.24	0.969	1.59	0.0975	1	lm.nb	Class I MHC mediated antigen processing & presentation, Interferon Signaling, Signaling by Interleukins	NM_009896.2:751
Zap70-mRNA	0.61	0.357	-0.09	1.31	1.53	0.94	2.48	0.0977	1	lm.nb	TCR signaling	NM_009539.3:1035
Nlrc5-mRNA	0.323	0.191	-0.0515	0.698	1.25	0.965	1.62	0.101	1	lm.nb		NM_001033207.3:6665
Sfxn1-mRNA	-0.191	0.113	-0.413	0.0308	0.876	0.751	1.02	0.101	1	loglinear		NM_027324.5:142
Tlr4-mRNA	0.185	0.11	-0.0308	0.4	1.14	0.979	1.32	0.103	1	loglinear	Programmed Cell Death, Toll-Like Receptors Cascades	NM_021297.2:2510
Pgpep1-mRNA	0.227	0.136	-0.0384	0.493	1.17	0.974	1.41	0.104	1	lm.nb		NM_023217.4:1128
Zeb2-mRNA	0.201	0.12	-0.034	0.436	1.15	0.977	1.35	0.104	1	lm.nb		NM_015753.4:8125
Api5-mRNA	0.26	0.155	-0.0441	0.564	1.2	0.97	1.48	0.104	1	lm.nb		NM_007466.2:2430
Ccnd2-mRNA	0.203	0.121	-0.0345	0.44	1.15	0.976	1.36	0.104	1	lm.nb	Cell Cycle, Gene expression (Transcription), p53 Signaling Pathway	NM_009829.3:1665
Angpt2-mRNA	-0.815	0.488	-1.77	0.141	0.568	0.293	1.1	0.105	1	lm.nb	Hemostasis	NM_007426.3:2020
Gas1-mRNA	-0.392	0.235	-0.851	0.0681	0.762	0.554	1.05	0.105	1	lm.nb	Signaling by Hedgehog	NM_008086.1:1964
Tnfaip3-mRNA	0.369	0.221	-0.0643	0.802	1.29	0.956	1.74	0.105	1	lm.nb		NM_001166402.1:3622
Prkx-mRNA	0.181	0.109	-0.032	0.394	1.13	0.978	1.31	0.106	1	loglinear		NM_016979.1:665
Tnfrsf1b-mRNA	0.266	0.16	-0.0477	0.581	1.2	0.967	1.5	0.107	1	lm.nb	Neutrophil degranulation, TNFR2 non-canonical NF-kB pathway	NM_011610.3:3270
Il18r1-mRNA	0.812	0.495	-0.158	1.78	1.76	0.896	3.44	0.111	1	lm.nb		NM_001161842.1:620
Il18-mRNA	-0.159	0.0971	-0.349	0.0315	0.896	0.785	1.02	0.112	1	loglinear	Signaling by Interleukins	NM_008360.1:270
Ripk3-mRNA	-0.215	0.133	-0.475	0.0454	0.862	0.719	1.03	0.116	1	lm.nb	Programmed Cell Death, Toll-Like Receptors Cascades, Transport of small molecules	NM_019955.1:270
Sgk1-mRNA	0.285	0.177	-0.0616	0.632	1.22	0.958	1.55	0.117	1	lm.nb	Gene expression (Transcription), Transcriptional Regulation by p53, Transport of small molecules	NM_001161849.2:1864
Il15-mRNA	0.221	0.138	-0.0491	0.491	1.17	0.967	1.41	0.119	1	lm.nb	Signaling by Interleukins	NM_008357.2:854
Cd276-mRNA	-0.312	0.195	-0.694	0.0703	0.806	0.618	1.05	0.12	1	lm.nb		NM_133983.4:1278
Slc7a5-mRNA	-0.319	0.201	-0.713	0.0739	0.801	0.61	1.05	0.122	1	lm.nb	Hemostasis, Metabolism, Transport of small molecules	NM_011404.3:2867
Tnfsf12-mRNA	0.203	0.128	-0.0472	0.454	1.15	0.968	1.37	0.122	1	lm.nb	TNFR2 non-canonical NF-kB pathway	NM_011614.3:1215
Il1r2-mRNA	-0.51	0.323	-1.14	0.124	0.702	0.453	1.09	0.125	1	lm.nb	Signaling by Interleukins	NM_010555.4:458
Ifit1-mRNA	-0.412	0.261	-0.923	0.0999	0.752	0.527	1.07	0.125	1	lm.nb		NM_008331.2:890
Sbno2-mRNA	0.242	0.154	-0.0592	0.543	1.18	0.96	1.46	0.126	1	lm.nb		NM_183426.1:2047
Irf9-mRNA	-0.197	0.125	-0.442	0.0484	0.873	0.736	1.03	0.126	1	lm.nb	Interferon Signaling	NM_008394.2:1405
Tlr3-mRNA	-0.272	0.176	-0.616	0.0729	0.828	0.652	1.05	0.132	1	lm.nb	Toll-Like Receptors Cascades	NM_126166.2:1165
Axl-mRNA	-0.154	0.1	-0.35	0.0418	0.899	0.784	1.03	0.133	1	loglinear	Signaling by Receptor Tyrosine Kinases	NM_009465.3:3820
H2-K1-mRNA	0.253	0.164	-0.069	0.576	1.19	0.953	1.49	0.134	1	lm.nb	Class I MHC mediated antigen processing & presentation, Immunoregulatory interactions between a Lymphoid and a non-Lymphoid cell, Neutrophil degranulation	NM_001001892.2:37
Melk-mRNA	-0.388	0.252	-0.882	0.106	0.764	0.543	1.08	0.134	1	lm.nb		NM_010790.2:1253
Akt1-mRNA	-0.138	0.0902	-0.315	0.0383	0.908	0.804	1.03	0.135	1	loglinear	Cell Cycle, Costimulation by the CD28 family, Developmental Biology, Gene expression (Transcription), Hemostasis, Intracellular signaling by second messengers, Metabolism, mTOR signalling, Signaling by GPCR, Signaling by Receptor Tyrosine Kinases, Signaling by WNT, Transcriptional Regulation by p53, Vesicle-mediated transport	NM_009652.3:326
Trat1-mRNA	0.703	0.458	-0.196	1.6	1.63	0.873	3.03	0.135	1	lm.nb	Intracellular signaling by second messengers, TCR signaling	NM_198297.3:535
Itgae-mRNA	0.561	0.366	-0.157	1.28	1.48	0.897	2.43	0.136	1	lm.nb	Extracellular matrix organization	NM_008399.1:775
Ghr-mRNA	-0.246	0.161	-0.563	0.0701	0.843	0.677	1.05	0.137	1	lm.nb		NM_001048147.1:355
Taf3-mRNA	0.36	0.237	-0.105	0.825	1.28	0.93	1.77	0.139	1	lm.nb	Gene expression (Transcription), Transcriptional Regulation by p53	NM_027748.3:3395
Gls-mRNA	-0.268	0.178	-0.617	0.0814	0.831	0.652	1.06	0.143	1	lm.nb	Gene expression (Transcription), Metabolism, Transcriptional Regulation by p53	NM_001081081.2:2510
Ifi203-mRNA	0.242	0.162	-0.0764	0.56	1.18	0.948	1.47	0.147	1	lm.nb		NM_001045481.1:2716
Psmb10-mRNA	0.247	0.166	-0.079	0.572	1.19	0.947	1.49	0.148	1	lm.nb		NM_013640.3:385
Pold1-mRNA	-0.221	0.149	-0.513	0.0716	0.858	0.701	1.05	0.149	1	lm.nb	Cell Cycle, DNA Repair	NM_011131.3:2215
Cdh2-mRNA	-0.207	0.14	-0.482	0.068	0.866	0.716	1.05	0.15	1	lm.nb	Cell-Cell communication, Developmental Biology, Metabolism of proteins	NM_007664.5:1240
Tnfaip6-mRNA	-0.197	0.134	-0.459	0.065	0.872	0.727	1.05	0.151	1	loglinear	Neutrophil degranulation	NM_009398.2:50
Bcl2l1-mRNA	-0.163	0.111	-0.38	0.054	0.893	0.768	1.04	0.151	1	loglinear	p53 Signaling Pathway, Programmed Cell Death	NM_009743.5:1265
Ptcd2-mRNA	-0.12	0.0819	-0.281	0.0407	0.92	0.823	1.03	0.153	1	loglinear		NM_026873.2:1535
Ctla4-mRNA	0.831	0.572	-0.289	1.95	1.78	0.818	3.87	0.156	1	lm.nb	Costimulation by the CD28 family	NM_009843.3:1475
Wnt5b-mRNA	-0.388	0.267	-0.91	0.135	0.764	0.532	1.1	0.156	1	lm.nb	Signaling by WNT	NM_009525.3:1464
Rprm-mRNA	0.417	0.288	-0.147	0.981	1.34	0.903	1.97	0.157	1	lm.nb	p53 Signaling Pathway	NM_023396.5:994
Trp53-mRNA	-0.177	0.122	-0.417	0.0626	0.884	0.749	1.04	0.157	1	lm.nb	Cell Cycle, Cellular responses to external stimuli, DNA Repair, Gene expression (Transcription), Metabolism of proteins, p53 Signaling Pathway, Transcriptional Regulation by p53	NM_011640.1:1835
Cd8b1-mRNA	0.71	0.495	-0.26	1.68	1.64	0.835	3.2	0.161	1	lm.nb	Immunoregulatory interactions between a Lymphoid and a non-Lymphoid cell	NM_009858.2:1075
Spp1-mRNA	-0.327	0.23	-0.777	0.123	0.797	0.584	1.09	0.164	1	lm.nb	Extracellular matrix organization, Metabolism of proteins, Signaling by Receptor Tyrosine Kinases	NM_009263.3:420
Myc-mRNA	-0.232	0.163	-0.551	0.0883	0.852	0.682	1.06	0.166	1	lm.nb	Gene expression (Transcription), Metabolism of proteins	NM_001177354.1:1859
Psmb9-mRNA	0.254	0.179	-0.097	0.605	1.19	0.935	1.52	0.166	1	lm.nb	C-type lectin receptors (CLRs), Cell Cycle, Cellular responses to external stimuli, Class I MHC mediated antigen processing & presentation, Fc epsilon receptor (FCERI) signaling, Gene expression (Transcription), Intracellular signaling by second messengers, MAPK family signaling cascades, Metabolism, Metabolism of proteins, Signaling by Hedgehog, Signaling by Interleukins, Signaling by the B Cell…	NM_013585.2:285
Itgb8-mRNA	-0.457	0.322	-1.09	0.175	0.729	0.47	1.13	0.166	1	lm.nb	Extracellular matrix organization	NM_177290.3:2428
Mdm2-mRNA	0.248	0.175	-0.0955	0.591	1.19	0.936	1.51	0.167	1	lm.nb	Cell Cycle, Cellular responses to external stimuli, Gene expression (Transcription), Intracellular signaling by second messengers, Metabolism of proteins, p53 Signaling Pathway, Transcriptional Regulation by p53	NM_010786.3:515
Itga6-mRNA	-0.224	0.159	-0.535	0.087	0.856	0.69	1.06	0.168	1	lm.nb		NM_008397.4:3960
Mgmt-mRNA	-0.22	0.156	-0.526	0.0857	0.858	0.694	1.06	0.168	1	lm.nb		NM_008598.2:320
Tnks-mRNA	-0.146	0.104	-0.35	0.0572	0.904	0.785	1.04	0.169	1	loglinear	Intracellular signaling by second messengers, Metabolism of proteins, Signaling by WNT	NM_175091.3:6175
Mlh1-mRNA	-0.195	0.138	-0.466	0.0763	0.874	0.724	1.05	0.169	1	lm.nb	DNA Repair, Mus musculus biological processes	NM_026810.2:2390
Tap2-mRNA	0.248	0.178	-0.102	0.597	1.19	0.932	1.51	0.174	1	lm.nb	Class I MHC mediated antigen processing & presentation	NM_011530.3:139
Samsn1-mRNA	0.244	0.18	-0.108	0.596	1.18	0.928	1.51	0.184	1	lm.nb		NM_023380.2:990
Aldoc-mRNA	-0.486	0.358	-1.19	0.216	0.714	0.439	1.16	0.184	1	lm.nb	Metabolism, Neutrophil degranulation	NM_009657.3:1545
Apc-mRNA	0.334	0.246	-0.149	0.817	1.26	0.902	1.76	0.185	1	loglinear	Metabolism of proteins, Programmed Cell Death, Signaling by WNT	NM_007462.3:11300
Jak2-mRNA	0.151	0.113	-0.0701	0.372	1.11	0.953	1.29	0.191	1	loglinear	Cell Cycle, Hemostasis, Interferon Signaling, MAPK family signaling cascades, Mus musculus biological processes, Signaling by GPCR, Signaling by Interleukins, Signaling by Receptor Tyrosine Kinases	NM_008413.3:3735
Id4-mRNA	0.492	0.374	-0.241	1.22	1.41	0.846	2.34	0.198	1	lm.nb		NM_031166.2:875
Atf3-mRNA	-0.308	0.235	-0.768	0.152	0.808	0.587	1.11	0.2	1	lm.nb		NM_007498.3:970
Tnfsf18-mRNA	0.518	0.395	-0.257	1.29	1.43	0.837	2.45	0.2	1	lm.nb	TNFR2 non-canonical NF-kB pathway	NM_183391.3:1445
Ripk1-mRNA	0.126	0.0961	-0.0627	0.314	1.09	0.957	1.24	0.201	1	loglinear	Death Receptor Signalling, Metabolism of proteins, Programmed Cell Death, Toll-Like Receptors Cascades, Transport of small molecules	NM_009068.3:1246
Cd274-mRNA	0.425	0.327	-0.216	1.07	1.34	0.861	2.09	0.203	1	lm.nb	Costimulation by the CD28 family	NM_021893.2:515
Tbxas1-mRNA	0.196	0.152	-0.102	0.493	1.15	0.932	1.41	0.207	1	lm.nb	Metabolism	NM_011539.3:1125
Tlr2-mRNA	0.184	0.144	-0.0981	0.467	1.14	0.934	1.38	0.21	1	lm.nb	Neutrophil degranulation, Toll-Like Receptors Cascades	NM_011905.2:255
BTG2-mRNA	0.156	0.123	-0.0864	0.397	1.11	0.942	1.32	0.217	1	lm.nb	Gene expression (Transcription), Transcriptional Regulation by p53	NM_007570.2:50
Bad-mRNA	-0.148	0.118	-0.379	0.0825	0.902	0.769	1.06	0.217	1	loglinear	Programmed Cell Death, Signaling by Receptor Tyrosine Kinases	NM_007522.3:1146
Nf1-mRNA	-0.148	0.118	-0.379	0.083	0.902	0.769	1.06	0.219	1	loglinear	MAPK family signaling cascades	NM_010897.2:8680
Crebp-mRNA	0.116	0.0935	-0.067	0.3	1.08	0.955	1.23	0.223	1	loglinear	C-type lectin receptors (CLRs), Cellular responses to external stimuli, Gene expression (Transcription), Hemostasis, Metabolism, Signaling by NOTCH, Signaling by WNT	NM_001025432.1:3770
Tnfrsf11b-mRNA	-0.403	0.324	-1.04	0.233	0.756	0.487	1.18	0.223	1	lm.nb	TNFR2 non-canonical NF-kB pathway	NM_008764.3:35
Mb21d1-mRNA	-0.219	0.178	-0.568	0.13	0.859	0.674	1.09	0.228	1	lm.nb		NM_173386.4:1068
Notch1-mRNA	-0.196	0.16	-0.509	0.117	0.873	0.703	1.08	0.228	1	lm.nb	Gene expression (Transcription), Signaling by NOTCH	NM_008714.3:2795
Col4a5-mRNA	0.191	0.156	-0.115	0.497	1.14	0.924	1.41	0.23	1	loglinear	Developmental Biology, Extracellular matrix organization, Signaling by Receptor Tyrosine Kinases	NM_001163155.1:1640
Gbp2-mRNA	0.371	0.303	-0.224	0.965	1.29	0.856	1.95	0.231	1	lm.nb		NM_010260.1:1996
Parp12-mRNA	-0.153	0.125	-0.398	0.0925	0.899	0.759	1.07	0.231	1	lm.nb		NM_172893.3:2282
Ifit3-mRNA	-0.331	0.273	-0.865	0.203	0.795	0.549	1.15	0.233	1	lm.nb		NM_010501.1:1290
Marco-mRNA	-0.927	0.767	-2.43	0.577	0.526	0.185	1.49	0.236	1	lm.nb	Vesicle-mediated transport	NM_010766.2:350
Ifih1-mRNA	-0.185	0.156	-0.49	0.121	0.88	0.712	1.09	0.245	1	lm.nb	Metabolism of proteins	NM_027835.3:2160
Col6a3-mRNA	-0.279	0.236	-0.742	0.183	0.824	0.598	1.14	0.246	1	lm.nb		XM_897036.2:3235
Crabp2-mRNA	0.284	0.241	-0.188	0.756	1.22	0.878	1.69	0.247	1	lm.nb		NM_007759.2:86
Prc1-mRNA	-0.236	0.201	-0.63	0.158	0.849	0.646	1.12	0.249	1	lm.nb		NM_145150.3:988
Cd44-mRNA	0.339	0.288	-0.227	0.904	1.26	0.855	1.87	0.249	1	lm.nb	Extracellular matrix organization, Hemostasis, Metabolism, Neutrophil degranulation	NM_009851.2:112
Aph1b-mRNA	-0.268	0.23	-0.718	0.182	0.83	0.608	1.13	0.252	1	lm.nb	Developmental Biology, Signaling by NOTCH, Signaling by Receptor Tyrosine Kinases	NM_177583.4:3320
Klrg1-mRNA	0.47	0.404	-0.322	1.26	1.39	0.8	2.4	0.253	1	lm.nb		NM_016970.1:825
Tnfrsf1a-mRNA	0.0964	0.0829	-0.0661	0.259	1.07	0.955	1.2	0.254	1	loglinear	Death Receptor Signalling, TNFR2 non-canonical NF-kB pathway	NM_011609.2:615
Gzmb-mRNA	0.394	0.342	-0.277	1.07	1.31	0.825	2.09	0.258	1	lm.nb	Programmed Cell Death	NM_013542.2:1020
Ddb2-mRNA	-0.231	0.2	-0.623	0.162	0.852	0.649	1.12	0.259	1	loglinear	DNA Repair, Metabolism of proteins, p53 Signaling Pathway	NM_028119.5:94
Prkacb-mRNA	-0.18	0.158	-0.491	0.131	0.883	0.712	1.09	0.265	1	lm.nb	C-type lectin receptors (CLRs), Developmental Biology, Hemostasis, Intracellular signaling by second messengers, MAPK family signaling cascades, Metabolism, Signaling by GPCR, Signaling by Hedgehog, Signaling by Receptor Tyrosine Kinases, Transport of small molecules	NM_011100.3:3754
Cd6-mRNA	0.488	0.432	-0.358	1.33	1.4	0.78	2.52	0.267	1	lm.nb		NM_001037801.2:1315
Ccl9-mRNA	-0.273	0.241	-0.746	0.201	0.828	0.596	1.15	0.267	1	lm.nb	Signaling by GPCR	NM_011338.2:1125
Shc2-mRNA	-0.29	0.26	-0.799	0.218	0.818	0.575	1.16	0.272	1	lm.nb	MAPK family signaling cascades, Signaling by Receptor Tyrosine Kinases	NM_001024539.1:2716
Cd68-mRNA	0.121	0.109	-0.0922	0.335	1.09	0.938	1.26	0.274	1	lm.nb	Neutrophil degranulation	NM_009853.1:559
Atm-mRNA	-0.236	0.214	-0.655	0.183	0.849	0.635	1.13	0.277	1	lm.nb	Cell Cycle, Cellular responses to external stimuli, DNA Repair, Gene expression (Transcription), Mus musculus biological processes, p53 Signaling Pathway, Transcriptional Regulation by p53	NM_007499.1:7840
Ccl1-mRNA	0.412	0.375	-0.322	1.15	1.33	0.8	2.21	0.279	1	lm.nb	Signaling by GPCR	NM_011329.2:145
Ccr2-mRNA	0.232	0.211	-0.181	0.645	1.17	0.882	1.56	0.279	1	lm.nb	Signaling by GPCR	NM_009915.2:2965
Cxcl14-mRNA	-0.545	0.495	-1.52	0.426	0.685	0.35	1.34	0.28	1	lm.nb		NM_019568.2:658
Rps6kb1-mRNA	-0.139	0.127	-0.388	0.109	0.908	0.764	1.08	0.28	1	lm.nb	mTOR signalling	NM_001114334.1:2504
Nectin1-mRNA	0.176	0.161	-0.139	0.491	1.13	0.908	1.41	0.282	1	lm.nb	Cell-Cell communication	NM_021424.2:2772
Mmp12-mRNA	-0.792	0.73	-2.22	0.638	0.578	0.214	1.56	0.286	1	lm.nb	Extracellular matrix organization	NM_008605.3:592
Tnfrsf9-mRNA	-0.49	0.453	-1.38	0.397	0.712	0.385	1.32	0.288	1	lm.nb		NM_001077508.1:1590
Ikbkg-mRNA	-0.116	0.109	-0.33	0.0985	0.923	0.795	1.07	0.298	1	loglinear	C-type lectin receptors (CLRs), Death Receptor Signalling, Fc epsilon receptor (FCERI) signaling, Metabolism of proteins, Signaling by Interleukins, Signaling by the B Cell Receptor (BCR), TCR signaling, Toll-Like Receptors Cascades	NM_001161423.1:1642
Dpp4-mRNA	0.35	0.33	-0.297	0.997	1.27	0.814	2	0.298	1	lm.nb	Metabolism of proteins	NM_001159543.1:445
Ccl27a-mRNA	-0.2	0.189	-0.571	0.17	0.87	0.673	1.13	0.298	1	lm.nb	Signaling by GPCR	NM_001048179.1:265
Cd79b-mRNA	0.317	0.305	-0.28	0.915	1.25	0.824	1.89	0.306	1	lm.nb	Signaling by the B Cell Receptor (BCR)	NM_008339.2:330
Psmb8-mRNA	0.174	0.168	-0.154	0.503	1.13	0.898	1.42	0.307	1	lm.nb	C-type lectin receptors (CLRs), Cell Cycle, Cellular responses to external stimuli, Class I MHC mediated antigen processing & presentation, Fc epsilon receptor (FCERI) signaling, Gene expression (Transcription), Intracellular signaling by second messengers, MAPK family signaling cascades, Metabolism, Metabolism of proteins, Signaling by Hedgehog, Signaling by Interleukins, Signaling by the B Cell…	NM_010724.2:362
Fyn-mRNA	-0.12	0.117	-0.349	0.108	0.92	0.785	1.08	0.31	1	lm.nb	C-type lectin receptors (CLRs), Cell-Cell communication, Costimulation by the CD28 family, DAP12 interactions, Developmental Biology, Hemostasis, Intracellular signaling by second messengers, MAPK family signaling cascades, Signaling by Interleukins, Signaling by Receptor Tyrosine Kinases	NM_008054.2:2945
Arid1a-mRNA	0.105	0.102	-0.0949	0.305	1.08	0.936	1.24	0.312	1	loglinear	Gene expression (Transcription)	NM_001080819.1:5193
Pvr-mRNA	-0.148	0.144	-0.432	0.135	0.902	0.741	1.1	0.312	1	lm.nb	Cell-Cell communication, Immunoregulatory interactions between a Lymphoid and a non-Lymphoid cell	NM_027514.2:962
Pkm-mRNA	-0.101	0.0983	-0.293	0.0917	0.932	0.816	1.07	0.313	1	loglinear	Metabolism, Neutrophil degranulation	NM_001253883.1:144
Olfml2b-mRNA	-0.174	0.172	-0.51	0.163	0.887	0.702	1.12	0.32	1	lm.nb		NM_177068.4:810
Hdac11-mRNA	0.27	0.268	-0.256	0.796	1.21	0.837	1.74	0.322	1	lm.nb		NM_144919.2:2125
Cebpb-mRNA	-0.182	0.18	-0.535	0.172	0.882	0.69	1.13	0.322	1	lm.nb	Cellular responses to external stimuli, Mus musculus biological processes	NM_009883.4:343
Dab2-mRNA	0.116	0.116	-0.111	0.343	1.08	0.926	1.27	0.326	1	lm.nb	Vesicle-mediated transport	NM_023118.5:335
Neil1-mRNA	-0.289	0.295	-0.867	0.289	0.819	0.548	1.22	0.335	1	lm.nb	DNA Repair	NM_028347.2:400
Ms4a4a-mRNA	0.199	0.206	-0.205	0.603	1.15	0.868	1.52	0.341	1	lm.nb		XM_003086124.1:252
Btla-mRNA	0.349	0.366	-0.367	1.07	1.27	0.775	2.09	0.347	1	lm.nb	Costimulation by the CD28 family	NM_001037719.2:24
Gzma-mRNA	0.301	0.317	-0.321	0.923	1.23	0.801	1.9	0.35	1	lm.nb		NM_010370.2:680
Tnf-mRNA	0.285	0.301	-0.304	0.874	1.22	0.81	1.83	0.351	1	lm.nb	Death Receptor Signalling, Mus musculus biological processes, TNFR2 non-canonical NF-kB pathway	NM_013693.2:514
Bax-mRNA	0.118	0.126	-0.128	0.364	1.09	0.915	1.29	0.355	1	lm.nb	Gene expression (Transcription), p53 Signaling Pathway, Programmed Cell Death, Transcriptional Regulation by p53	NM_007527.3:735
Rad51c-mRNA	-0.252	0.271	-0.783	0.28	0.84	0.581	1.21	0.361	1	lm.nb	DNA Repair, Hemostasis	NM_053269.3:1036
Cd69-mRNA	-0.285	0.308	-0.888	0.318	0.821	0.54	1.25	0.362	1	lm.nb		NM_001033122.3:91
Wnt7b-mRNA	0.37	0.402	-0.419	1.16	1.29	0.748	2.23	0.365	1	lm.nb	Signaling by WNT	NM_009528.2:1782
Kat2b-mRNA	-0.0781	0.085	-0.245	0.0885	0.947	0.844	1.06	0.365	1	loglinear	Gene expression (Transcription), Metabolism of proteins, Signaling by NOTCH	NM_020005.3:3030
Ifngr2-mRNA	-0.0803	0.0881	-0.253	0.0924	0.946	0.839	1.07	0.369	1	loglinear	Interferon Signaling	NM_008338.3:797
Itgav-mRNA	-0.086	0.0946	-0.271	0.0994	0.942	0.828	1.07	0.37	1	loglinear	Class I MHC mediated antigen processing & presentation, Developmental Biology, Extracellular matrix organization, Neutrophil degranulation, Signaling by Receptor Tyrosine Kinases	NM_008402.3:2835
Itgb2-mRNA	0.171	0.189	-0.2	0.542	1.13	0.871	1.46	0.373	1	lm.nb	Extracellular matrix organization, Hemostasis, Immunoregulatory interactions between a Lymphoid and a non-Lymphoid cell, Neutrophil degranulation, Toll-Like Receptors Cascades	NM_008404.4:2542
Bmp2-mRNA	-0.267	0.298	-0.85	0.316	0.831	0.555	1.24	0.376	1	lm.nb	Extracellular matrix organization, Signaling by TGF-beta family members	NM_007553.2:2097
Jag1-mRNA	0.212	0.239	-0.257	0.68	1.16	0.837	1.6	0.383	1	lm.nb	Signaling by NOTCH	NM_013822.5:4960
Brd3-mRNA	0.122	0.14	-0.153	0.397	1.09	0.899	1.32	0.392	1	loglinear		NM_001113573.1:2690
Oas1a-mRNA	-0.162	0.19	-0.534	0.21	0.894	0.691	1.16	0.4	1	lm.nb		NM_145211.2:471
Bcl2-mRNA	-0.142	0.168	-0.472	0.187	0.906	0.721	1.14	0.403	1	lm.nb	p53 Signaling Pathway, Programmed Cell Death	NM_009741.3:314
Rptor-mRNA	-0.121	0.146	-0.407	0.164	0.919	0.754	1.12	0.412	1	lm.nb	Cellular responses to external stimuli, Gene expression (Transcription), Intracellular signaling by second messengers, mTOR signalling, Transcriptional Regulation by p53	NM_028898.2:6548
Il7r-mRNA	0.341	0.412	-0.466	1.15	1.27	0.724	2.22	0.414	1	lm.nb	Signaling by Interleukins, Vesicle-mediated transport	NM_008372.3:1020
Bid-mRNA	0.0979	0.119	-0.135	0.33	1.07	0.911	1.26	0.416	1	lm.nb	p53 Signaling Pathway, Programmed Cell Death	NM_007544.3:1307
Cxcl1-mRNA	-0.38	0.467	-1.29	0.534	0.768	0.408	1.45	0.421	1	lm.nb	Neutrophil degranulation, Signaling by GPCR	NM_008176.1:560
H2-DMb2-mRNA	0.192	0.235	-0.27	0.653	1.14	0.83	1.57	0.421	1	lm.nb	MHC class II antigen presentation	NM_010388.4:195
Vcan-mRNA	0.18	0.224	-0.258	0.618	1.13	0.836	1.53	0.427	1	lm.nb	Extracellular matrix organization, Metabolism, Metabolism of proteins	NM_001081249.1:8216
Loxl2-mRNA	-0.134	0.169	-0.465	0.197	0.912	0.725	1.15	0.435	1	lm.nb	Extracellular matrix organization	NM_033325.2:3700
Twist1-mRNA	-0.132	0.167	-0.46	0.196	0.912	0.727	1.15	0.435	1	lm.nb		NM_011658.2:1359
Lair1-mRNA	-0.127	0.16	-0.441	0.188	0.916	0.737	1.14	0.436	1	lm.nb	Immunoregulatory interactions between a Lymphoid and a non-Lymphoid cell, Neutrophil degranulation	NM_001113474.1:1865
Slc1a5-mRNA	-0.136	0.174	-0.477	0.206	0.91	0.718	1.15	0.443	1	lm.nb	Transport of small molecules	NM_009201.2:2185
Hdac5-mRNA	0.108	0.14	-0.166	0.382	1.08	0.891	1.3	0.446	1	lm.nb		NM_010412.3:2165
Fut4-mRNA	-0.115	0.149	-0.406	0.177	0.924	0.755	1.13	0.447	1	loglinear		NM_010242.3:1765
Ripk2-mRNA	-0.116	0.152	-0.414	0.181	0.922	0.751	1.13	0.449	1	loglinear	Metabolism of proteins, Signaling by Interleukins, Signaling by Receptor Tyrosine Kinases, TCR signaling, Toll-Like Receptors Cascades	NM_138952.3:830
Mre11a-mRNA	0.15	0.196	-0.235	0.535	1.11	0.85	1.45	0.45	1	lm.nb	Cell Cycle, Cellular responses to external stimuli, DNA Repair, Gene expression (Transcription)	NM_018736.2:2376
Gimap6-mRNA	0.109	0.142	-0.17	0.387	1.08	0.889	1.31	0.45	1	lm.nb		NM_153175.3:922
Irf3-mRNA	-0.0781	0.102	-0.278	0.122	0.947	0.825	1.09	0.45	1	loglinear	Hemostasis, Interferon Signaling, Toll-Like Receptors Cascades	NM_016849.4:526
Tnfrsf18-mRNA	0.404	0.531	-0.636	1.45	1.32	0.643	2.72	0.452	1	lm.nb	TNFR2 non-canonical NF-kB pathway	NM_009400.2:840
CRADD-mRNA	0.0974	0.129	-0.155	0.349	1.07	0.898	1.27	0.454	1	lm.nb	Gene expression (Transcription), Transcriptional Regulation by p53	NM_009950.2:178
Dusp5-mRNA	0.126	0.169	-0.204	0.457	1.09	0.868	1.37	0.459	1	lm.nb	MAPK family signaling cascades	NM_001085390.1:409
Ptgs2-mRNA	0.29	0.388	-0.47	1.05	1.22	0.722	2.07	0.46	1	lm.nb	Metabolism	NM_011198.4:800
Fadd-mRNA	0.158	0.211	-0.256	0.572	1.12	0.837	1.49	0.461	1	loglinear	Death Receptor Signalling, Programmed Cell Death, Toll-Like Receptors Cascades	NM_010175.5:2641
Pfkfb3-mRNA	0.114	0.155	-0.189	0.418	1.08	0.877	1.34	0.465	1	lm.nb	Metabolism	NM_133232.2:3785
Edn1-mRNA	0.396	0.539	-0.66	1.45	1.32	0.633	2.74	0.468	1	lm.nb	Signaling by GPCR	NM_010104.3:894
Nfil3-mRNA	-0.181	0.248	-0.666	0.305	0.882	0.63	1.24	0.471	1	lm.nb		NM_017373.3:1299
Tnfrsf11a-mRNA	0.0926	0.128	-0.158	0.343	1.07	0.897	1.27	0.473	1	lm.nb	TNFR2 non-canonical NF-kB pathway	NM_009399.3:705
Gimap4-mRNA	0.174	0.241	-0.298	0.646	1.13	0.814	1.56	0.475	1	lm.nb		NM_001243199.1:806
Clec7a-mRNA	0.154	0.219	-0.275	0.584	1.11	0.827	1.5	0.486	1	lm.nb		NM_020008.2:1008
Rictor-mRNA	-0.0936	0.133	-0.354	0.167	0.937	0.782	1.12	0.486	1	lm.nb	Costimulation by the CD28 family, Gene expression (Transcription), Intracellular signaling by second messengers, Signaling by Receptor Tyrosine Kinases	NM_030168.3:5635
Hdac4-mRNA	0.0863	0.122	-0.154	0.326	1.06	0.899	1.25	0.486	1	loglinear		XM_006529302.1:4402
Ccl11-mRNA	-0.417	0.597	-1.59	0.752	0.749	0.333	1.68	0.49	1	lm.nb		NM_011330.3:430
Itgax-mRNA	0.266	0.385	-0.488	1.02	1.2	0.713	2.03	0.494	1	lm.nb	Extracellular matrix organization, Hemostasis, Neutrophil degranulation	NM_021334.2:327
Lgals9-mRNA	-0.0833	0.121	-0.32	0.153	0.944	0.801	1.11	0.495	1	lm.nb		NM_010708.1:355
Foxo3-mRNA	0.0632	0.0926	-0.118	0.245	1.04	0.921	1.18	0.5	1	loglinear	Developmental Biology, Intracellular signaling by second messengers, MAPK family signaling cascades	NM_019740.2:2221
Vegfc-mRNA	-0.111	0.166	-0.437	0.215	0.926	0.739	1.16	0.51	1	lm.nb	Hemostasis, Signaling by Receptor Tyrosine Kinases	NM_009506.2:1525
Ifi35-mRNA	-0.0724	0.112	-0.293	0.148	0.951	0.816	1.11	0.524	1	lm.nb		NM_027320.4:820
Aplnr-mRNA	-0.172	0.267	-0.695	0.352	0.888	0.618	1.28	0.525	1	lm.nb	Signaling by GPCR	NM_011784.3:732
Clec14a-mRNA	0.137	0.215	-0.284	0.558	1.1	0.821	1.47	0.529	1	lm.nb		NM_025809.5:2454
Nt5e-mRNA	-0.213	0.337	-0.874	0.448	0.863	0.546	1.36	0.533	1	lm.nb	Metabolism	NM_011851.4:1925
Egfr-mRNA	-0.148	0.235	-0.609	0.314	0.903	0.656	1.24	0.535	1	lm.nb	Developmental Biology, Intracellular signaling by second messengers, MAPK family signaling cascades, Signaling by GPCR, Signaling by NOTCH, Signaling by Receptor Tyrosine Kinases, Vesicle-mediated transport	NM_207655.2:5460
Oas2-mRNA	0.142	0.23	-0.308	0.592	1.1	0.808	1.51	0.54	1	lm.nb		NM_145227.3:1148
Itgam-mRNA	0.0653	0.107	-0.144	0.274	1.05	0.905	1.21	0.545	1	lm.nb	Extracellular matrix organization, Hemostasis, Neutrophil degranulation, Toll-Like Receptors Cascades	NM_001082960.1:3025
Ifit2-mRNA	-0.143	0.235	-0.603	0.318	0.906	0.658	1.25	0.547	1	lm.nb		NM_008332.2:230
Lilra5-mRNA	0.152	0.253	-0.344	0.649	1.11	0.788	1.57	0.552	1	lm.nb	Neutrophil degranulation	NM_001081239.2:994
Twist2-mRNA	-0.165	0.276	-0.706	0.376	0.892	0.613	1.3	0.554	1	lm.nb		NM_007855.2:1102
Cdh11-mRNA	0.149	0.25	-0.341	0.639	1.11	0.789	1.56	0.556	1	lm.nb	Cell-Cell communication	NM_009866.5:4075
Ly96-mRNA	-0.0591	0.0996	-0.254	0.136	0.96	0.838	1.1	0.557	1	loglinear	Programmed Cell Death, Toll-Like Receptors Cascades	NM_016923.2:276
Ror2-mRNA	-0.194	0.331	-0.842	0.454	0.874	0.558	1.37	0.561	1	lm.nb		NM_013846.3:3360
Gata3-mRNA	0.3	0.519	-0.716	1.32	1.23	0.609	2.49	0.567	1	lm.nb	Gene expression (Transcription), Hemostasis, Metabolism of proteins	NM_008091.3:1943
Inhba-mRNA	-0.0746	0.13	-0.329	0.18	0.95	0.796	1.13	0.569	1	lm.nb	Metabolism of proteins, Signaling by TGF-beta family members	NM_008380.2:2285
Cx3cr1-mRNA	0.101	0.182	-0.255	0.457	1.07	0.838	1.37	0.582	1	lm.nb	Signaling by GPCR	NM_009987.3:2696
Zc3h12a-mRNA	-0.0916	0.165	-0.414	0.231	0.939	0.75	1.17	0.582	1	lm.nb		NM_153159.2:270
Havcr2-mRNA	-0.107	0.194	-0.487	0.273	0.928	0.713	1.21	0.584	1	lm.nb		NM_134250.2:134
Lilrb4a-mRNA	-0.0969	0.179	-0.448	0.254	0.935	0.733	1.19	0.592	1	lm.nb		NM_013532.3:348
Eif2b4-mRNA	0.0949	0.175	-0.249	0.439	1.07	0.842	1.36	0.592	1	loglinear	Metabolism of proteins	NM_010122.2:141
Cmtm4-mRNA	-0.0554	0.103	-0.257	0.146	0.962	0.837	1.11	0.594	1	loglinear		NM_153582.5:2884
Cdkn2a-mRNA	-0.13	0.243	-0.606	0.345	0.914	0.657	1.27	0.596	1	lm.nb	p53 Signaling Pathway	NM_001040654.1:566
Hk2-mRNA	-0.22	0.413	-1.03	0.59	0.858	0.489	1.51	0.598	1	lm.nb	Metabolism	NM_013820.3:4404
Vhl-mRNA	-0.0891	0.168	-0.419	0.24	0.94	0.748	1.18	0.6	1	loglinear		NM_009507.3:820
Ifitm2-mRNA	0.0452	0.0909	-0.133	0.223	1.03	0.912	1.17	0.623	1	loglinear	Immunoregulatory interactions between a Lymphoid and a non-Lymphoid cell	NM_030694.1:87
Trem2-mRNA	0.0762	0.155	-0.229	0.381	1.05	0.854	1.3	0.628	1	lm.nb	DAP12 interactions, Developmental Biology, Immunoregulatory interactions between a Lymphoid and a non-Lymphoid cell	NM_031254.2:646
Angptl4-mRNA	0.179	0.37	-0.547	0.905	1.13	0.685	1.87	0.631	1	lm.nb	Transport of small molecules	NM_020581.2:1248
Hif1a-mRNA	0.11	0.228	-0.336	0.557	1.08	0.792	1.47	0.632	1	lm.nb	Cellular responses to external stimuli, Metabolism of proteins	NM_010431.2:4467
Pcx-mRNA	0.212	0.451	-0.672	1.1	1.16	0.628	2.14	0.641	1	lm.nb	Metabolism	NM_008797.3:3815
Clec5a-mRNA	-0.0764	0.165	-0.4	0.247	0.948	0.758	1.19	0.647	1	lm.nb	DAP12 interactions, Neutrophil degranulation	NM_001038604.1:435
Hmgb1-mRNA	-0.0483	0.107	-0.258	0.162	0.967	0.836	1.12	0.656	1	lm.nb	Neutrophil degranulation, Programmed Cell Death, Signaling by Interleukins, Toll-Like Receptors Cascades	NM_010439.3:1574
Tnfsf13b-mRNA	0.0991	0.223	-0.339	0.537	1.07	0.791	1.45	0.66	1	lm.nb	TNFR2 non-canonical NF-kB pathway	NM_033622.1:225
Mmp9-mRNA	0.13	0.3	-0.458	0.718	1.09	0.728	1.64	0.667	1	lm.nb	Developmental Biology, Extracellular matrix organization, Neutrophil degranulation, Signaling by Receptor Tyrosine Kinases	NM_013599.2:1570
Mill2-mRNA	-0.115	0.27	-0.645	0.414	0.923	0.64	1.33	0.672	1	lm.nb	Immunoregulatory interactions between a Lymphoid and a non-Lymphoid cell	NM_153760.2:22
Nectin2-mRNA	-0.0995	0.233	-0.556	0.357	0.933	0.68	1.28	0.672	1	lm.nb	Cell-Cell communication, Immunoregulatory interactions between a Lymphoid and a non-Lymphoid cell	NM_008990.3:907
ATR-mRNA	-0.0519	0.122	-0.29	0.186	0.965	0.818	1.14	0.672	1	lm.nb	Cell Cycle, Cellular responses to external stimuli, DNA Repair, Gene expression (Transcription), p53 Signaling Pathway	NM_019864.1:4392
Cdkn1a-mRNA	0.0872	0.205	-0.315	0.489	1.06	0.804	1.4	0.674	1	lm.nb	Cell Cycle, Cellular responses to external stimuli, Gene expression (Transcription), Intracellular signaling by second messengers, p53 Signaling Pathway, Transcriptional Regulation by p53	NM_007669.4:1670
Il1rn-mRNA	-0.144	0.346	-0.821	0.534	0.905	0.566	1.45	0.681	1	lm.nb	Signaling by Interleukins	NM_001039701.3:1220
Sfrp4-mRNA	0.142	0.344	-0.532	0.816	1.1	0.692	1.76	0.682	1	lm.nb		NM_016687.3:1330
Lif-mRNA	0.108	0.265	-0.411	0.628	1.08	0.752	1.55	0.686	1	lm.nb	Signaling by Interleukins	NM_008501.2:3435
Ifi27-mRNA	0.0424	0.105	-0.163	0.248	1.03	0.893	1.19	0.689	1	loglinear		NM_026790.2:166
Got1-mRNA	-0.0765	0.19	-0.449	0.296	0.948	0.732	1.23	0.69	1	lm.nb	Metabolism	NM_010324.2:1336
Csf1-mRNA	0.0498	0.125	-0.195	0.294	1.04	0.874	1.23	0.692	1	lm.nb	Metabolism of proteins, Signaling by Interleukins	NM_001113529.1:1027
Mmrn2-mRNA	0.0995	0.252	-0.394	0.593	1.07	0.761	1.51	0.695	1	lm.nb		NM_153127.3:600
Il33-mRNA	-0.117	0.297	-0.7	0.466	0.922	0.615	1.38	0.696	1	lm.nb	Intracellular signaling by second messengers, Metabolism of proteins, Signaling by Interleukins	NM_133775.1:1011
Col5a1-mRNA	-0.0836	0.216	-0.507	0.339	0.944	0.704	1.27	0.701	1	lm.nb	Developmental Biology, Extracellular matrix organization, Signaling by Receptor Tyrosine Kinases	NM_015734.2:6145
Chd9-mRNA	0.0576	0.149	-0.234	0.35	1.04	0.85	1.27	0.702	1	lm.nb	Metabolism	NM_177224.2:5425
Irf7-mRNA	0.115	0.299	-0.47	0.701	1.08	0.722	1.63	0.702	1	lm.nb	Hemostasis, Toll-Like Receptors Cascades	NM_016850.2:705
Ccl6-mRNA	0.13	0.343	-0.542	0.801	1.09	0.687	1.74	0.708	1	lm.nb	Signaling by GPCR	NM_009139.2:825
Clec4e-mRNA	0.174	0.469	-0.745	1.09	1.13	0.597	2.13	0.714	1	lm.nb		NM_019948.2:685
Nfkb1-mRNA	0.0368	0.101	-0.16	0.234	1.03	0.895	1.18	0.717	1	loglinear	C-type lectin receptors (CLRs), Fc epsilon receptor (FCERI) signaling, Neutrophil degranulation, Signaling by Interleukins, Signaling by Receptor Tyrosine Kinases, Signaling by the B Cell Receptor (BCR), TCR signaling, Toll-Like Receptors Cascades	NM_008689.2:3469
Ms4a6b-mRNA	0.0451	0.127	-0.203	0.293	1.03	0.869	1.23	0.724	1	lm.nb		NM_027209.3:583
FOS-mRNA	0.0916	0.258	-0.414	0.597	1.07	0.75	1.51	0.725	1	lm.nb	Cellular responses to external stimuli, Fc epsilon receptor (FCERI) signaling, Signaling by Interleukins, Toll-Like Receptors Cascades	NM_010234.2:1330
PPM1D-mRNA	0.049	0.141	-0.228	0.326	1.03	0.854	1.25	0.731	1	lm.nb	Gene expression (Transcription), p53 Signaling Pathway	NM_016910.3:724
Cx3cl1-mRNA	0.0808	0.248	-0.404	0.566	1.06	0.756	1.48	0.746	1	lm.nb	Signaling by GPCR	NM_009142.3:125
Kit-mRNA	-0.0823	0.253	-0.579	0.414	0.945	0.67	1.33	0.748	1	lm.nb	Intracellular signaling by second messengers, MAPK family signaling cascades, Signaling by Receptor Tyrosine Kinases	NM_001122733.1:4275
Il1b-mRNA	-0.135	0.426	-0.969	0.699	0.911	0.511	1.62	0.753	1	lm.nb	C-type lectin receptors (CLRs), Signaling by Interleukins	NM_008361.3:1120
Deptor-mRNA	0.0538	0.17	-0.279	0.386	1.04	0.824	1.31	0.753	1	lm.nb		NM_001037937.3:4496
Chuk-mRNA	-0.0371	0.118	-0.268	0.193	0.975	0.831	1.14	0.755	1	lm.nb	C-type lectin receptors (CLRs), Death Receptor Signalling, Fc epsilon receptor (FCERI) signaling, Intracellular signaling by second messengers, Signaling by Interleukins, Signaling by the B Cell Receptor (BCR), TCR signaling, TNFR2 non-canonical NF-kB pathway, Toll-Like Receptors Cascades	NM_001162410.1:2240
TP53BP2-mRNA	-0.05	0.163	-0.369	0.269	0.966	0.774	1.21	0.761	1	lm.nb	Gene expression (Transcription), Transcriptional Regulation by p53	NM_173378.2:2328
Cxcl10-mRNA	0.103	0.347	-0.577	0.784	1.07	0.67	1.72	0.768	1	lm.nb	Signaling by GPCR	NM_021274.1:115
Casp9-mRNA	-0.0438	0.154	-0.345	0.257	0.97	0.787	1.2	0.777	1	loglinear	Intracellular signaling by second messengers, p53 Signaling Pathway, Programmed Cell Death	NM_015733.4:1675
Glud1-mRNA	-0.0309	0.109	-0.244	0.182	0.979	0.844	1.13	0.778	1	loglinear	Metabolism	NM_008133.4:2775
H2-Ob-mRNA	0.0774	0.295	-0.501	0.656	1.06	0.707	1.58	0.795	1	lm.nb	MHC class II antigen presentation	NM_010389.3:1205
Hdac3-mRNA	-0.029	0.111	-0.246	0.188	0.98	0.843	1.14	0.795	1	loglinear	Metabolism	NM_010411.2:1682
Ifitm1-mRNA	0.0931	0.366	-0.625	0.811	1.07	0.648	1.75	0.801	1	lm.nb	Immunoregulatory interactions between a Lymphoid and a non-Lymphoid cell	NM_001112715.1:412
E2f3-mRNA	-0.0406	0.161	-0.356	0.275	0.972	0.781	1.21	0.802	1	lm.nb	Cell Cycle	NM_010093.3:1975
Runx3-mRNA	0.0599	0.24	-0.411	0.531	1.04	0.752	1.44	0.805	1	lm.nb		NM_019732.2:3074
Pf4-mRNA	-0.0479	0.192	-0.425	0.329	0.967	0.745	1.26	0.805	1	lm.nb	Hemostasis, Signaling by GPCR	NM_019932.4:148
Srp54a-mRNA	0.0406	0.163	-0.279	0.361	1.03	0.824	1.28	0.805	1	lm.nb	Metabolism of proteins	NM_011899.4:3278
Fgf18-mRNA	0.0683	0.275	-0.471	0.608	1.05	0.721	1.52	0.806	1	lm.nb	Intracellular signaling by second messengers, MAPK family signaling cascades, Signaling by Receptor Tyrosine Kinases	NM_008005.2:902
Ccne1-mRNA	-0.0393	0.164	-0.36	0.282	0.973	0.779	1.22	0.812	1	lm.nb	Cell Cycle, Cellular responses to external stimuli, Gene expression (Transcription), p53 Signaling Pathway, Transcriptional Regulation by p53	NM_007633.2:885
Thbs1-mRNA	-0.0638	0.272	-0.597	0.47	0.957	0.661	1.38	0.816	1	lm.nb	Extracellular matrix organization, Hemostasis, Metabolism of proteins, p53 Signaling Pathway, Signaling by Receptor Tyrosine Kinases	NM_011580.4:20
Stat3-mRNA	0.03	0.13	-0.225	0.285	1.02	0.856	1.22	0.819	1	lm.nb		NM_011486.4:2677
Aldoa-mRNA	-0.0456	0.211	-0.46	0.369	0.969	0.727	1.29	0.831	1	lm.nb		NM_001177307.1:1346
Mx1-mRNA	-0.0424	0.222	-0.478	0.394	0.971	0.718	1.31	0.85	1	lm.nb		NM_010846.1:2485
Pttg1-mRNA	0.0198	0.105	-0.186	0.226	1.01	0.879	1.17	0.852	1	loglinear	Cell Cycle	NM_001131054.1:288
Pias4-mRNA	-0.0304	0.172	-0.368	0.308	0.979	0.775	1.24	0.861	1	lm.nb	Cell Cycle, DNA Repair, Metabolism, Metabolism of proteins	NM_021501.4:125
Gpc4-mRNA	0.0254	0.155	-0.279	0.329	1.02	0.824	1.26	0.871	1	lm.nb	Metabolism, Signaling by GPCR	NM_008150.2:1676
Rad50-mRNA	-0.0145	0.11	-0.23	0.201	0.99	0.853	1.15	0.896	1	loglinear	Cell Cycle, Cellular responses to external stimuli, DNA Repair, Gene expression (Transcription)	NM_009012.2:4165
Itga2-mRNA	-0.041	0.316	-0.66	0.578	0.972	0.633	1.49	0.898	1	lm.nb	Extracellular matrix organization, Signaling by Receptor Tyrosine Kinases	NM_008396.2:3305
Tnfrsf4-mRNA	0.0438	0.356	-0.654	0.741	1.03	0.636	1.67	0.903	1	lm.nb	TNFR2 non-canonical NF-kB pathway	NM_011659.2:320
PIDD1-mRNA	-0.0206	0.18	-0.374	0.333	0.986	0.771	1.26	0.91	1	lm.nb	Gene expression (Transcription), p53 Signaling Pathway, Transcriptional Regulation by p53	NM_022654.1:1250
Pla1a-mRNA	-0.0531	0.473	-0.98	0.874	0.964	0.507	1.83	0.911	1	lm.nb	Metabolism	NM_134102.4:1270
Ticam1-mRNA	0.0149	0.145	-0.269	0.299	1.01	0.83	1.23	0.919	1	loglinear	Programmed Cell Death, Toll-Like Receptors Cascades	NM_174989.4:2159
Igf2r-mRNA	-0.0189	0.187	-0.386	0.348	0.987	0.765	1.27	0.92	1	lm.nb	Neutrophil degranulation, Vesicle-mediated transport	NM_010515.2:2980
Psmb5-mRNA	0.00861	0.0864	-0.161	0.178	1.01	0.895	1.13	0.921	1	loglinear	C-type lectin receptors (CLRs), Cell Cycle, Cellular responses to external stimuli, Class I MHC mediated antigen processing & presentation, Fc epsilon receptor (FCERI) signaling, Gene expression (Transcription), Intracellular signaling by second messengers, MAPK family signaling cascades, Metabolism, Metabolism of proteins, Signaling by Hedgehog, Signaling by Interleukins, Signaling by the B Cell…	NM_011186.1:537
Nfkbia-mRNA	0.0135	0.155	-0.29	0.317	1.01	0.818	1.25	0.931	1	lm.nb	C-type lectin receptors (CLRs), Fc epsilon receptor (FCERI) signaling, Metabolism of proteins, Signaling by Interleukins, Signaling by Receptor Tyrosine Kinases, Signaling by the B Cell Receptor (BCR), TCR signaling, Toll-Like Receptors Cascades	NM_010907.2:1366
Cxcl11-mRNA	-0.0306	0.381	-0.778	0.717	0.979	0.583	1.64	0.937	1	lm.nb		NM_019494.1:345
H2-M3-mRNA	0.0117	0.155	-0.292	0.316	1.01	0.817	1.24	0.94	1	lm.nb	Class I MHC mediated antigen processing & presentation, Immunoregulatory interactions between a Lymphoid and a non-Lymphoid cell, Neutrophil degranulation	NM_013819.2:1180
Tnfrsf10b-mRNA	-0.0147	0.198	-0.402	0.373	0.99	0.757	1.29	0.941	1	lm.nb	Death Receptor Signalling, Hemostasis, Programmed Cell Death	NM_020275.3:1625
Eif2ak2-mRNA	-0.00827	0.119	-0.241	0.224	0.994	0.846	1.17	0.945	1	lm.nb	Interferon Signaling	NM_011163.4:2445
Sell-mRNA	-0.0243	0.358	-0.726	0.677	0.983	0.605	1.6	0.946	1	lm.nb		XM_006496716.1:1035
Bc12a1a-mRNA	0.0107	0.176	-0.334	0.355	1.01	0.794	1.28	0.952	1	lm.nb		NM_009742.3:175
Ccl12-mRNA	-0.00984	0.163	-0.329	0.309	0.993	0.796	1.24	0.952	1	lm.nb		NM_011331.2:173
Il11ra1-mRNA	-0.0129	0.243	-0.489	0.463	0.991	0.713	1.38	0.958	1	lm.nb	Signaling by Interleukins	NM_010549.3:19
Maml2-mRNA	-0.00605	0.12	-0.242	0.23	0.996	0.846	1.17	0.96	1	loglinear	Gene expression (Transcription), Signaling by NOTCH	NM_001013813.3:4874
Ptpn11-mRNA	-0.00343	0.089	-0.178	0.171	0.998	0.884	1.13	0.969	1	loglinear	Costimulation by the CD28 family, Developmental Biology, Gene expression (Transcription), Hemostasis, Interferon Signaling, Intracellular signaling by second messengers, MAPK family signaling cascades, Mus musculus biological processes, Signaling by Interleukins, Signaling by Receptor Tyrosine Kinases, Toll-Like Receptors Cascades	NM_011202.3:3710
Ccl17-mRNA	-0.0148	0.413	-0.824	0.794	0.99	0.565	1.73	0.972	1	lm.nb		NM_011332.2:247
Ccl2-mRNA	0.00439	0.164	-0.317	0.325	1	0.803	1.25	0.979	1	lm.nb		NM_011333.3:415
4930578C19Rik-mRNA	-0.00545	0.293	-0.579	0.568	0.996	0.669	1.48	0.985	1	lm.nb		NM_175228.4:1385
Ldhb-mRNA	0.00193	0.125	-0.242	0.246	1	0.845	1.19	0.988	1	loglinear	Metabolism	NM_008492.2:1138
Myct1-mRNA	-0.0029	0.253	-0.499	0.493	0.998	0.708	1.41	0.991	1	lm.nb		NM_026793.2:205
Kras-mRNA	-0.000699	0.0982	-0.193	0.192	1	0.875	1.14	0.994	1	loglinear	C-type lectin receptors (CLRs), DAP12 interactions, Developmental Biology, Fc epsilon receptor (FCERI) signaling, Gene expression (Transcription), Hemostasis, MAPK family signaling cascades, Signaling by GPCR, Signaling by Receptor Tyrosine Kinases, Signaling by the B Cell Receptor (BCR)	NM_021284.5:2620
C5ar1-mRNA	0.000289	0.164	-0.321	0.321	1	0.801	1.25	0.999	1	lm.nb	Complement cascade, Neutrophil degranulation, Signaling by GPCR	NM_007577.3:595
Fstl3-mRNA	-7.25e-16	0.281	-0.551	0.551	1	0.683	1.47	1	1	lm.nb	Metabolism of proteins, Signaling by TGF-beta family members	NM_031380.2:55

## Sheet: 3Dose.DE_Treatment1-vs-Vehicle
	Log2 fold change	std error (log2)	Lower confidence limit (log2)	Upper confidence limit (log2)	Linear fold change	Lower confidence limit (linear)	Upper confidence limit (linear)	P-value	BY.p.value	method	Gene.sets	probe.ID
Eif4ebp1-mRNA	-0.615	0.0767	-0.765	-0.465	0.653	0.588	0.725	4.72e-09	2.07e-05	loglinear	Metabolism of proteins, mTOR signalling	NM_007918.3:554
Apoe-mRNA	1.19	0.154	0.889	1.49	2.28	1.85	2.82	1.02e-08	2.24e-05	lm.nb	Metabolism, Metabolism of proteins, Signaling by GPCR, Transport of small molecules, Vesicle-mediated transport	NM_001305844.1:100
F2rl1-mRNA	-2.05	0.274	-2.59	-1.51	0.242	0.166	0.351	2.07e-08	3.03e-05	lm.nb	Signaling by GPCR	NM_007974.4:205
Ldha-mRNA	-0.862	0.121	-1.1	-0.625	0.55	0.467	0.648	5.29e-08	4.83e-05	lm.nb	Metabolism	NM_010699.2:1354
Eno1-mRNA	-0.84	0.118	-1.07	-0.609	0.559	0.476	0.656	5.5e-08	4.83e-05	lm.nb		NM_023119.2:47
Pik3cg-mRNA	0.795	0.115	0.57	1.02	1.74	1.48	2.03	9.51e-08	6.96e-05	lm.nb	Hemostasis, Metabolism, Signaling by GPCR	NM_001146200.1:3414
Mrc1-mRNA	0.81	0.126	0.564	1.06	1.75	1.48	2.08	3.55e-07	0.000223	lm.nb	Class I MHC mediated antigen processing & presentation	NM_008625.2:3316
Adgre1-mRNA	0.74	0.125	0.496	0.984	1.67	1.41	1.98	1.46e-06	0.000731	lm.nb	Signaling by GPCR	NM_010130.1:995
Nfatc2-mRNA	0.879	0.149	0.587	1.17	1.84	1.5	2.25	1.58e-06	0.000731	lm.nb		NM_001136073.2:5160
Rpl7a-mRNA	-0.596	0.102	-0.796	-0.396	0.662	0.576	0.76	1.91e-06	0.000731	lm.nb		NM_013721.3:91
Uba7-mRNA	0.768	0.131	0.51	1.03	1.7	1.42	2.04	1.93e-06	0.000731	lm.nb	Class I MHC mediated antigen processing & presentation, DNA Repair, Interferon Signaling	NM_023738.4:751
Cd38-mRNA	0.886	0.152	0.588	1.18	1.85	1.5	2.27	2e-06	0.000731	lm.nb	Metabolism	NM_007646.4:1490
Csf1r-mRNA	0.618	0.111	0.4	0.835	1.53	1.32	1.78	4.32e-06	0.00146	loglinear	Signaling by Interleukins	NM_001037859.1:3655
Ccl25-mRNA	-1.05	0.194	-1.43	-0.67	0.483	0.371	0.629	6.57e-06	0.00205	lm.nb	Signaling by GPCR	NM_009138.3:626
Elob-mRNA	-0.56	0.104	-0.763	-0.356	0.678	0.589	0.781	7.01e-06	0.00205	loglinear	Cellular responses to external stimuli, Class I MHC mediated antigen processing & presentation, Gene expression (Transcription), Metabolism of proteins, Transcriptional Regulation by p53	NM_026305.2:135
PCNA-mRNA	-0.512	0.096	-0.7	-0.324	0.701	0.615	0.799	8.14e-06	0.00223	loglinear	Cell Cycle, DNA Repair, Gene expression (Transcription), Metabolism of proteins, Transcriptional Regulation by p53	NM_011045.2:590
Oas2-mRNA	1.2	0.228	0.749	1.64	2.29	1.68	3.12	1.05e-05	0.00271	lm.nb		NM_145227.3:1148
Stat2-mRNA	0.831	0.162	0.514	1.15	1.78	1.43	2.22	1.43e-05	0.00349	lm.nb	Interferon Signaling, Signaling by Interleukins	NM_019963.1:362
Cdkn1c-mRNA	-1.55	0.307	-2.15	-0.949	0.341	0.225	0.518	1.85e-05	0.00428	lm.nb	Cell Cycle	NM_009876.3:1240
Tnfrsf25-mRNA	1.39	0.277	0.847	1.93	2.62	1.8	3.82	2.07e-05	0.00455	lm.nb	TNFR2 non-canonical NF-kB pathway	NM_033042.3:685
Il16-mRNA	1	0.201	0.605	1.39	2	1.52	2.63	2.34e-05	0.0049	lm.nb	Signaling by Interleukins	NM_010551.3:3105
Bnip3-mRNA	-1.53	0.31	-2.14	-0.926	0.346	0.227	0.526	2.48e-05	0.00494	lm.nb		NM_009760.4:1108
Prkca-mRNA	-0.595	0.122	-0.835	-0.355	0.662	0.561	0.782	3.23e-05	0.00616	lm.nb	Cell Cycle, Developmental Biology, Extracellular matrix organization, Hemostasis, Intracellular signaling by second messengers, Metabolism, Signaling by GPCR, Signaling by Receptor Tyrosine Kinases, Signaling by WNT	NM_011101.3:6965
Prdm1-mRNA	0.85	0.177	0.504	1.2	1.8	1.42	2.29	3.67e-05	0.00672	loglinear		NM_007548.3:1440
Thbd-mRNA	0.612	0.128	0.36	0.864	1.53	1.28	1.82	4.2e-05	0.00737	lm.nb	Hemostasis	NM_009378.3:2845
Psmb5-mRNA	-0.411	0.0864	-0.58	-0.241	0.752	0.669	0.846	4.36e-05	0.00737	loglinear	C-type lectin receptors (CLRs), Cell Cycle, Cellular responses to external stimuli, Class I MHC mediated antigen processing & presentation, Fc epsilon receptor (FCERI) signaling, Gene expression (Transcription), Intracellular signaling by second messengers, MAPK family signaling cascades, Metabolism, Metabolism of proteins, Signaling by Hedgehog, Signaling by Interleukins, Signaling by the B Cell…	NM_011186.1:537
Tslp-mRNA	1.4	0.298	0.813	1.98	2.63	1.76	3.95	5.32e-05	0.00865	lm.nb	Signaling by Interleukins	NM_021367.1:638
Met-mRNA	-0.594	0.128	-0.844	-0.344	0.663	0.557	0.788	5.8e-05	0.0091	lm.nb	Developmental Biology, Intracellular signaling by second messengers, MAPK family signaling cascades, Signaling by Receptor Tyrosine Kinases	NM_008591.2:1280
Tlr7-mRNA	0.577	0.125	0.333	0.821	1.49	1.26	1.77	6.18e-05	0.00937	lm.nb	Toll-Like Receptors Cascades	NM_133211.4:515
Eomes-mRNA	1.51	0.327	0.867	2.15	2.84	1.82	4.43	6.46e-05	0.00946	lm.nb		NM_010136.2:2665
Bcat1-mRNA	-0.792	0.173	-1.13	-0.454	0.578	0.457	0.73	6.94e-05	0.00969	lm.nb		NM_001024468.3:430
Tgfbr1-mRNA	-0.453	0.099	-0.647	-0.259	0.731	0.639	0.836	7.27e-05	0.00969	loglinear	Metabolism of proteins, Signaling by TGF-beta family members	NM_009370.2:4425
Glul-mRNA	0.618	0.135	0.353	0.883	1.53	1.28	1.84	7.28e-05	0.00969	lm.nb	Metabolism	NM_008131.3:2145
Fcgrt-mRNA	0.577	0.127	0.328	0.825	1.49	1.26	1.77	7.79e-05	0.0101	lm.nb		NM_010189.3:750
Pik3r1-mRNA	0.524	0.115	0.297	0.75	1.44	1.23	1.68	8.06e-05	0.0101	loglinear	Costimulation by the CD28 family, DAP12 interactions, Developmental Biology, Fc epsilon receptor (FCERI) signaling, Hemostasis, Intracellular signaling by second messengers, Metabolism, Signaling by GPCR, Signaling by Interleukins, Signaling by Receptor Tyrosine Kinases, Signaling by the B Cell Receptor (BCR), TCR signaling	NM_001077495.1:5725
Slc2a1-mRNA	-1.01	0.226	-1.45	-0.567	0.497	0.365	0.675	9.75e-05	0.0119	lm.nb	Metabolism, Transport of small molecules	NM_011400.3:2075
Syk-mRNA	0.558	0.126	0.311	0.805	1.47	1.24	1.75	0.000109	0.0129	lm.nb	DAP12 interactions, Fc epsilon receptor (FCERI) signaling, Hemostasis, Signaling by Interleukins, Signaling by the B Cell Receptor (BCR)	NM_001198977.1:2064
Casp3-mRNA	-0.452	0.104	-0.655	-0.249	0.731	0.635	0.841	0.00013	0.015	lm.nb	p53 Signaling Pathway, Programmed Cell Death, Signaling by Interleukins, Signaling by Receptor Tyrosine Kinases	NM_009810.3:565
Brca2-mRNA	-0.745	0.171	-1.08	-0.41	0.597	0.473	0.753	0.000134	0.0151	lm.nb	DNA Repair, Mus musculus biological processes	NM_009765.3:1684
Irf7-mRNA	1.29	0.297	0.704	1.87	2.44	1.63	3.65	0.000146	0.016	lm.nb	Hemostasis, Toll-Like Receptors Cascades	NM_016850.2:705
Tpm1-mRNA	-0.488	0.113	-0.711	-0.266	0.713	0.611	0.832	0.000155	0.0166	lm.nb		NM_024427.4:1163
Axl-mRNA	-0.429	0.1	-0.625	-0.233	0.743	0.648	0.851	0.00016	0.0168	loglinear	Signaling by Receptor Tyrosine Kinases	NM_009465.3:3820
Jak3-mRNA	0.818	0.192	0.441	1.2	1.76	1.36	2.29	0.000181	0.0185	lm.nb	Hemostasis, MAPK family signaling cascades, Signaling by GPCR, Signaling by Interleukins	NM_010589.6:360
Pdk1-mRNA	-0.756	0.181	-1.11	-0.401	0.592	0.463	0.757	0.000223	0.0223	lm.nb	Metabolism	NM_172665.5:2330
Tnfaip6-mRNA	-0.551	0.134	-0.813	-0.289	0.682	0.569	0.818	0.000261	0.0255	loglinear	Neutrophil degranulation	NM_009398.2:50
Bnip3l-mRNA	-0.482	0.117	-0.712	-0.252	0.716	0.611	0.84	0.000269	0.0257	lm.nb	Gene expression (Transcription), Transcriptional Regulation by p53	NM_009761.3:1738
Nras-mRNA	-0.355	0.0873	-0.526	-0.184	0.782	0.695	0.881	0.000307	0.0286	loglinear	C-type lectin receptors (CLRs), DAP12 interactions, Developmental Biology, Fc epsilon receptor (FCERI) signaling, Hemostasis, MAPK family signaling cascades, Neutrophil degranulation, Signaling by GPCR, Signaling by Receptor Tyrosine Kinases, Signaling by the B Cell Receptor (BCR)	NM_010937.2:3665
Fpr1-mRNA	1.94	0.478	1	2.88	3.83	2	7.34	0.000313	0.0286	lm.nb	Neutrophil degranulation, Signaling by GPCR	NM_013521.2:750
Rad51-mRNA	-0.616	0.152	-0.915	-0.317	0.652	0.53	0.803	0.000326	0.0293	lm.nb	DNA Repair, Mus musculus biological processes	NM_011234.4:195
Csf3r-mRNA	0.823	0.204	0.423	1.22	1.77	1.34	2.34	0.000339	0.0298	lm.nb		NM_001252651.1:1294
Msh6-mRNA	-0.546	0.137	-0.814	-0.277	0.685	0.569	0.825	0.000381	0.0328	lm.nb	DNA Repair	NM_010830.1:4050
Tnfsf13-mRNA	0.617	0.157	0.31	0.924	1.53	1.24	1.9	0.000432	0.0361	loglinear	TNFR2 non-canonical NF-kB pathway	NM_023517.2:177
Vegfc-mRNA	-0.662	0.168	-0.992	-0.333	0.632	0.503	0.794	0.000436	0.0361	lm.nb	Hemostasis, Signaling by Receptor Tyrosine Kinases	NM_009506.2:1525
Plod2-mRNA	-0.63	0.161	-0.946	-0.314	0.646	0.519	0.805	0.000478	0.0388	lm.nb	Extracellular matrix organization	NM_001142916.1:2925
Chek1-mRNA	-0.626	0.161	-0.941	-0.311	0.648	0.521	0.806	0.000486	0.0388	lm.nb	Cell Cycle, DNA Repair, Gene expression (Transcription), p53 Signaling Pathway, Signaling by Receptor Tyrosine Kinases	NM_007691.5:1220
Pik3cd-mRNA	0.514	0.132	0.255	0.774	1.43	1.19	1.71	0.000499	0.0388	lm.nb		XM_003945690.1:4648
Ccl9-mRNA	-0.938	0.241	-1.41	-0.465	0.522	0.376	0.725	0.000504	0.0388	lm.nb	Signaling by GPCR	NM_011338.2:1125
Hmga1-mRNA	-0.491	0.127	-0.74	-0.242	0.711	0.599	0.846	0.000533	0.0404	loglinear		NM_001166545.1:707
P4ha1-mRNA	-0.64	0.166	-0.965	-0.315	0.642	0.512	0.804	0.000543	0.0404	lm.nb	Extracellular matrix organization	NM_011030.1:1675
Gm5150-mRNA	-0.916	0.238	-1.38	-0.449	0.53	0.384	0.732	0.000559	0.0409	lm.nb		NM_001081687.1:366
Flnb-mRNA	-0.497	0.129	-0.75	-0.243	0.709	0.595	0.845	0.000568	0.0409	lm.nb		NM_134080.1:8415
Lamc2-mRNA	-1.14	0.299	-1.73	-0.554	0.454	0.302	0.681	0.000614	0.0435	lm.nb	Cell-Cell communication, Extracellular matrix organization, Signaling by Receptor Tyrosine Kinases	NM_008485.3:4160
Bc12a1a-mRNA	-0.667	0.176	-1.01	-0.323	0.63	0.496	0.8	0.000641	0.0447	lm.nb		NM_009742.3:175
Myc-mRNA	-0.619	0.164	-0.939	-0.298	0.651	0.521	0.813	0.000661	0.0454	lm.nb	Gene expression (Transcription), Metabolism of proteins	NM_001177354.1:1859
Ccnd3-mRNA	0.466	0.123	0.224	0.708	1.38	1.17	1.63	0.000683	0.0462	loglinear	Cell Cycle, Gene expression (Transcription), MAPK family signaling cascades, p53 Signaling Pathway	NM_007632.2:1311
P2ry13-mRNA	0.571	0.153	0.271	0.87	1.49	1.21	1.83	0.000755	0.0502	lm.nb	Signaling by GPCR	NM_028808.3:475
Msh2-mRNA	-0.458	0.123	-0.698	-0.217	0.728	0.616	0.86	0.000769	0.0505	loglinear	DNA Repair	NM_008628.2:2680
Fcgr1-mRNA	0.46	0.124	0.217	0.703	1.38	1.16	1.63	0.000816	0.0527	lm.nb	Class I MHC mediated antigen processing & presentation	NM_010186.5:185
Gpr160-mRNA	0.914	0.249	0.425	1.4	1.88	1.34	2.64	0.000914	0.0582	lm.nb		NM_001134386.1:930
Ifit2-mRNA	0.839	0.234	0.381	1.3	1.79	1.3	2.46	0.00112	0.0701	lm.nb		NM_008332.2:230
Id4-mRNA	1.3	0.363	0.587	2.01	2.46	1.5	4.03	0.00117	0.0722	lm.nb		NM_031166.2:875
Nbn-mRNA	-0.268	0.0752	-0.415	-0.121	0.83	0.75	0.92	0.00121	0.074	loglinear	Cell Cycle, Cellular responses to external stimuli, DNA Repair, Gene expression (Transcription)	NM_013752.3:1315
Ifi203-mRNA	0.57	0.162	0.253	0.887	1.48	1.19	1.85	0.00136	0.082	lm.nb		NM_001045481.1:2716
Ikzf1-mRNA	0.516	0.147	0.228	0.805	1.43	1.17	1.75	0.00138	0.0822	lm.nb		NM_009578.2:1716
FOS-mRNA	-0.909	0.261	-1.42	-0.399	0.532	0.374	0.759	0.00147	0.0852	lm.nb	Cellular responses to external stimuli, Fc epsilon receptor (FCERI) signaling, Signaling by Interleukins, Toll-Like Receptors Cascades	NM_010234.2:1330
Pkm-mRNA	-0.342	0.0983	-0.535	-0.15	0.789	0.69	0.901	0.0015	0.0852	loglinear	Metabolism, Neutrophil degranulation	NM_001253883.1:144
Cd1d1-mRNA	-0.462	0.133	-0.723	-0.202	0.726	0.606	0.87	0.00154	0.0852	lm.nb		NM_007639.3:1340
Dab2-mRNA	0.402	0.116	0.175	0.629	1.32	1.13	1.55	0.00156	0.0852	lm.nb	Vesicle-mediated transport	NM_023118.5:335
H2-Q2-mRNA	1.31	0.379	0.57	2.06	2.49	1.49	4.16	0.00158	0.0852	lm.nb	Class I MHC mediated antigen processing & presentation, Immunoregulatory interactions between a Lymphoid and a non-Lymphoid cell, Neutrophil degranulation	NM_010392.2:472
Col4a5-mRNA	0.54	0.156	0.234	0.846	1.45	1.18	1.8	0.0016	0.0852	loglinear	Developmental Biology, Extracellular matrix organization, Signaling by Receptor Tyrosine Kinases	NM_001163155.1:1640
Fcgr2b-mRNA	0.513	0.148	0.222	0.804	1.43	1.17	1.75	0.00161	0.0852	lm.nb	Neutrophil degranulation	NM_001077189.1:1225
Clec5a-mRNA	-0.573	0.166	-0.897	-0.248	0.672	0.537	0.842	0.00161	0.0852	lm.nb	DAP12 interactions, Neutrophil degranulation	NM_001038604.1:435
Angpt1-mRNA	-0.605	0.175	-0.948	-0.262	0.657	0.518	0.834	0.00162	0.0852	lm.nb	Hemostasis, MAPK family signaling cascades	NM_009640.3:1949
H2afx-mRNA	-0.446	0.129	-0.699	-0.193	0.734	0.616	0.875	0.00163	0.0852	lm.nb	Mus musculus biological processes	NM_010436.2:980
Clec14a-mRNA	0.727	0.211	0.314	1.14	1.66	1.24	2.2	0.00165	0.0854	lm.nb		NM_025809.5:2454
Entpd1-mRNA	0.567	0.165	0.243	0.892	1.48	1.18	1.86	0.00173	0.0886	lm.nb	Metabolism	NM_009848.3:2062
Inhba-mRNA	-0.449	0.131	-0.706	-0.191	0.733	0.613	0.876	0.00178	0.0892	lm.nb	Metabolism of proteins, Signaling by TGF-beta family members	NM_008380.2:2285
Tlr8-mRNA	0.403	0.118	0.172	0.633	1.32	1.13	1.55	0.00179	0.0892	lm.nb	Toll-Like Receptors Cascades	NM_133212.2:110
Nfam1-mRNA	0.467	0.137	0.198	0.736	1.38	1.15	1.67	0.00186	0.0917	lm.nb	Neutrophil degranulation	NM_028728.2:390
Map3k8-mRNA	0.507	0.149	0.215	0.8	1.42	1.16	1.74	0.00189	0.0921	lm.nb	Costimulation by the CD28 family, Signaling by Interleukins, Toll-Like Receptors Cascades	NM_007746.2:1710
Slc7a5-mRNA	-0.689	0.203	-1.09	-0.29	0.62	0.471	0.818	0.00193	0.0932	lm.nb	Hemostasis, Metabolism, Transport of small molecules	NM_011404.3:2867
Ero1l-mRNA	-0.802	0.237	-1.27	-0.336	0.574	0.416	0.792	0.00199	0.095	lm.nb	Cellular responses to external stimuli, Metabolism of proteins	NM_015774.3:3870
Loxl2-mRNA	-0.574	0.17	-0.907	-0.24	0.672	0.533	0.847	0.00202	0.0953	lm.nb	Extracellular matrix organization	NM_033325.2:3700
Gpsm3-mRNA	0.408	0.122	0.168	0.648	1.33	1.12	1.57	0.00225	0.104	lm.nb	Signaling by GPCR	NM_134116.5:978
Hdac11-mRNA	0.85	0.255	0.35	1.35	1.8	1.27	2.55	0.00225	0.104	lm.nb		NM_144919.2:2125
Pias4-mRNA	0.54	0.164	0.219	0.861	1.45	1.16	1.82	0.00246	0.111	lm.nb	Cell Cycle, DNA Repair, Metabolism, Metabolism of proteins	NM_021501.4:125
Tnfsf18-mRNA	1.25	0.379	0.507	1.99	2.38	1.42	3.98	0.00246	0.111	lm.nb	TNFR2 non-canonical NF-kB pathway	NM_183391.3:1445
Aldoa-mRNA	-0.696	0.212	-1.11	-0.281	0.617	0.463	0.823	0.00253	0.114	lm.nb		NM_001177307.1:1346
4930578C19Rik-mRNA	0.91	0.28	0.362	1.46	1.88	1.29	2.75	0.00274	0.122	lm.nb		NM_175228.4:1385
Pik3ca-mRNA	-0.327	0.102	-0.527	-0.128	0.797	0.694	0.915	0.00298	0.13	loglinear	Costimulation by the CD28 family, DAP12 interactions, Developmental Biology, Fc epsilon receptor (FCERI) signaling, Hemostasis, Intracellular signaling by second messengers, Metabolism, Signaling by GPCR, Signaling by Interleukins, Signaling by Receptor Tyrosine Kinases, TCR signaling	NM_008839.2:3810
Hes1-mRNA	-0.649	0.202	-1.04	-0.254	0.638	0.485	0.838	0.00299	0.13	lm.nb		NM_008235.2:1041
Ezh2-mRNA	-0.373	0.116	-0.6	-0.146	0.772	0.66	0.904	0.00304	0.13	lm.nb	Cellular responses to external stimuli, Gene expression (Transcription), Intracellular signaling by second messengers	NM_007971.2:1551
Cxcl14-mRNA	-1.6	0.499	-2.58	-0.625	0.329	0.167	0.648	0.00305	0.13	lm.nb		NM_019568.2:658
Rpl23-mRNA	-0.271	0.0847	-0.437	-0.105	0.829	0.739	0.93	0.00322	0.135	loglinear		NM_022891.3:914
Nfkb1-mRNA	-0.321	0.101	-0.518	-0.124	0.801	0.698	0.918	0.00322	0.135	loglinear	C-type lectin receptors (CLRs), Fc epsilon receptor (FCERI) signaling, Neutrophil degranulation, Signaling by Interleukins, Signaling by Receptor Tyrosine Kinases, Signaling by the B Cell Receptor (BCR), TCR signaling, Toll-Like Receptors Cascades	NM_008689.2:3469
Ccl3-mRNA	1.12	0.351	0.427	1.8	2.17	1.34	3.49	0.00337	0.14	lm.nb		NM_011337.1:60
B2m-mRNA	-0.358	0.113	-0.58	-0.136	0.78	0.669	0.91	0.00346	0.142	lm.nb	Class I MHC mediated antigen processing & presentation, DAP12 interactions, Immunoregulatory interactions between a Lymphoid and a non-Lymphoid cell, Neutrophil degranulation	NM_009735.3:177
Birc5-mRNA	-0.666	0.211	-1.08	-0.253	0.63	0.473	0.839	0.00351	0.143	lm.nb	Cell Cycle, Metabolism of proteins, Signaling by Rho GTPases	NM_001012273.1:3188
Smad5-mRNA	-0.326	0.103	-0.528	-0.123	0.798	0.693	0.918	0.00363	0.146	lm.nb	Signaling by TGF-beta family members	NM_008541.2:2630
Ccl11-mRNA	-1.88	0.605	-3.06	-0.69	0.272	0.12	0.62	0.00409	0.16	lm.nb		NM_011330.3:430
Anln-mRNA	-0.64	0.207	-1.05	-0.236	0.642	0.485	0.849	0.00409	0.16	lm.nb		NM_028390.3:1605
Nfkbia-mRNA	-0.48	0.155	-0.784	-0.176	0.717	0.581	0.885	0.00411	0.16	lm.nb	C-type lectin receptors (CLRs), Fc epsilon receptor (FCERI) signaling, Metabolism of proteins, Signaling by Interleukins, Signaling by Receptor Tyrosine Kinases, Signaling by the B Cell Receptor (BCR), TCR signaling, Toll-Like Receptors Cascades	NM_010907.2:1366
Aldoc-mRNA	-1.15	0.373	-1.89	-0.424	0.449	0.271	0.745	0.00413	0.16	lm.nb	Metabolism, Neutrophil degranulation	NM_009657.3:1545
Havcr2-mRNA	-0.609	0.198	-0.996	-0.221	0.656	0.501	0.858	0.00433	0.165	lm.nb		NM_134250.2:134
Sesn2-mRNA	0.479	0.156	0.174	0.783	1.39	1.13	1.72	0.00436	0.165	lm.nb	Gene expression (Transcription), p53 Signaling Pathway, Transcriptional Regulation by p53	NM_144907.1:1416
Mki67-mRNA	-0.552	0.179	-0.904	-0.2	0.682	0.535	0.871	0.00438	0.165	lm.nb		NM_001081117.2:4330
Marco-mRNA	-2.44	0.793	-3.99	-0.882	0.185	0.0628	0.543	0.0044	0.165	lm.nb	Vesicle-mediated transport	NM_010766.2:350
Map3k7-mRNA	-0.246	0.0803	-0.403	-0.0884	0.843	0.756	0.941	0.00454	0.169	loglinear	C-type lectin receptors (CLRs), Death Receptor Signalling, Fc epsilon receptor (FCERI) signaling, Metabolism of proteins, Signaling by Interleukins, Signaling by WNT, TCR signaling, Toll-Like Receptors Cascades	NM_172688.2:2405
Ptcd2-mRNA	-0.25	0.0819	-0.411	-0.0898	0.841	0.752	0.94	0.00459	0.169	loglinear		NM_026873.2:1535
Fanca-mRNA	-0.711	0.234	-1.17	-0.253	0.611	0.445	0.839	0.00476	0.174	lm.nb	DNA Repair	NM_016925.3:208
Fcer1a-mRNA	1.31	0.433	0.459	2.16	2.48	1.37	4.46	0.00504	0.183	lm.nb	Fc epsilon receptor (FCERI) signaling	NM_010184.1:114
Ulbp1-mRNA	-0.438	0.146	-0.725	-0.151	0.738	0.605	0.9	0.00534	0.192	lm.nb		NM_029975.2:595
Ifit3-mRNA	0.811	0.271	0.28	1.34	1.75	1.21	2.54	0.00537	0.192	lm.nb		NM_010501.1:1290
Irf4-mRNA	0.778	0.261	0.267	1.29	1.71	1.2	2.44	0.00547	0.194	lm.nb		NM_013674.1:1878
Cd36-mRNA	-1.25	0.422	-2.08	-0.428	0.419	0.236	0.743	0.00564	0.198	lm.nb	Class I MHC mediated antigen processing & presentation, Hemostasis, Neutrophil degranulation, Toll-Like Receptors Cascades, Vesicle-mediated transport	NM_007643.3:1520
Irf8-mRNA	0.473	0.159	0.161	0.786	1.39	1.12	1.72	0.00569	0.198	lm.nb		NM_008320.3:2274
Il18bp-mRNA	0.659	0.222	0.223	1.09	1.58	1.17	2.13	0.00575	0.199	lm.nb	Signaling by Interleukins	NM_010531.1:188
Dusp1-mRNA	-0.608	0.205	-1.01	-0.206	0.656	0.497	0.867	0.0058	0.199	lm.nb	MAPK family signaling cascades	NM_013642.3:1730
Il6ra-mRNA	0.317	0.108	0.106	0.528	1.25	1.08	1.44	0.00614	0.209	loglinear	MAPK family signaling cascades, Signaling by Interleukins	NM_010559.2:2825
Pttg1-mRNA	0.306	0.105	0.1	0.512	1.24	1.07	1.43	0.00659	0.223	loglinear	Cell Cycle	NM_001131054.1:288
Nfkb2-mRNA	0.553	0.191	0.179	0.927	1.47	1.13	1.9	0.00688	0.231	lm.nb	C-type lectin receptors (CLRs), Signaling by Interleukins, TNFR2 non-canonical NF-kB pathway, Toll-Like Receptors Cascades	NM_019408.3:3025
Cdc20-mRNA	-0.618	0.215	-1.04	-0.196	0.652	0.486	0.873	0.00728	0.242	lm.nb	Cell Cycle, Class I MHC mediated antigen processing & presentation, Metabolism of proteins, Signaling by Rho GTPases	NM_023223.2:185
Hk1-mRNA	0.449	0.158	0.139	0.758	1.36	1.1	1.69	0.00788	0.26	loglinear		NM_001146100.1:3676
Hdac5-mRNA	0.387	0.138	0.116	0.658	1.31	1.08	1.58	0.00867	0.281	lm.nb		NM_010412.3:2165
Icosl-mRNA	0.419	0.15	0.126	0.713	1.34	1.09	1.64	0.0087	0.281	lm.nb	Costimulation by the CD28 family	NM_015790.3:349
Nt5e-mRNA	-0.965	0.345	-1.64	-0.289	0.512	0.321	0.818	0.00871	0.281	lm.nb	Metabolism	NM_011851.4:1925
Arg1-mRNA	-2.13	0.765	-3.63	-0.631	0.228	0.0807	0.646	0.00904	0.29	lm.nb	Metabolism, Neutrophil degranulation	NM_007482.3:1020
Col11a1-mRNA	-1	0.361	-1.71	-0.294	0.5	0.306	0.816	0.00928	0.296	lm.nb	Extracellular matrix organization, Signaling by Receptor Tyrosine Kinases	NM_007729.2:5805
Mxi1-mRNA	-0.478	0.174	-0.819	-0.137	0.718	0.567	0.909	0.00993	0.314	lm.nb		NM_001008542.2:1274
Bad-mRNA	-0.323	0.118	-0.554	-0.0924	0.799	0.681	0.938	0.01	0.314	loglinear	Programmed Cell Death, Signaling by Receptor Tyrosine Kinases	NM_007522.3:1146
Irf2-mRNA	0.292	0.107	0.0824	0.501	1.22	1.06	1.42	0.0103	0.32	loglinear	Hemostasis	NM_008391.4:1900
Herc6-mRNA	0.473	0.173	0.133	0.813	1.39	1.1	1.76	0.0104	0.32	lm.nb	Class I MHC mediated antigen processing & presentation	NM_025992.2:1230
Tmem173-mRNA	0.314	0.115	0.0875	0.54	1.24	1.06	1.45	0.0107	0.327	lm.nb	Neutrophil degranulation	NM_028261.1:1792
Jak2-mRNA	-0.306	0.113	-0.527	-0.085	0.809	0.694	0.943	0.0108	0.328	loglinear	Cell Cycle, Hemostasis, Interferon Signaling, MAPK family signaling cascades, Mus musculus biological processes, Signaling by GPCR, Signaling by Interleukins, Signaling by Receptor Tyrosine Kinases	NM_008413.3:3735
Ccl1-mRNA	-1.03	0.38	-1.77	-0.283	0.491	0.293	0.822	0.011	0.332	lm.nb	Signaling by GPCR	NM_011329.2:145
Rb1-mRNA	0.446	0.165	0.122	0.77	1.36	1.09	1.7	0.0112	0.337	lm.nb	Cell Cycle, Cellular responses to external stimuli	NM_009029.2:2958
Lilra5-mRNA	0.674	0.252	0.181	1.17	1.6	1.13	2.25	0.0117	0.348	lm.nb	Neutrophil degranulation	NM_001081239.2:994
Itgae-mRNA	-1.11	0.415	-1.93	-0.298	0.463	0.263	0.813	0.0117	0.348	lm.nb	Extracellular matrix organization	NM_008399.1:775
C1qb-mRNA	0.287	0.108	0.0752	0.499	1.22	1.05	1.41	0.0124	0.365	loglinear	Complement cascade	NM_009777.2:865
Ccnd1-mRNA	-0.36	0.136	-0.626	-0.094	0.779	0.648	0.937	0.0125	0.366	lm.nb	Cell Cycle, Gene expression (Transcription), p53 Signaling Pathway	NM_007631.1:2000
Tyms-mRNA	-0.562	0.212	-0.978	-0.145	0.677	0.508	0.904	0.0127	0.371	lm.nb	Metabolism	NM_021288.3:2449
Jun-mRNA	-0.277	0.105	-0.483	-0.0714	0.825	0.715	0.952	0.0129	0.372	lm.nb	Cellular responses to external stimuli, Fc epsilon receptor (FCERI) signaling, Signaling by Interleukins, Toll-Like Receptors Cascades	NM_010591.2:2212
Mx1-mRNA	0.581	0.221	0.149	1.01	1.5	1.11	2.02	0.013	0.375	lm.nb		NM_010846.1:2485
Trim21-mRNA	0.307	0.117	0.0781	0.536	1.24	1.06	1.45	0.0132	0.376	lm.nb	Class I MHC mediated antigen processing & presentation	NM_001082552.1:112
Ube2t-mRNA	-0.524	0.2	-0.917	-0.132	0.695	0.53	0.912	0.0135	0.382	lm.nb	DNA Repair, Metabolism of proteins	NM_001278115.1:635
Cd300a-mRNA	0.576	0.222	0.141	1.01	1.49	1.1	2.01	0.0143	0.404	lm.nb	Immunoregulatory interactions between a Lymphoid and a non-Lymphoid cell, Neutrophil degranulation	NM_170758.3:1136
Nfkbie-mRNA	-0.509	0.198	-0.897	-0.122	0.703	0.537	0.919	0.0149	0.418	lm.nb	Signaling by the B Cell Receptor (BCR)	NM_008690.3:1748
Pgpep1-mRNA	0.345	0.135	0.0815	0.609	1.27	1.06	1.53	0.0154	0.425	lm.nb		NM_023217.4:1128
Il1rn-mRNA	-0.907	0.354	-1.6	-0.214	0.533	0.33	0.862	0.0154	0.425	lm.nb	Signaling by Interleukins	NM_001039701.3:1220
Tgfbr2-mRNA	0.21	0.0823	0.0488	0.372	1.16	1.03	1.29	0.0158	0.433	loglinear	Signaling by TGF-beta family members	NM_009371.3:786
Clec4e-mRNA	-1.22	0.476	-2.15	-0.282	0.431	0.225	0.822	0.0159	0.433	lm.nb		NM_019948.2:685
Tlr9-mRNA	0.501	0.197	0.114	0.888	1.42	1.08	1.85	0.0163	0.442	lm.nb	Signaling by Receptor Tyrosine Kinases, Toll-Like Receptors Cascades	NM_031178.2:1801
Oas1a-mRNA	0.479	0.189	0.108	0.849	1.39	1.08	1.8	0.0166	0.449	lm.nb		NM_145211.2:471
Brd4-mRNA	0.301	0.12	0.0668	0.536	1.23	1.05	1.45	0.0171	0.455	lm.nb		NM_001286630.1:2155
Ube2c-mRNA	-0.552	0.219	-0.982	-0.122	0.682	0.506	0.919	0.0172	0.455	lm.nb	Cell Cycle, Cellular responses to external stimuli, Metabolism of proteins	NM_026785.2:529
Bcl2-mRNA	-0.43	0.171	-0.765	-0.0953	0.742	0.589	0.936	0.0172	0.455	lm.nb	p53 Signaling Pathway, Programmed Cell Death	NM_009741.3:314
Tnfrsf11b-mRNA	-0.83	0.331	-1.48	-0.181	0.562	0.359	0.882	0.0177	0.465	lm.nb	TNFR2 non-canonical NF-kB pathway	NM_008764.3:35
Rela-mRNA	0.302	0.121	0.0649	0.54	1.23	1.05	1.45	0.0181	0.472	loglinear	C-type lectin receptors (CLRs), Fc epsilon receptor (FCERI) signaling, Signaling by Interleukins, Signaling by Receptor Tyrosine Kinases, Signaling by the B Cell Receptor (BCR), TCR signaling, Toll-Like Receptors Cascades	NM_009045.4:2283
Icos-mRNA	-0.946	0.379	-1.69	-0.203	0.519	0.31	0.869	0.0181	0.472	lm.nb	Costimulation by the CD28 family, Intracellular signaling by second messengers	NM_017480.1:142
Fyn-mRNA	-0.292	0.117	-0.522	-0.0618	0.817	0.696	0.958	0.0185	0.476	lm.nb	C-type lectin receptors (CLRs), Cell-Cell communication, Costimulation by the CD28 family, DAP12 interactions, Developmental Biology, Hemostasis, Intracellular signaling by second messengers, MAPK family signaling cascades, Signaling by Interleukins, Signaling by Receptor Tyrosine Kinases	NM_008054.2:2945
Csf1-mRNA	-0.311	0.125	-0.556	-0.0656	0.806	0.68	0.956	0.0186	0.476	lm.nb	Metabolism of proteins, Signaling by Interleukins	NM_001113529.1:1027
Myd88-mRNA	0.646	0.26	0.136	1.16	1.57	1.1	2.23	0.0186	0.476	lm.nb	Intracellular signaling by second messengers, Signaling by Interleukins, Signaling by Receptor Tyrosine Kinases, Toll-Like Receptors Cascades	NM_010851.2:1595
Rrm2-mRNA	-0.386	0.156	-0.693	-0.0801	0.765	0.619	0.946	0.0191	0.483	lm.nb	p53 Signaling Pathway	NM_009104.2:1325
Brca1-mRNA	-0.504	0.204	-0.904	-0.104	0.705	0.534	0.93	0.0191	0.483	lm.nb	Cell Cycle, DNA Repair, Gene expression (Transcription), Metabolism of proteins, Mus musculus biological processes	NM_009764.3:3158
Cdk6-mRNA	-0.303	0.123	-0.544	-0.0625	0.81	0.686	0.958	0.0193	0.484	lm.nb	Cell Cycle, Cellular responses to external stimuli, Gene expression (Transcription), p53 Signaling Pathway	NM_009873.2:1542
Ifit1-mRNA	0.627	0.254	0.129	1.13	1.54	1.09	2.18	0.0194	0.484	lm.nb		NM_008331.2:890
Map3k5-mRNA	0.274	0.113	0.0527	0.496	1.21	1.04	1.41	0.0213	0.528	loglinear	Cellular responses to external stimuli	NM_008580.4:4565
Srp54a-mRNA	-0.41	0.169	-0.742	-0.0778	0.753	0.598	0.947	0.0216	0.529	lm.nb	Metabolism of proteins	NM_011899.4:3278
Rad51c-mRNA	0.604	0.25	0.114	1.09	1.52	1.08	2.13	0.0217	0.529	lm.nb	DNA Repair, Hemostasis	NM_053269.3:1036
Ccl8-mRNA	0.606	0.251	0.115	1.1	1.52	1.08	2.14	0.0217	0.529	lm.nb		NM_021443.2:150
Vsir-mRNA	0.274	0.114	0.0517	0.497	1.21	1.04	1.41	0.0218	0.529	loglinear		NM_001159572.1:1322
H2-K1-mRNA	-0.396	0.165	-0.719	-0.0737	0.76	0.608	0.95	0.0222	0.53	lm.nb	Class I MHC mediated antigen processing & presentation, Immunoregulatory interactions between a Lymphoid and a non-Lymphoid cell, Neutrophil degranulation	NM_001001892.2:37
Tnfsf13b-mRNA	-0.557	0.232	-1.01	-0.104	0.679	0.496	0.931	0.0222	0.53	lm.nb	TNFR2 non-canonical NF-kB pathway	NM_033622.1:225
Il7r-mRNA	-1.01	0.422	-1.84	-0.189	0.495	0.279	0.878	0.0222	0.53	lm.nb	Signaling by Interleukins, Vesicle-mediated transport	NM_008372.3:1020
Serpinh1-mRNA	-0.368	0.154	-0.669	-0.0674	0.775	0.629	0.954	0.0226	0.537	lm.nb	Extracellular matrix organization	NM_009825.2:1845
Cd48-mRNA	0.298	0.124	0.0543	0.542	1.23	1.04	1.46	0.0228	0.537	lm.nb	Hemostasis	NM_007649.4:370
Sfrp4-mRNA	-0.825	0.344	-1.5	-0.15	0.565	0.354	0.901	0.0229	0.537	lm.nb		NM_016687.3:1330
Samsn1-mRNA	-0.439	0.184	-0.799	-0.0782	0.738	0.575	0.947	0.0234	0.543	lm.nb		NM_023380.2:990
H2-M3-mRNA	-0.371	0.156	-0.676	-0.0659	0.773	0.626	0.955	0.0235	0.543	lm.nb	Class I MHC mediated antigen processing & presentation, Immunoregulatory interactions between a Lymphoid and a non-Lymphoid cell, Neutrophil degranulation	NM_013819.2:1180
Shc2-mRNA	0.607	0.255	0.108	1.11	1.52	1.08	2.15	0.0235	0.543	lm.nb	MAPK family signaling cascades, Signaling by Receptor Tyrosine Kinases	NM_001024539.1:2716
Fosl1-mRNA	-0.369	0.155	-0.673	-0.0641	0.775	0.627	0.957	0.024	0.553	lm.nb		NM_010235.2:351
Axin1-mRNA	0.206	0.0871	0.0349	0.376	1.15	1.02	1.3	0.0247	0.566	loglinear	Metabolism of proteins, Signaling by WNT	NM_001159598.1:2450
Ifngr2-mRNA	-0.208	0.0881	-0.38	-0.035	0.866	0.768	0.976	0.0249	0.567	loglinear	Interferon Signaling	NM_008338.3:797
Cdkn2b-mRNA	-0.373	0.159	-0.685	-0.0614	0.772	0.622	0.958	0.0255	0.578	lm.nb	Cell Cycle, Cellular responses to external stimuli	NM_007670.4:1040
Tnfrsf4-mRNA	-0.847	0.362	-1.56	-0.137	0.556	0.34	0.909	0.026	0.586	lm.nb	TNFR2 non-canonical NF-kB pathway	NM_011659.2:320
Stc1-mRNA	-0.749	0.321	-1.38	-0.12	0.595	0.385	0.92	0.0263	0.589	lm.nb		NM_009285.3:2085
Trp53-mRNA	-0.287	0.123	-0.528	-0.0455	0.82	0.693	0.969	0.0265	0.592	lm.nb	Cell Cycle, Cellular responses to external stimuli, DNA Repair, Gene expression (Transcription), Metabolism of proteins, p53 Signaling Pathway, Transcriptional Regulation by p53	NM_011640.1:1835
Mfge8-mRNA	-0.352	0.153	-0.653	-0.0523	0.783	0.636	0.964	0.0282	0.624	lm.nb	Metabolism of proteins	NM_008594.2:1360
Fgf18-mRNA	-0.666	0.289	-1.23	-0.0988	0.63	0.425	0.934	0.0283	0.624	lm.nb	Intracellular signaling by second messengers, MAPK family signaling cascades, Signaling by Receptor Tyrosine Kinases	NM_008005.2:902
Srebf1-mRNA	-0.293	0.128	-0.545	-0.0416	0.816	0.685	0.972	0.0294	0.645	loglinear	Metabolism, Mus musculus biological processes	NM_011480.4:1678
Itpk1-mRNA	0.335	0.148	0.0453	0.624	1.26	1.03	1.54	0.0305	0.667	lm.nb	Hemostasis, Metabolism	NM_172584.3:935
Gmip-mRNA	0.258	0.114	0.0347	0.481	1.2	1.02	1.4	0.0307	0.667	loglinear	Signaling by Rho GTPases	NM_198101.1:3220
Ikbkg-mRNA	-0.247	0.109	-0.462	-0.0329	0.843	0.726	0.977	0.0309	0.669	loglinear	C-type lectin receptors (CLRs), Death Receptor Signalling, Fc epsilon receptor (FCERI) signaling, Metabolism of proteins, Signaling by Interleukins, Signaling by the B Cell Receptor (BCR), TCR signaling, Toll-Like Receptors Cascades	NM_001161423.1:1642
Tnfsf12-mRNA	0.288	0.128	0.0381	0.538	1.22	1.03	1.45	0.0311	0.669	lm.nb	TNFR2 non-canonical NF-kB pathway	NM_011614.3:1215
Rbl2-mRNA	0.586	0.26	0.0765	1.1	1.5	1.05	2.14	0.0314	0.673	lm.nb	Cell Cycle	NM_011250.4:1054
Itgav-mRNA	-0.213	0.0946	-0.398	-0.0273	0.863	0.759	0.981	0.0318	0.678	loglinear	Class I MHC mediated antigen processing & presentation, Developmental Biology, Extracellular matrix organization, Neutrophil degranulation, Signaling by Receptor Tyrosine Kinases	NM_008402.3:2835
Mb21d1-mRNA	-0.4	0.18	-0.752	-0.0472	0.758	0.594	0.968	0.0337	0.714	lm.nb		NM_173386.4:1068
Notch2-mRNA	0.29	0.131	0.033	0.547	1.22	1.02	1.46	0.0345	0.729	lm.nb		NM_010928.1:5110
Wdr76-mRNA	-0.365	0.166	-0.69	-0.0405	0.776	0.62	0.972	0.0351	0.737	lm.nb		NM_030234.2:1294
Gimap4-mRNA	-0.53	0.241	-1	-0.057	0.693	0.499	0.961	0.0357	0.744	lm.nb		NM_001243199.1:806
Ghr-mRNA	-0.355	0.162	-0.671	-0.0381	0.782	0.628	0.974	0.0357	0.744	lm.nb		NM_001048147.1:355
Ctla4-mRNA	-1.27	0.581	-2.41	-0.134	0.414	0.188	0.911	0.0362	0.749	lm.nb	Costimulation by the CD28 family	NM_009843.3:1475
Psmb8-mRNA	-0.363	0.168	-0.692	-0.0337	0.778	0.619	0.977	0.0386	0.794	lm.nb	C-type lectin receptors (CLRs), Cell Cycle, Cellular responses to external stimuli, Class I MHC mediated antigen processing & presentation, Fc epsilon receptor (FCERI) signaling, Gene expression (Transcription), Intracellular signaling by second messengers, MAPK family signaling cascades, Metabolism, Metabolism of proteins, Signaling by Hedgehog, Signaling by Interleukins, Signaling by the B Cell…	NM_010724.2:362
Ccl24-mRNA	1.26	0.585	0.116	2.41	2.4	1.08	5.32	0.0388	0.794	lm.nb		NM_019577.4:335
Tnks-mRNA	-0.224	0.104	-0.428	-0.0205	0.856	0.744	0.986	0.0388	0.794	loglinear	Intracellular signaling by second messengers, Metabolism of proteins, Signaling by WNT	NM_175091.3:6175
Hk2-mRNA	-0.907	0.421	-1.73	-0.0821	0.533	0.301	0.945	0.039	0.794	lm.nb	Metabolism	NM_013820.3:4404
Epm2aip1-mRNA	-0.263	0.122	-0.503	-0.0229	0.833	0.706	0.984	0.0397	0.805	lm.nb		NM_175266.4:3112
Ripk2-mRNA	-0.325	0.152	-0.622	-0.0273	0.798	0.65	0.981	0.0404	0.814	loglinear	Metabolism of proteins, Signaling by Interleukins, Signaling by Receptor Tyrosine Kinases, TCR signaling, Toll-Like Receptors Cascades	NM_138952.3:830
Col5a1-mRNA	-0.464	0.217	-0.889	-0.0384	0.725	0.54	0.974	0.0406	0.814	lm.nb	Developmental Biology, Extracellular matrix organization, Signaling by Receptor Tyrosine Kinases	NM_015734.2:6145
Ikbkb-mRNA	0.296	0.139	0.024	0.569	1.23	1.02	1.48	0.0409	0.817	lm.nb	C-type lectin receptors (CLRs), Death Receptor Signalling, Fc epsilon receptor (FCERI) signaling, Signaling by Interleukins, Signaling by Receptor Tyrosine Kinases, Signaling by the B Cell Receptor (BCR), TCR signaling, Toll-Like Receptors Cascades	NM_010546.2:3357
Fcgr3-mRNA	0.265	0.125	0.0194	0.511	1.2	1.01	1.43	0.0426	0.84	lm.nb	Neutrophil degranulation	NM_010188.5:1175
Mmp12-mRNA	-1.55	0.731	-2.98	-0.113	0.342	0.127	0.925	0.0426	0.84	lm.nb	Extracellular matrix organization	NM_008605.3:592
Parp9-mRNA	0.484	0.229	0.0352	0.932	1.4	1.02	1.91	0.0427	0.84	lm.nb	Metabolism	NM_030253.2:2725
Pten-mRNA	0.282	0.134	0.0196	0.544	1.22	1.01	1.46	0.0434	0.851	loglinear	Intracellular signaling by second messengers, Metabolism, Metabolism of proteins, p53 Signaling Pathway, TCR signaling	NM_008960.2:7029
Ripk3-mRNA	-0.28	0.133	-0.541	-0.0185	0.824	0.687	0.987	0.044	0.86	lm.nb	Programmed Cell Death, Toll-Like Receptors Cascades, Transport of small molecules	NM_019955.1:270
P4ha2-mRNA	-0.51	0.244	-0.988	-0.0314	0.702	0.504	0.978	0.0451	0.875	lm.nb	Extracellular matrix organization	NM_001136076.2:75
Tnfrsf9-mRNA	-0.966	0.463	-1.87	-0.0587	0.512	0.273	0.96	0.0452	0.875	lm.nb		NM_001077508.1:1590
Dtx3l-mRNA	0.325	0.157	0.0168	0.634	1.25	1.01	1.55	0.0472	0.908	lm.nb	Class I MHC mediated antigen processing & presentation	NM_001013371.2:1550
Ms4a6b-mRNA	-0.262	0.127	-0.51	-0.0133	0.834	0.702	0.991	0.0473	0.908	lm.nb		NM_027209.3:583
Egr1-mRNA	-0.34	0.165	-0.663	-0.0163	0.79	0.631	0.989	0.048	0.917	lm.nb		NM_007913.5:2202
Cd200r1-mRNA	0.386	0.188	0.0164	0.755	1.31	1.01	1.69	0.0492	0.935	lm.nb	Immunoregulatory interactions between a Lymphoid and a non-Lymphoid cell	NM_021325.3:229
Tgfb2-mRNA	-0.496	0.243	-0.973	-0.0202	0.709	0.51	0.986	0.0496	0.938	lm.nb	Extracellular matrix organization, Hemostasis	NM_009367.4:1645
Akt1-mRNA	-0.184	0.0902	-0.361	-0.00737	0.88	0.779	0.995	0.0498	0.938	loglinear	Cell Cycle, Costimulation by the CD28 family, Developmental Biology, Gene expression (Transcription), Hemostasis, Intracellular signaling by second messengers, Metabolism, mTOR signalling, Signaling by GPCR, Signaling by Receptor Tyrosine Kinases, Signaling by WNT, Transcriptional Regulation by p53, Vesicle-mediated transport	NM_009652.3:326
Irf3-mRNA	0.208	0.102	0.00762	0.408	1.15	1.01	1.33	0.0505	0.948	loglinear	Hemostasis, Interferon Signaling, Toll-Like Receptors Cascades	NM_016849.4:526
Itgb3-mRNA	-0.361	0.178	-0.709	-0.0122	0.779	0.612	0.992	0.0512	0.957	lm.nb	Developmental Biology, Extracellular matrix organization, Hemostasis, MAPK family signaling cascades, Signaling by Receptor Tyrosine Kinases	NM_016780.2:2595
Pirb-mRNA	0.383	0.192	0.00777	0.759	1.3	1.01	1.69	0.0543	1	lm.nb		NM_011095.2:2040
Ppl-mRNA	0.795	0.399	0.0127	1.58	1.74	1.01	2.99	0.0553	1	lm.nb	Developmental Biology	NM_008909.2:5706
Tnfrsf18-mRNA	-1.11	0.557	-2.2	-0.0146	0.464	0.218	0.99	0.0559	1	lm.nb	TNFR2 non-canonical NF-kB pathway	NM_009400.2:840
Hck-mRNA	0.272	0.137	0.00325	0.54	1.21	1	1.45	0.0562	1	lm.nb	Signaling by Interleukins	NM_010407.3:1874
Runx3-mRNA	-0.48	0.243	-0.957	-0.00287	0.717	0.515	0.998	0.0576	1	lm.nb		NM_019732.2:3074
Lair1-mRNA	-0.316	0.161	-0.63	-0.000921	0.803	0.646	0.999	0.0583	1	lm.nb	Immunoregulatory interactions between a Lymphoid and a non-Lymphoid cell, Neutrophil degranulation	NM_001113474.1:1865
Dnmt1-mRNA	-0.224	0.114	-0.448	-0.000326	0.856	0.733	1	0.0587	1	loglinear	Gene expression (Transcription), Mus musculus biological processes	NM_010066.3:2380
Klrg1-mRNA	-0.834	0.426	-1.67	0.00111	0.561	0.314	1	0.0594	1	lm.nb		NM_016970.1:825
Cdh2-mRNA	-0.275	0.141	-0.551	0.00107	0.827	0.683	1	0.06	1	lm.nb	Cell-Cell communication, Developmental Biology, Metabolism of proteins	NM_007664.5:1240
Mgmt-mRNA	-0.306	0.157	-0.614	0.00155	0.809	0.654	1	0.0603	1	lm.nb		NM_008598.2:320
Deptor-mRNA	0.327	0.168	-0.00241	0.656	1.25	0.998	1.58	0.0608	1	lm.nb		NM_001037937.3:4496
Ddb2-mRNA	0.39	0.2	-0.0031	0.782	1.31	0.998	1.72	0.061	1	loglinear	DNA Repair, Metabolism of proteins, p53 Signaling Pathway	NM_028119.5:94
Itgb2-mRNA	-0.368	0.19	-0.74	0.00389	0.775	0.599	1	0.0616	1	lm.nb	Extracellular matrix organization, Hemostasis, Immunoregulatory interactions between a Lymphoid and a non-Lymphoid cell, Neutrophil degranulation, Toll-Like Receptors Cascades	NM_008404.4:2542
Ikzf3-mRNA	0.652	0.337	-0.00774	1.31	1.57	0.995	2.48	0.0619	1	lm.nb		NM_011771.1:1856
Glud1-mRNA	-0.21	0.109	-0.423	0.00354	0.865	0.746	1	0.0631	1	loglinear	Metabolism	NM_008133.4:2775
Adam12-mRNA	-0.355	0.184	-0.716	0.00629	0.782	0.609	1	0.0633	1	lm.nb	Extracellular matrix organization	NM_007400.2:785
H2-D1-mRNA	-0.252	0.132	-0.51	0.00581	0.84	0.702	1	0.0647	1	lm.nb	Class I MHC mediated antigen processing & presentation, Immunoregulatory interactions between a Lymphoid and a non-Lymphoid cell, Neutrophil degranulation	NM_010380.3:1133
Csf2rb-mRNA	0.388	0.203	-0.0104	0.786	1.31	0.993	1.72	0.0656	1	lm.nb	Hemostasis, MAPK family signaling cascades, Signaling by GPCR, Signaling by Interleukins	NM_007780.4:4185
TP53BP2-mRNA	0.307	0.161	-0.00837	0.622	1.24	0.994	1.54	0.0657	1	lm.nb	Gene expression (Transcription), Transcriptional Regulation by p53	NM_173378.2:2328
Cd3d-mRNA	-0.715	0.375	-1.45	0.0207	0.609	0.366	1.01	0.0661	1	lm.nb	Costimulation by the CD28 family, Immunoregulatory interactions between a Lymphoid and a non-Lymphoid cell, TCR signaling, Vesicle-mediated transport	NM_013487.3:48
Tlr1-mRNA	0.319	0.169	-0.0121	0.65	1.25	0.992	1.57	0.0683	1	lm.nb	Toll-Like Receptors Cascades	NM_030682.1:805
Smap1-mRNA	-0.102	0.0543	-0.208	0.00425	0.932	0.865	1	0.0693	1	loglinear		NM_028534.3:929
Cd6-mRNA	-0.821	0.438	-1.68	0.0385	0.566	0.312	1.03	0.0706	1	lm.nb		NM_001037801.2:1315
Pik3r2-mRNA	-0.197	0.106	-0.404	0.00959	0.872	0.756	1.01	0.0711	1	lm.nb	Costimulation by the CD28 family, DAP12 interactions, Developmental Biology, Fc epsilon receptor (FCERI) signaling, Hemostasis, Intracellular signaling by second messengers, Metabolism, Signaling by GPCR, Signaling by Interleukins, Signaling by Receptor Tyrosine Kinases, Signaling by Rho GTPases, TCR signaling	NM_008841.2:230
Melk-mRNA	-0.471	0.252	-0.966	0.0238	0.721	0.512	1.02	0.0715	1	lm.nb		NM_010790.2:1253
Pck2-mRNA	-0.213	0.114	-0.437	0.0112	0.863	0.739	1.01	0.0721	1	loglinear	Metabolism	NM_028994.2:2210
Cpa3-mRNA	0.761	0.41	-0.042	1.56	1.7	0.971	2.96	0.0727	1	lm.nb	Metabolism of proteins	NM_007753.2:101
Tnfsf10-mRNA	0.313	0.17	-0.0197	0.647	1.24	0.986	1.57	0.0748	1	lm.nb	Death Receptor Signalling, Programmed Cell Death	NM_009425.2:2055
Ep300-mRNA	0.177	0.0961	-0.0114	0.365	1.13	0.992	1.29	0.0752	1	loglinear	C-type lectin receptors (CLRs), Cellular responses to external stimuli, DNA Repair, Gene expression (Transcription), Hemostasis, Metabolism of proteins, Mus musculus biological processes, Signaling by NOTCH, Signaling by WNT, Transcriptional Regulation by p53	NM_177821.6:4305
Ms4a4a-mRNA	0.379	0.206	-0.0244	0.783	1.3	0.983	1.72	0.0752	1	lm.nb		XM_003086124.1:252
Ccl4-mRNA	0.498	0.272	-0.0359	1.03	1.41	0.975	2.04	0.0772	1	lm.nb	Signaling by GPCR	NM_013652.2:370
Il10ra-mRNA	0.293	0.164	-0.028	0.614	1.23	0.981	1.53	0.0834	1	lm.nb	Signaling by Interleukins	NM_008348.2:2522
Cxcl1-mRNA	-0.835	0.471	-1.76	0.0886	0.56	0.295	1.06	0.0862	1	lm.nb	Neutrophil degranulation, Signaling by GPCR	NM_008176.1:560
Cxcl12-mRNA	-0.396	0.224	-0.835	0.0433	0.76	0.561	1.03	0.0871	1	lm.nb	Developmental Biology, Signaling by GPCR	NM_013655.4:2076
Tlr2-mRNA	-0.257	0.146	-0.543	0.0282	0.837	0.686	1.02	0.0871	1	lm.nb	Neutrophil degranulation, Toll-Like Receptors Cascades	NM_011905.2:255
Brip1-mRNA	-0.35	0.199	-0.741	0.0396	0.784	0.599	1.03	0.0881	1	lm.nb	Cell Cycle, DNA Repair, Gene expression (Transcription)	NM_178309.2:410
Rsad2-mRNA	0.408	0.232	-0.0467	0.862	1.33	0.968	1.82	0.0885	1	lm.nb		NM_021384.2:3185
Pfkm-mRNA	0.325	0.186	-0.0387	0.69	1.25	0.974	1.61	0.0897	1	lm.nb	Metabolism	NM_001163487.1:2665
Il10-mRNA	0.691	0.395	-0.0829	1.47	1.61	0.944	2.76	0.09	1	lm.nb	Signaling by Interleukins	NM_010548.1:985
Dusp2-mRNA	-0.442	0.253	-0.937	0.0532	0.736	0.522	1.04	0.0901	1	lm.nb	MAPK family signaling cascades	NM_010090.2:1472
Slc1a5-mRNA	-0.306	0.175	-0.65	0.038	0.809	0.637	1.03	0.0912	1	lm.nb	Transport of small molecules	NM_009201.2:2185
Fstl3-mRNA	-0.507	0.292	-1.08	0.0643	0.703	0.473	1.05	0.0918	1	lm.nb	Metabolism of proteins, Signaling by TGF-beta family members	NM_031380.2:55
Ifngr1-mRNA	0.198	0.114	-0.0254	0.422	1.15	0.983	1.34	0.0923	1	lm.nb	Interferon Signaling	NM_010511.2:984
Parp4-mRNA	0.366	0.211	-0.0483	0.78	1.29	0.967	1.72	0.0933	1	lm.nb	Metabolism	NM_001145978.2:1348
Ier3-mRNA	-0.468	0.271	-0.998	0.0624	0.723	0.501	1.04	0.0937	1	lm.nb	Intracellular signaling by second messengers	NM_133662.2:405
Cdkn2a-mRNA	-0.418	0.243	-0.894	0.0576	0.748	0.538	1.04	0.0949	1	lm.nb	p53 Signaling Pathway	NM_001040654.1:566
Ms4a2-mRNA	1.03	0.599	-0.146	2.2	2.04	0.904	4.6	0.0961	1	lm.nb		NM_001276330.1:104
Ccl6-mRNA	-0.589	0.344	-1.26	0.0855	0.665	0.416	1.06	0.0969	1	lm.nb	Signaling by GPCR	NM_009139.2:825
Got1-mRNA	-0.325	0.191	-0.699	0.0488	0.798	0.616	1.03	0.0984	1	lm.nb	Metabolism	NM_010324.2:1336
Lgals9-mRNA	0.204	0.12	-0.0309	0.438	1.15	0.979	1.35	0.0987	1	lm.nb		NM_010708.1:355
Cxcl11-mRNA	-0.653	0.384	-1.41	0.0994	0.636	0.377	1.07	0.099	1	lm.nb		NM_019494.1:345
H2-DMa-mRNA	0.331	0.197	-0.0548	0.716	1.26	0.963	1.64	0.103	1	lm.nb	MHC class II antigen presentation	NM_010386.4:1295
Sell-mRNA	-0.605	0.362	-1.31	0.105	0.657	0.402	1.08	0.105	1	lm.nb		XM_006496716.1:1035
Foxp3-mRNA	-0.877	0.53	-1.92	0.162	0.544	0.265	1.12	0.108	1	lm.nb	Gene expression (Transcription)	NM_054039.2:194
Eif2ak2-mRNA	0.194	0.118	-0.0372	0.424	1.14	0.975	1.34	0.11	1	lm.nb	Interferon Signaling	NM_011163.4:2445
Fap-mRNA	-0.421	0.256	-0.924	0.0813	0.747	0.527	1.06	0.111	1	lm.nb		NM_007986.2:2452
H2-Ob-mRNA	-0.496	0.302	-1.09	0.096	0.709	0.471	1.07	0.111	1	lm.nb	MHC class II antigen presentation	NM_010389.3:1205
Itgax-mRNA	-0.64	0.39	-1.4	0.125	0.642	0.378	1.09	0.111	1	lm.nb	Extracellular matrix organization, Hemostasis, Neutrophil degranulation	NM_021334.2:327
Il34-mRNA	-0.214	0.131	-0.47	0.0421	0.862	0.722	1.03	0.112	1	lm.nb	Signaling by Interleukins	NM_001135100.2:695
Tigit-mRNA	0.678	0.414	-0.134	1.49	1.6	0.911	2.81	0.112	1	lm.nb		NM_001146325.1:730
Ccr5-mRNA	0.271	0.166	-0.0544	0.596	1.21	0.963	1.51	0.113	1	lm.nb	Signaling by GPCR	NM_009917.5:1340
Ccl12-mRNA	-0.265	0.163	-0.584	0.0538	0.832	0.667	1.04	0.113	1	lm.nb		NM_011331.2:173
Gzma-mRNA	-0.518	0.318	-1.14	0.105	0.698	0.453	1.08	0.114	1	lm.nb		NM_010370.2:680
Bcl2l1-mRNA	-0.179	0.111	-0.396	0.0379	0.883	0.76	1.03	0.116	1	loglinear	p53 Signaling Pathway, Programmed Cell Death	NM_009743.5:1265
Hif1a-mRNA	-0.375	0.232	-0.829	0.0799	0.771	0.563	1.06	0.116	1	lm.nb	Cellular responses to external stimuli, Metabolism of proteins	NM_010431.2:4467
Nfil3-mRNA	-0.401	0.249	-0.888	0.0865	0.757	0.54	1.06	0.117	1	lm.nb		NM_017373.3:1299
Snai1-mRNA	-0.276	0.172	-0.614	0.061	0.826	0.654	1.04	0.119	1	lm.nb		NM_011427.2:910
Cd80-mRNA	0.242	0.151	-0.0543	0.538	1.18	0.963	1.45	0.12	1	lm.nb	Costimulation by the CD28 family, Intracellular signaling by second messengers	NM_009855.2:210
Arid1a-mRNA	0.163	0.102	-0.0368	0.363	1.12	0.975	1.29	0.12	1	loglinear	Gene expression (Transcription)	NM_001080819.1:5193
CRADD-mRNA	0.203	0.128	-0.0476	0.454	1.15	0.968	1.37	0.123	1	lm.nb	Gene expression (Transcription), Transcriptional Regulation by p53	NM_009950.2:178
Nectin1-mRNA	-0.263	0.166	-0.588	0.0619	0.833	0.665	1.04	0.123	1	lm.nb	Cell-Cell communication	NM_021424.2:2772
Trat1-mRNA	-0.737	0.468	-1.65	0.18	0.6	0.318	1.13	0.125	1	lm.nb	Intracellular signaling by second messengers, TCR signaling	NM_198297.3:535
Batf3-mRNA	0.444	0.282	-0.11	0.997	1.36	0.927	2	0.126	1	lm.nb		NM_030060.2:345
Cxcl10-mRNA	-0.545	0.348	-1.23	0.136	0.685	0.427	1.1	0.127	1	lm.nb	Signaling by GPCR	NM_021274.1:115
Irf1-mRNA	0.303	0.195	-0.0786	0.685	1.23	0.947	1.61	0.13	1	lm.nb	Hemostasis	NM_008390.2:845
Vegfb-mRNA	-0.179	0.115	-0.405	0.0467	0.883	0.755	1.03	0.13	1	loglinear	Hemostasis, Signaling by Receptor Tyrosine Kinases	NM_011697.3:1064
Fam124b-mRNA	-0.493	0.319	-1.12	0.131	0.711	0.461	1.1	0.132	1	lm.nb		NM_173425.3:1374
Rad50-mRNA	-0.17	0.11	-0.385	0.0457	0.889	0.766	1.03	0.133	1	loglinear	Cell Cycle, Cellular responses to external stimuli, DNA Repair, Gene expression (Transcription)	NM_009012.2:4165
Ifi35-mRNA	0.172	0.112	-0.0469	0.391	1.13	0.968	1.31	0.134	1	lm.nb		NM_027320.4:820
Wnt5b-mRNA	-0.41	0.267	-0.934	0.114	0.753	0.523	1.08	0.135	1	lm.nb	Signaling by WNT	NM_009525.3:1464
Clec7a-mRNA	-0.336	0.219	-0.765	0.0943	0.793	0.588	1.07	0.136	1	lm.nb		NM_020008.2:1008
Mtor-mRNA	-0.211	0.14	-0.485	0.0623	0.864	0.715	1.04	0.14	1	lm.nb	Cellular responses to external stimuli, Costimulation by the CD28 family, Gene expression (Transcription), Intracellular signaling by second messengers, mTOR signalling, Signaling by Receptor Tyrosine Kinases, Transcriptional Regulation by p53	NM_020009.2:7745
Dusp5-mRNA	0.254	0.168	-0.0754	0.583	1.19	0.949	1.5	0.141	1	lm.nb	MAPK family signaling cascades	NM_001085390.1:409
Pold1-mRNA	-0.224	0.149	-0.516	0.0686	0.856	0.699	1.05	0.144	1	lm.nb	Cell Cycle, DNA Repair	NM_011131.3:2215
Fadd-mRNA	0.315	0.211	-0.0989	0.729	1.24	0.934	1.66	0.146	1	loglinear	Death Receptor Signalling, Programmed Cell Death, Toll-Like Receptors Cascades	NM_010175.5:2641
Zmat3-mRNA	0.282	0.191	-0.0912	0.656	1.22	0.939	1.58	0.149	1	lm.nb	p53 Signaling Pathway	NM_009517.2:6085
Flt1-mRNA	-0.374	0.255	-0.874	0.125	0.771	0.546	1.09	0.152	1	lm.nb	Signaling by Receptor Tyrosine Kinases	NM_010228.3:2129
Ccl27a-mRNA	-0.278	0.19	-0.651	0.0948	0.825	0.637	1.07	0.154	1	lm.nb	Signaling by GPCR	NM_001048179.1:265
Il18-mRNA	-0.141	0.0971	-0.331	0.0492	0.907	0.795	1.03	0.156	1	loglinear	Signaling by Interleukins	NM_008360.1:270
Cd69-mRNA	-0.449	0.31	-1.06	0.159	0.732	0.48	1.12	0.158	1	lm.nb		NM_001033122.3:91
Atm-mRNA	-0.311	0.216	-0.734	0.112	0.806	0.601	1.08	0.159	1	lm.nb	Cell Cycle, Cellular responses to external stimuli, DNA Repair, Gene expression (Transcription), Mus musculus biological processes, p53 Signaling Pathway, Transcriptional Regulation by p53	NM_007499.1:7840
Hells-mRNA	-0.196	0.137	-0.464	0.0714	0.873	0.725	1.05	0.161	1	lm.nb		NM_008234.3:974
Stat5-mRNA	0.276	0.193	-0.101	0.654	1.21	0.932	1.57	0.162	1	lm.nb	Mus musculus biological processes, Signaling by Interleukins, Signaling by Receptor Tyrosine Kinases	NM_011488.2:1545
Ifitm2-mRNA	-0.129	0.0909	-0.308	0.0488	0.914	0.808	1.03	0.165	1	loglinear	Immunoregulatory interactions between a Lymphoid and a non-Lymphoid cell	NM_030694.1:87
Xcl1-mRNA	-0.479	0.338	-1.14	0.183	0.718	0.453	1.14	0.166	1	lm.nb	Signaling by GPCR	NM_008510.1:103
Myct1-mRNA	0.355	0.25	-0.136	0.846	1.28	0.91	1.8	0.166	1	lm.nb		NM_026793.2:205
Siglec1-mRNA	0.309	0.22	-0.123	0.74	1.24	0.918	1.67	0.171	1	lm.nb	Immunoregulatory interactions between a Lymphoid and a non-Lymphoid cell	NM_011426.3:4550
Tnfrsf1b-mRNA	-0.227	0.162	-0.544	0.0906	0.855	0.686	1.06	0.171	1	lm.nb	Neutrophil degranulation, TNFR2 non-canonical NF-kB pathway	NM_011610.3:3270
Itgam-mRNA	-0.15	0.107	-0.36	0.0604	0.901	0.779	1.04	0.172	1	lm.nb	Extracellular matrix organization, Hemostasis, Neutrophil degranulation, Toll-Like Receptors Cascades	NM_001082960.1:3025
Jag1-mRNA	0.333	0.239	-0.135	0.801	1.26	0.911	1.74	0.173	1	lm.nb	Signaling by NOTCH	NM_013822.5:4960
Pvr-mRNA	-0.201	0.145	-0.484	0.083	0.87	0.715	1.06	0.176	1	lm.nb	Cell-Cell communication, Immunoregulatory interactions between a Lymphoid and a non-Lymphoid cell	NM_027514.2:962
Cxcr6-mRNA	-0.393	0.286	-0.953	0.166	0.761	0.516	1.12	0.178	1	lm.nb	Signaling by GPCR	NM_030712.4:650
Tgfb1-mRNA	0.125	0.0912	-0.0541	0.304	1.09	0.963	1.23	0.181	1	loglinear	Extracellular matrix organization, Gene expression (Transcription), Hemostasis, Mus musculus biological processes, Signaling by TGF-beta family members	NM_011577.1:1470
Ccl2-mRNA	-0.223	0.164	-0.544	0.0983	0.857	0.686	1.07	0.184	1	lm.nb		NM_011333.3:415
Ltb-mRNA	-0.458	0.341	-1.13	0.211	0.728	0.458	1.16	0.19	1	lm.nb	TNFR2 non-canonical NF-kB pathway	NM_008518.2:163
Adm-mRNA	-0.632	0.472	-1.56	0.293	0.645	0.34	1.23	0.19	1	lm.nb	Signaling by GPCR	NM_009627.1:935
Aph1b-mRNA	-0.308	0.231	-0.76	0.144	0.808	0.59	1.1	0.191	1	lm.nb	Developmental Biology, Signaling by NOTCH, Signaling by Receptor Tyrosine Kinases	NM_177583.4:3320
Il21r-mRNA	0.231	0.174	-0.11	0.573	1.17	0.927	1.49	0.193	1	lm.nb	Signaling by Interleukins	NM_021887.1:619
Gpc4-mRNA	-0.206	0.155	-0.511	0.0986	0.867	0.702	1.07	0.195	1	lm.nb	Metabolism, Signaling by GPCR	NM_008150.2:1676
Mlh1-mRNA	-0.183	0.138	-0.454	0.0879	0.881	0.73	1.06	0.195	1	lm.nb	DNA Repair, Mus musculus biological processes	NM_026810.2:2390
Spp1-mRNA	-0.303	0.23	-0.753	0.147	0.81	0.593	1.11	0.196	1	lm.nb	Extracellular matrix organization, Metabolism of proteins, Signaling by Receptor Tyrosine Kinases	NM_009263.3:420
Esr1-mRNA	0.29	0.22	-0.142	0.722	1.22	0.906	1.65	0.198	1	lm.nb	Gene expression (Transcription), Intracellular signaling by second messengers, Metabolism of proteins, Signaling by Receptor Tyrosine Kinases	NM_007956.5:169
Ly96-mRNA	-0.131	0.0996	-0.326	0.0643	0.913	0.798	1.05	0.198	1	loglinear	Programmed Cell Death, Toll-Like Receptors Cascades	NM_016923.2:276
Ticam1-mRNA	0.19	0.145	-0.0935	0.474	1.14	0.937	1.39	0.198	1	loglinear	Programmed Cell Death, Toll-Like Receptors Cascades	NM_174989.4:2159
Cdc25a-mRNA	0.162	0.124	-0.0799	0.404	1.12	0.946	1.32	0.199	1	loglinear	Cell Cycle, Metabolism of proteins	NM_007658.3:855
E2f1-mRNA	-0.165	0.126	-0.412	0.082	0.892	0.752	1.06	0.2	1	lm.nb	Cell Cycle	NM_007891.4:926
Ly9-mRNA	0.219	0.168	-0.11	0.548	1.16	0.926	1.46	0.202	1	lm.nb		NM_008534.2:1190
Pdgfrb-mRNA	-0.318	0.246	-0.8	0.164	0.802	0.574	1.12	0.205	1	lm.nb	Intracellular signaling by second messengers, MAPK family signaling cascades, Signaling by Receptor Tyrosine Kinases	NM_001146268.1:1435
Thy1-mRNA	-0.141	0.11	-0.356	0.0737	0.907	0.781	1.05	0.207	1	loglinear	Metabolism of proteins	NM_009382.3:425
Cebpb-mRNA	-0.232	0.181	-0.586	0.122	0.851	0.666	1.09	0.208	1	lm.nb	Cellular responses to external stimuli, Mus musculus biological processes	NM_009883.4:343
Nlrp3-mRNA	0.235	0.185	-0.127	0.598	1.18	0.916	1.51	0.213	1	lm.nb	Metabolism of proteins	NM_145827.3:508
Il18r1-mRNA	-0.629	0.498	-1.6	0.347	0.647	0.329	1.27	0.216	1	lm.nb		NM_001161842.1:620
Cd2-mRNA	-0.426	0.341	-1.09	0.242	0.744	0.468	1.18	0.22	1	lm.nb		NM_013486.2:278
Chuk-mRNA	-0.147	0.118	-0.379	0.0837	0.903	0.769	1.06	0.221	1	lm.nb	C-type lectin receptors (CLRs), Death Receptor Signalling, Fc epsilon receptor (FCERI) signaling, Intracellular signaling by second messengers, Signaling by Interleukins, Signaling by the B Cell Receptor (BCR), TCR signaling, TNFR2 non-canonical NF-kB pathway, Toll-Like Receptors Cascades	NM_001162410.1:2240
Cdh11-mRNA	0.311	0.249	-0.177	0.8	1.24	0.884	1.74	0.221	1	lm.nb	Cell-Cell communication	NM_009866.5:4075
Fzd8-mRNA	-0.241	0.193	-0.619	0.138	0.846	0.651	1.1	0.222	1	lm.nb	Signaling by WNT	NM_008058.2:3024
Tgfb3-mRNA	-0.259	0.208	-0.667	0.149	0.836	0.63	1.11	0.223	1	lm.nb	Extracellular matrix organization, Hemostasis	NM_009368.2:2410
Oasl1-mRNA	0.25	0.201	-0.144	0.644	1.19	0.905	1.56	0.223	1	lm.nb		NM_145209.3:342
Sfrp1-mRNA	0.687	0.553	-0.397	1.77	1.61	0.76	3.41	0.223	1	lm.nb		NM_013834.2:2505
Zeb2-mRNA	0.146	0.12	-0.0888	0.382	1.11	0.94	1.3	0.231	1	lm.nb		NM_015753.4:8125
Twist1-mRNA	-0.204	0.167	-0.532	0.124	0.868	0.691	1.09	0.232	1	lm.nb		NM_011658.2:1359
Cd96-mRNA	-0.532	0.437	-1.39	0.325	0.692	0.382	1.25	0.233	1	lm.nb	Immunoregulatory interactions between a Lymphoid and a non-Lymphoid cell	NM_032465.2:440
Cd247-mRNA	-0.415	0.341	-1.08	0.253	0.75	0.472	1.19	0.233	1	lm.nb	Costimulation by the CD28 family, Immunoregulatory interactions between a Lymphoid and a non-Lymphoid cell, TCR signaling	NM_001113391.2:133
Cenpf-mRNA	-0.257	0.212	-0.673	0.158	0.837	0.627	1.12	0.234	1	lm.nb	Cell Cycle, Signaling by Rho GTPases	NM_001081363.2:9262
Zc3h12a-mRNA	-0.2	0.165	-0.524	0.123	0.871	0.696	1.09	0.235	1	lm.nb		NM_153159.2:270
Btla-mRNA	-0.447	0.372	-1.18	0.281	0.733	0.443	1.22	0.238	1	lm.nb	Costimulation by the CD28 family	NM_001037719.2:24
Palmd-mRNA	0.225	0.189	-0.145	0.595	1.17	0.904	1.51	0.242	1	lm.nb		NM_023245.3:1000
Klrd1-mRNA	-0.418	0.351	-1.11	0.27	0.748	0.465	1.21	0.242	1	lm.nb	DAP12 interactions	NM_010654.2:434
Zap70-mRNA	-0.427	0.361	-1.13	0.28	0.744	0.456	1.21	0.245	1	lm.nb	TCR signaling	NM_009539.3:1035
Il15-mRNA	0.163	0.138	-0.108	0.434	1.12	0.928	1.35	0.248	1	lm.nb	Signaling by Interleukins	NM_008357.2:854
Blm-mRNA	-0.177	0.151	-0.472	0.119	0.885	0.721	1.09	0.249	1	lm.nb	Cell Cycle, DNA Repair, Gene expression (Transcription), Metabolism of proteins, Mus musculus biological processes	NM_001042527.2:264
Mmrn2-mRNA	0.294	0.25	-0.197	0.784	1.23	0.872	1.72	0.25	1	lm.nb		NM_153127.3:600
Cd14-mRNA	0.209	0.178	-0.14	0.557	1.16	0.907	1.47	0.25	1	lm.nb	Neutrophil degranulation, Programmed Cell Death, Toll-Like Receptors Cascades	NM_009841.3:235
Ccl5-mRNA	-0.37	0.318	-0.993	0.253	0.774	0.502	1.19	0.253	1	lm.nb	Signaling by GPCR	NM_013653.3:294
Kif2c-mRNA	-0.332	0.285	-0.891	0.228	0.795	0.539	1.17	0.254	1	lm.nb	Cell Cycle, Hemostasis, MHC class II antigen presentation, Signaling by Rho GTPases, Vesicle-mediated transport	NM_134471.4:525
Vcan-mRNA	-0.258	0.224	-0.697	0.181	0.836	0.617	1.13	0.258	1	lm.nb	Extracellular matrix organization, Metabolism, Metabolism of proteins	NM_001081249.1:8216
Il11ra1-mRNA	0.273	0.24	-0.198	0.744	1.21	0.872	1.67	0.265	1	lm.nb	Signaling by Interleukins	NM_010549.3:19
Gimap6-mRNA	-0.162	0.143	-0.442	0.118	0.894	0.736	1.09	0.266	1	lm.nb		NM_153175.3:922
Casp2-mRNA	0.0994	0.0881	-0.0733	0.272	1.07	0.95	1.21	0.268	1	loglinear	Gene expression (Transcription), Signaling by Receptor Tyrosine Kinases, Transcriptional Regulation by p53	NM_007610.1:420
Ptpn11-mRNA	-0.0991	0.089	-0.274	0.0754	0.934	0.827	1.05	0.274	1	loglinear	Costimulation by the CD28 family, Developmental Biology, Gene expression (Transcription), Hemostasis, Interferon Signaling, Intracellular signaling by second messengers, MAPK family signaling cascades, Mus musculus biological processes, Signaling by Interleukins, Signaling by Receptor Tyrosine Kinases, Toll-Like Receptors Cascades	NM_011202.3:3710
Bid-mRNA	-0.132	0.12	-0.366	0.103	0.913	0.776	1.07	0.28	1	lm.nb	p53 Signaling Pathway, Programmed Cell Death	NM_007544.3:1307
Tapbpl-mRNA	0.291	0.266	-0.23	0.811	1.22	0.853	1.75	0.282	1	lm.nb		NM_145391.2:1560
Fas-mRNA	-0.163	0.149	-0.456	0.13	0.893	0.729	1.09	0.284	1	lm.nb	Death Receptor Signalling, p53 Signaling Pathway, Programmed Cell Death	NM_007987.2:95
Traf1-mRNA	-0.189	0.174	-0.531	0.152	0.877	0.692	1.11	0.285	1	lm.nb	Death Receptor Signalling	NM_009421.4:330
Adora2a-mRNA	0.216	0.199	-0.173	0.605	1.16	0.887	1.52	0.286	1	lm.nb	Metabolism of proteins, Signaling by GPCR	NM_009630.2:2306
Vhl-mRNA	-0.182	0.168	-0.511	0.148	0.882	0.702	1.11	0.288	1	loglinear		NM_009507.3:820
Exo1-mRNA	-0.262	0.242	-0.737	0.213	0.834	0.6	1.16	0.288	1	lm.nb	Cell Cycle, DNA Repair, Gene expression (Transcription)	NM_012012.4:2214
Psmb9-mRNA	-0.193	0.179	-0.544	0.158	0.875	0.686	1.12	0.29	1	lm.nb	C-type lectin receptors (CLRs), Cell Cycle, Cellular responses to external stimuli, Class I MHC mediated antigen processing & presentation, Fc epsilon receptor (FCERI) signaling, Gene expression (Transcription), Intracellular signaling by second messengers, MAPK family signaling cascades, Metabolism, Metabolism of proteins, Signaling by Hedgehog, Signaling by Interleukins, Signaling by the B Cell…	NM_013585.2:285
Mdm2-mRNA	0.187	0.176	-0.157	0.531	1.14	0.897	1.45	0.294	1	lm.nb	Cell Cycle, Cellular responses to external stimuli, Gene expression (Transcription), Intracellular signaling by second messengers, Metabolism of proteins, p53 Signaling Pathway, Transcriptional Regulation by p53	NM_010786.3:515
Foxo3-mRNA	0.0983	0.0926	-0.0831	0.28	1.07	0.944	1.21	0.296	1	loglinear	Developmental Biology, Intracellular signaling by second messengers, MAPK family signaling cascades	NM_019740.2:2221
Psmb10-mRNA	-0.178	0.168	-0.506	0.151	0.884	0.704	1.11	0.297	1	lm.nb		NM_013640.3:385
Ccr2-mRNA	-0.223	0.211	-0.636	0.191	0.857	0.644	1.14	0.299	1	lm.nb	Signaling by GPCR	NM_009915.2:2965
Socs1-mRNA	0.191	0.181	-0.164	0.547	1.14	0.892	1.46	0.3	1	lm.nb	Class I MHC mediated antigen processing & presentation, Interferon Signaling, Signaling by Interleukins	NM_009896.2:751
Prf1-mRNA	0.497	0.474	-0.432	1.43	1.41	0.741	2.69	0.302	1	lm.nb		NM_011073.2:1350
Mill2-mRNA	0.277	0.265	-0.243	0.797	1.21	0.845	1.74	0.304	1	lm.nb	Immunoregulatory interactions between a Lymphoid and a non-Lymphoid cell	NM_153760.2:22
Twist2-mRNA	0.281	0.274	-0.256	0.818	1.22	0.838	1.76	0.312	1	lm.nb		NM_007855.2:1102
Parp12-mRNA	0.127	0.125	-0.117	0.372	1.09	0.922	1.29	0.315	1	lm.nb		NM_172893.3:2282
Mmp13-mRNA	0.635	0.622	-0.585	1.85	1.55	0.667	3.62	0.315	1	lm.nb	Extracellular matrix organization	NM_008607.1:190
Pdgfb-mRNA	-0.149	0.146	-0.436	0.137	0.902	0.739	1.1	0.316	1	lm.nb	Extracellular matrix organization, Hemostasis, Intracellular signaling by second messengers, MAPK family signaling cascades, Signaling by Receptor Tyrosine Kinases	NM_011057.3:2325
Hsd11b1-mRNA	-0.38	0.373	-1.11	0.352	0.769	0.463	1.28	0.317	1	lm.nb	Metabolism	NM_001044751.1:380
Sirpa-mRNA	0.121	0.12	-0.113	0.356	1.09	0.924	1.28	0.319	1	lm.nb	Cell-Cell communication, DAP12 interactions, Hemostasis, Neutrophil degranulation	NM_007547.2:1880
Itga2-mRNA	-0.322	0.321	-0.952	0.308	0.8	0.517	1.24	0.324	1	lm.nb	Extracellular matrix organization, Signaling by Receptor Tyrosine Kinases	NM_008396.2:3305
Relb-mRNA	-0.133	0.133	-0.395	0.129	0.912	0.761	1.09	0.327	1	lm.nb	C-type lectin receptors (CLRs), TNFR2 non-canonical NF-kB pathway	NM_009046.2:2013
Crabp2-mRNA	-0.241	0.242	-0.716	0.234	0.846	0.609	1.18	0.327	1	lm.nb		NM_007759.2:86
Gbp3-mRNA	0.24	0.241	-0.234	0.713	1.18	0.85	1.64	0.329	1	lm.nb		NM_018734.3:1894
Dtx4-mRNA	-0.124	0.126	-0.372	0.123	0.918	0.773	1.09	0.333	1	lm.nb	Signaling by NOTCH	NM_172442.3:3615
Tnfrsf1a-mRNA	0.0809	0.0829	-0.0816	0.243	1.06	0.945	1.18	0.337	1	loglinear	Death Receptor Signalling, TNFR2 non-canonical NF-kB pathway	NM_011609.2:615
Il1r2-mRNA	-0.311	0.32	-0.937	0.316	0.806	0.522	1.24	0.338	1	lm.nb	Signaling by Interleukins	NM_010555.4:458
Nod2-mRNA	0.302	0.311	-0.307	0.911	1.23	0.808	1.88	0.339	1	lm.nb		NM_145857.2:2890
Cd68-mRNA	0.104	0.109	-0.11	0.317	1.07	0.927	1.25	0.349	1	lm.nb	Neutrophil degranulation	NM_009853.1:559
Ctsw-mRNA	-0.27	0.285	-0.829	0.289	0.829	0.563	1.22	0.352	1	lm.nb	Hemostasis	NM_009985.5:1135
Cd4-mRNA	0.379	0.4	-0.406	1.16	1.3	0.755	2.24	0.352	1	lm.nb	Costimulation by the CD28 family, Signaling by Interleukins, TCR signaling, Vesicle-mediated transport	NM_013488.2:950
Nkg7-mRNA	0.274	0.291	-0.296	0.845	1.21	0.814	1.8	0.353	1	lm.nb		NM_024253.4:530
Icam1-mRNA	-0.189	0.202	-0.585	0.206	0.877	0.667	1.15	0.356	1	lm.nb	Extracellular matrix organization, Immunoregulatory interactions between a Lymphoid and a non-Lymphoid cell	NM_010493.2:2195
Api5-mRNA	0.145	0.155	-0.159	0.45	1.11	0.895	1.37	0.357	1	lm.nb		NM_007466.2:2430
Dll4-mRNA	-0.265	0.284	-0.821	0.292	0.832	0.566	1.22	0.358	1	lm.nb	Signaling by NOTCH	NM_019454.3:2640
Cd79b-mRNA	0.283	0.305	-0.315	0.881	1.22	0.804	1.84	0.36	1	lm.nb	Signaling by the B Cell Receptor (BCR)	NM_008339.2:330
Itga4-mRNA	0.17	0.183	-0.188	0.527	1.12	0.878	1.44	0.36	1	lm.nb	Extracellular matrix organization, Hemostasis, Immunoregulatory interactions between a Lymphoid and a non-Lymphoid cell	NM_010576.3:6600
Col6a3-mRNA	0.219	0.236	-0.244	0.681	1.16	0.845	1.6	0.361	1	lm.nb		XM_897036.2:3235
Mfng-mRNA	0.14	0.151	-0.156	0.436	1.1	0.897	1.35	0.362	1	loglinear		NM_008595.2:1266
Fcgr4-mRNA	0.244	0.264	-0.273	0.761	1.18	0.827	1.7	0.362	1	lm.nb	Metabolism of proteins, Neutrophil degranulation	NM_144559.1:608
Cdh5-mRNA	-0.247	0.271	-0.777	0.283	0.843	0.584	1.22	0.369	1	lm.nb	Cell-Cell communication, Signaling by Receptor Tyrosine Kinases	NM_009868.4:1300
Ptgs2-mRNA	0.353	0.387	-0.406	1.11	1.28	0.755	2.16	0.369	1	lm.nb	Metabolism	NM_011198.4:800
Taf3-mRNA	0.217	0.239	-0.252	0.686	1.16	0.84	1.61	0.371	1	lm.nb	Gene expression (Transcription), Transcriptional Regulation by p53	NM_027748.3:3395
Cd44-mRNA	0.263	0.29	-0.306	0.832	1.2	0.809	1.78	0.372	1	lm.nb	Extracellular matrix organization, Hemostasis, Metabolism, Neutrophil degranulation	NM_009851.2:112
H2-DMb2-mRNA	-0.214	0.237	-0.678	0.25	0.862	0.625	1.19	0.372	1	lm.nb	MHC class II antigen presentation	NM_010388.4:195
BTG2-mRNA	0.112	0.124	-0.131	0.354	1.08	0.913	1.28	0.373	1	lm.nb	Gene expression (Transcription), Transcriptional Regulation by p53	NM_007570.2:50
Il2rg-mRNA	-0.244	0.27	-0.774	0.286	0.845	0.585	1.22	0.374	1	lm.nb	Hemostasis, MAPK family signaling cascades, Signaling by GPCR, Signaling by Interleukins	NM_013563.3:566
Cmtm6-mRNA	0.114	0.126	-0.134	0.361	1.08	0.911	1.28	0.376	1	lm.nb	Neutrophil degranulation	NM_026036.3:1075
Fut4-mRNA	-0.133	0.149	-0.425	0.159	0.912	0.745	1.12	0.378	1	loglinear		NM_010242.3:1765
Ccl7-mRNA	0.14	0.157	-0.168	0.448	1.1	0.89	1.36	0.379	1	lm.nb		NM_013654.3:141
Kat2b-mRNA	-0.0757	0.085	-0.242	0.0909	0.949	0.845	1.07	0.38	1	loglinear	Gene expression (Transcription), Metabolism of proteins, Signaling by NOTCH	NM_020005.3:3030
Tnf-mRNA	-0.269	0.304	-0.864	0.326	0.83	0.549	1.25	0.383	1	lm.nb	Death Receptor Signalling, Mus musculus biological processes, TNFR2 non-canonical NF-kB pathway	NM_013693.2:514
Il1b-mRNA	-0.377	0.428	-1.22	0.462	0.77	0.431	1.38	0.385	1	lm.nb	C-type lectin receptors (CLRs), Signaling by Interleukins	NM_008361.3:1120
Lif-mRNA	-0.239	0.272	-0.771	0.294	0.847	0.586	1.23	0.386	1	lm.nb	Signaling by Interleukins	NM_008501.2:3435
Gadd45a-mRNA	-0.133	0.152	-0.431	0.166	0.912	0.742	1.12	0.39	1	lm.nb	Gene expression (Transcription), p53 Signaling Pathway, Transcriptional Regulation by p53	NM_007836.1:654
Pla1a-mRNA	-0.412	0.479	-1.35	0.528	0.752	0.392	1.44	0.397	1	lm.nb	Metabolism	NM_134102.4:1270
Cd27-mRNA	0.322	0.386	-0.435	1.08	1.25	0.74	2.11	0.41	1	lm.nb		NM_001042564.1:730
Ifi27-mRNA	-0.0872	0.105	-0.293	0.118	0.941	0.816	1.09	0.412	1	loglinear		NM_026790.2:166
E2f3-mRNA	-0.134	0.162	-0.452	0.183	0.911	0.731	1.14	0.414	1	lm.nb	Cell Cycle	NM_010093.3:1975
Itgal-mRNA	-0.225	0.273	-0.76	0.309	0.855	0.591	1.24	0.415	1	lm.nb		NM_008400.2:950
Cep55-mRNA	-0.174	0.212	-0.59	0.241	0.886	0.665	1.18	0.416	1	lm.nb		NM_028760.1:1870
Ccl19-mRNA	-0.418	0.51	-1.42	0.582	0.748	0.374	1.5	0.419	1	lm.nb	Signaling by GPCR	NM_011888.2:465
Cdk1-mRNA	-0.217	0.27	-0.745	0.312	0.861	0.597	1.24	0.428	1	lm.nb	Cell Cycle, Gene expression (Transcription), MAPK family signaling cascades, Metabolism of proteins, p53 Signaling Pathway, Transcriptional Regulation by p53	NM_007659.3:2538
Mre11a-mRNA	-0.158	0.197	-0.545	0.228	0.896	0.685	1.17	0.428	1	lm.nb	Cell Cycle, Cellular responses to external stimuli, DNA Repair, Gene expression (Transcription)	NM_018736.2:2376
C2-mRNA	0.185	0.232	-0.269	0.64	1.14	0.83	1.56	0.43	1	lm.nb	Complement cascade	NM_013484.2:2359
Ifitm1-mRNA	0.29	0.363	-0.421	1	1.22	0.747	2	0.43	1	lm.nb	Immunoregulatory interactions between a Lymphoid and a non-Lymphoid cell	NM_001112715.1:412
Nf1-mRNA	-0.094	0.118	-0.325	0.137	0.937	0.798	1.1	0.431	1	loglinear	MAPK family signaling cascades	NM_010897.2:8680
Stat3-mRNA	-0.101	0.13	-0.356	0.154	0.932	0.781	1.11	0.444	1	lm.nb		NM_011486.4:2677
Hey1-mRNA	0.234	0.305	-0.364	0.832	1.18	0.777	1.78	0.448	1	lm.nb		NM_010423.2:1850
Kras-mRNA	-0.0748	0.0982	-0.267	0.118	0.949	0.831	1.09	0.452	1	loglinear	C-type lectin receptors (CLRs), DAP12 interactions, Developmental Biology, Fc epsilon receptor (FCERI) signaling, Gene expression (Transcription), Hemostasis, MAPK family signaling cascades, Signaling by GPCR, Signaling by Receptor Tyrosine Kinases, Signaling by the B Cell Receptor (BCR)	NM_021284.5:2620
Tpsab1-mRNA	0.396	0.524	-0.631	1.42	1.32	0.646	2.68	0.456	1	lm.nb		NM_031187.4:663
Cmklr1-mRNA	0.0994	0.132	-0.159	0.358	1.07	0.896	1.28	0.457	1	loglinear	Signaling by GPCR	NM_008153.3:438
Pvrig-mRNA	0.181	0.241	-0.29	0.653	1.13	0.818	1.57	0.457	1	lm.nb		XM_011240963.2:380
Dpp4-mRNA	-0.249	0.332	-0.9	0.402	0.841	0.536	1.32	0.459	1	lm.nb	Metabolism of proteins	NM_001159543.1:445
Thbs1-mRNA	-0.204	0.273	-0.738	0.331	0.868	0.6	1.26	0.461	1	lm.nb	Extracellular matrix organization, Hemostasis, Metabolism of proteins, p53 Signaling Pathway, Signaling by Receptor Tyrosine Kinases	NM_011580.4:20
Crebp-mRNA	0.0693	0.0935	-0.114	0.253	1.05	0.924	1.19	0.464	1	loglinear	C-type lectin receptors (CLRs), Cellular responses to external stimuli, Gene expression (Transcription), Hemostasis, Metabolism, Signaling by NOTCH, Signaling by WNT	NM_001025432.1:3770
Cd276-mRNA	-0.143	0.194	-0.524	0.237	0.905	0.696	1.18	0.466	1	lm.nb		NM_133983.4:1278
Ripk1-mRNA	0.0705	0.0961	-0.118	0.259	1.05	0.922	1.2	0.469	1	loglinear	Death Receptor Signalling, Metabolism of proteins, Programmed Cell Death, Toll-Like Receptors Cascades, Transport of small molecules	NM_009068.3:1246
H2-Aa-mRNA	0.213	0.291	-0.357	0.784	1.16	0.781	1.72	0.469	1	lm.nb	Costimulation by the CD28 family, MHC class II antigen presentation, TCR signaling	NM_010378.2:450
Twf1-mRNA	0.0492	0.0681	-0.0842	0.183	1.03	0.943	1.13	0.475	1	loglinear		NM_008971.4:1368
Icam2-mRNA	-0.161	0.224	-0.6	0.278	0.894	0.66	1.21	0.476	1	lm.nb	C-type lectin receptors (CLRs), Extracellular matrix organization, Immunoregulatory interactions between a Lymphoid and a non-Lymphoid cell	NM_010494.1:375
Cd86-mRNA	0.0918	0.128	-0.159	0.342	1.07	0.896	1.27	0.478	1	lm.nb	Costimulation by the CD28 family, Intracellular signaling by second messengers	NM_019388.3:708
Cd3g-mRNA	-0.245	0.344	-0.919	0.428	0.844	0.529	1.35	0.481	1	lm.nb	Costimulation by the CD28 family, Immunoregulatory interactions between a Lymphoid and a non-Lymphoid cell, TCR signaling, Vesicle-mediated transport	NM_009850.2:430
Tnfsf8-mRNA	-0.222	0.312	-0.833	0.389	0.857	0.561	1.31	0.482	1	lm.nb	TNFR2 non-canonical NF-kB pathway	NM_009403.3:704
Nectin2-mRNA	0.162	0.229	-0.287	0.612	1.12	0.82	1.53	0.484	1	lm.nb	Cell-Cell communication, Immunoregulatory interactions between a Lymphoid and a non-Lymphoid cell	NM_008990.3:907
PIDD1-mRNA	0.126	0.179	-0.224	0.477	1.09	0.856	1.39	0.485	1	lm.nb	Gene expression (Transcription), p53 Signaling Pathway, Transcriptional Regulation by p53	NM_022654.1:1250
Ctss-mRNA	-0.103	0.148	-0.392	0.186	0.931	0.762	1.14	0.489	1	lm.nb	Extracellular matrix organization, MHC class II antigen presentation, Neutrophil degranulation, Toll-Like Receptors Cascades	NM_021281.3:1044
Pdcd1lg2-mRNA	-0.386	0.552	-1.47	0.695	0.765	0.362	1.62	0.49	1	lm.nb	Costimulation by the CD28 family	NM_021396.2:1870
Jag2-mRNA	0.157	0.226	-0.286	0.6	1.11	0.82	1.52	0.493	1	lm.nb	Signaling by NOTCH	NM_010588.2:1485
Angptl4-mRNA	-0.257	0.371	-0.984	0.47	0.837	0.505	1.38	0.493	1	lm.nb	Transport of small molecules	NM_020581.2:1248
Ly6c1-mRNA	0.147	0.216	-0.277	0.571	1.11	0.825	1.49	0.503	1	lm.nb		NM_010741.3:51
Itga1-mRNA	-0.166	0.248	-0.651	0.319	0.891	0.637	1.25	0.507	1	lm.nb	Extracellular matrix organization	NM_001033228.3:5610
Apc-mRNA	0.165	0.246	-0.318	0.648	1.12	0.802	1.57	0.507	1	loglinear	Metabolism of proteins, Programmed Cell Death, Signaling by WNT	NM_007462.3:11300
Lyz1-mRNA	-0.0905	0.136	-0.356	0.175	0.939	0.781	1.13	0.509	1	lm.nb	Neutrophil degranulation	NM_013590.3:1060
Cd274-mRNA	-0.218	0.328	-0.86	0.425	0.86	0.551	1.34	0.512	1	lm.nb	Costimulation by the CD28 family	NM_021893.2:515
Irf9-mRNA	-0.0827	0.125	-0.327	0.162	0.944	0.797	1.12	0.512	1	lm.nb	Interferon Signaling	NM_008394.2:1405
Jak1-mRNA	0.0583	0.0879	-0.114	0.231	1.04	0.924	1.17	0.512	1	loglinear	Hemostasis, Interferon Signaling, MAPK family signaling cascades, Signaling by GPCR, Signaling by Interleukins	NM_146145.2:4080
Ncr1-mRNA	0.192	0.292	-0.381	0.764	1.14	0.768	1.7	0.517	1	lm.nb		NM_010746.3:995
Tnfaip3-mRNA	-0.145	0.222	-0.58	0.29	0.904	0.669	1.22	0.518	1	lm.nb		NM_001166402.1:3622
Itga6-mRNA	0.103	0.158	-0.206	0.412	1.07	0.867	1.33	0.519	1	lm.nb		NM_008397.4:3960
Atf3-mRNA	-0.152	0.233	-0.609	0.305	0.9	0.656	1.24	0.519	1	lm.nb		NM_007498.3:970
Trem2-mRNA	-0.1	0.156	-0.405	0.205	0.933	0.755	1.15	0.526	1	lm.nb	DAP12 interactions, Developmental Biology, Immunoregulatory interactions between a Lymphoid and a non-Lymphoid cell	NM_031254.2:646
Ror2-mRNA	-0.211	0.331	-0.859	0.437	0.864	0.551	1.35	0.528	1	lm.nb		NM_013846.3:3360
Zeb1-mRNA	-0.0856	0.135	-0.351	0.179	0.942	0.784	1.13	0.531	1	lm.nb		NM_011546.3:4125
Cxcl16-mRNA	-0.0928	0.148	-0.383	0.198	0.938	0.767	1.15	0.536	1	lm.nb	Signaling by GPCR	NM_023158.6:679
Tap2-mRNA	-0.112	0.179	-0.463	0.24	0.925	0.725	1.18	0.537	1	lm.nb	Class I MHC mediated antigen processing & presentation	NM_011530.3:139
Gzmb-mRNA	0.212	0.343	-0.461	0.885	1.16	0.727	1.85	0.542	1	lm.nb	Programmed Cell Death	NM_013542.2:1020
Bax-mRNA	0.0771	0.126	-0.169	0.324	1.05	0.889	1.25	0.544	1	lm.nb	Gene expression (Transcription), p53 Signaling Pathway, Programmed Cell Death, Transcriptional Regulation by p53	NM_007527.3:735
Pf4-mRNA	0.117	0.192	-0.26	0.493	1.08	0.835	1.41	0.548	1	lm.nb	Hemostasis, Signaling by GPCR	NM_019932.4:148
Ppargc1b-mRNA	-0.134	0.221	-0.567	0.299	0.911	0.675	1.23	0.549	1	lm.nb		NM_133249.2:2805
Irf5-mRNA	0.0671	0.111	-0.151	0.285	1.05	0.901	1.22	0.551	1	loglinear		NM_001252382.1:2085
Pdcd1-mRNA	-0.24	0.405	-1.03	0.554	0.847	0.488	1.47	0.557	1	lm.nb	Costimulation by the CD28 family	NM_008798.1:1134
Cd244-mRNA	-0.146	0.246	-0.629	0.337	0.904	0.647	1.26	0.559	1	lm.nb	Hemostasis	NM_018729.2:262
Cd74-mRNA	0.158	0.269	-0.369	0.685	1.12	0.774	1.61	0.561	1	lm.nb	Hemostasis, MHC class II antigen presentation	NM_001042605.1:391
CDK4-mRNA	-0.0831	0.142	-0.362	0.196	0.944	0.778	1.15	0.563	1	lm.nb	Cell Cycle, Cellular responses to external stimuli, Gene expression (Transcription), Mus musculus biological processes, p53 Signaling Pathway	NM_009870.3:494
Vegfa-mRNA	-0.16	0.275	-0.699	0.379	0.895	0.616	1.3	0.565	1	lm.nb	Developmental Biology, Hemostasis, Signaling by Receptor Tyrosine Kinases	NM_001025250.3:1874
Notch1-mRNA	-0.0918	0.159	-0.404	0.22	0.938	0.756	1.17	0.568	1	lm.nb	Gene expression (Transcription), Signaling by NOTCH	NM_008714.3:2795
S100a9-mRNA	-0.353	0.613	-1.56	0.849	0.783	0.34	1.8	0.569	1	lm.nb	Neutrophil degranulation, Toll-Like Receptors Cascades	NM_009114.2:112
Lilrb4a-mRNA	-0.102	0.179	-0.452	0.249	0.932	0.731	1.19	0.574	1	lm.nb		NM_013532.3:348
Ldhb-mRNA	0.0702	0.125	-0.174	0.315	1.05	0.886	1.24	0.577	1	loglinear	Metabolism	NM_008492.2:1138
H2-T23-mRNA	0.115	0.205	-0.287	0.517	1.08	0.82	1.43	0.578	1	lm.nb	Class I MHC mediated antigen processing & presentation, Immunoregulatory interactions between a Lymphoid and a non-Lymphoid cell, Neutrophil degranulation	NM_010398.3:462
Casp9-mRNA	0.0852	0.154	-0.216	0.386	1.06	0.861	1.31	0.583	1	loglinear	Intracellular signaling by second messengers, p53 Signaling Pathway, Programmed Cell Death	NM_015733.4:1675
Cxcl9-mRNA	-0.235	0.425	-1.07	0.597	0.85	0.477	1.51	0.584	1	lm.nb	Signaling by GPCR	NM_008599.2:40
Pik3r5-mRNA	0.112	0.204	-0.288	0.512	1.08	0.819	1.43	0.588	1	lm.nb	Hemostasis, Metabolism, Signaling by GPCR	NM_177320.2:3342
Prc1-mRNA	-0.109	0.201	-0.503	0.285	0.927	0.706	1.22	0.592	1	lm.nb		NM_145150.3:988
Chd9-mRNA	0.0774	0.149	-0.214	0.369	1.06	0.862	1.29	0.607	1	lm.nb	Metabolism	NM_177224.2:5425
Brd3-mRNA	0.0729	0.14	-0.202	0.348	1.05	0.869	1.27	0.607	1	loglinear		NM_001113573.1:2690
Ccne1-mRNA	-0.0844	0.164	-0.406	0.237	0.943	0.755	1.18	0.61	1	lm.nb	Cell Cycle, Cellular responses to external stimuli, Gene expression (Transcription), p53 Signaling Pathway, Transcriptional Regulation by p53	NM_007633.2:885
Ikzf2-mRNA	0.139	0.273	-0.396	0.675	1.1	0.76	1.6	0.614	1	lm.nb		NM_011770.4:7230
Cxcr4-mRNA	-0.158	0.309	-0.764	0.448	0.896	0.589	1.36	0.614	1	lm.nb	Developmental Biology, Signaling by GPCR	NM_009911.3:665
Neil1-mRNA	-0.148	0.291	-0.719	0.422	0.902	0.608	1.34	0.614	1	lm.nb	DNA Repair	NM_028347.2:400
Got2-mRNA	0.0513	0.101	-0.146	0.249	1.04	0.904	1.19	0.614	1	loglinear		NM_010325.2:1526
Casp1-mRNA	0.0718	0.141	-0.205	0.348	1.05	0.868	1.27	0.614	1	lm.nb	Signaling by Interleukins	NM_009807.2:259
Cd8b1-mRNA	-0.259	0.509	-1.26	0.739	0.836	0.418	1.67	0.615	1	lm.nb	Immunoregulatory interactions between a Lymphoid and a non-Lymphoid cell	NM_009858.2:1075
Gata3-mRNA	-0.259	0.525	-1.29	0.771	0.836	0.409	1.71	0.626	1	lm.nb	Gene expression (Transcription), Hemostasis, Metabolism of proteins	NM_008091.3:1943
Cd47-mRNA	0.097	0.198	-0.291	0.485	1.07	0.817	1.4	0.628	1	lm.nb	Cell-Cell communication, Extracellular matrix organization, Hemostasis, Neutrophil degranulation	NM_010581.3:165
Tap1-mRNA	-0.0943	0.194	-0.475	0.286	0.937	0.72	1.22	0.631	1	lm.nb		NM_001161730.1:1865
Kdr-mRNA	-0.0849	0.176	-0.43	0.26	0.943	0.742	1.2	0.633	1	lm.nb	Developmental Biology, Extracellular matrix organization, Signaling by Receptor Tyrosine Kinases	NM_010612.2:995
Cd5-mRNA	-0.222	0.463	-1.13	0.685	0.857	0.457	1.61	0.635	1	lm.nb		NM_007650.3:415
ATR-mRNA	-0.0581	0.122	-0.296	0.18	0.961	0.814	1.13	0.636	1	lm.nb	Cell Cycle, Cellular responses to external stimuli, DNA Repair, Gene expression (Transcription), p53 Signaling Pathway	NM_019864.1:4392
H2-DMb1-mRNA	0.115	0.243	-0.36	0.591	1.08	0.779	1.51	0.637	1	lm.nb	MHC class II antigen presentation	NM_010387.2:1089
Igf2r-mRNA	0.0888	0.187	-0.278	0.455	1.06	0.825	1.37	0.638	1	lm.nb	Neutrophil degranulation, Vesicle-mediated transport	NM_010515.2:2980
Cdkn1a-mRNA	-0.0955	0.205	-0.498	0.307	0.936	0.708	1.24	0.645	1	lm.nb	Cell Cycle, Cellular responses to external stimuli, Gene expression (Transcription), Intracellular signaling by second messengers, p53 Signaling Pathway, Transcriptional Regulation by p53	NM_007669.4:1670
Il33-mRNA	-0.137	0.298	-0.72	0.446	0.909	0.607	1.36	0.648	1	lm.nb	Intracellular signaling by second messengers, Metabolism of proteins, Signaling by Interleukins	NM_133775.1:1011
Maml2-mRNA	-0.0552	0.12	-0.291	0.181	0.962	0.817	1.13	0.65	1	loglinear	Gene expression (Transcription), Signaling by NOTCH	NM_001013813.3:4874
S100a8-mRNA	-0.271	0.596	-1.44	0.898	0.829	0.368	1.86	0.652	1	lm.nb	Neutrophil degranulation, Toll-Like Receptors Cascades	NM_013650.2:227
Fgfr1-mRNA	-0.0995	0.222	-0.536	0.336	0.933	0.69	1.26	0.658	1	lm.nb	Developmental Biology, Intracellular signaling by second messengers, MAPK family signaling cascades, Signaling by Receptor Tyrosine Kinases	NM_010206.2:4549
C1qa-mRNA	-0.0563	0.131	-0.312	0.2	0.962	0.805	1.15	0.669	1	lm.nb	Complement cascade	NM_007572.2:566
Edn1-mRNA	0.231	0.54	-0.827	1.29	1.17	0.564	2.44	0.671	1	lm.nb	Signaling by GPCR	NM_010104.3:894
Klrk1-mRNA	-0.144	0.336	-0.803	0.515	0.905	0.573	1.43	0.672	1	lm.nb	DAP12 interactions, Immunoregulatory interactions between a Lymphoid and a non-Lymphoid cell	NM_001083322.1:144
Casp8-mRNA	-0.0329	0.0778	-0.185	0.12	0.977	0.879	1.09	0.675	1	loglinear	C-type lectin receptors (CLRs), Death Receptor Signalling, p53 Signaling Pathway, Programmed Cell Death, Toll-Like Receptors Cascades	NM_009812.2:1463
Cdc25c-mRNA	0.131	0.31	-0.476	0.738	1.09	0.719	1.67	0.675	1	lm.nb	Cell Cycle, Gene expression (Transcription), Signaling by Rho GTPases, Transcriptional Regulation by p53	NM_009860.2:42
Spry4-mRNA	0.112	0.268	-0.414	0.637	1.08	0.751	1.56	0.679	1	lm.nb		NM_011898.2:585
Tapbp-mRNA	-0.065	0.156	-0.371	0.241	0.956	0.773	1.18	0.68	1	lm.nb		NM_009318.2:2195
Cx3cr1-mRNA	0.0748	0.182	-0.281	0.431	1.05	0.823	1.35	0.683	1	lm.nb	Signaling by GPCR	NM_009987.3:2696
Sh2d1a-mRNA	-0.159	0.386	-0.916	0.599	0.896	0.53	1.51	0.684	1	lm.nb	Immunoregulatory interactions between a Lymphoid and a non-Lymphoid cell	NR_132588.1:334
Stat1-mRNA	0.12	0.298	-0.465	0.705	1.09	0.725	1.63	0.69	1	lm.nb	Interferon Signaling, Signaling by Interleukins, Signaling by Receptor Tyrosine Kinases	NM_009283.4:4940
Gbp2b-mRNA	0.24	0.604	-0.944	1.42	1.18	0.52	2.68	0.694	1	lm.nb		NM_010259.2:1570
Vcam1-mRNA	-0.0689	0.175	-0.413	0.275	0.953	0.751	1.21	0.697	1	lm.nb		NM_011693.3:376
Map3k12-mRNA	0.0672	0.173	-0.272	0.407	1.05	0.828	1.33	0.701	1	lm.nb		NM_001163643.1:2941
Mmp9-mRNA	-0.116	0.3	-0.705	0.472	0.923	0.613	1.39	0.701	1	lm.nb	Developmental Biology, Extracellular matrix organization, Neutrophil degranulation, Signaling by Receptor Tyrosine Kinases	NM_013599.2:1570
Cd163-mRNA	0.166	0.43	-0.676	1.01	1.12	0.626	2.01	0.702	1	lm.nb	Vesicle-mediated transport	NM_053094.2:3225
Cxcl13-mRNA	-0.304	0.79	-1.85	1.24	0.81	0.277	2.37	0.703	1	lm.nb	Signaling by GPCR	NM_018866.2:551
Gas1-mRNA	0.0901	0.234	-0.369	0.55	1.06	0.774	1.46	0.703	1	lm.nb	Signaling by Hedgehog	NM_008086.1:1964
H2-Ab1-mRNA	-0.11	0.288	-0.674	0.455	0.927	0.627	1.37	0.706	1	lm.nb	Costimulation by the CD28 family, MHC class II antigen presentation, TCR signaling	NM_207105.3:175
Cd40-mRNA	-0.0771	0.205	-0.478	0.324	0.948	0.718	1.25	0.709	1	lm.nb	Immunoregulatory interactions between a Lymphoid and a non-Lymphoid cell, TNFR2 non-canonical NF-kB pathway	NM_011611.2:1425
Sbno2-mRNA	0.0582	0.156	-0.247	0.364	1.04	0.843	1.29	0.711	1	lm.nb		NM_183426.1:2047
Robo4-mRNA	0.0872	0.236	-0.375	0.55	1.06	0.771	1.46	0.714	1	lm.nb		NM_028783.2:3486
Nid2-mRNA	-0.071	0.193	-0.449	0.307	0.952	0.732	1.24	0.715	1	lm.nb	Extracellular matrix organization	NM_008695.2:1165
Rictor-mRNA	-0.0476	0.133	-0.307	0.212	0.968	0.808	1.16	0.722	1	lm.nb	Costimulation by the CD28 family, Gene expression (Transcription), Intracellular signaling by second messengers, Signaling by Receptor Tyrosine Kinases	NM_030168.3:5635
Gls-mRNA	-0.063	0.177	-0.41	0.283	0.957	0.753	1.22	0.724	1	lm.nb	Gene expression (Transcription), Metabolism, Transcriptional Regulation by p53	NM_001081081.2:2510
Sfxn1-mRNA	0.0401	0.113	-0.182	0.262	1.03	0.882	1.2	0.725	1	loglinear		NM_027324.5:142
Ccng1-mRNA	0.0527	0.149	-0.239	0.344	1.04	0.847	1.27	0.726	1	lm.nb	Gene expression (Transcription), p53 Signaling Pathway, Transcriptional Regulation by p53	NM_009831.2:545
Tlr4-mRNA	-0.0384	0.11	-0.254	0.177	0.974	0.839	1.13	0.729	1	loglinear	Programmed Cell Death, Toll-Like Receptors Cascades	NM_021297.2:2510
Cybb-mRNA	0.0592	0.17	-0.274	0.392	1.04	0.827	1.31	0.73	1	lm.nb	Cellular responses to external stimuli, Class I MHC mediated antigen processing & presentation, Neutrophil degranulation, Signaling by Receptor Tyrosine Kinases, Signaling by Rho GTPases	NM_007807.5:2036
Tnfrsf11a-mRNA	0.0438	0.128	-0.207	0.294	1.03	0.867	1.23	0.734	1	lm.nb	TNFR2 non-canonical NF-kB pathway	NM_009399.3:705
Ptprc-mRNA	0.0599	0.176	-0.284	0.404	1.04	0.821	1.32	0.735	1	lm.nb		NM_001111316.2:722
Tie1-mRNA	-0.075	0.223	-0.512	0.362	0.949	0.701	1.29	0.739	1	lm.nb		NM_011587.2:3721
Cx3cl1-mRNA	-0.0836	0.249	-0.571	0.404	0.944	0.673	1.32	0.739	1	lm.nb	Signaling by GPCR	NM_009142.3:125
Cd84-mRNA	-0.0497	0.153	-0.349	0.25	0.966	0.785	1.19	0.747	1	lm.nb	Hemostasis	NM_013489.2:915
Prkacb-mRNA	0.0507	0.158	-0.259	0.361	1.04	0.835	1.28	0.751	1	lm.nb	C-type lectin receptors (CLRs), Developmental Biology, Hemostasis, Intracellular signaling by second messengers, MAPK family signaling cascades, Metabolism, Signaling by GPCR, Signaling by Hedgehog, Signaling by Receptor Tyrosine Kinases, Transport of small molecules	NM_011100.3:3754
Cd3e-mRNA	0.123	0.388	-0.636	0.883	1.09	0.643	1.84	0.753	1	lm.nb	Costimulation by the CD28 family, Immunoregulatory interactions between a Lymphoid and a non-Lymphoid cell, TCR signaling	NM_007648.4:380
Tnfrsf10b-mRNA	0.0622	0.196	-0.323	0.447	1.04	0.8	1.36	0.753	1	lm.nb	Death Receptor Signalling, Hemostasis, Programmed Cell Death	NM_020275.3:1625
Il2rb-mRNA	0.106	0.342	-0.565	0.777	1.08	0.676	1.71	0.759	1	lm.nb	Hemostasis, MAPK family signaling cascades, Signaling by GPCR, Signaling by Interleukins	NM_008368.3:2365
Cd8a-mRNA	0.113	0.375	-0.623	0.848	1.08	0.649	1.8	0.766	1	lm.nb	Immunoregulatory interactions between a Lymphoid and a non-Lymphoid cell	NM_001081110.2:355
Kit-mRNA	-0.0749	0.253	-0.571	0.421	0.949	0.673	1.34	0.769	1	lm.nb	Intracellular signaling by second messengers, MAPK family signaling cascades, Signaling by Receptor Tyrosine Kinases	NM_001122733.1:4275
Slc11a1-mRNA	0.0528	0.18	-0.299	0.405	1.04	0.813	1.32	0.771	1	lm.nb	Neutrophil degranulation, Transport of small molecules	NM_013612.2:1995
PPM1D-mRNA	-0.0408	0.142	-0.319	0.238	0.972	0.801	1.18	0.776	1	lm.nb	Gene expression (Transcription), p53 Signaling Pathway	NM_016910.3:724
Ctnnb1-mRNA	-0.0239	0.0861	-0.193	0.145	0.984	0.875	1.11	0.783	1	loglinear	Cell-Cell communication, Developmental Biology, Gene expression (Transcription), Programmed Cell Death, Signaling by Receptor Tyrosine Kinases, Signaling by Rho GTPases, Signaling by WNT	NM_007614.3:2700
Itgb8-mRNA	-0.0853	0.314	-0.701	0.53	0.943	0.615	1.44	0.788	1	lm.nb	Extracellular matrix organization	NM_177290.3:2428
H2-Eb1-mRNA	-0.0796	0.3	-0.667	0.508	0.946	0.63	1.42	0.792	1	lm.nb	Costimulation by the CD28 family, MHC class II antigen presentation, TCR signaling	NM_010382.2:935
Lag3-mRNA	-0.076	0.287	-0.638	0.486	0.949	0.643	1.4	0.793	1	lm.nb	MHC class II antigen presentation	NM_008479.2:1680
Wnt7b-mRNA	0.107	0.404	-0.685	0.899	1.08	0.622	1.86	0.793	1	lm.nb	Signaling by WNT	NM_009528.2:1782
Prr5-mRNA	-0.0469	0.182	-0.403	0.309	0.968	0.756	1.24	0.798	1	lm.nb	Costimulation by the CD28 family, Gene expression (Transcription), Intracellular signaling by second messengers, Signaling by Receptor Tyrosine Kinases	NM_146061.4:770
Cmtm4-mRNA	-0.0261	0.103	-0.228	0.175	0.982	0.854	1.13	0.801	1	loglinear		NM_153582.5:2884
Ccl22-mRNA	0.08	0.316	-0.54	0.7	1.06	0.688	1.62	0.802	1	lm.nb		NM_009137.2:1096
Fasl-mRNA	-0.0707	0.279	-0.618	0.477	0.952	0.651	1.39	0.802	1	lm.nb		NM_001205243.1:1506
Ndufa4l2-mRNA	-0.0906	0.362	-0.801	0.62	0.939	0.574	1.54	0.804	1	lm.nb		NM_001098789.1:640
Nlrc5-mRNA	-0.0478	0.191	-0.423	0.327	0.967	0.746	1.25	0.805	1	lm.nb		NM_001033207.3:6665
Tlr3-mRNA	0.0425	0.171	-0.293	0.378	1.03	0.816	1.3	0.806	1	lm.nb	Toll-Like Receptors Cascades	NM_126166.2:1165
Hdac4-mRNA	-0.0286	0.122	-0.269	0.211	0.98	0.83	1.16	0.817	1	loglinear		XM_006529302.1:4402
Lck-mRNA	-0.0638	0.283	-0.619	0.491	0.957	0.651	1.41	0.823	1	lm.nb	Costimulation by the CD28 family, DAP12 interactions, Hemostasis, Intracellular signaling by second messengers, Signaling by Interleukins, Signaling by Receptor Tyrosine Kinases, TCR signaling	NM_001162433.1:1876
Rps6kb1-mRNA	-0.0284	0.126	-0.276	0.219	0.981	0.826	1.16	0.823	1	lm.nb	mTOR signalling	NM_001114334.1:2504
Eif2b4-mRNA	0.0359	0.175	-0.308	0.38	1.03	0.808	1.3	0.839	1	loglinear	Metabolism of proteins	NM_010122.2:141
Bmp2-mRNA	0.0581	0.297	-0.523	0.64	1.04	0.696	1.56	0.846	1	lm.nb	Extracellular matrix organization, Signaling by TGF-beta family members	NM_007553.2:2097
Ptger4-mRNA	0.0277	0.143	-0.253	0.309	1.02	0.839	1.24	0.848	1	lm.nb		NM_001136079.1:2605
Pcx-mRNA	0.0869	0.454	-0.803	0.976	1.06	0.573	1.97	0.849	1	lm.nb	Metabolism	NM_008797.3:3815
Egfr-mRNA	-0.0418	0.235	-0.502	0.419	0.971	0.706	1.34	0.86	1	lm.nb	Developmental Biology, Intracellular signaling by second messengers, MAPK family signaling cascades, Signaling by GPCR, Signaling by NOTCH, Signaling by Receptor Tyrosine Kinases, Vesicle-mediated transport	NM_207655.2:5460
Isg15-mRNA	-0.0432	0.246	-0.525	0.439	0.971	0.695	1.36	0.862	1	lm.nb	DNA Repair, Interferon Signaling	NM_015783.3:389
Bcl6b-mRNA	0.0372	0.218	-0.391	0.465	1.03	0.763	1.38	0.866	1	lm.nb		NM_007528.2:2360
Pms2-mRNA	0.0222	0.135	-0.243	0.287	1.02	0.845	1.22	0.871	1	lm.nb	DNA Repair	NM_008886.2:827
Cxcr3-mRNA	0.0387	0.244	-0.439	0.517	1.03	0.737	1.43	0.875	1	lm.nb	Signaling by GPCR	NM_009910.2:1308
Birc3-mRNA	-0.0277	0.18	-0.381	0.326	0.981	0.768	1.25	0.879	1	lm.nb	Death Receptor Signalling, Metabolism of proteins, Programmed Cell Death, TNFR2 non-canonical NF-kB pathway, Toll-Like Receptors Cascades	NM_007464.3:425
Hdac3-mRNA	0.0169	0.111	-0.2	0.234	1.01	0.871	1.18	0.88	1	loglinear	Metabolism	NM_010411.2:1682
Tbxas1-mRNA	-0.0225	0.152	-0.321	0.276	0.985	0.801	1.21	0.884	1	lm.nb	Metabolism	NM_011539.3:1125
Ifnar1-mRNA	0.0137	0.0949	-0.172	0.2	1.01	0.887	1.15	0.887	1	loglinear	Interferon Signaling	NM_010508.1:1195
Rock1-mRNA	-0.019	0.139	-0.292	0.254	0.987	0.817	1.19	0.892	1	lm.nb	Developmental Biology, Neutrophil degranulation, Programmed Cell Death, Signaling by GPCR, Signaling by Receptor Tyrosine Kinases, Signaling by Rho GTPases	NM_009071.2:374
Tnfrsf14-mRNA	0.0255	0.191	-0.349	0.4	1.02	0.785	1.32	0.895	1	lm.nb	Costimulation by the CD28 family, TNFR2 non-canonical NF-kB pathway	NM_178931.2:625
Olfml2b-mRNA	-0.0221	0.171	-0.358	0.314	0.985	0.78	1.24	0.898	1	lm.nb		NM_177068.4:810
Tbx21-mRNA	0.0393	0.31	-0.569	0.648	1.03	0.674	1.57	0.9	1	lm.nb		NM_019507.2:2160
Aplnr-mRNA	-0.0321	0.266	-0.554	0.49	0.978	0.681	1.4	0.905	1	lm.nb	Signaling by GPCR	NM_011784.3:732
Gbp2-mRNA	0.0343	0.303	-0.56	0.629	1.02	0.678	1.55	0.911	1	lm.nb		NM_010260.1:1996
Ifih1-mRNA	0.0158	0.155	-0.288	0.32	1.01	0.819	1.25	0.92	1	lm.nb	Metabolism of proteins	NM_027835.3:2160
Rptor-mRNA	-0.0144	0.145	-0.298	0.269	0.99	0.813	1.21	0.921	1	lm.nb	Cellular responses to external stimuli, Gene expression (Transcription), Intracellular signaling by second messengers, mTOR signalling, Transcriptional Regulation by p53	NM_028898.2:6548
Ccl17-mRNA	0.0383	0.413	-0.771	0.847	1.03	0.586	1.8	0.927	1	lm.nb		NM_011332.2:247
Il2ra-mRNA	-0.0311	0.394	-0.803	0.74	0.979	0.573	1.67	0.937	1	lm.nb	Hemostasis, MAPK family signaling cascades, Signaling by GPCR, Signaling by Interleukins	NM_008367.2:325
Cd28-mRNA	0.0249	0.321	-0.604	0.653	1.02	0.658	1.57	0.939	1	lm.nb	Costimulation by the CD28 family, Intracellular signaling by second messengers	NM_007642.4:526
Cdk2-mRNA	0.0116	0.159	-0.301	0.324	1.01	0.812	1.25	0.943	1	loglinear	Cell Cycle, Cellular responses to external stimuli, DNA Repair, Gene expression (Transcription), Mus musculus biological processes, p53 Signaling Pathway, Transcriptional Regulation by p53	NM_016756.4:1112
Wnt5a-mRNA	0.0141	0.195	-0.367	0.396	1.01	0.775	1.32	0.943	1	lm.nb	Signaling by WNT, Vesicle-mediated transport	NM_009524.2:3020
Cd7-mRNA	-0.0144	0.3	-0.603	0.574	0.99	0.659	1.49	0.962	1	lm.nb		NM_009854.1:234
Ccnd2-mRNA	0.0058	0.122	-0.233	0.244	1	0.851	1.18	0.962	1	lm.nb	Cell Cycle, Gene expression (Transcription), p53 Signaling Pathway	NM_009829.3:1665
C5ar1-mRNA	0.0072	0.164	-0.314	0.328	1.01	0.805	1.26	0.965	1	lm.nb	Complement cascade, Neutrophil degranulation, Signaling by GPCR	NM_007577.3:595
Prkx-mRNA	0.00467	0.109	-0.208	0.217	1	0.866	1.16	0.966	1	loglinear		NM_016979.1:665
Pecam1-mRNA	-0.00741	0.185	-0.369	0.355	0.995	0.774	1.28	0.968	1	lm.nb		NM_008816.2:1100
Pfkfb3-mRNA	0.00578	0.155	-0.298	0.31	1	0.813	1.24	0.97	1	lm.nb	Metabolism	NM_133232.2:3785
Slamf7-mRNA	0.00985	0.293	-0.565	0.584	1.01	0.676	1.5	0.973	1	lm.nb	Immunoregulatory interactions between a Lymphoid and a non-Lymphoid cell	NM_144539.5:750
Sgk1-mRNA	0.00385	0.177	-0.344	0.351	1	0.788	1.28	0.983	1	lm.nb	Gene expression (Transcription), Transcriptional Regulation by p53, Transport of small molecules	NM_001161849.2:1864
Rprm-mRNA	-0.00375	0.292	-0.577	0.569	0.997	0.67	1.48	0.99	1	lm.nb	p53 Signaling Pathway	NM_023396.5:994
Hmgb1-mRNA	-0.000635	0.107	-0.211	0.209	1	0.864	1.16	0.995	1	lm.nb	Neutrophil degranulation, Programmed Cell Death, Signaling by Interleukins, Toll-Like Receptors Cascades	NM_010439.3:1574
Angpt2-mRNA	-0.00217	0.483	-0.948	0.944	0.998	0.518	1.92	0.996	1	lm.nb	Hemostasis	NM_007426.3:2020

## Sheet: 2Dose.DE_Treatment2-vs-Vehicle
	Log2 fold change	std error (log2)	Lower confidence limit (log2)	Upper confidence limit (log2)	Linear fold change	Lower confidence limit (linear)	Upper confidence limit (linear)	P-value	BY.p.value	method	Gene.sets	probe.ID
Adgre1-mRNA	1.47	0.124	1.23	1.71	2.77	2.34	3.28	4.86e-13	2.13e-09	lm.nb	Signaling by GPCR	NM_010130.1:995
Ccl25-mRNA	-2.02	0.213	-2.43	-1.6	0.247	0.185	0.33	1.11e-10	2.03e-07	lm.nb	Signaling by GPCR	NM_009138.3:626
Apoe-mRNA	1.45	0.154	1.15	1.75	2.73	2.21	3.36	1.38e-10	2.03e-07	lm.nb	Metabolism, Metabolism of proteins, Signaling by GPCR, Transport of small molecules, Vesicle-mediated transport	NM_001305844.1:100
Tmem173-mRNA	1.04	0.113	0.82	1.26	2.06	1.76	2.4	2.35e-10	2.1e-07	lm.nb	Neutrophil degranulation	NM_028261.1:1792
Csf1r-mRNA	1.02	0.111	0.802	1.24	2.03	1.74	2.36	2.39e-10	2.1e-07	loglinear	Signaling by Interleukins	NM_001037859.1:3655
Gpsm3-mRNA	1.08	0.12	0.844	1.32	2.11	1.8	2.49	3.89e-10	2.85e-07	lm.nb	Signaling by GPCR	NM_134116.5:978
Csf3r-mRNA	1.78	0.2	1.39	2.17	3.43	2.62	4.5	4.86e-10	3.05e-07	lm.nb		NM_001252651.1:1294
C1qb-mRNA	0.954	0.108	0.742	1.17	1.94	1.67	2.24	5.89e-10	3.23e-07	loglinear	Complement cascade	NM_009777.2:865
Nfatc2-mRNA	1.29	0.147	0.998	1.57	2.44	2	2.98	7.08e-10	3.46e-07	lm.nb		NM_001136073.2:5160
Tpm1-mRNA	-0.943	0.114	-1.17	-0.721	0.52	0.446	0.607	2.22e-09	9.74e-07	lm.nb		NM_024427.4:1163
Tlr8-mRNA	0.957	0.117	0.728	1.19	1.94	1.66	2.28	3.04e-09	1.21e-06	lm.nb	Toll-Like Receptors Cascades	NM_133212.2:110
Chek1-mRNA	-1.39	0.171	-1.72	-1.06	0.382	0.303	0.481	3.36e-09	1.23e-06	lm.nb	Cell Cycle, DNA Repair, Gene expression (Transcription), p53 Signaling Pathway, Signaling by Receptor Tyrosine Kinases	NM_007691.5:1220
PCNA-mRNA	-0.774	0.096	-0.962	-0.586	0.585	0.513	0.666	4.15e-09	1.28e-06	loglinear	Cell Cycle, DNA Repair, Gene expression (Transcription), Metabolism of proteins, Transcriptional Regulation by p53	NM_011045.2:590
Jun-mRNA	-0.853	0.106	-1.06	-0.646	0.554	0.48	0.639	4.2e-09	1.28e-06	lm.nb	Cellular responses to external stimuli, Fc epsilon receptor (FCERI) signaling, Signaling by Interleukins, Toll-Like Receptors Cascades	NM_010591.2:2212
Snai1-mRNA	-1.72	0.213	-2.13	-1.3	0.305	0.228	0.407	4.39e-09	1.28e-06	lm.nb		NM_011427.2:910
Brca1-mRNA	-1.73	0.217	-2.16	-1.31	0.301	0.224	0.404	4.99e-09	1.33e-06	lm.nb	Cell Cycle, DNA Repair, Gene expression (Transcription), Metabolism of proteins, Mus musculus biological processes	NM_009764.3:3158
Rad51-mRNA	-1.25	0.156	-1.55	-0.941	0.421	0.341	0.521	5.16e-09	1.33e-06	lm.nb	DNA Repair, Mus musculus biological processes	NM_011234.4:195
Syk-mRNA	0.992	0.125	0.747	1.24	1.99	1.68	2.36	5.88e-09	1.44e-06	lm.nb	DAP12 interactions, Fc epsilon receptor (FCERI) signaling, Hemostasis, Signaling by Interleukins, Signaling by the B Cell Receptor (BCR)	NM_001198977.1:2064
Cdc20-mRNA	-1.73	0.222	-2.17	-1.3	0.301	0.223	0.407	8.14e-09	1.88e-06	lm.nb	Cell Cycle, Class I MHC mediated antigen processing & presentation, Metabolism of proteins, Signaling by Rho GTPases	NM_023223.2:185
Cdkn1c-mRNA	-2.43	0.314	-3.05	-1.82	0.185	0.121	0.284	9.84e-09	2.16e-06	lm.nb	Cell Cycle	NM_009876.3:1240
Lamc2-mRNA	-3.85	0.5	-4.83	-2.87	0.0693	0.0351	0.137	1.09e-08	2.27e-06	lm.nb	Cell-Cell communication, Extracellular matrix organization, Signaling by Receptor Tyrosine Kinases	NM_008485.3:4160
Ikzf1-mRNA	1.1	0.146	0.817	1.39	2.15	1.76	2.62	1.54e-08	2.91e-06	lm.nb		NM_009578.2:1716
Brca2-mRNA	-1.34	0.177	-1.68	-0.99	0.396	0.312	0.503	1.58e-08	2.91e-06	lm.nb	DNA Repair, Mus musculus biological processes	NM_009765.3:1684
Map3k8-mRNA	1.1	0.146	0.819	1.39	2.15	1.76	2.62	1.59e-08	2.91e-06	lm.nb	Costimulation by the CD28 family, Signaling by Interleukins, Toll-Like Receptors Cascades	NM_007746.2:1710
Pik3cd-mRNA	0.99	0.132	0.732	1.25	1.99	1.66	2.37	1.78e-08	2.98e-06	lm.nb		XM_003945690.1:4648
Nbn-mRNA	-0.566	0.0752	-0.713	-0.418	0.676	0.61	0.748	1.79e-08	2.98e-06	loglinear	Cell Cycle, Cellular responses to external stimuli, DNA Repair, Gene expression (Transcription)	NM_013752.3:1315
Il18bp-mRNA	1.66	0.221	1.23	2.09	3.16	2.34	4.26	1.83e-08	2.98e-06	lm.nb	Signaling by Interleukins	NM_010531.1:188
Met-mRNA	-0.978	0.131	-1.23	-0.721	0.508	0.425	0.606	1.99e-08	3.12e-06	lm.nb	Developmental Biology, Intracellular signaling by second messengers, MAPK family signaling cascades, Signaling by Receptor Tyrosine Kinases	NM_008591.2:1280
Pirb-mRNA	1.42	0.19	1.05	1.79	2.68	2.07	3.46	2.06e-08	3.12e-06	lm.nb		NM_011095.2:2040
Smad5-mRNA	-0.775	0.104	-0.979	-0.57	0.584	0.507	0.673	2.3e-08	3.37e-06	lm.nb	Signaling by TGF-beta family members	NM_008541.2:2630
Eif4ebp1-mRNA	-0.566	0.0767	-0.716	-0.416	0.675	0.609	0.75	2.61e-08	3.7e-06	loglinear	Metabolism of proteins, mTOR signalling	NM_007918.3:554
Ifngr1-mRNA	0.823	0.113	0.601	1.05	1.77	1.52	2.06	3.57e-08	4.9e-06	lm.nb	Interferon Signaling	NM_010511.2:984
Fosl1-mRNA	-1.14	0.159	-1.46	-0.832	0.452	0.364	0.562	4.48e-08	5.97e-06	lm.nb		NM_010235.2:351
Irf8-mRNA	1.13	0.158	0.817	1.44	2.18	1.76	2.71	5.16e-08	6.41e-06	lm.nb		NM_008320.3:2274
Birc5-mRNA	-1.51	0.211	-1.92	-1.09	0.352	0.264	0.47	5.37e-08	6.41e-06	lm.nb	Cell Cycle, Metabolism of proteins, Signaling by Rho GTPases	NM_001012273.1:3188
H2-Q2-mRNA	2.6	0.365	1.88	3.31	6.05	3.69	9.94	5.38e-08	6.41e-06	lm.nb	Class I MHC mediated antigen processing & presentation, Immunoregulatory interactions between a Lymphoid and a non-Lymphoid cell, Neutrophil degranulation	NM_010392.2:472
Ly9-mRNA	1.18	0.165	0.852	1.5	2.26	1.81	2.83	5.4e-08	6.41e-06	lm.nb		NM_008534.2:1190
Ly6c1-mRNA	1.53	0.216	1.11	1.96	2.89	2.16	3.88	5.75e-08	6.54e-06	lm.nb		NM_010741.3:51
Cd48-mRNA	0.878	0.124	0.635	1.12	1.84	1.55	2.17	5.81e-08	6.54e-06	lm.nb	Hemostasis	NM_007649.4:370
Ccl8-mRNA	1.77	0.251	1.27	2.26	3.4	2.42	4.78	6.47e-08	7.1e-06	lm.nb		NM_021443.2:150
Cdc25c-mRNA	-2.59	0.373	-3.32	-1.86	0.166	0.0998	0.275	8.31e-08	8.9e-06	lm.nb	Cell Cycle, Gene expression (Transcription), Signaling by Rho GTPases, Transcriptional Regulation by p53	NM_009860.2:42
Pik3cg-mRNA	0.8	0.115	0.574	1.03	1.74	1.49	2.04	8.56e-08	8.95e-06	lm.nb	Hemostasis, Metabolism, Signaling by GPCR	NM_001146200.1:3414
Anln-mRNA	-1.43	0.208	-1.83	-1.02	0.372	0.28	0.494	1.15e-07	1.18e-05	lm.nb		NM_028390.3:1605
Wnt5a-mRNA	-1.35	0.198	-1.73	-0.958	0.393	0.301	0.515	1.28e-07	1.28e-05	lm.nb	Signaling by WNT, Vesicle-mediated transport	NM_009524.2:3020
Nfam1-mRNA	0.921	0.136	0.656	1.19	1.89	1.58	2.28	1.31e-07	1.28e-05	lm.nb	Neutrophil degranulation	NM_028728.2:390
Stc1-mRNA	-2.47	0.368	-3.19	-1.75	0.181	0.11	0.298	1.67e-07	1.6e-05	lm.nb		NM_009285.3:2085
Ptger4-mRNA	0.948	0.142	0.67	1.23	1.93	1.59	2.34	1.77e-07	1.65e-05	lm.nb		NM_001136079.1:2605
Prkca-mRNA	-0.823	0.124	-1.07	-0.58	0.565	0.478	0.669	2.05e-07	1.88e-05	lm.nb	Cell Cycle, Developmental Biology, Extracellular matrix organization, Hemostasis, Intracellular signaling by second messengers, Metabolism, Signaling by GPCR, Signaling by Receptor Tyrosine Kinases, Signaling by WNT	NM_011101.3:6965
Vsir-mRNA	0.751	0.114	0.529	0.974	1.68	1.44	1.96	2.17e-07	1.94e-05	loglinear		NM_001159572.1:1322
Cd68-mRNA	0.713	0.109	0.5	0.925	1.64	1.41	1.9	2.47e-07	2.15e-05	lm.nb	Neutrophil degranulation	NM_009853.1:559
Ube2t-mRNA	-1.33	0.202	-1.72	-0.93	0.399	0.303	0.525	2.54e-07	2.15e-05	lm.nb	DNA Repair, Metabolism of proteins	NM_001278115.1:635
Hmga1-mRNA	-0.834	0.127	-1.08	-0.584	0.561	0.472	0.667	2.54e-07	2.15e-05	loglinear		NM_001166545.1:707
Cybb-mRNA	1.11	0.169	0.777	1.44	2.16	1.71	2.71	2.6e-07	2.15e-05	lm.nb	Cellular responses to external stimuli, Class I MHC mediated antigen processing & presentation, Neutrophil degranulation, Signaling by Receptor Tyrosine Kinases, Signaling by Rho GTPases	NM_007807.5:2036
Fanca-mRNA	-1.64	0.251	-2.13	-1.15	0.321	0.228	0.451	2.7e-07	2.2e-05	lm.nb	DNA Repair	NM_016925.3:208
Msh2-mRNA	-0.795	0.123	-1.04	-0.555	0.576	0.488	0.681	3.18e-07	2.54e-05	loglinear	DNA Repair	NM_008628.2:2680
Ctss-mRNA	0.954	0.147	0.665	1.24	1.94	1.59	2.37	3.24e-07	2.54e-05	lm.nb	Extracellular matrix organization, MHC class II antigen presentation, Neutrophil degranulation, Toll-Like Receptors Cascades	NM_021281.3:1044
Cd38-mRNA	0.982	0.152	0.684	1.28	1.97	1.61	2.43	3.32e-07	2.55e-05	lm.nb	Metabolism	NM_007646.4:1490
Jak3-mRNA	1.23	0.191	0.858	1.61	2.35	1.81	3.05	3.51e-07	2.66e-05	lm.nb	Hemostasis, MAPK family signaling cascades, Signaling by GPCR, Signaling by Interleukins	NM_010589.6:360
Casp3-mRNA	-0.667	0.104	-0.87	-0.463	0.63	0.547	0.725	3.76e-07	2.8e-05	lm.nb	p53 Signaling Pathway, Programmed Cell Death, Signaling by Interleukins, Signaling by Receptor Tyrosine Kinases	NM_009810.3:565
Bcat1-mRNA	-1.11	0.174	-1.45	-0.771	0.463	0.365	0.586	3.95e-07	2.89e-05	lm.nb		NM_001024468.3:430
Ube2c-mRNA	-1.4	0.22	-1.83	-0.969	0.379	0.281	0.511	4.34e-07	3.12e-05	lm.nb	Cell Cycle, Cellular responses to external stimuli, Metabolism of proteins	NM_026785.2:529
Tnfsf13-mRNA	0.994	0.157	0.687	1.3	1.99	1.61	2.46	4.62e-07	3.26e-05	loglinear	TNFR2 non-canonical NF-kB pathway	NM_023517.2:177
Csf2rb-mRNA	1.28	0.201	0.882	1.67	2.42	1.84	3.19	4.68e-07	3.26e-05	lm.nb	Hemostasis, MAPK family signaling cascades, Signaling by GPCR, Signaling by Interleukins	NM_007780.4:4185
Mrc1-mRNA	0.795	0.126	0.548	1.04	1.73	1.46	2.06	5.04e-07	3.46e-05	lm.nb	Class I MHC mediated antigen processing & presentation	NM_008625.2:3316
Gadd45a-mRNA	-0.966	0.154	-1.27	-0.664	0.512	0.415	0.631	5.8e-07	3.92e-05	lm.nb	Gene expression (Transcription), p53 Signaling Pathway, Transcriptional Regulation by p53	NM_007836.1:654
Epm2aip1-mRNA	-0.776	0.124	-1.02	-0.533	0.584	0.493	0.691	5.93e-07	3.95e-05	lm.nb		NM_175266.4:3112
Cxcl16-mRNA	0.92	0.148	0.631	1.21	1.89	1.55	2.31	6.35e-07	4.13e-05	lm.nb	Signaling by GPCR	NM_023158.6:679
H2-DMa-mRNA	1.22	0.196	0.835	1.6	2.33	1.78	3.04	6.39e-07	4.13e-05	lm.nb	MHC class II antigen presentation	NM_010386.4:1295
Blm-mRNA	-1.03	0.165	-1.35	-0.704	0.491	0.392	0.614	6.59e-07	4.2e-05	lm.nb	Cell Cycle, DNA Repair, Gene expression (Transcription), Metabolism of proteins, Mus musculus biological processes	NM_001042527.2:264
Irf2-mRNA	0.66	0.107	0.451	0.869	1.58	1.37	1.83	7.37e-07	4.55e-05	loglinear	Hemostasis	NM_008391.4:1900
Tigit-mRNA	2.45	0.397	1.68	3.23	5.48	3.19	9.4	7.41e-07	4.55e-05	lm.nb		NM_001146325.1:730
Tlr9-mRNA	1.21	0.196	0.824	1.59	2.31	1.77	3.01	7.55e-07	4.55e-05	lm.nb	Signaling by Receptor Tyrosine Kinases, Toll-Like Receptors Cascades	NM_031178.2:1801
Sirpa-mRNA	0.737	0.119	0.503	0.971	1.67	1.42	1.96	7.63e-07	4.55e-05	lm.nb	Cell-Cell communication, DAP12 interactions, Hemostasis, Neutrophil degranulation	NM_007547.2:1880
Itpk1-mRNA	0.883	0.143	0.602	1.16	1.84	1.52	2.24	7.67e-07	4.55e-05	lm.nb	Hemostasis, Metabolism	NM_172584.3:935
Entpd1-mRNA	1	0.164	0.682	1.33	2	1.6	2.51	8.96e-07	5.25e-05	lm.nb	Metabolism	NM_009848.3:2062
Exo1-mRNA	-1.71	0.282	-2.26	-1.16	0.305	0.208	0.448	1.04e-06	5.99e-05	lm.nb	Cell Cycle, DNA Repair, Gene expression (Transcription)	NM_012012.4:2214
H2-D1-mRNA	0.795	0.131	0.538	1.05	1.74	1.45	2.07	1.06e-06	6.06e-05	lm.nb	Class I MHC mediated antigen processing & presentation, Immunoregulatory interactions between a Lymphoid and a non-Lymphoid cell, Neutrophil degranulation	NM_010380.3:1133
Nid2-mRNA	-1.22	0.202	-1.61	-0.823	0.43	0.327	0.565	1.09e-06	6.17e-05	lm.nb	Extracellular matrix organization	NM_008695.2:1165
Hells-mRNA	-0.853	0.142	-1.13	-0.574	0.554	0.456	0.672	1.25e-06	6.9e-05	lm.nb		NM_008234.3:974
Hck-mRNA	0.814	0.136	0.548	1.08	1.76	1.46	2.11	1.26e-06	6.9e-05	lm.nb	Signaling by Interleukins	NM_010407.3:1874
Elob-mRNA	-0.621	0.104	-0.824	-0.417	0.65	0.565	0.749	1.3e-06	7.04e-05	loglinear	Cellular responses to external stimuli, Class I MHC mediated antigen processing & presentation, Gene expression (Transcription), Metabolism of proteins, Transcriptional Regulation by p53	NM_026305.2:135
Hes1-mRNA	-1.21	0.203	-1.61	-0.809	0.433	0.328	0.571	1.45e-06	7.79e-05	lm.nb		NM_008235.2:1041
Uba7-mRNA	0.778	0.131	0.521	1.04	1.72	1.43	2.05	1.54e-06	8.13e-05	lm.nb	Class I MHC mediated antigen processing & presentation, DNA Repair, Interferon Signaling	NM_023738.4:751
Jak1-mRNA	0.519	0.0879	0.347	0.692	1.43	1.27	1.62	1.6e-06	8.35e-05	loglinear	Hemostasis, Interferon Signaling, MAPK family signaling cascades, Signaling by GPCR, Signaling by Interleukins	NM_146145.2:4080
Cdk1-mRNA	-1.72	0.295	-2.3	-1.15	0.303	0.203	0.452	1.89e-06	9.7e-05	lm.nb	Cell Cycle, Gene expression (Transcription), MAPK family signaling cascades, Metabolism of proteins, p53 Signaling Pathway, Transcriptional Regulation by p53	NM_007659.3:2538
Mki67-mRNA	-1.05	0.18	-1.4	-0.699	0.483	0.378	0.616	1.9e-06	9.7e-05	lm.nb		NM_001081117.2:4330
Glul-mRNA	0.789	0.135	0.524	1.05	1.73	1.44	2.08	1.92e-06	9.7e-05	lm.nb	Metabolism	NM_008131.3:2145
Tyms-mRNA	-1.27	0.219	-1.7	-0.845	0.413	0.307	0.557	2.07e-06	0.000102	lm.nb	Metabolism	NM_021288.3:2449
Vegfb-mRNA	-0.67	0.115	-0.896	-0.444	0.628	0.537	0.735	2.07e-06	0.000102	loglinear	Hemostasis, Signaling by Receptor Tyrosine Kinases	NM_011697.3:1064
Lyz1-mRNA	0.781	0.136	0.515	1.05	1.72	1.43	2.07	2.44e-06	0.000119	lm.nb	Neutrophil degranulation	NM_013590.3:1060
H2-T23-mRNA	1.17	0.205	0.774	1.58	2.26	1.71	2.98	2.54e-06	0.000122	lm.nb	Class I MHC mediated antigen processing & presentation, Immunoregulatory interactions between a Lymphoid and a non-Lymphoid cell, Neutrophil degranulation	NM_010398.3:462
Nras-mRNA	-0.499	0.0873	-0.67	-0.328	0.707	0.628	0.797	2.74e-06	0.000131	loglinear	C-type lectin receptors (CLRs), DAP12 interactions, Developmental Biology, Fc epsilon receptor (FCERI) signaling, Hemostasis, MAPK family signaling cascades, Neutrophil degranulation, Signaling by GPCR, Signaling by Receptor Tyrosine Kinases, Signaling by the B Cell Receptor (BCR)	NM_010937.2:3665
Cdkn2b-mRNA	-0.915	0.16	-1.23	-0.601	0.53	0.426	0.659	2.81e-06	0.000133	lm.nb	Cell Cycle, Cellular responses to external stimuli	NM_007670.4:1040
Il10ra-mRNA	0.928	0.163	0.609	1.25	1.9	1.53	2.37	2.92e-06	0.000136	lm.nb	Signaling by Interleukins	NM_008348.2:2522
Slc11a1-mRNA	1.02	0.179	0.666	1.37	2.02	1.59	2.58	3.06e-06	0.00014	lm.nb	Neutrophil degranulation, Transport of small molecules	NM_013612.2:1995
Cep55-mRNA	-1.26	0.223	-1.7	-0.828	0.416	0.307	0.563	3.07e-06	0.00014	lm.nb		NM_028760.1:1870
Pik3ca-mRNA	-0.577	0.102	-0.776	-0.378	0.671	0.584	0.77	3.09e-06	0.00014	loglinear	Costimulation by the CD28 family, DAP12 interactions, Developmental Biology, Fc epsilon receptor (FCERI) signaling, Hemostasis, Intracellular signaling by second messengers, Metabolism, Signaling by GPCR, Signaling by Interleukins, Signaling by Receptor Tyrosine Kinases, TCR signaling	NM_008839.2:3810
Prdm1-mRNA	1	0.177	0.655	1.35	2	1.57	2.54	3.14e-06	0.000141	loglinear		NM_007548.3:1440
Tnfrsf14-mRNA	1.07	0.19	0.7	1.44	2.1	1.62	2.72	3.34e-06	0.000148	lm.nb	Costimulation by the CD28 family, TNFR2 non-canonical NF-kB pathway	NM_178931.2:625
Tapbp-mRNA	0.866	0.154	0.564	1.17	1.82	1.48	2.25	3.64e-06	0.00016	lm.nb		NM_009318.2:2195
Fcgr2b-mRNA	0.828	0.148	0.537	1.12	1.77	1.45	2.17	4.12e-06	0.000179	lm.nb	Neutrophil degranulation	NM_001077189.1:1225
Eomes-mRNA	1.8	0.324	1.17	2.44	3.48	2.24	5.41	4.42e-06	0.00019	lm.nb		NM_010136.2:2665
Stat5-mRNA	1.04	0.189	0.67	1.41	2.06	1.59	2.66	4.93e-06	0.00021	lm.nb	Mus musculus biological processes, Signaling by Interleukins, Signaling by Receptor Tyrosine Kinases	NM_011488.2:1545
Tgfb1-mRNA	0.502	0.0912	0.323	0.68	1.42	1.25	1.6	5.14e-06	0.000216	loglinear	Extracellular matrix organization, Gene expression (Transcription), Hemostasis, Mus musculus biological processes, Signaling by TGF-beta family members	NM_011577.1:1470
Icosl-mRNA	0.809	0.147	0.521	1.1	1.75	1.43	2.14	5.17e-06	0.000216	lm.nb	Costimulation by the CD28 family	NM_015790.3:349
CDK4-mRNA	-0.783	0.143	-1.06	-0.504	0.581	0.479	0.705	5.21e-06	0.000216	lm.nb	Cell Cycle, Cellular responses to external stimuli, Gene expression (Transcription), Mus musculus biological processes, p53 Signaling Pathway	NM_009870.3:494
Cenpf-mRNA	-1.18	0.215	-1.6	-0.757	0.442	0.33	0.592	5.48e-06	0.000223	lm.nb	Cell Cycle, Signaling by Rho GTPases	NM_001081363.2:9262
Itga4-mRNA	0.994	0.182	0.638	1.35	1.99	1.56	2.55	5.48e-06	0.000223	lm.nb	Extracellular matrix organization, Hemostasis, Immunoregulatory interactions between a Lymphoid and a non-Lymphoid cell	NM_010576.3:6600
Prc1-mRNA	-1.1	0.202	-1.49	-0.701	0.468	0.356	0.615	6.17e-06	0.000248	lm.nb		NM_145150.3:988
Eno1-mRNA	-0.642	0.118	-0.873	-0.41	0.641	0.546	0.753	6.21e-06	0.000248	lm.nb		NM_023119.2:47
Ptprc-mRNA	0.952	0.175	0.608	1.3	1.93	1.52	2.45	6.27e-06	0.000248	lm.nb		NM_001111316.2:722
Cdc25a-mRNA	-0.668	0.124	-0.911	-0.426	0.629	0.532	0.744	6.59e-06	0.000258	loglinear	Cell Cycle, Metabolism of proteins	NM_007658.3:855
Cxcr3-mRNA	1.3	0.241	0.827	1.77	2.46	1.77	3.42	6.99e-06	0.000272	lm.nb	Signaling by GPCR	NM_009910.2:1308
Ulbp1-mRNA	-0.793	0.148	-1.08	-0.503	0.577	0.472	0.706	7.75e-06	0.000299	lm.nb		NM_029975.2:595
Ldha-mRNA	-0.646	0.121	-0.883	-0.409	0.639	0.542	0.753	8.07e-06	0.000306	lm.nb	Metabolism	NM_010699.2:1354
Brip1-mRNA	-1.09	0.205	-1.5	-0.692	0.469	0.355	0.619	8.07e-06	0.000306	lm.nb	Cell Cycle, DNA Repair, Gene expression (Transcription)	NM_178309.2:410
Ccl4-mRNA	1.41	0.265	0.893	1.93	2.66	1.86	3.81	8.17e-06	0.000307	lm.nb	Signaling by GPCR	NM_013652.2:370
Fcgr1-mRNA	0.66	0.124	0.417	0.903	1.58	1.34	1.87	8.48e-06	0.000316	lm.nb	Class I MHC mediated antigen processing & presentation	NM_010186.5:185
Mfge8-mRNA	-0.829	0.156	-1.13	-0.523	0.563	0.455	0.696	8.82e-06	0.000325	lm.nb	Metabolism of proteins	NM_008594.2:1360
Il6ra-mRNA	0.57	0.108	0.359	0.781	1.48	1.28	1.72	9.2e-06	0.000337	loglinear	MAPK family signaling cascades, Signaling by Interleukins	NM_010559.2:2825
Tgfbr2-mRNA	0.435	0.0823	0.274	0.596	1.35	1.21	1.51	9.54e-06	0.000346	loglinear	Signaling by TGF-beta family members	NM_009371.3:786
B2m-mRNA	0.596	0.113	0.374	0.818	1.51	1.3	1.76	1e-05	0.000358	lm.nb	Class I MHC mediated antigen processing & presentation, DAP12 interactions, Immunoregulatory interactions between a Lymphoid and a non-Lymphoid cell, Neutrophil degranulation	NM_009735.3:177
Col11a1-mRNA	-1.92	0.365	-2.64	-1.21	0.264	0.161	0.433	1e-05	0.000358	lm.nb	Extracellular matrix organization, Signaling by Receptor Tyrosine Kinases	NM_007729.2:5805
Cmklr1-mRNA	0.693	0.132	0.434	0.951	1.62	1.35	1.93	1.04e-05	0.000368	loglinear	Signaling by GPCR	NM_008153.3:438
Pck2-mRNA	-0.6	0.114	-0.824	-0.376	0.66	0.565	0.771	1.06e-05	0.000373	loglinear	Metabolism	NM_028994.2:2210
Cd8a-mRNA	1.93	0.368	1.21	2.65	3.81	2.31	6.29	1.08e-05	0.000375	lm.nb	Immunoregulatory interactions between a Lymphoid and a non-Lymphoid cell	NM_001081110.2:355
Ikzf3-mRNA	1.75	0.334	1.09	2.4	3.36	2.13	5.28	1.09e-05	0.000378	lm.nb		NM_011771.1:1856
Plod2-mRNA	-0.849	0.162	-1.17	-0.531	0.555	0.445	0.692	1.11e-05	0.000382	lm.nb	Extracellular matrix organization	NM_001142916.1:2925
Slamf7-mRNA	1.52	0.291	0.949	2.09	2.87	1.93	4.26	1.14e-05	0.000385	lm.nb	Immunoregulatory interactions between a Lymphoid and a non-Lymphoid cell	NM_144539.5:750
Msh6-mRNA	-0.718	0.137	-0.987	-0.448	0.608	0.504	0.733	1.14e-05	0.000385	lm.nb	DNA Repair	NM_010830.1:4050
Ccnd1-mRNA	-0.708	0.136	-0.975	-0.442	0.612	0.509	0.736	1.16e-05	0.000388	lm.nb	Cell Cycle, Gene expression (Transcription), p53 Signaling Pathway	NM_007631.1:2000
Cd40-mRNA	1.05	0.202	0.651	1.44	2.07	1.57	2.72	1.26e-05	0.00042	lm.nb	Immunoregulatory interactions between a Lymphoid and a non-Lymphoid cell, TNFR2 non-canonical NF-kB pathway	NM_011611.2:1425
Tnfsf10-mRNA	0.871	0.168	0.542	1.2	1.83	1.46	2.3	1.27e-05	0.00042	lm.nb	Death Receptor Signalling, Programmed Cell Death	NM_009425.2:2055
Il16-mRNA	1.04	0.201	0.644	1.43	2.05	1.56	2.7	1.35e-05	0.000442	lm.nb	Signaling by Interleukins	NM_010551.3:3105
Il21r-mRNA	0.888	0.172	0.551	1.23	1.85	1.46	2.34	1.37e-05	0.000446	lm.nb	Signaling by Interleukins	NM_021887.1:619
Gls-mRNA	-0.95	0.185	-1.31	-0.588	0.518	0.403	0.665	1.4e-05	0.000454	lm.nb	Gene expression (Transcription), Metabolism, Transcriptional Regulation by p53	NM_001081081.2:2510
C1qa-mRNA	0.669	0.13	0.414	0.925	1.59	1.33	1.9	1.48e-05	0.000471	lm.nb	Complement cascade	NM_007572.2:566
Irf5-mRNA	0.571	0.111	0.353	0.789	1.49	1.28	1.73	1.48e-05	0.000471	loglinear		NM_001252382.1:2085
Myc-mRNA	-0.839	0.164	-1.16	-0.518	0.559	0.447	0.698	1.5e-05	0.000474	lm.nb	Gene expression (Transcription), Metabolism of proteins	NM_001177354.1:1859
Cd27-mRNA	1.93	0.378	1.19	2.67	3.8	2.27	6.34	1.61e-05	0.000507	lm.nb		NM_001042564.1:730
Ghr-mRNA	-0.825	0.162	-1.14	-0.507	0.564	0.453	0.704	1.7e-05	0.000529	lm.nb		NM_001048147.1:355
Ccr5-mRNA	0.836	0.165	0.513	1.16	1.79	1.43	2.23	1.79e-05	0.000555	lm.nb	Signaling by GPCR	NM_009917.5:1340
Rb1-mRNA	0.829	0.164	0.508	1.15	1.78	1.42	2.22	1.82e-05	0.000559	lm.nb	Cell Cycle, Cellular responses to external stimuli	NM_009029.2:2958
Psmb5-mRNA	-0.435	0.0864	-0.605	-0.266	0.74	0.658	0.832	1.93e-05	0.000585	loglinear	C-type lectin receptors (CLRs), Cell Cycle, Cellular responses to external stimuli, Class I MHC mediated antigen processing & presentation, Fc epsilon receptor (FCERI) signaling, Gene expression (Transcription), Intracellular signaling by second messengers, MAPK family signaling cascades, Metabolism, Metabolism of proteins, Signaling by Hedgehog, Signaling by Interleukins, Signaling by the B Cell…	NM_011186.1:537
Nkg7-mRNA	1.46	0.29	0.892	2.03	2.75	1.86	4.08	1.93e-05	0.000585	lm.nb		NM_024253.4:530
Batf3-mRNA	1.39	0.276	0.849	1.93	2.62	1.8	3.82	1.97e-05	0.000591	lm.nb		NM_030060.2:345
Dtx3l-mRNA	0.788	0.157	0.481	1.1	1.73	1.4	2.14	1.99e-05	0.000594	lm.nb	Class I MHC mediated antigen processing & presentation	NM_001013371.2:1550
Bcl6b-mRNA	-1.11	0.222	-1.55	-0.677	0.463	0.343	0.626	2.08e-05	0.000617	lm.nb		NM_007528.2:2360
Gas1-mRNA	-1.18	0.235	-1.64	-0.716	0.443	0.322	0.609	2.12e-05	0.000624	lm.nb	Signaling by Hedgehog	NM_008086.1:1964
Pik3r2-mRNA	-0.533	0.107	-0.742	-0.324	0.691	0.598	0.799	2.15e-05	0.000629	lm.nb	Costimulation by the CD28 family, DAP12 interactions, Developmental Biology, Fc epsilon receptor (FCERI) signaling, Hemostasis, Intracellular signaling by second messengers, Metabolism, Signaling by GPCR, Signaling by Interleukins, Signaling by Receptor Tyrosine Kinases, Signaling by Rho GTPases, TCR signaling	NM_008841.2:230
Spry4-mRNA	-1.39	0.28	-1.94	-0.839	0.382	0.261	0.559	2.45e-05	0.000714	lm.nb		NM_011898.2:585
Cd300a-mRNA	1.09	0.221	0.658	1.52	2.13	1.58	2.87	2.57e-05	0.000743	lm.nb	Immunoregulatory interactions between a Lymphoid and a non-Lymphoid cell, Neutrophil degranulation	NM_170758.3:1136
Fcgr3-mRNA	0.617	0.125	0.371	0.862	1.53	1.29	1.82	2.7e-05	0.000776	lm.nb	Neutrophil degranulation	NM_010188.5:1175
Cd28-mRNA	1.53	0.312	0.921	2.14	2.89	1.89	4.42	2.78e-05	0.000789	lm.nb	Costimulation by the CD28 family, Intracellular signaling by second messengers	NM_007642.4:526
Fas-mRNA	0.704	0.143	0.423	0.985	1.63	1.34	1.98	2.78e-05	0.000789	lm.nb	Death Receptor Signalling, p53 Signaling Pathway, Programmed Cell Death	NM_007987.2:95
Gmip-mRNA	0.556	0.114	0.333	0.779	1.47	1.26	1.72	2.99e-05	0.000841	loglinear	Signaling by Rho GTPases	NM_198101.1:3220
Pdgfrb-mRNA	-1.21	0.249	-1.7	-0.723	0.432	0.308	0.606	3.2e-05	0.000895	lm.nb	Intracellular signaling by second messengers, MAPK family signaling cascades, Signaling by Receptor Tyrosine Kinases	NM_001146268.1:1435
E2f1-mRNA	-0.633	0.131	-0.889	-0.378	0.645	0.54	0.77	3.28e-05	0.000909	lm.nb	Cell Cycle	NM_007891.4:926
Cd80-mRNA	0.724	0.149	0.431	1.02	1.65	1.35	2.02	3.3e-05	0.000909	lm.nb	Costimulation by the CD28 family, Intracellular signaling by second messengers	NM_009855.2:210
Tbx21-mRNA	1.44	0.297	0.858	2.02	2.71	1.81	4.06	3.31e-05	0.000909	lm.nb		NM_019507.2:2160
Ezh2-mRNA	-0.564	0.117	-0.793	-0.335	0.676	0.577	0.793	3.55e-05	0.00097	lm.nb	Cellular responses to external stimuli, Gene expression (Transcription), Intracellular signaling by second messengers	NM_007971.2:1551
Tgfb3-mRNA	-1.01	0.209	-1.42	-0.597	0.498	0.374	0.661	3.7e-05	0.001	lm.nb	Extracellular matrix organization, Hemostasis	NM_009368.2:2410
Ccl3-mRNA	1.68	0.35	0.996	2.37	3.21	1.99	5.16	3.71e-05	0.001	lm.nb		NM_011337.1:60
H2-Aa-mRNA	1.4	0.291	0.827	1.97	2.63	1.77	3.91	3.78e-05	0.00101	lm.nb	Costimulation by the CD28 family, MHC class II antigen presentation, TCR signaling	NM_010378.2:450
Ccl5-mRNA	1.52	0.317	0.9	2.14	2.87	1.87	4.42	3.86e-05	0.00103	lm.nb	Signaling by GPCR	NM_013653.3:294
Kif2c-mRNA	-1.43	0.299	-2.02	-0.846	0.371	0.247	0.556	3.94e-05	0.00104	lm.nb	Cell Cycle, Hemostasis, MHC class II antigen presentation, Signaling by Rho GTPases, Vesicle-mediated transport	NM_134471.4:525
Bnip3-mRNA	-1.48	0.31	-2.09	-0.874	0.358	0.235	0.546	3.98e-05	0.00105	lm.nb		NM_009760.4:1108
Cdh2-mRNA	-0.691	0.145	-0.975	-0.408	0.619	0.509	0.754	4.04e-05	0.00105	lm.nb	Cell-Cell communication, Developmental Biology, Metabolism of proteins	NM_007664.5:1240
Nfkb2-mRNA	0.903	0.189	0.533	1.27	1.87	1.45	2.42	4.05e-05	0.00105	lm.nb	C-type lectin receptors (CLRs), Signaling by Interleukins, TNFR2 non-canonical NF-kB pathway, Toll-Like Receptors Cascades	NM_019408.3:3025
Cxcr6-mRNA	1.35	0.284	0.798	1.91	2.56	1.74	3.76	4.17e-05	0.00108	lm.nb	Signaling by GPCR	NM_030712.4:650
Irf1-mRNA	0.925	0.194	0.544	1.31	1.9	1.46	2.47	4.3e-05	0.00111	lm.nb	Hemostasis	NM_008390.2:845
Fzd8-mRNA	-0.997	0.211	-1.41	-0.584	0.501	0.376	0.667	4.63e-05	0.00118	lm.nb	Signaling by WNT	NM_008058.2:3024
Cd4-mRNA	1.86	0.393	1.09	2.63	3.63	2.13	6.19	4.68e-05	0.00118	lm.nb	Costimulation by the CD28 family, Signaling by Interleukins, TCR signaling, Vesicle-mediated transport	NM_013488.2:950
Fpr1-mRNA	2.24	0.474	1.31	3.17	4.73	2.48	9.02	4.68e-05	0.00118	lm.nb	Neutrophil degranulation, Signaling by GPCR	NM_013521.2:750
Cd74-mRNA	1.27	0.269	0.743	1.8	2.41	1.67	3.48	4.71e-05	0.00118	lm.nb	Hemostasis, MHC class II antigen presentation	NM_001042605.1:391
Melk-mRNA	-1.22	0.259	-1.72	-0.708	0.43	0.303	0.612	5.19e-05	0.0013	lm.nb		NM_010790.2:1253
Cd7-mRNA	1.37	0.294	0.799	1.95	2.59	1.74	3.87	5.41e-05	0.00134	lm.nb		NM_009854.1:234
Ikbkb-mRNA	0.637	0.137	0.369	0.905	1.56	1.29	1.87	5.57e-05	0.00138	lm.nb	C-type lectin receptors (CLRs), Death Receptor Signalling, Fc epsilon receptor (FCERI) signaling, Signaling by Interleukins, Signaling by Receptor Tyrosine Kinases, Signaling by the B Cell Receptor (BCR), TCR signaling, Toll-Like Receptors Cascades	NM_010546.2:3357
Trim21-mRNA	0.539	0.116	0.312	0.766	1.45	1.24	1.7	5.75e-05	0.00141	lm.nb	Class I MHC mediated antigen processing & presentation	NM_001082552.1:112
Sbno2-mRNA	0.689	0.149	0.397	0.981	1.61	1.32	1.97	6.3e-05	0.00154	lm.nb		NM_183426.1:2047
Shc2-mRNA	-1.24	0.27	-1.77	-0.716	0.422	0.293	0.609	6.44e-05	0.00156	lm.nb	MAPK family signaling cascades, Signaling by Receptor Tyrosine Kinases	NM_001024539.1:2716
Pik3r5-mRNA	0.899	0.197	0.514	1.28	1.87	1.43	2.44	7.21e-05	0.00174	lm.nb	Hemostasis, Metabolism, Signaling by GPCR	NM_177320.2:3342
Fstl3-mRNA	-1.48	0.324	-2.11	-0.845	0.359	0.231	0.557	7.3e-05	0.00175	lm.nb	Metabolism of proteins, Signaling by TGF-beta family members	NM_031380.2:55
Map3k7-mRNA	-0.367	0.0803	-0.524	-0.209	0.775	0.695	0.865	7.42e-05	0.00177	loglinear	C-type lectin receptors (CLRs), Death Receptor Signalling, Fc epsilon receptor (FCERI) signaling, Metabolism of proteins, Signaling by Interleukins, Signaling by WNT, TCR signaling, Toll-Like Receptors Cascades	NM_172688.2:2405
Ctsw-mRNA	1.28	0.283	0.725	1.83	2.43	1.65	3.56	8.35e-05	0.00198	lm.nb	Hemostasis	NM_009985.5:1135
Ror2-mRNA	-1.54	0.34	-2.2	-0.87	0.345	0.217	0.547	8.41e-05	0.00198	lm.nb		NM_013846.3:3360
Il2rg-mRNA	1.22	0.27	0.691	1.75	2.33	1.61	3.36	8.42e-05	0.00198	lm.nb	Hemostasis, MAPK family signaling cascades, Signaling by GPCR, Signaling by Interleukins	NM_013563.3:566
Wnt5b-mRNA	-1.31	0.293	-1.88	-0.738	0.403	0.271	0.6	9.45e-05	0.00221	lm.nb	Signaling by WNT	NM_009525.3:1464
Cd3e-mRNA	1.71	0.383	0.964	2.46	3.28	1.95	5.52	9.55e-05	0.00222	lm.nb	Costimulation by the CD28 family, Immunoregulatory interactions between a Lymphoid and a non-Lymphoid cell, TCR signaling	NM_007648.4:380
Smap1-mRNA	-0.243	0.0543	-0.349	-0.136	0.845	0.785	0.91	9.62e-05	0.00222	loglinear		NM_028534.3:929
Rrm2-mRNA	-0.701	0.157	-1.01	-0.393	0.615	0.497	0.761	0.000101	0.00231	lm.nb	p53 Signaling Pathway	NM_009104.2:1325
Socs1-mRNA	0.799	0.18	0.446	1.15	1.74	1.36	2.22	0.000108	0.00247	lm.nb	Class I MHC mediated antigen processing & presentation, Interferon Signaling, Signaling by Interleukins	NM_009896.2:751
Map3k12-mRNA	-0.779	0.176	-1.12	-0.433	0.583	0.459	0.741	0.000114	0.00259	lm.nb		NM_001163643.1:2941
Lag3-mRNA	1.23	0.28	0.685	1.78	2.35	1.61	3.44	0.000116	0.00263	lm.nb	MHC class II antigen presentation	NM_008479.2:1680
Gbp3-mRNA	1.06	0.241	0.587	1.53	2.08	1.5	2.89	0.000119	0.00267	lm.nb		NM_018734.3:1894
Notch2-mRNA	0.572	0.13	0.317	0.827	1.49	1.25	1.77	0.000121	0.00272	lm.nb		NM_010928.1:5110
Zeb1-mRNA	-0.598	0.137	-0.865	-0.33	0.661	0.549	0.795	0.000126	0.00281	lm.nb		NM_011546.3:4125
Fcgr4-mRNA	1.15	0.264	0.63	1.66	2.21	1.55	3.17	0.000138	0.00305	lm.nb	Metabolism of proteins, Neutrophil degranulation	NM_144559.1:608
Rad51c-mRNA	-1.4	0.322	-2.03	-0.765	0.38	0.245	0.588	0.000141	0.00312	lm.nb	DNA Repair, Hemostasis	NM_053269.3:1036
Tap1-mRNA	0.831	0.193	0.452	1.21	1.78	1.37	2.31	0.00016	0.00351	lm.nb		NM_001161730.1:1865
Prr5-mRNA	-0.804	0.187	-1.17	-0.437	0.573	0.444	0.739	0.000161	0.00352	lm.nb	Costimulation by the CD28 family, Gene expression (Transcription), Intracellular signaling by second messengers, Signaling by Receptor Tyrosine Kinases	NM_146061.4:770
Tlr1-mRNA	0.723	0.169	0.393	1.05	1.65	1.31	2.08	0.000163	0.00353	lm.nb	Toll-Like Receptors Cascades	NM_030682.1:805
Parp9-mRNA	0.977	0.228	0.53	1.42	1.97	1.44	2.68	0.000164	0.00354	lm.nb	Metabolism	NM_030253.2:2725
Cd200r1-mRNA	0.792	0.187	0.425	1.16	1.73	1.34	2.23	0.000191	0.00411	lm.nb	Immunoregulatory interactions between a Lymphoid and a non-Lymphoid cell	NM_021325.3:229
Hk1-mRNA	0.665	0.158	0.356	0.975	1.59	1.28	1.97	0.000203	0.00434	loglinear		NM_001146100.1:3676
P4ha1-mRNA	-0.698	0.166	-1.02	-0.373	0.616	0.492	0.772	0.000206	0.00439	lm.nb	Extracellular matrix organization	NM_011030.1:1675
Slc7a5-mRNA	-0.855	0.205	-1.26	-0.454	0.553	0.419	0.73	0.000221	0.00468	lm.nb	Hemostasis, Metabolism, Transport of small molecules	NM_011404.3:2867
Il2rb-mRNA	1.43	0.342	0.758	2.1	2.69	1.69	4.28	0.000223	0.00468	lm.nb	Hemostasis, MAPK family signaling cascades, Signaling by GPCR, Signaling by Interleukins	NM_008368.3:2365
H2-DMb1-mRNA	1.01	0.242	0.536	1.48	2.01	1.45	2.8	0.000223	0.00468	lm.nb	MHC class II antigen presentation	NM_010387.2:1089
H2afx-mRNA	-0.539	0.129	-0.793	-0.285	0.688	0.577	0.821	0.000231	0.00481	lm.nb	Mus musculus biological processes	NM_010436.2:980
Lck-mRNA	1.17	0.281	0.618	1.72	2.25	1.54	3.29	0.000231	0.00481	lm.nb	Costimulation by the CD28 family, DAP12 interactions, Hemostasis, Intracellular signaling by second messengers, Signaling by Interleukins, Signaling by Receptor Tyrosine Kinases, TCR signaling	NM_001162433.1:1876
Cxcl9-mRNA	1.75	0.424	0.914	2.58	3.35	1.88	5.97	0.000266	0.00552	lm.nb	Signaling by GPCR	NM_008599.2:40
Icam1-mRNA	0.822	0.2	0.43	1.21	1.77	1.35	2.32	0.000268	0.00553	lm.nb	Extracellular matrix organization, Immunoregulatory interactions between a Lymphoid and a non-Lymphoid cell	NM_010493.2:2195
Birc3-mRNA	0.736	0.179	0.384	1.09	1.67	1.31	2.12	0.000273	0.00561	lm.nb	Death Receptor Signalling, Metabolism of proteins, Programmed Cell Death, TNFR2 non-canonical NF-kB pathway, Toll-Like Receptors Cascades	NM_007464.3:425
Tgfb2-mRNA	-1.02	0.248	-1.5	-0.53	0.494	0.353	0.692	0.000279	0.0057	lm.nb	Extracellular matrix organization, Hemostasis	NM_009367.4:1645
Cd3g-mRNA	1.4	0.343	0.729	2.07	2.64	1.66	4.2	0.000286	0.0058	lm.nb	Costimulation by the CD28 family, Immunoregulatory interactions between a Lymphoid and a non-Lymphoid cell, TCR signaling, Vesicle-mediated transport	NM_009850.2:430
Tapbpl-mRNA	1.05	0.257	0.546	1.55	2.07	1.46	2.93	0.000286	0.0058	lm.nb		NM_145391.2:1560
Pik3r1-mRNA	0.47	0.115	0.244	0.696	1.39	1.18	1.62	0.000297	0.00597	loglinear	Costimulation by the CD28 family, DAP12 interactions, Developmental Biology, Fc epsilon receptor (FCERI) signaling, Hemostasis, Intracellular signaling by second messengers, Metabolism, Signaling by GPCR, Signaling by Interleukins, Signaling by Receptor Tyrosine Kinases, Signaling by the B Cell Receptor (BCR), TCR signaling	NM_001077495.1:5725
Dtx4-mRNA	-0.527	0.129	-0.781	-0.274	0.694	0.582	0.827	0.000298	0.00597	lm.nb	Signaling by NOTCH	NM_172442.3:3615
Casp1-mRNA	0.571	0.14	0.296	0.847	1.49	1.23	1.8	0.0003	0.00598	lm.nb	Signaling by Interleukins	NM_009807.2:259
Inhba-mRNA	-0.535	0.132	-0.793	-0.277	0.69	0.577	0.825	0.000303	0.00602	lm.nb	Metabolism of proteins, Signaling by TGF-beta family members	NM_008380.2:2285
Fgfr1-mRNA	-0.946	0.234	-1.4	-0.488	0.519	0.378	0.713	0.000317	0.00628	lm.nb	Developmental Biology, Intracellular signaling by second messengers, MAPK family signaling cascades, Signaling by Receptor Tyrosine Kinases	NM_010206.2:4549
Prf1-mRNA	1.87	0.465	0.961	2.78	3.66	1.95	6.89	0.000339	0.00669	lm.nb		NM_011073.2:1350
Ccl24-mRNA	2.34	0.581	1.2	3.48	5.06	2.3	11.1	0.000344	0.00674	lm.nb		NM_019577.4:335
Il11ra1-mRNA	-1.03	0.257	-1.54	-0.528	0.489	0.345	0.693	0.000348	0.00678	lm.nb	Signaling by Interleukins	NM_010549.3:19
Psmb10-mRNA	0.663	0.165	0.339	0.986	1.58	1.27	1.98	0.000349	0.00678	lm.nb		NM_013640.3:385
Ctnnb1-mRNA	-0.345	0.0861	-0.514	-0.176	0.787	0.701	0.885	0.000363	0.00702	loglinear	Cell-Cell communication, Developmental Biology, Gene expression (Transcription), Programmed Cell Death, Signaling by Receptor Tyrosine Kinases, Signaling by Rho GTPases, Signaling by WNT	NM_007614.3:2700
Fcgrt-mRNA	0.504	0.127	0.256	0.753	1.42	1.19	1.69	0.000389	0.00749	lm.nb		NM_010189.3:750
F2rl1-mRNA	-1.06	0.268	-1.59	-0.539	0.478	0.332	0.688	0.000391	0.0075	lm.nb	Signaling by GPCR	NM_007974.4:205
Herc6-mRNA	0.687	0.173	0.348	1.03	1.61	1.27	2.04	0.000395	0.00755	lm.nb	Class I MHC mediated antigen processing & presentation	NM_025992.2:1230
Mb21d1-mRNA	-0.728	0.183	-1.09	-0.368	0.604	0.471	0.775	0.000399	0.0076	lm.nb		NM_173386.4:1068
Zeb2-mRNA	0.474	0.12	0.239	0.708	1.39	1.18	1.63	0.000409	0.00774	lm.nb		NM_015753.4:8125
Ccne1-mRNA	-0.661	0.168	-0.99	-0.332	0.633	0.504	0.795	0.000437	0.00824	lm.nb	Cell Cycle, Cellular responses to external stimuli, Gene expression (Transcription), p53 Signaling Pathway, Transcriptional Regulation by p53	NM_007633.2:885
Tnfrsf1b-mRNA	0.627	0.159	0.314	0.939	1.54	1.24	1.92	0.000444	0.00833	lm.nb	Neutrophil degranulation, TNFR2 non-canonical NF-kB pathway	NM_011610.3:3270
Itgb2-mRNA	0.741	0.189	0.371	1.11	1.67	1.29	2.16	0.00045	0.00841	lm.nb	Extracellular matrix organization, Hemostasis, Immunoregulatory interactions between a Lymphoid and a non-Lymphoid cell, Neutrophil degranulation, Toll-Like Receptors Cascades	NM_008404.4:2542
Stat2-mRNA	0.634	0.162	0.316	0.952	1.55	1.25	1.93	0.000466	0.00868	lm.nb	Interferon Signaling, Signaling by Interleukins	NM_019963.1:362
Adora2a-mRNA	0.741	0.189	0.369	1.11	1.67	1.29	2.16	0.000469	0.00869	lm.nb	Metabolism of proteins, Signaling by GPCR	NM_009630.2:2306
Fap-mRNA	-1.01	0.258	-1.51	-0.502	0.497	0.35	0.706	0.000474	0.00874	lm.nb		NM_007986.2:2452
Gzmb-mRNA	1.32	0.339	0.66	1.99	2.5	1.58	3.97	0.000476	0.00875	lm.nb	Programmed Cell Death	NM_013542.2:1020
Pfkfb3-mRNA	0.599	0.154	0.298	0.9	1.51	1.23	1.87	0.000487	0.00891	lm.nb	Metabolism	NM_133232.2:3785
Gbp2b-mRNA	2.35	0.603	1.16	3.53	5.08	2.24	11.5	0.000493	0.00898	lm.nb		NM_010259.2:1570
Ldhb-mRNA	-0.484	0.125	-0.729	-0.24	0.715	0.603	0.847	0.000505	0.00917	loglinear	Metabolism	NM_008492.2:1138
Pdk1-mRNA	-0.702	0.181	-1.06	-0.348	0.615	0.481	0.786	0.000508	0.00919	lm.nb	Metabolism	NM_172665.5:2330
H2-Eb1-mRNA	1.16	0.3	0.57	1.74	2.23	1.48	3.35	0.000537	0.00967	lm.nb	Costimulation by the CD28 family, MHC class II antigen presentation, TCR signaling	NM_010382.2:935
Sfrp1-mRNA	2.1	0.545	1.03	3.17	4.29	2.05	9.01	0.000548	0.00979	lm.nb		NM_013834.2:2505
Tgfbr1-mRNA	-0.381	0.099	-0.575	-0.187	0.768	0.671	0.878	0.000548	0.00979	loglinear	Metabolism of proteins, Signaling by TGF-beta family members	NM_009370.2:4425
Itgal-mRNA	1.04	0.271	0.507	1.57	2.05	1.42	2.97	0.000585	0.0104	lm.nb		NM_008400.2:950
Rbl2-mRNA	0.991	0.259	0.483	1.5	1.99	1.4	2.83	0.000596	0.0105	lm.nb	Cell Cycle	NM_011250.4:1054
Tlr7-mRNA	0.476	0.125	0.231	0.721	1.39	1.17	1.65	0.000615	0.0109	lm.nb	Toll-Like Receptors Cascades	NM_133211.4:515
Gbp2-mRNA	1.15	0.303	0.558	1.75	2.22	1.47	3.36	0.000633	0.0111	lm.nb		NM_010260.1:1996
Itgb3-mRNA	-0.688	0.181	-1.04	-0.332	0.621	0.485	0.794	0.00065	0.0114	lm.nb	Developmental Biology, Extracellular matrix organization, Hemostasis, MAPK family signaling cascades, Signaling by Receptor Tyrosine Kinases	NM_016780.2:2595
Serpinh1-mRNA	-0.58	0.154	-0.881	-0.279	0.669	0.543	0.824	0.000679	0.0117	lm.nb	Extracellular matrix organization	NM_009825.2:1845
Pms2-mRNA	-0.534	0.142	-0.812	-0.257	0.69	0.57	0.837	0.000681	0.0117	lm.nb	DNA Repair	NM_008886.2:827
Xcl1-mRNA	1.27	0.337	0.611	1.93	2.41	1.53	3.81	0.000681	0.0117	lm.nb	Signaling by GPCR	NM_008510.1:103
BTG2-mRNA	0.462	0.123	0.222	0.703	1.38	1.17	1.63	0.000682	0.0117	lm.nb	Gene expression (Transcription), Transcriptional Regulation by p53	NM_007570.2:50
Pvrig-mRNA	0.897	0.238	0.431	1.36	1.86	1.35	2.57	0.000687	0.0118	lm.nb		XM_011240963.2:380
Tnfaip3-mRNA	0.83	0.22	0.398	1.26	1.78	1.32	2.4	0.000692	0.0118	lm.nb		NM_001166402.1:3622
Psmb9-mRNA	0.673	0.179	0.323	1.02	1.59	1.25	2.03	0.000701	0.0119	lm.nb	C-type lectin receptors (CLRs), Cell Cycle, Cellular responses to external stimuli, Class I MHC mediated antigen processing & presentation, Fc epsilon receptor (FCERI) signaling, Gene expression (Transcription), Intracellular signaling by second messengers, MAPK family signaling cascades, Metabolism, Metabolism of proteins, Signaling by Hedgehog, Signaling by Interleukins, Signaling by the B Cell…	NM_013585.2:285
Adam12-mRNA	-0.701	0.187	-1.07	-0.336	0.615	0.477	0.792	0.00071	0.012	lm.nb	Extracellular matrix organization	NM_007400.2:785
H2-K1-mRNA	0.617	0.164	0.295	0.94	1.53	1.23	1.92	0.000718	0.0121	lm.nb	Class I MHC mediated antigen processing & presentation, Immunoregulatory interactions between a Lymphoid and a non-Lymphoid cell, Neutrophil degranulation	NM_001001892.2:37
Tap2-mRNA	0.665	0.177	0.317	1.01	1.59	1.25	2.02	0.000733	0.0123	lm.nb	Class I MHC mediated antigen processing & presentation	NM_011530.3:139
Fasl-mRNA	1.03	0.275	0.49	1.57	2.04	1.4	2.97	0.000749	0.0126	lm.nb		NM_001205243.1:1506
Cxcl12-mRNA	-0.84	0.225	-1.28	-0.399	0.559	0.412	0.758	0.000757	0.0126	lm.nb	Developmental Biology, Signaling by GPCR	NM_013655.4:2076
Dnmt1-mRNA	-0.427	0.114	-0.651	-0.203	0.744	0.637	0.869	0.000759	0.0126	loglinear	Gene expression (Transcription), Mus musculus biological processes	NM_010066.3:2380
Cdk6-mRNA	-0.461	0.123	-0.703	-0.219	0.727	0.614	0.859	0.000766	0.0127	lm.nb	Cell Cycle, Cellular responses to external stimuli, Gene expression (Transcription), p53 Signaling Pathway	NM_009873.2:1542
Cdk2-mRNA	-0.594	0.159	-0.907	-0.282	0.662	0.533	0.822	0.00077	0.0127	loglinear	Cell Cycle, Cellular responses to external stimuli, DNA Repair, Gene expression (Transcription), Mus musculus biological processes, p53 Signaling Pathway, Transcriptional Regulation by p53	NM_016756.4:1112
Jak2-mRNA	0.42	0.113	0.199	0.641	1.34	1.15	1.56	0.000772	0.0127	loglinear	Cell Cycle, Hemostasis, Interferon Signaling, MAPK family signaling cascades, Mus musculus biological processes, Signaling by GPCR, Signaling by Interleukins, Signaling by Receptor Tyrosine Kinases	NM_008413.3:3735
Mxi1-mRNA	-0.651	0.175	-0.993	-0.308	0.637	0.503	0.807	0.000775	0.0127	lm.nb		NM_001008542.2:1274
Irf4-mRNA	0.963	0.259	0.454	1.47	1.95	1.37	2.77	0.000808	0.0132	lm.nb		NM_013674.1:1878
Tnfrsf11b-mRNA	-1.26	0.341	-1.93	-0.594	0.417	0.263	0.662	0.000823	0.0134	lm.nb	TNFR2 non-canonical NF-kB pathway	NM_008764.3:35
Cd274-mRNA	1.21	0.326	0.568	1.85	2.31	1.48	3.6	0.000837	0.0136	lm.nb	Costimulation by the CD28 family	NM_021893.2:515
H2-Ab1-mRNA	1.06	0.288	0.496	1.62	2.09	1.41	3.08	0.000877	0.0142	lm.nb	Costimulation by the CD28 family, MHC class II antigen presentation, TCR signaling	NM_207105.3:175
Ifnar1-mRNA	0.346	0.0949	0.16	0.532	1.27	1.12	1.45	0.000959	0.0154	loglinear	Interferon Signaling	NM_010508.1:1195
Nfkbie-mRNA	0.701	0.193	0.324	1.08	1.63	1.25	2.11	0.000973	0.0156	lm.nb	Signaling by the B Cell Receptor (BCR)	NM_008690.3:1748
Twist1-mRNA	-0.609	0.168	-0.938	-0.28	0.656	0.522	0.823	0.00101	0.0161	lm.nb		NM_011658.2:1359
Il34-mRNA	-0.476	0.132	-0.734	-0.218	0.719	0.601	0.86	0.00103	0.0165	lm.nb	Signaling by Interleukins	NM_001135100.2:695
Vegfa-mRNA	-1	0.277	-1.55	-0.46	0.499	0.342	0.727	0.00104	0.0166	lm.nb	Developmental Biology, Hemostasis, Signaling by Receptor Tyrosine Kinases	NM_001025250.3:1874
Tnfrsf25-mRNA	1	0.282	0.451	1.56	2	1.37	2.94	0.00121	0.0191	lm.nb	TNFR2 non-canonical NF-kB pathway	NM_033042.3:685
Ccng1-mRNA	0.528	0.148	0.238	0.819	1.44	1.18	1.76	0.00121	0.0191	lm.nb	Gene expression (Transcription), p53 Signaling Pathway, Transcriptional Regulation by p53	NM_009831.2:545
Cd84-mRNA	0.539	0.153	0.24	0.838	1.45	1.18	1.79	0.0013	0.0204	lm.nb	Hemostasis	NM_013489.2:915
Nlrc5-mRNA	0.673	0.191	0.299	1.05	1.59	1.23	2.07	0.00134	0.0209	lm.nb		NM_001033207.3:6665
Traf1-mRNA	0.602	0.171	0.267	0.937	1.52	1.2	1.92	0.00136	0.0212	lm.nb	Death Receptor Signalling	NM_009421.4:330
Ltb-mRNA	1.18	0.337	0.521	1.84	2.27	1.44	3.59	0.00141	0.0219	lm.nb	TNFR2 non-canonical NF-kB pathway	NM_008518.2:163
Akt1-mRNA	-0.314	0.0902	-0.491	-0.137	0.804	0.712	0.909	0.00151	0.0234	loglinear	Cell Cycle, Costimulation by the CD28 family, Developmental Biology, Gene expression (Transcription), Hemostasis, Intracellular signaling by second messengers, Metabolism, mTOR signalling, Signaling by GPCR, Signaling by Receptor Tyrosine Kinases, Signaling by WNT, Transcriptional Regulation by p53, Vesicle-mediated transport	NM_009652.3:326
Dll4-mRNA	-0.991	0.286	-1.55	-0.43	0.503	0.341	0.742	0.00159	0.0245	lm.nb	Signaling by NOTCH	NM_019454.3:2640
Slc2a1-mRNA	-0.771	0.225	-1.21	-0.329	0.586	0.431	0.796	0.00177	0.0272	lm.nb	Metabolism, Transport of small molecules	NM_011400.3:2075
Cd5-mRNA	1.55	0.454	0.658	2.44	2.92	1.58	5.41	0.00182	0.0279	lm.nb		NM_007650.3:415
Cd86-mRNA	0.432	0.127	0.182	0.681	1.35	1.13	1.6	0.00191	0.0292	lm.nb	Costimulation by the CD28 family, Intracellular signaling by second messengers	NM_019388.3:708
Rsad2-mRNA	-0.799	0.236	-1.26	-0.337	0.575	0.417	0.792	0.00193	0.0293	lm.nb		NM_021384.2:3185
Hsd11b1-mRNA	1.24	0.365	0.522	1.95	2.36	1.44	3.88	0.00193	0.0293	lm.nb	Metabolism	NM_001044751.1:380
Rock1-mRNA	0.464	0.137	0.195	0.733	1.38	1.14	1.66	0.00196	0.0295	lm.nb	Developmental Biology, Neutrophil degranulation, Programmed Cell Death, Signaling by GPCR, Signaling by Receptor Tyrosine Kinases, Signaling by Rho GTPases	NM_009071.2:374
Pgpep1-mRNA	0.451	0.134	0.188	0.713	1.37	1.14	1.64	0.00204	0.0307	lm.nb		NM_023217.4:1128
Klrk1-mRNA	1.12	0.335	0.464	1.78	2.18	1.38	3.43	0.00217	0.0326	lm.nb	DAP12 interactions, Immunoregulatory interactions between a Lymphoid and a non-Lymphoid cell	NM_001083322.1:144
Parp4-mRNA	0.702	0.21	0.29	1.11	1.63	1.22	2.16	0.00221	0.033	lm.nb	Metabolism	NM_001145978.2:1348
Relb-mRNA	0.439	0.132	0.179	0.698	1.36	1.13	1.62	0.00233	0.0348	lm.nb	C-type lectin receptors (CLRs), TNFR2 non-canonical NF-kB pathway	NM_009046.2:2013
Wdr76-mRNA	-0.553	0.168	-0.881	-0.224	0.682	0.543	0.856	0.00244	0.0362	lm.nb		NM_030234.2:1294
Stat1-mRNA	0.976	0.296	0.396	1.56	1.97	1.32	2.94	0.00245	0.0362	lm.nb	Interferon Signaling, Signaling by Interleukins, Signaling by Receptor Tyrosine Kinases	NM_009283.4:4940
Tnks-mRNA	-0.342	0.104	-0.546	-0.139	0.789	0.685	0.908	0.00246	0.0362	loglinear	Intracellular signaling by second messengers, Metabolism of proteins, Signaling by WNT	NM_175091.3:6175
Pvr-mRNA	-0.481	0.147	-0.768	-0.194	0.716	0.587	0.874	0.00254	0.0373	lm.nb	Cell-Cell communication, Immunoregulatory interactions between a Lymphoid and a non-Lymphoid cell	NM_027514.2:962
Sh2d1a-mRNA	1.24	0.381	0.497	1.99	2.37	1.41	3.97	0.00267	0.0391	lm.nb	Immunoregulatory interactions between a Lymphoid and a non-Lymphoid cell	NR_132588.1:334
Tnfsf12-mRNA	0.412	0.127	0.162	0.661	1.33	1.12	1.58	0.00288	0.0421	lm.nb	TNFR2 non-canonical NF-kB pathway	NM_011614.3:1215
Vcam1-mRNA	0.563	0.174	0.221	0.905	1.48	1.17	1.87	0.00293	0.0426	lm.nb		NM_011693.3:376
Pdcd1lg2-mRNA	1.74	0.546	0.671	2.81	3.34	1.59	7.01	0.00325	0.0471	lm.nb	Costimulation by the CD28 family	NM_021396.2:1870
Cd1d1-mRNA	-0.423	0.133	-0.683	-0.163	0.746	0.623	0.893	0.00329	0.0476	lm.nb		NM_007639.3:1340
Rela-mRNA	0.383	0.121	0.146	0.62	1.3	1.11	1.54	0.00348	0.0501	loglinear	C-type lectin receptors (CLRs), Fc epsilon receptor (FCERI) signaling, Signaling by Interleukins, Signaling by Receptor Tyrosine Kinases, Signaling by the B Cell Receptor (BCR), TCR signaling, Toll-Like Receptors Cascades	NM_009045.4:2283
Mgmt-mRNA	-0.502	0.159	-0.814	-0.19	0.706	0.569	0.877	0.00355	0.0509	lm.nb		NM_008598.2:320
Col6a3-mRNA	-0.746	0.236	-1.21	-0.282	0.596	0.432	0.822	0.00356	0.0509	lm.nb		XM_897036.2:3235
Klrd1-mRNA	1.1	0.35	0.416	1.79	2.15	1.33	3.45	0.00362	0.0516	lm.nb	DAP12 interactions	NM_010654.2:434
Tnfaip6-mRNA	-0.421	0.134	-0.683	-0.159	0.747	0.623	0.896	0.00363	0.0516	loglinear	Neutrophil degranulation	NM_009398.2:50
Tbxas1-mRNA	0.475	0.152	0.178	0.772	1.39	1.13	1.71	0.00377	0.0534	lm.nb	Metabolism	NM_011539.3:1125
Mlh1-mRNA	-0.438	0.14	-0.713	-0.164	0.738	0.61	0.893	0.00382	0.054	lm.nb	DNA Repair, Mus musculus biological processes	NM_026810.2:2390
Ppargc1b-mRNA	0.659	0.212	0.245	1.07	1.58	1.18	2.11	0.00394	0.0554	lm.nb		NM_133249.2:2805
Tlr2-mRNA	0.447	0.143	0.165	0.728	1.36	1.12	1.66	0.00396	0.0555	lm.nb	Neutrophil degranulation, Toll-Like Receptors Cascades	NM_011905.2:255
Pdcd1-mRNA	1.25	0.401	0.462	2.03	2.38	1.38	4.1	0.00397	0.0556	lm.nb	Costimulation by the CD28 family	NM_008798.1:1134
Thbd-mRNA	0.403	0.13	0.149	0.657	1.32	1.11	1.58	0.004	0.0558	lm.nb	Hemostasis	NM_009378.3:2845
Gpr160-mRNA	0.773	0.251	0.282	1.26	1.71	1.22	2.4	0.00428	0.0595	lm.nb		NM_001134386.1:930
Itgav-mRNA	-0.291	0.0946	-0.476	-0.105	0.817	0.719	0.93	0.0044	0.0607	loglinear	Class I MHC mediated antigen processing & presentation, Developmental Biology, Extracellular matrix organization, Neutrophil degranulation, Signaling by Receptor Tyrosine Kinases	NM_008402.3:2835
Hmgb1-mRNA	-0.331	0.108	-0.542	-0.12	0.795	0.687	0.92	0.0044	0.0607	lm.nb	Neutrophil degranulation, Programmed Cell Death, Signaling by Interleukins, Toll-Like Receptors Cascades	NM_010439.3:1574
Arid1a-mRNA	0.312	0.102	0.112	0.512	1.24	1.08	1.43	0.00452	0.0622	loglinear	Gene expression (Transcription)	NM_001080819.1:5193
Nf1-mRNA	-0.361	0.118	-0.592	-0.129	0.779	0.664	0.914	0.00456	0.0626	loglinear	MAPK family signaling cascades	NM_010897.2:8680
C2-mRNA	0.704	0.23	0.253	1.16	1.63	1.19	2.23	0.00458	0.0626	lm.nb	Complement cascade	NM_013484.2:2359
Dusp1-mRNA	-0.625	0.205	-1.03	-0.223	0.648	0.491	0.857	0.00471	0.0642	lm.nb	MAPK family signaling cascades	NM_013642.3:1730
Ncr1-mRNA	0.878	0.289	0.311	1.44	1.84	1.24	2.72	0.0048	0.0653	lm.nb		NM_010746.3:995
Esr1-mRNA	0.659	0.217	0.233	1.08	1.58	1.18	2.12	0.00486	0.0659	lm.nb	Gene expression (Transcription), Intracellular signaling by second messengers, Metabolism of proteins, Signaling by Receptor Tyrosine Kinases	NM_007956.5:169
Cd2-mRNA	1.03	0.339	0.364	1.69	2.04	1.29	3.24	0.00487	0.0659	lm.nb		NM_013486.2:278
Zap70-mRNA	1.08	0.356	0.381	1.78	2.11	1.3	3.43	0.00489	0.0659	lm.nb	TCR signaling	NM_009539.3:1035
Nlrp3-mRNA	0.556	0.184	0.196	0.916	1.47	1.15	1.89	0.00496	0.0666	lm.nb	Metabolism of proteins	NM_145827.3:508
Ifi203-mRNA	0.489	0.162	0.171	0.806	1.4	1.13	1.75	0.00509	0.0682	lm.nb		NM_001045481.1:2716
Fam124b-mRNA	-0.985	0.328	-1.63	-0.342	0.505	0.323	0.789	0.00528	0.0705	lm.nb		NM_173425.3:1374
Cd8b1-mRNA	1.45	0.489	0.494	2.41	2.73	1.41	5.31	0.0057	0.0759	lm.nb	Immunoregulatory interactions between a Lymphoid and a non-Lymphoid cell	NM_009858.2:1075
Cd247-mRNA	0.997	0.336	0.337	1.66	2	1.26	3.15	0.0058	0.0769	lm.nb	Costimulation by the CD28 family, Immunoregulatory interactions between a Lymphoid and a non-Lymphoid cell, TCR signaling	NM_001113391.2:133
Hif1a-mRNA	0.665	0.225	0.225	1.11	1.59	1.17	2.15	0.00584	0.0772	lm.nb	Cellular responses to external stimuli, Metabolism of proteins	NM_010431.2:4467
Ccl27a-mRNA	-0.579	0.196	-0.962	-0.195	0.67	0.513	0.873	0.00588	0.0776	lm.nb	Signaling by GPCR	NM_001048179.1:265
Cd96-mRNA	1.24	0.42	0.414	2.06	2.36	1.33	4.18	0.00606	0.0797	lm.nb	Immunoregulatory interactions between a Lymphoid and a non-Lymphoid cell	NM_032465.2:440
Egr1-mRNA	-0.487	0.166	-0.811	-0.162	0.714	0.57	0.894	0.00616	0.0808	lm.nb		NM_007913.5:2202
Tnf-mRNA	0.874	0.299	0.288	1.46	1.83	1.22	2.75	0.00637	0.0833	lm.nb	Death Receptor Signalling, Mus musculus biological processes, TNFR2 non-canonical NF-kB pathway	NM_013693.2:514
Isg15-mRNA	-0.721	0.247	-1.21	-0.238	0.606	0.434	0.848	0.00641	0.0835	lm.nb	DNA Repair, Interferon Signaling	NM_015783.3:389
Tnfrsf1a-mRNA	0.242	0.0829	0.0791	0.404	1.18	1.06	1.32	0.00656	0.0852	loglinear	Death Receptor Signalling, TNFR2 non-canonical NF-kB pathway	NM_011609.2:615
Bad-mRNA	-0.342	0.118	-0.573	-0.111	0.789	0.672	0.926	0.00669	0.0867	loglinear	Programmed Cell Death, Signaling by Receptor Tyrosine Kinases	NM_007522.3:1146
Prkx-mRNA	0.315	0.109	0.103	0.528	1.24	1.07	1.44	0.00672	0.0869	loglinear		NM_016979.1:665
Il2ra-mRNA	1.11	0.382	0.357	1.85	2.15	1.28	3.62	0.00691	0.0891	lm.nb	Hemostasis, MAPK family signaling cascades, Signaling by GPCR, Signaling by Interleukins	NM_008367.2:325
Angpt1-mRNA	-0.501	0.174	-0.842	-0.161	0.706	0.558	0.895	0.00706	0.0907	lm.nb	Hemostasis, MAPK family signaling cascades	NM_009640.3:1949
Ccl22-mRNA	0.897	0.315	0.279	1.51	1.86	1.21	2.86	0.0078	0.0999	lm.nb		NM_009137.2:1096
Bnip3l-mRNA	-0.332	0.117	-0.561	-0.102	0.795	0.678	0.932	0.008	0.102	lm.nb	Gene expression (Transcription), Transcriptional Regulation by p53	NM_009761.3:1738
Trp53-mRNA	-0.35	0.124	-0.592	-0.108	0.785	0.664	0.928	0.00808	0.103	lm.nb	Cell Cycle, Cellular responses to external stimuli, DNA Repair, Gene expression (Transcription), Metabolism of proteins, p53 Signaling Pathway, Transcriptional Regulation by p53	NM_011640.1:1835
Gimap6-mRNA	0.399	0.142	0.122	0.677	1.32	1.09	1.6	0.00827	0.105	lm.nb		NM_153175.3:922
Psmb8-mRNA	0.472	0.168	0.143	0.8	1.39	1.1	1.74	0.00839	0.106	lm.nb	C-type lectin receptors (CLRs), Cell Cycle, Cellular responses to external stimuli, Class I MHC mediated antigen processing & presentation, Fc epsilon receptor (FCERI) signaling, Gene expression (Transcription), Intracellular signaling by second messengers, MAPK family signaling cascades, Metabolism, Metabolism of proteins, Signaling by Hedgehog, Signaling by Interleukins, Signaling by the B Cell…	NM_010724.2:362
Olfml2b-mRNA	-0.485	0.173	-0.823	-0.146	0.715	0.565	0.904	0.00867	0.109	lm.nb		NM_177068.4:810
Rptor-mRNA	-0.416	0.149	-0.708	-0.125	0.749	0.612	0.917	0.00877	0.11	lm.nb	Cellular responses to external stimuli, Gene expression (Transcription), Intracellular signaling by second messengers, mTOR signalling, Transcriptional Regulation by p53	NM_028898.2:6548
Ccl19-mRNA	1.4	0.5	0.419	2.38	2.64	1.34	5.2	0.00879	0.11	lm.nb	Signaling by GPCR	NM_011888.2:465
Cdkn1a-mRNA	0.571	0.204	0.171	0.971	1.49	1.13	1.96	0.0088	0.11	lm.nb	Cell Cycle, Cellular responses to external stimuli, Gene expression (Transcription), Intracellular signaling by second messengers, p53 Signaling Pathway, Transcriptional Regulation by p53	NM_007669.4:1670
Itgae-mRNA	1	0.36	0.295	1.7	2	1.23	3.26	0.00914	0.114	lm.nb	Extracellular matrix organization	NM_008399.1:775
Map3k5-mRNA	0.314	0.113	0.0918	0.535	1.24	1.07	1.45	0.00935	0.116	loglinear	Cellular responses to external stimuli	NM_008580.4:4565
Got2-mRNA	0.278	0.101	0.0803	0.475	1.21	1.06	1.39	0.00967	0.12	loglinear		NM_010325.2:1526
Myd88-mRNA	0.711	0.26	0.201	1.22	1.64	1.15	2.33	0.0102	0.127	lm.nb	Intracellular signaling by second messengers, Signaling by Interleukins, Signaling by Receptor Tyrosine Kinases, Toll-Like Receptors Cascades	NM_010851.2:1595
Rictor-mRNA	-0.367	0.134	-0.631	-0.104	0.775	0.646	0.93	0.0103	0.127	lm.nb	Costimulation by the CD28 family, Gene expression (Transcription), Intracellular signaling by second messengers, Signaling by Receptor Tyrosine Kinases	NM_030168.3:5635
Flnb-mRNA	-0.352	0.129	-0.605	-0.0994	0.783	0.657	0.933	0.0103	0.127	lm.nb		NM_134080.1:8415
Clec7a-mRNA	0.596	0.219	0.168	1.02	1.51	1.12	2.03	0.0104	0.128	lm.nb		NM_020008.2:1008
Ikzf2-mRNA	0.729	0.269	0.203	1.26	1.66	1.15	2.39	0.0107	0.131	lm.nb		NM_011770.4:7230
Lif-mRNA	0.696	0.257	0.193	1.2	1.62	1.14	2.3	0.0108	0.132	lm.nb	Signaling by Interleukins	NM_008501.2:3435
Ccnd2-mRNA	0.327	0.121	0.0901	0.563	1.25	1.06	1.48	0.0109	0.133	lm.nb	Cell Cycle, Gene expression (Transcription), p53 Signaling Pathway	NM_009829.3:1665
Itga6-mRNA	-0.431	0.159	-0.744	-0.119	0.742	0.597	0.921	0.011	0.133	lm.nb		NM_008397.4:3960
Ccl1-mRNA	1.01	0.374	0.275	1.74	2.01	1.21	3.34	0.0112	0.136	lm.nb	Signaling by GPCR	NM_011329.2:145
Ndufa4l2-mRNA	-1.04	0.386	-1.8	-0.281	0.487	0.288	0.823	0.0115	0.138	lm.nb		NM_001098789.1:640
Ep300-mRNA	0.257	0.0961	0.0689	0.446	1.2	1.05	1.36	0.0118	0.142	loglinear	C-type lectin receptors (CLRs), Cellular responses to external stimuli, DNA Repair, Gene expression (Transcription), Hemostasis, Metabolism of proteins, Mus musculus biological processes, Signaling by NOTCH, Signaling by WNT, Transcriptional Regulation by p53	NM_177821.6:4305
Casp2-mRNA	-0.235	0.0881	-0.407	-0.062	0.85	0.754	0.958	0.0121	0.146	loglinear	Gene expression (Transcription), Signaling by Receptor Tyrosine Kinases, Transcriptional Regulation by p53	NM_007610.1:420
Ripk1-mRNA	0.256	0.0961	0.0674	0.444	1.19	1.05	1.36	0.0122	0.146	loglinear	Death Receptor Signalling, Metabolism of proteins, Programmed Cell Death, Toll-Like Receptors Cascades, Transport of small molecules	NM_009068.3:1246
Rpl7a-mRNA	-0.27	0.102	-0.47	-0.0708	0.829	0.722	0.952	0.0124	0.148	lm.nb		NM_013721.3:91
Cd47-mRNA	0.523	0.198	0.136	0.911	1.44	1.1	1.88	0.0126	0.15	lm.nb	Cell-Cell communication, Extracellular matrix organization, Hemostasis, Neutrophil degranulation	NM_010581.3:165
Sfxn1-mRNA	-0.299	0.113	-0.521	-0.0767	0.813	0.697	0.948	0.013	0.154	loglinear		NM_027324.5:142
Samsn1-mRNA	0.468	0.178	0.118	0.817	1.38	1.09	1.76	0.0135	0.159	lm.nb		NM_023380.2:990
Egfr-mRNA	-0.623	0.238	-1.09	-0.157	0.649	0.47	0.897	0.0135	0.16	lm.nb	Developmental Biology, Intracellular signaling by second messengers, MAPK family signaling cascades, Signaling by GPCR, Signaling by NOTCH, Signaling by Receptor Tyrosine Kinases, Vesicle-mediated transport	NM_207655.2:5460
Mfng-mRNA	0.396	0.151	0.0993	0.692	1.32	1.07	1.62	0.0136	0.16	loglinear		NM_008595.2:1266
Tlr4-mRNA	0.286	0.11	0.0705	0.502	1.22	1.05	1.42	0.0141	0.166	loglinear	Programmed Cell Death, Toll-Like Receptors Cascades	NM_021297.2:2510
Jag2-mRNA	-0.619	0.238	-1.09	-0.152	0.651	0.471	0.9	0.0142	0.167	lm.nb	Signaling by NOTCH	NM_010588.2:1485
Pfkm-mRNA	-0.5	0.193	-0.879	-0.121	0.707	0.544	0.92	0.0146	0.171	lm.nb	Metabolism	NM_001163487.1:2665
Sesn2-mRNA	0.402	0.156	0.0966	0.708	1.32	1.07	1.63	0.0149	0.173	lm.nb	Gene expression (Transcription), p53 Signaling Pathway, Transcriptional Regulation by p53	NM_144907.1:1416
Cd3d-mRNA	0.96	0.374	0.227	1.69	1.95	1.17	3.23	0.0153	0.178	lm.nb	Costimulation by the CD28 family, Immunoregulatory interactions between a Lymphoid and a non-Lymphoid cell, TCR signaling, Vesicle-mediated transport	NM_013487.3:48
Casp8-mRNA	-0.2	0.0778	-0.352	-0.047	0.871	0.783	0.968	0.0154	0.179	loglinear	C-type lectin receptors (CLRs), Death Receptor Signalling, p53 Signaling Pathway, Programmed Cell Death, Toll-Like Receptors Cascades	NM_009812.2:1463
Cdkn2a-mRNA	-0.623	0.243	-1.1	-0.146	0.649	0.467	0.904	0.0155	0.179	lm.nb	p53 Signaling Pathway	NM_001040654.1:566
Deptor-mRNA	-0.439	0.174	-0.779	-0.099	0.738	0.583	0.934	0.0167	0.193	lm.nb		NM_001037937.3:4496
Cd14-mRNA	0.444	0.177	0.097	0.791	1.36	1.07	1.73	0.0176	0.202	lm.nb	Neutrophil degranulation, Programmed Cell Death, Toll-Like Receptors Cascades	NM_009841.3:235
Itgb8-mRNA	-0.83	0.332	-1.48	-0.179	0.562	0.358	0.883	0.018	0.207	lm.nb	Extracellular matrix organization	NM_177290.3:2428
Dusp2-mRNA	0.613	0.247	0.13	1.1	1.53	1.09	2.14	0.0185	0.211	lm.nb	MAPK family signaling cascades	NM_010090.2:1472
Brd4-mRNA	0.297	0.12	0.0628	0.531	1.23	1.04	1.45	0.0186	0.212	lm.nb		NM_001286630.1:2155
Nt5e-mRNA	-0.851	0.343	-1.52	-0.179	0.554	0.348	0.884	0.0188	0.214	lm.nb	Metabolism	NM_011851.4:1925
Vegfc-mRNA	-0.413	0.167	-0.741	-0.0856	0.751	0.598	0.942	0.0191	0.217	lm.nb	Hemostasis, Signaling by Receptor Tyrosine Kinases	NM_009506.2:1525
Cd276-mRNA	-0.484	0.196	-0.867	-0.0998	0.715	0.548	0.933	0.0192	0.218	lm.nb		NM_133983.4:1278
Pold1-mRNA	-0.368	0.151	-0.664	-0.0729	0.775	0.631	0.951	0.0204	0.231	lm.nb	Cell Cycle, DNA Repair	NM_011131.3:2215
Clec4e-mRNA	1.14	0.466	0.222	2.05	2.2	1.17	4.14	0.0208	0.235	lm.nb		NM_019948.2:685
Hey1-mRNA	-0.743	0.309	-1.35	-0.137	0.597	0.392	0.909	0.0224	0.252	lm.nb		NM_010423.2:1850
Il15-mRNA	0.33	0.137	0.0607	0.599	1.26	1.04	1.51	0.0225	0.252	lm.nb	Signaling by Interleukins	NM_008357.2:854
Tie1-mRNA	-0.543	0.226	-0.987	-0.0995	0.686	0.505	0.933	0.0226	0.253	lm.nb		NM_011587.2:3721
Cmtm6-mRNA	0.302	0.126	0.055	0.549	1.23	1.04	1.46	0.0228	0.254	lm.nb	Neutrophil degranulation	NM_026036.3:1075
Hdac3-mRNA	-0.265	0.111	-0.482	-0.0479	0.832	0.716	0.967	0.023	0.256	loglinear	Metabolism	NM_010411.2:1682
Axl-mRNA	-0.239	0.1	-0.435	-0.043	0.847	0.74	0.971	0.0231	0.256	loglinear	Signaling by Receptor Tyrosine Kinases	NM_009465.3:3820
Cd6-mRNA	1.02	0.43	0.177	1.86	2.03	1.13	3.64	0.0241	0.267	lm.nb		NM_001037801.2:1315
Gimap4-mRNA	0.57	0.241	0.0979	1.04	1.48	1.07	2.06	0.0244	0.269	lm.nb		NM_001243199.1:806
Il18r1-mRNA	1.17	0.495	0.201	2.14	2.25	1.15	4.41	0.0244	0.269	lm.nb		NM_001161842.1:620
Aph1b-mRNA	-0.56	0.239	-1.03	-0.0926	0.678	0.49	0.938	0.0254	0.279	lm.nb	Developmental Biology, Signaling by NOTCH, Signaling by Receptor Tyrosine Kinases	NM_177583.4:3320
Icos-mRNA	0.876	0.373	0.144	1.61	1.84	1.11	3.05	0.0255	0.279	lm.nb	Costimulation by the CD28 family, Intracellular signaling by second messengers	NM_017480.1:142
Itgam-mRNA	0.248	0.106	0.04	0.457	1.19	1.03	1.37	0.0261	0.286	lm.nb	Extracellular matrix organization, Hemostasis, Neutrophil degranulation, Toll-Like Receptors Cascades	NM_001082960.1:3025
Foxp3-mRNA	1.16	0.499	0.181	2.14	2.23	1.13	4.4	0.0269	0.293	lm.nb	Gene expression (Transcription)	NM_054039.2:194
Cxcl10-mRNA	0.796	0.347	0.116	1.48	1.74	1.08	2.78	0.0287	0.312	lm.nb	Signaling by GPCR	NM_021274.1:115
Stat3-mRNA	0.297	0.13	0.0428	0.551	1.23	1.03	1.47	0.029	0.314	lm.nb		NM_011486.4:2677
Bmp2-mRNA	-0.683	0.299	-1.27	-0.0976	0.623	0.415	0.935	0.0292	0.316	lm.nb	Extracellular matrix organization, Signaling by TGF-beta family members	NM_007553.2:2097
Spp1-mRNA	-0.524	0.23	-0.974	-0.074	0.695	0.509	0.95	0.0295	0.318	lm.nb	Extracellular matrix organization, Metabolism of proteins, Signaling by Receptor Tyrosine Kinases	NM_009263.3:420
Cpa3-mRNA	0.932	0.41	0.128	1.73	1.91	1.09	3.33	0.0301	0.324	lm.nb	Metabolism of proteins	NM_007753.2:101
Cdh5-mRNA	-0.614	0.271	-1.14	-0.0827	0.653	0.452	0.944	0.0306	0.329	lm.nb	Cell-Cell communication, Signaling by Receptor Tyrosine Kinases	NM_009868.4:1300
PPM1D-mRNA	-0.329	0.145	-0.613	-0.0441	0.796	0.654	0.97	0.0307	0.329	lm.nb	Gene expression (Transcription), p53 Signaling Pathway	NM_016910.3:724
Il1r2-mRNA	-0.741	0.328	-1.38	-0.0976	0.598	0.383	0.935	0.0312	0.333	lm.nb	Signaling by Interleukins	NM_010555.4:458
Prkacb-mRNA	-0.358	0.159	-0.669	-0.047	0.78	0.629	0.968	0.0312	0.333	lm.nb	C-type lectin receptors (CLRs), Developmental Biology, Hemostasis, Intracellular signaling by second messengers, MAPK family signaling cascades, Metabolism, Signaling by GPCR, Signaling by Hedgehog, Signaling by Receptor Tyrosine Kinases, Transport of small molecules	NM_011100.3:3754
Trat1-mRNA	1.03	0.457	0.135	1.93	2.04	1.1	3.8	0.0314	0.334	lm.nb	Intracellular signaling by second messengers, TCR signaling	NM_198297.3:535
Itgax-mRNA	0.86	0.383	0.109	1.61	1.81	1.08	3.05	0.032	0.34	lm.nb	Extracellular matrix organization, Hemostasis, Neutrophil degranulation	NM_021334.2:327
Tslp-mRNA	0.678	0.304	0.0832	1.27	1.6	1.06	2.42	0.0328	0.348	lm.nb	Signaling by Interleukins	NM_021367.1:638
Dpp4-mRNA	0.721	0.329	0.0754	1.37	1.65	1.05	2.58	0.0363	0.383	lm.nb	Metabolism of proteins	NM_001159543.1:445
P4ha2-mRNA	-0.534	0.244	-1.01	-0.0554	0.691	0.496	0.962	0.0364	0.384	lm.nb	Extracellular matrix organization	NM_001136076.2:75
Cd244-mRNA	0.53	0.245	0.0508	1.01	1.44	1.04	2.01	0.038	0.399	lm.nb	Hemostasis	NM_018729.2:262
Siglec1-mRNA	0.476	0.22	0.0451	0.907	1.39	1.03	1.87	0.0382	0.4	lm.nb	Immunoregulatory interactions between a Lymphoid and a non-Lymphoid cell	NM_011426.3:4550
Adm-mRNA	-1.03	0.476	-1.96	-0.0953	0.49	0.257	0.936	0.0386	0.404	lm.nb	Signaling by GPCR	NM_009627.1:935
Atm-mRNA	-0.473	0.22	-0.904	-0.0417	0.721	0.535	0.971	0.0395	0.412	lm.nb	Cell Cycle, Cellular responses to external stimuli, DNA Repair, Gene expression (Transcription), Mus musculus biological processes, p53 Signaling Pathway, Transcriptional Regulation by p53	NM_007499.1:7840
Kdr-mRNA	-0.377	0.177	-0.724	-0.0293	0.77	0.606	0.98	0.0416	0.433	lm.nb	Developmental Biology, Extracellular matrix organization, Signaling by Receptor Tyrosine Kinases	NM_010612.2:995
Ptpn11-mRNA	-0.188	0.089	-0.363	-0.0138	0.878	0.778	0.99	0.0425	0.442	loglinear	Costimulation by the CD28 family, Developmental Biology, Gene expression (Transcription), Hemostasis, Interferon Signaling, Intracellular signaling by second messengers, MAPK family signaling cascades, Mus musculus biological processes, Signaling by Interleukins, Signaling by Receptor Tyrosine Kinases, Toll-Like Receptors Cascades	NM_011202.3:3710
Wnt7b-mRNA	-0.873	0.413	-1.68	-0.0636	0.546	0.312	0.957	0.0427	0.442	lm.nb	Signaling by WNT	NM_009528.2:1782
Cd44-mRNA	0.594	0.282	0.0408	1.15	1.51	1.03	2.22	0.0435	0.449	lm.nb	Extracellular matrix organization, Hemostasis, Metabolism, Neutrophil degranulation	NM_009851.2:112
P2ry13-mRNA	0.324	0.154	0.0222	0.626	1.25	1.02	1.54	0.0436	0.449	lm.nb	Signaling by GPCR	NM_028808.3:475
Brd3-mRNA	-0.294	0.14	-0.569	-0.0193	0.816	0.674	0.987	0.0442	0.453	loglinear		NM_001113573.1:2690
Cd79b-mRNA	0.634	0.302	0.0415	1.23	1.55	1.03	2.34	0.0442	0.453	lm.nb	Signaling by the B Cell Receptor (BCR)	NM_008339.2:330
Ifi27-mRNA	0.22	0.105	0.0144	0.425	1.16	1.01	1.34	0.0442	0.453	loglinear		NM_026790.2:166
Cxcl13-mRNA	1.63	0.778	0.104	3.15	3.09	1.07	8.89	0.0446	0.456	lm.nb	Signaling by GPCR	NM_018866.2:551
Pla1a-mRNA	0.961	0.462	0.0561	1.87	1.95	1.04	3.65	0.0457	0.466	lm.nb	Metabolism	NM_134102.4:1270
Cxcl14-mRNA	-1.03	0.497	-2.01	-0.06	0.489	0.249	0.959	0.0458	0.466	lm.nb		NM_019568.2:658
Irf7-mRNA	0.607	0.298	0.023	1.19	1.52	1.02	2.28	0.0503	0.51	lm.nb	Hemostasis, Toll-Like Receptors Cascades	NM_016850.2:705
Ddb2-mRNA	-0.405	0.2	-0.798	-0.0123	0.755	0.575	0.992	0.052	0.526	loglinear	DNA Repair, Metabolism of proteins, p53 Signaling Pathway	NM_028119.5:94
Atf3-mRNA	0.461	0.229	0.0125	0.909	1.38	1.01	1.88	0.0527	0.532	lm.nb		NM_007498.3:970
Twist2-mRNA	-0.555	0.278	-1.1	-0.00962	0.681	0.467	0.993	0.0549	0.554	lm.nb		NM_007855.2:1102
Ero1l-mRNA	-0.47	0.236	-0.933	-0.00688	0.722	0.524	0.995	0.0556	0.559	lm.nb	Cellular responses to external stimuli, Metabolism of proteins	NM_015774.3:3870
Ccnd3-mRNA	0.244	0.123	0.00203	0.486	1.18	1	1.4	0.0571	0.572	loglinear	Cell Cycle, Gene expression (Transcription), MAPK family signaling cascades, p53 Signaling Pathway	NM_007632.2:1311
Gpc4-mRNA	-0.306	0.156	-0.611	-0.000838	0.809	0.655	0.999	0.0584	0.584	lm.nb	Metabolism, Signaling by GPCR	NM_008150.2:1676
Crabp2-mRNA	0.464	0.24	-0.00719	0.935	1.38	0.995	1.91	0.0628	0.627	lm.nb		NM_007759.2:86
E2f3-mRNA	-0.317	0.165	-0.64	0.0058	0.803	0.642	1	0.0635	0.632	lm.nb	Cell Cycle	NM_010093.3:1975
Fcer1a-mRNA	0.833	0.435	-0.0188	1.69	1.78	0.987	3.22	0.0645	0.641	lm.nb	Fc epsilon receptor (FCERI) signaling	NM_010184.1:114
Ccl12-mRNA	-0.309	0.163	-0.628	0.0104	0.807	0.647	1.01	0.0673	0.667	lm.nb		NM_011331.2:173
H2-M3-mRNA	0.291	0.155	-0.0118	0.594	1.22	0.992	1.51	0.0691	0.683	lm.nb	Class I MHC mediated antigen processing & presentation, Immunoregulatory interactions between a Lymphoid and a non-Lymphoid cell, Neutrophil degranulation	NM_013819.2:1180
Col4a5-mRNA	0.292	0.156	-0.0141	0.598	1.22	0.99	1.51	0.071	0.701	loglinear	Developmental Biology, Extracellular matrix organization, Signaling by Receptor Tyrosine Kinases	NM_001163155.1:1640
Ifi35-mRNA	0.205	0.112	-0.0137	0.424	1.15	0.991	1.34	0.0758	0.746	lm.nb		NM_027320.4:820
Zc3h12a-mRNA	0.299	0.163	-0.0206	0.619	1.23	0.986	1.54	0.0763	0.749	lm.nb		NM_153159.2:270
Mmp13-mRNA	-1.16	0.643	-2.42	0.0986	0.447	0.187	1.07	0.0805	0.79	lm.nb	Extracellular matrix organization	NM_008607.1:190
Robo4-mRNA	-0.428	0.238	-0.894	0.0373	0.743	0.538	1.03	0.0811	0.794	lm.nb		NM_028783.2:3486
Gzma-mRNA	0.571	0.317	-0.0509	1.19	1.49	0.965	2.29	0.0817	0.797	lm.nb		NM_010370.2:680
Cd163-mRNA	0.767	0.427	-0.071	1.6	1.7	0.952	3.04	0.0826	0.804	lm.nb	Vesicle-mediated transport	NM_053094.2:3225
Sfrp4-mRNA	-0.616	0.344	-1.29	0.0584	0.652	0.409	1.04	0.0832	0.808	lm.nb		NM_016687.3:1330
Il10-mRNA	0.691	0.395	-0.0829	1.47	1.61	0.944	2.76	0.09	0.873	lm.nb	Signaling by Interleukins	NM_010548.1:985
Ifitm1-mRNA	0.619	0.359	-0.0843	1.32	1.54	0.943	2.5	0.0945	0.914	lm.nb	Immunoregulatory interactions between a Lymphoid and a non-Lymphoid cell	NM_001112715.1:412
Itga1-mRNA	-0.42	0.251	-0.912	0.0713	0.747	0.532	1.05	0.104	1	lm.nb	Extracellular matrix organization	NM_001033228.3:5610
Gata3-mRNA	0.861	0.514	-0.147	1.87	1.82	0.903	3.65	0.104	1	lm.nb	Gene expression (Transcription), Hemostasis, Metabolism of proteins	NM_008091.3:1943
Mtor-mRNA	-0.232	0.14	-0.506	0.0424	0.852	0.704	1.03	0.108	1	lm.nb	Cellular responses to external stimuli, Costimulation by the CD28 family, Gene expression (Transcription), Intracellular signaling by second messengers, mTOR signalling, Signaling by Receptor Tyrosine Kinases, Transcriptional Regulation by p53	NM_020009.2:7745
Cd36-mRNA	-0.697	0.421	-1.52	0.129	0.617	0.348	1.09	0.108	1	lm.nb	Class I MHC mediated antigen processing & presentation, Hemostasis, Neutrophil degranulation, Toll-Like Receptors Cascades, Vesicle-mediated transport	NM_007643.3:1520
Cmtm4-mRNA	-0.17	0.103	-0.371	0.0314	0.889	0.773	1.02	0.108	1	loglinear		NM_153582.5:2884
Rpl23-mRNA	-0.139	0.0847	-0.305	0.0266	0.908	0.809	1.02	0.11	1	loglinear		NM_022891.3:914
Kit-mRNA	0.406	0.247	-0.0783	0.891	1.33	0.947	1.85	0.11	1	lm.nb	Intracellular signaling by second messengers, MAPK family signaling cascades, Signaling by Receptor Tyrosine Kinases	NM_001122733.1:4275
Ptcd2-mRNA	-0.135	0.0819	-0.295	0.0261	0.911	0.815	1.02	0.111	1	loglinear		NM_026873.2:1535
Nod2-mRNA	0.502	0.306	-0.0978	1.1	1.42	0.934	2.15	0.111	1	lm.nb		NM_145857.2:2890
Rad50-mRNA	-0.177	0.11	-0.392	0.0386	0.885	0.762	1.03	0.118	1	loglinear	Cell Cycle, Cellular responses to external stimuli, DNA Repair, Gene expression (Transcription)	NM_009012.2:4165
Il1b-mRNA	0.674	0.421	-0.15	1.5	1.6	0.901	2.83	0.119	1	lm.nb	C-type lectin receptors (CLRs), Signaling by Interleukins	NM_008361.3:1120
FOS-mRNA	0.41	0.257	-0.0944	0.915	1.33	0.937	1.89	0.121	1	lm.nb	Cellular responses to external stimuli, Fc epsilon receptor (FCERI) signaling, Signaling by Interleukins, Toll-Like Receptors Cascades	NM_010234.2:1330
Thy1-mRNA	0.175	0.11	-0.0402	0.39	1.13	0.972	1.31	0.121	1	loglinear	Metabolism of proteins	NM_009382.3:425
Pf4-mRNA	-0.3	0.193	-0.678	0.0776	0.812	0.625	1.06	0.13	1	lm.nb	Hemostasis, Signaling by GPCR	NM_019932.4:148
Loxl2-mRNA	-0.263	0.169	-0.595	0.0685	0.833	0.662	1.05	0.13	1	lm.nb	Extracellular matrix organization	NM_033325.2:3700
Bcl2l1-mRNA	-0.172	0.111	-0.389	0.0449	0.888	0.764	1.03	0.13	1	loglinear	p53 Signaling Pathway, Programmed Cell Death	NM_009743.5:1265
Bid-mRNA	0.184	0.118	-0.0482	0.416	1.14	0.967	1.33	0.131	1	lm.nb	p53 Signaling Pathway, Programmed Cell Death	NM_007544.3:1307
Oas2-mRNA	0.353	0.229	-0.096	0.802	1.28	0.936	1.74	0.133	1	lm.nb		NM_145227.3:1148
Bcl2-mRNA	-0.256	0.169	-0.588	0.0749	0.837	0.665	1.05	0.139	1	lm.nb	p53 Signaling Pathway, Programmed Cell Death	NM_009741.3:314
Sell-mRNA	0.535	0.355	-0.161	1.23	1.45	0.894	2.35	0.142	1	lm.nb		XM_006496716.1:1035
Hdac5-mRNA	0.209	0.139	-0.0636	0.482	1.16	0.957	1.4	0.143	1	lm.nb		NM_010412.3:2165
Ctla4-mRNA	0.854	0.572	-0.267	1.97	1.81	0.831	3.93	0.145	1	lm.nb	Costimulation by the CD28 family	NM_009843.3:1475
Ifitm2-mRNA	0.135	0.0909	-0.0435	0.313	1.1	0.97	1.24	0.148	1	loglinear	Immunoregulatory interactions between a Lymphoid and a non-Lymphoid cell	NM_030694.1:87
Ccl11-mRNA	0.863	0.594	-0.3	2.03	1.82	0.812	4.07	0.156	1	lm.nb		NM_011330.3:430
Irf3-mRNA	0.147	0.102	-0.0529	0.348	1.11	0.964	1.27	0.159	1	loglinear	Hemostasis, Interferon Signaling, Toll-Like Receptors Cascades	NM_016849.4:526
Cxcl1-mRNA	-0.671	0.469	-1.59	0.25	0.628	0.332	1.19	0.163	1	lm.nb	Neutrophil degranulation, Signaling by GPCR	NM_008176.1:560
Edn1-mRNA	0.763	0.536	-0.288	1.81	1.7	0.819	3.52	0.165	1	lm.nb	Signaling by GPCR	NM_010104.3:894
Icam2-mRNA	-0.318	0.225	-0.758	0.122	0.802	0.591	1.09	0.167	1	lm.nb	C-type lectin receptors (CLRs), Extracellular matrix organization, Immunoregulatory interactions between a Lymphoid and a non-Lymphoid cell	NM_010494.1:375
Ccl7-mRNA	0.221	0.157	-0.087	0.529	1.17	0.941	1.44	0.17	1	lm.nb		NM_013654.3:141
C5ar1-mRNA	0.227	0.163	-0.092	0.547	1.17	0.938	1.46	0.173	1	lm.nb	Complement cascade, Neutrophil degranulation, Signaling by GPCR	NM_007577.3:595
Mdm2-mRNA	0.242	0.175	-0.102	0.585	1.18	0.932	1.5	0.178	1	lm.nb	Cell Cycle, Cellular responses to external stimuli, Gene expression (Transcription), Intracellular signaling by second messengers, Metabolism of proteins, p53 Signaling Pathway, Transcriptional Regulation by p53	NM_010786.3:515
Btla-mRNA	0.501	0.365	-0.215	1.22	1.41	0.862	2.32	0.18	1	lm.nb	Costimulation by the CD28 family	NM_001037719.2:24
Tnfsf8-mRNA	0.418	0.307	-0.183	1.02	1.34	0.881	2.03	0.183	1	lm.nb	TNFR2 non-canonical NF-kB pathway	NM_009403.3:704
Myct1-mRNA	0.34	0.251	-0.151	0.831	1.27	0.9	1.78	0.185	1	lm.nb		NM_026793.2:205
Trem2-mRNA	0.208	0.155	-0.0962	0.512	1.16	0.935	1.43	0.19	1	lm.nb	DAP12 interactions, Developmental Biology, Immunoregulatory interactions between a Lymphoid and a non-Lymphoid cell	NM_031254.2:646
Mmrn2-mRNA	0.33	0.25	-0.16	0.82	1.26	0.895	1.77	0.196	1	lm.nb		NM_153127.3:600
Tnfrsf18-mRNA	0.696	0.528	-0.34	1.73	1.62	0.79	3.32	0.198	1	lm.nb	TNFR2 non-canonical NF-kB pathway	NM_009400.2:840
Ccl17-mRNA	-0.534	0.413	-1.34	0.276	0.691	0.394	1.21	0.206	1	lm.nb		NM_011332.2:247
H2-DMb2-mRNA	0.302	0.235	-0.158	0.763	1.23	0.896	1.7	0.208	1	lm.nb	MHC class II antigen presentation	NM_010388.4:195
Palmd-mRNA	-0.242	0.193	-0.62	0.136	0.846	0.65	1.1	0.219	1	lm.nb		NM_023245.3:1000
Fyn-mRNA	0.144	0.116	-0.0824	0.371	1.11	0.944	1.29	0.221	1	lm.nb	C-type lectin receptors (CLRs), Cell-Cell communication, Costimulation by the CD28 family, DAP12 interactions, Developmental Biology, Hemostasis, Intracellular signaling by second messengers, MAPK family signaling cascades, Signaling by Interleukins, Signaling by Receptor Tyrosine Kinases	NM_008054.2:2945
Oasl1-mRNA	-0.256	0.207	-0.661	0.149	0.837	0.632	1.11	0.224	1	lm.nb		NM_145209.3:342
Angptl4-mRNA	-0.458	0.371	-1.19	0.269	0.728	0.44	1.21	0.226	1	lm.nb	Transport of small molecules	NM_020581.2:1248
Nfkbia-mRNA	0.191	0.155	-0.113	0.494	1.14	0.925	1.41	0.227	1	lm.nb	C-type lectin receptors (CLRs), Fc epsilon receptor (FCERI) signaling, Metabolism of proteins, Signaling by Interleukins, Signaling by Receptor Tyrosine Kinases, Signaling by the B Cell Receptor (BCR), TCR signaling, Toll-Like Receptors Cascades	NM_010907.2:1366
Il1rn-mRNA	0.419	0.342	-0.251	1.09	1.34	0.84	2.13	0.23	1	lm.nb	Signaling by Interleukins	NM_001039701.3:1220
Tnfrsf10b-mRNA	-0.243	0.202	-0.638	0.153	0.845	0.643	1.11	0.238	1	lm.nb	Death Receptor Signalling, Hemostasis, Programmed Cell Death	NM_020275.3:1625
Pten-mRNA	0.161	0.134	-0.102	0.423	1.12	0.932	1.34	0.239	1	loglinear	Intracellular signaling by second messengers, Metabolism, Metabolism of proteins, p53 Signaling Pathway, TCR signaling	NM_008960.2:7029
Kat2b-mRNA	0.102	0.085	-0.0649	0.268	1.07	0.956	1.2	0.24	1	loglinear	Gene expression (Transcription), Metabolism of proteins, Signaling by NOTCH	NM_020005.3:3030
Rprm-mRNA	-0.35	0.297	-0.933	0.233	0.784	0.524	1.17	0.248	1	lm.nb	p53 Signaling Pathway	NM_023396.5:994
Cdh11-mRNA	0.289	0.25	-0.2	0.778	1.22	0.871	1.72	0.255	1	lm.nb	Cell-Cell communication	NM_009866.5:4075
Pecam1-mRNA	-0.214	0.185	-0.576	0.148	0.862	0.671	1.11	0.256	1	lm.nb		NM_008816.2:1100
Axin1-mRNA	0.101	0.0871	-0.07	0.271	1.07	0.953	1.21	0.256	1	loglinear	Metabolism of proteins, Signaling by WNT	NM_001159598.1:2450
Ccl6-mRNA	0.392	0.342	-0.278	1.06	1.31	0.824	2.09	0.26	1	lm.nb	Signaling by GPCR	NM_009139.2:825
Cx3cl1-mRNA	0.281	0.246	-0.202	0.763	1.21	0.87	1.7	0.263	1	lm.nb	Signaling by GPCR	NM_009142.3:125
Mre11a-mRNA	-0.225	0.197	-0.612	0.162	0.856	0.654	1.12	0.263	1	lm.nb	Cell Cycle, Cellular responses to external stimuli, DNA Repair, Gene expression (Transcription)	NM_018736.2:2376
Bc12a1a-mRNA	0.198	0.176	-0.146	0.543	1.15	0.904	1.46	0.267	1	lm.nb		NM_009742.3:175
Ccr2-mRNA	0.238	0.211	-0.175	0.651	1.18	0.886	1.57	0.268	1	lm.nb	Signaling by GPCR	NM_009915.2:2965
Aldoc-mRNA	-0.402	0.357	-1.1	0.298	0.757	0.466	1.23	0.269	1	lm.nb	Metabolism, Neutrophil degranulation	NM_009657.3:1545
Il18-mRNA	-0.108	0.0971	-0.298	0.0824	0.928	0.813	1.06	0.275	1	loglinear	Signaling by Interleukins	NM_008360.1:270
Maml2-mRNA	-0.132	0.12	-0.368	0.104	0.913	0.775	1.07	0.282	1	loglinear	Gene expression (Transcription), Signaling by NOTCH	NM_001013813.3:4874
Taf3-mRNA	-0.271	0.248	-0.757	0.215	0.829	0.592	1.16	0.283	1	lm.nb	Gene expression (Transcription), Transcriptional Regulation by p53	NM_027748.3:3395
Casp9-mRNA	0.167	0.154	-0.134	0.469	1.12	0.911	1.38	0.284	1	loglinear	Intracellular signaling by second messengers, p53 Signaling Pathway, Programmed Cell Death	NM_015733.4:1675
Dab2-mRNA	-0.126	0.116	-0.354	0.101	0.916	0.783	1.07	0.285	1	lm.nb	Vesicle-mediated transport	NM_023118.5:335
Ripk3-mRNA	0.14	0.13	-0.115	0.396	1.1	0.923	1.32	0.29	1	lm.nb	Programmed Cell Death, Toll-Like Receptors Cascades, Transport of small molecules	NM_019955.1:270
CRADD-mRNA	0.137	0.128	-0.115	0.388	1.1	0.923	1.31	0.295	1	lm.nb	Gene expression (Transcription), Transcriptional Regulation by p53	NM_009950.2:178
Ms4a2-mRNA	0.642	0.605	-0.543	1.83	1.56	0.686	3.55	0.297	1	lm.nb		NM_001276330.1:104
Ticam1-mRNA	0.152	0.145	-0.131	0.436	1.11	0.913	1.35	0.301	1	loglinear	Programmed Cell Death, Toll-Like Receptors Cascades	NM_174989.4:2159
Cxcl11-mRNA	0.399	0.38	-0.346	1.14	1.32	0.787	2.21	0.302	1	lm.nb		NM_019494.1:345
Eif2b4-mRNA	-0.181	0.175	-0.525	0.163	0.882	0.695	1.12	0.309	1	loglinear	Metabolism of proteins	NM_010122.2:141
Ier3-mRNA	-0.276	0.27	-0.805	0.252	0.826	0.572	1.19	0.313	1	lm.nb	Intracellular signaling by second messengers	NM_133662.2:405
Eif2ak2-mRNA	0.121	0.118	-0.111	0.352	1.09	0.926	1.28	0.315	1	lm.nb	Interferon Signaling	NM_011163.4:2445
Aplnr-mRNA	-0.266	0.268	-0.791	0.259	0.832	0.578	1.2	0.328	1	lm.nb	Signaling by GPCR	NM_011784.3:732
Rps6kb1-mRNA	-0.126	0.127	-0.374	0.122	0.916	0.771	1.09	0.328	1	lm.nb	mTOR signalling	NM_001114334.1:2504
Crebp-mRNA	0.0916	0.0935	-0.0917	0.275	1.07	0.938	1.21	0.335	1	loglinear	C-type lectin receptors (CLRs), Cellular responses to external stimuli, Gene expression (Transcription), Hemostasis, Metabolism, Signaling by NOTCH, Signaling by WNT	NM_001025432.1:3770
Tnfrsf9-mRNA	-0.442	0.452	-1.33	0.444	0.736	0.398	1.36	0.335	1	lm.nb		NM_001077508.1:1590
Lilra5-mRNA	0.247	0.253	-0.249	0.743	1.19	0.842	1.67	0.337	1	lm.nb	Neutrophil degranulation	NM_001081239.2:994
Ccl9-mRNA	-0.234	0.241	-0.707	0.239	0.85	0.613	1.18	0.34	1	lm.nb	Signaling by GPCR	NM_011338.2:1125
Havcr2-mRNA	0.186	0.192	-0.191	0.563	1.14	0.876	1.48	0.341	1	lm.nb		NM_134250.2:134
Ptgs2-mRNA	0.366	0.387	-0.393	1.13	1.29	0.761	2.18	0.352	1	lm.nb	Metabolism	NM_011198.4:800
Zmat3-mRNA	0.179	0.191	-0.195	0.553	1.13	0.873	1.47	0.356	1	lm.nb	p53 Signaling Pathway	NM_009517.2:6085
Flt1-mRNA	-0.237	0.254	-0.736	0.261	0.848	0.601	1.2	0.358	1	lm.nb	Signaling by Receptor Tyrosine Kinases	NM_010228.3:2129
Twf1-mRNA	-0.0633	0.0681	-0.197	0.0701	0.957	0.873	1.05	0.359	1	loglinear		NM_008971.4:1368
Clec14a-mRNA	0.198	0.214	-0.222	0.618	1.15	0.857	1.53	0.362	1	lm.nb		NM_025809.5:2454
Chd9-mRNA	0.137	0.149	-0.154	0.428	1.1	0.899	1.35	0.364	1	lm.nb	Metabolism	NM_177224.2:5425
Ikbkg-mRNA	-0.1	0.109	-0.314	0.114	0.933	0.804	1.08	0.367	1	loglinear	C-type lectin receptors (CLRs), Death Receptor Signalling, Fc epsilon receptor (FCERI) signaling, Metabolism of proteins, Signaling by Interleukins, Signaling by the B Cell Receptor (BCR), TCR signaling, Toll-Like Receptors Cascades	NM_001161423.1:1642
Api5-mRNA	0.14	0.155	-0.164	0.445	1.1	0.893	1.36	0.373	1	lm.nb		NM_007466.2:2430
Tnfsf13b-mRNA	0.199	0.222	-0.237	0.635	1.15	0.849	1.55	0.377	1	lm.nb	TNFR2 non-canonical NF-kB pathway	NM_033622.1:225
Mmp9-mRNA	-0.268	0.301	-0.857	0.321	0.83	0.552	1.25	0.379	1	lm.nb	Developmental Biology, Extracellular matrix organization, Neutrophil degranulation, Signaling by Receptor Tyrosine Kinases	NM_013599.2:1570
Cebpb-mRNA	0.16	0.18	-0.192	0.513	1.12	0.875	1.43	0.38	1	lm.nb	Cellular responses to external stimuli, Mus musculus biological processes	NM_009883.4:343
Ripk2-mRNA	-0.134	0.152	-0.431	0.164	0.912	0.742	1.12	0.386	1	loglinear	Metabolism of proteins, Signaling by Interleukins, Signaling by Receptor Tyrosine Kinases, TCR signaling, Toll-Like Receptors Cascades	NM_138952.3:830
Ifit2-mRNA	0.206	0.234	-0.254	0.665	1.15	0.839	1.59	0.387	1	lm.nb		NM_008332.2:230
Igf2r-mRNA	-0.163	0.188	-0.531	0.205	0.893	0.692	1.15	0.391	1	lm.nb	Neutrophil degranulation, Vesicle-mediated transport	NM_010515.2:2980
Kras-mRNA	-0.0848	0.0982	-0.277	0.108	0.943	0.825	1.08	0.395	1	loglinear	C-type lectin receptors (CLRs), DAP12 interactions, Developmental Biology, Fc epsilon receptor (FCERI) signaling, Gene expression (Transcription), Hemostasis, MAPK family signaling cascades, Signaling by GPCR, Signaling by Receptor Tyrosine Kinases, Signaling by the B Cell Receptor (BCR)	NM_021284.5:2620
Pttg1-mRNA	0.09	0.105	-0.116	0.296	1.06	0.923	1.23	0.398	1	loglinear	Cell Cycle	NM_001131054.1:288
Il7r-mRNA	0.348	0.412	-0.459	1.16	1.27	0.728	2.23	0.404	1	lm.nb	Signaling by Interleukins, Vesicle-mediated transport	NM_008372.3:1020
Fgf18-mRNA	-0.237	0.28	-0.786	0.312	0.848	0.58	1.24	0.404	1	lm.nb	Intracellular signaling by second messengers, MAPK family signaling cascades, Signaling by Receptor Tyrosine Kinases	NM_008005.2:902
Lgals9-mRNA	0.101	0.12	-0.135	0.336	1.07	0.911	1.26	0.408	1	lm.nb		NM_010708.1:355
Oas1a-mRNA	0.158	0.189	-0.214	0.529	1.12	0.862	1.44	0.411	1	lm.nb		NM_145211.2:471
Bax-mRNA	0.104	0.126	-0.143	0.35	1.07	0.906	1.27	0.416	1	lm.nb	Gene expression (Transcription), p53 Signaling Pathway, Programmed Cell Death, Transcriptional Regulation by p53	NM_007527.3:735
Nectin2-mRNA	0.187	0.229	-0.262	0.635	1.14	0.834	1.55	0.421	1	lm.nb	Cell-Cell communication, Immunoregulatory interactions between a Lymphoid and a non-Lymphoid cell	NM_008990.3:907
Cd69-mRNA	0.244	0.301	-0.346	0.834	1.18	0.787	1.78	0.424	1	lm.nb		NM_001033122.3:91
Csf1-mRNA	-0.0991	0.125	-0.344	0.146	0.934	0.788	1.11	0.434	1	lm.nb	Metabolism of proteins, Signaling by Interleukins	NM_001113529.1:1027
Pcx-mRNA	0.344	0.449	-0.536	1.22	1.27	0.69	2.34	0.45	1	lm.nb	Metabolism	NM_008797.3:3815
Runx3-mRNA	0.183	0.24	-0.286	0.653	1.14	0.82	1.57	0.45	1	lm.nb		NM_019732.2:3074
S100a8-mRNA	0.455	0.596	-0.713	1.62	1.37	0.61	3.08	0.451	1	lm.nb	Neutrophil degranulation, Toll-Like Receptors Cascades	NM_013650.2:227
Angpt2-mRNA	-0.366	0.485	-1.32	0.584	0.776	0.402	1.5	0.456	1	lm.nb	Hemostasis	NM_007426.3:2020
TP53BP2-mRNA	-0.122	0.164	-0.442	0.199	0.919	0.736	1.15	0.462	1	lm.nb	Gene expression (Transcription), Transcriptional Regulation by p53	NM_173378.2:2328
Srebf1-mRNA	-0.0923	0.128	-0.344	0.159	0.938	0.788	1.12	0.478	1	loglinear	Metabolism, Mus musculus biological processes	NM_011480.4:1678
Ifngr2-mRNA	0.0623	0.0881	-0.11	0.235	1.04	0.926	1.18	0.485	1	loglinear	Interferon Signaling	NM_008338.3:797
Srp54a-mRNA	0.113	0.162	-0.205	0.431	1.08	0.867	1.35	0.491	1	lm.nb	Metabolism of proteins	NM_011899.4:3278
Gm5150-mRNA	-0.159	0.23	-0.609	0.291	0.896	0.656	1.22	0.494	1	lm.nb		NM_001081687.1:366
Ly96-mRNA	0.0652	0.0996	-0.13	0.26	1.05	0.914	1.2	0.518	1	loglinear	Programmed Cell Death, Toll-Like Receptors Cascades	NM_016923.2:276
Col5a1-mRNA	-0.137	0.216	-0.56	0.287	0.91	0.678	1.22	0.531	1	lm.nb	Developmental Biology, Extracellular matrix organization, Signaling by Receptor Tyrosine Kinases	NM_015734.2:6145
Ppl-mRNA	0.255	0.408	-0.546	1.06	1.19	0.685	2.08	0.537	1	lm.nb	Developmental Biology	NM_008909.2:5706
Ms4a6b-mRNA	0.0777	0.127	-0.17	0.326	1.06	0.889	1.25	0.544	1	lm.nb		NM_027209.3:583
Neil1-mRNA	-0.178	0.292	-0.751	0.394	0.884	0.594	1.31	0.546	1	lm.nb	DNA Repair	NM_028347.2:400
Itga2-mRNA	-0.193	0.319	-0.818	0.432	0.875	0.567	1.35	0.549	1	lm.nb	Extracellular matrix organization, Signaling by Receptor Tyrosine Kinases	NM_008396.2:3305
Tnfrsf11a-mRNA	0.0743	0.128	-0.176	0.325	1.05	0.885	1.25	0.565	1	lm.nb	TNFR2 non-canonical NF-kB pathway	NM_009399.3:705
Id4-mRNA	0.219	0.379	-0.523	0.961	1.16	0.696	1.95	0.568	1	lm.nb		NM_031166.2:875
Vcan-mRNA	-0.127	0.224	-0.565	0.312	0.916	0.676	1.24	0.576	1	lm.nb	Extracellular matrix organization, Metabolism, Metabolism of proteins	NM_001081249.1:8216
Hdac11-mRNA	-0.159	0.281	-0.711	0.392	0.896	0.611	1.31	0.576	1	lm.nb		NM_144919.2:2125
Ifit3-mRNA	-0.152	0.272	-0.685	0.382	0.9	0.622	1.3	0.582	1	lm.nb		NM_010501.1:1290
Pias4-mRNA	0.0931	0.17	-0.241	0.427	1.07	0.846	1.34	0.589	1	lm.nb	Cell Cycle, DNA Repair, Metabolism, Metabolism of proteins	NM_021501.4:125
Ms4a4a-mRNA	0.112	0.206	-0.292	0.516	1.08	0.817	1.43	0.591	1	lm.nb		XM_003086124.1:252
Ifih1-mRNA	0.0838	0.155	-0.22	0.388	1.06	0.858	1.31	0.593	1	lm.nb	Metabolism of proteins	NM_027835.3:2160
Vhl-mRNA	-0.0898	0.168	-0.419	0.24	0.94	0.748	1.18	0.597	1	loglinear		NM_009507.3:820
ATR-mRNA	-0.0632	0.122	-0.301	0.175	0.957	0.811	1.13	0.607	1	lm.nb	Cell Cycle, Cellular responses to external stimuli, DNA Repair, Gene expression (Transcription), p53 Signaling Pathway	NM_019864.1:4392
Marco-mRNA	0.382	0.759	-1.1	1.87	1.3	0.465	3.65	0.618	1	lm.nb	Vesicle-mediated transport	NM_010766.2:350
Tlr3-mRNA	-0.0866	0.173	-0.426	0.253	0.942	0.744	1.19	0.62	1	lm.nb	Toll-Like Receptors Cascades	NM_126166.2:1165
Sgk1-mRNA	0.0875	0.177	-0.26	0.435	1.06	0.835	1.35	0.625	1	lm.nb	Gene expression (Transcription), Transcriptional Regulation by p53, Transport of small molecules	NM_001161849.2:1864
Irf9-mRNA	-0.0607	0.125	-0.305	0.184	0.959	0.809	1.14	0.63	1	lm.nb	Interferon Signaling	NM_008394.2:1405
Cx3cr1-mRNA	-0.0878	0.182	-0.444	0.268	0.941	0.735	1.2	0.632	1	lm.nb	Signaling by GPCR	NM_009987.3:2696
Parp12-mRNA	-0.059	0.125	-0.304	0.186	0.96	0.81	1.14	0.64	1	lm.nb		NM_172893.3:2282
Klrg1-mRNA	-0.194	0.413	-1	0.616	0.874	0.499	1.53	0.642	1	lm.nb		NM_016970.1:825
Lilrb4a-mRNA	0.0804	0.179	-0.27	0.431	1.06	0.829	1.35	0.656	1	lm.nb		NM_013532.3:348
Mmp12-mRNA	0.319	0.728	-1.11	1.75	1.25	0.464	3.36	0.664	1	lm.nb	Extracellular matrix organization	NM_008605.3:592
PIDD1-mRNA	0.0779	0.179	-0.274	0.43	1.06	0.827	1.35	0.667	1	lm.nb	Gene expression (Transcription), p53 Signaling Pathway, Transcriptional Regulation by p53	NM_022654.1:1250
Pdgfb-mRNA	-0.0624	0.146	-0.349	0.224	0.958	0.785	1.17	0.672	1	lm.nb	Extracellular matrix organization, Hemostasis, Intracellular signaling by second messengers, MAPK family signaling cascades, Signaling by Receptor Tyrosine Kinases	NM_011057.3:2325
Hdac4-mRNA	-0.0493	0.122	-0.289	0.191	0.966	0.818	1.14	0.69	1	loglinear		XM_006529302.1:4402
Il33-mRNA	-0.117	0.297	-0.7	0.466	0.922	0.615	1.38	0.696	1	lm.nb	Intracellular signaling by second messengers, Metabolism of proteins, Signaling by Interleukins	NM_133775.1:1011
Cxcr4-mRNA	-0.121	0.309	-0.727	0.485	0.919	0.604	1.4	0.698	1	lm.nb	Developmental Biology, Signaling by GPCR	NM_009911.3:665
Tnfrsf4-mRNA	0.136	0.355	-0.56	0.833	1.1	0.678	1.78	0.704	1	lm.nb	TNFR2 non-canonical NF-kB pathway	NM_011659.2:320
Foxo3-mRNA	0.0354	0.0926	-0.146	0.217	1.02	0.904	1.16	0.705	1	loglinear	Developmental Biology, Intracellular signaling by second messengers, MAPK family signaling cascades	NM_019740.2:2221
Arg1-mRNA	-0.282	0.757	-1.77	1.2	0.822	0.294	2.3	0.712	1	lm.nb	Metabolism, Neutrophil degranulation	NM_007482.3:1020
Fadd-mRNA	0.0786	0.211	-0.335	0.492	1.06	0.793	1.41	0.712	1	loglinear	Death Receptor Signalling, Programmed Cell Death, Toll-Like Receptors Cascades	NM_010175.5:2641
Lair1-mRNA	0.0572	0.16	-0.257	0.371	1.04	0.837	1.29	0.723	1	lm.nb	Immunoregulatory interactions between a Lymphoid and a non-Lymphoid cell, Neutrophil degranulation	NM_001113474.1:1865
Got1-mRNA	0.0663	0.19	-0.306	0.438	1.05	0.809	1.36	0.729	1	lm.nb	Metabolism	NM_010324.2:1336
Tnfsf18-mRNA	0.131	0.407	-0.667	0.928	1.09	0.63	1.9	0.75	1	lm.nb	TNFR2 non-canonical NF-kB pathway	NM_183391.3:1445
Hk2-mRNA	-0.132	0.413	-0.941	0.677	0.913	0.521	1.6	0.751	1	lm.nb	Metabolism	NM_013820.3:4404
Aldoa-mRNA	-0.0656	0.211	-0.48	0.349	0.956	0.717	1.27	0.758	1	lm.nb		NM_001177307.1:1346
Dusp5-mRNA	0.0438	0.169	-0.288	0.376	1.03	0.819	1.3	0.798	1	lm.nb	MAPK family signaling cascades	NM_001085390.1:409
Notch1-mRNA	0.0383	0.159	-0.273	0.35	1.03	0.828	1.27	0.811	1	lm.nb	Gene expression (Transcription), Signaling by NOTCH	NM_008714.3:2795
Slc1a5-mRNA	-0.0356	0.174	-0.376	0.305	0.976	0.77	1.24	0.839	1	lm.nb	Transport of small molecules	NM_009201.2:2185
Ccl2-mRNA	-0.032	0.164	-0.353	0.289	0.978	0.783	1.22	0.846	1	lm.nb		NM_011333.3:415
Fut4-mRNA	0.0253	0.149	-0.267	0.317	1.02	0.831	1.25	0.866	1	loglinear		NM_010242.3:1765
Pkm-mRNA	-0.0157	0.0983	-0.208	0.177	0.989	0.866	1.13	0.874	1	loglinear	Metabolism, Neutrophil degranulation	NM_001253883.1:144
Jag1-mRNA	-0.0267	0.24	-0.497	0.444	0.982	0.708	1.36	0.912	1	lm.nb	Signaling by NOTCH	NM_013822.5:4960
4930578C19Rik-mRNA	-0.0275	0.293	-0.602	0.547	0.981	0.659	1.46	0.926	1	lm.nb		NM_175228.4:1385
Nectin1-mRNA	0.0138	0.162	-0.305	0.332	1.01	0.81	1.26	0.933	1	lm.nb	Cell-Cell communication	NM_021424.2:2772
H2-Ob-mRNA	0.0232	0.296	-0.556	0.602	1.02	0.68	1.52	0.938	1	lm.nb	MHC class II antigen presentation	NM_010389.3:1205
Chuk-mRNA	-0.00827	0.118	-0.239	0.222	0.994	0.848	1.17	0.944	1	lm.nb	C-type lectin receptors (CLRs), Death Receptor Signalling, Fc epsilon receptor (FCERI) signaling, Intracellular signaling by second messengers, Signaling by Interleukins, Signaling by the B Cell Receptor (BCR), TCR signaling, TNFR2 non-canonical NF-kB pathway, Toll-Like Receptors Cascades	NM_001162410.1:2240
Nfkb1-mRNA	-0.00703	0.101	-0.204	0.19	0.995	0.868	1.14	0.945	1	loglinear	C-type lectin receptors (CLRs), Fc epsilon receptor (FCERI) signaling, Neutrophil degranulation, Signaling by Interleukins, Signaling by Receptor Tyrosine Kinases, Signaling by the B Cell Receptor (BCR), TCR signaling, Toll-Like Receptors Cascades	NM_008689.2:3469
Mx1-mRNA	-0.0153	0.222	-0.451	0.421	0.989	0.731	1.34	0.946	1	lm.nb		NM_010846.1:2485
Nfil3-mRNA	-0.0128	0.247	-0.496	0.471	0.991	0.709	1.39	0.959	1	lm.nb		NM_017373.3:1299
Tpsab1-mRNA	0.0191	0.532	-1.02	1.06	1.01	0.492	2.09	0.972	1	lm.nb		NM_031187.4:663
Apc-mRNA	0.00793	0.246	-0.475	0.491	1.01	0.719	1.41	0.975	1	loglinear	Metabolism of proteins, Programmed Cell Death, Signaling by WNT	NM_007462.3:11300
Clec5a-mRNA	0.00527	0.165	-0.318	0.328	1	0.802	1.26	0.975	1	lm.nb	DAP12 interactions, Neutrophil degranulation	NM_001038604.1:435
Mill2-mRNA	-0.00856	0.269	-0.535	0.518	0.994	0.69	1.43	0.975	1	lm.nb	Immunoregulatory interactions between a Lymphoid and a non-Lymphoid cell	NM_153760.2:22
Ifit1-mRNA	0.00347	0.258	-0.502	0.509	1	0.706	1.42	0.989	1	lm.nb		NM_008331.2:890
Thbs1-mRNA	-0.00306	0.272	-0.536	0.53	0.998	0.689	1.44	0.991	1	lm.nb	Extracellular matrix organization, Hemostasis, Metabolism of proteins, p53 Signaling Pathway, Signaling by Receptor Tyrosine Kinases	NM_011580.4:20
Glud1-mRNA	0.000818	0.109	-0.212	0.214	1	0.863	1.16	0.994	1	loglinear	Metabolism	NM_008133.4:2775
S100a9-mRNA	0.00271	0.613	-1.2	1.2	1	0.436	2.3	0.997	1	lm.nb	Neutrophil degranulation, Toll-Like Receptors Cascades	NM_009114.2:112

## Sheet: 3Dose.DE_Treatment2-vs-Vehicle
	Log2 fold change	std error (log2)	Lower confidence limit (log2)	Upper confidence limit (log2)	Linear fold change	Lower confidence limit (linear)	Upper confidence limit (linear)	P-value	BY.p.value	method	Gene.sets	probe.ID
Ccng1-mRNA	1.99	0.148	1.7	2.28	3.97	3.25	4.85	1.69e-14	7.43e-11	lm.nb	Gene expression (Transcription), p53 Signaling Pathway, Transcriptional Regulation by p53	NM_009831.2:545
Cdkn1a-mRNA	2.54	0.202	2.15	2.94	5.83	4.43	7.68	1.03e-13	2.27e-10	lm.nb	Cell Cycle, Cellular responses to external stimuli, Gene expression (Transcription), Intracellular signaling by second messengers, p53 Signaling Pathway, Transcriptional Regulation by p53	NM_007669.4:1670
Apoe-mRNA	1.69	0.154	1.39	1.99	3.22	2.61	3.97	3.5e-12	5.12e-09	lm.nb	Metabolism, Metabolism of proteins, Signaling by GPCR, Transport of small molecules, Vesicle-mediated transport	NM_001305844.1:100
Mrc1-mRNA	1.31	0.126	1.07	1.56	2.49	2.1	2.95	1.11e-11	1.22e-08	lm.nb	Class I MHC mediated antigen processing & presentation	NM_008625.2:3316
Rad51-mRNA	-1.64	0.159	-1.96	-1.33	0.32	0.258	0.398	1.58e-11	1.39e-08	lm.nb	DNA Repair, Mus musculus biological processes	NM_011234.4:195
Cd38-mRNA	1.51	0.151	1.21	1.8	2.84	2.31	3.49	3.54e-11	2.59e-08	lm.nb	Metabolism	NM_007646.4:1490
Cdc20-mRNA	-2.16	0.226	-2.6	-1.72	0.224	0.165	0.304	9.37e-11	5.88e-08	lm.nb	Cell Cycle, Class I MHC mediated antigen processing & presentation, Metabolism of proteins, Signaling by Rho GTPases	NM_023223.2:185
Anln-mRNA	-1.99	0.211	-2.41	-1.58	0.251	0.189	0.334	1.16e-10	6.24e-08	lm.nb		NM_028390.3:1605
Zmat3-mRNA	1.77	0.187	1.4	2.13	3.4	2.64	4.38	1.28e-10	6.24e-08	lm.nb	p53 Signaling Pathway	NM_009517.2:6085
Adgre1-mRNA	1.16	0.124	0.913	1.4	2.23	1.88	2.64	1.77e-10	7.76e-08	lm.nb	Signaling by GPCR	NM_010130.1:995
Pik3cg-mRNA	1.03	0.115	0.803	1.25	2.04	1.74	2.38	4.19e-10	1.67e-07	lm.nb	Hemostasis, Metabolism, Signaling by GPCR	NM_001146200.1:3414
PCNA-mRNA	-0.85	0.096	-1.04	-0.662	0.555	0.487	0.632	5.39e-10	1.97e-07	loglinear	Cell Cycle, DNA Repair, Gene expression (Transcription), Metabolism of proteins, Transcriptional Regulation by p53	NM_011045.2:590
F2rl1-mRNA	-2.4	0.278	-2.94	-1.85	0.19	0.13	0.277	9.97e-10	3.37e-07	lm.nb	Signaling by GPCR	NM_007974.4:205
Chek1-mRNA	-1.46	0.172	-1.79	-1.12	0.364	0.288	0.46	1.38e-09	4.32e-07	lm.nb	Cell Cycle, DNA Repair, Gene expression (Transcription), p53 Signaling Pathway, Signaling by Receptor Tyrosine Kinases	NM_007691.5:1220
Birc5-mRNA	-1.76	0.212	-2.18	-1.35	0.295	0.221	0.394	2.17e-09	6.36e-07	lm.nb	Cell Cycle, Metabolism of proteins, Signaling by Rho GTPases	NM_001012273.1:3188
Fcgrt-mRNA	1.03	0.126	0.787	1.28	2.05	1.73	2.43	2.95e-09	8.09e-07	lm.nb		NM_010189.3:750
Mdm2-mRNA	1.39	0.17	1.06	1.73	2.63	2.08	3.31	3.16e-09	8.15e-07	lm.nb	Cell Cycle, Cellular responses to external stimuli, Gene expression (Transcription), Intracellular signaling by second messengers, Metabolism of proteins, p53 Signaling Pathway, Transcriptional Regulation by p53	NM_010786.3:515
Cdkn1c-mRNA	-2.54	0.315	-3.16	-1.92	0.172	0.112	0.263	4.15e-09	1.01e-06	lm.nb	Cell Cycle	NM_009876.3:1240
Glul-mRNA	1.08	0.135	0.816	1.34	2.11	1.76	2.54	4.7e-09	1.09e-06	lm.nb	Metabolism	NM_008131.3:2145
Eno1-mRNA	-0.939	0.118	-1.17	-0.708	0.521	0.444	0.612	5.73e-09	1.26e-06	lm.nb		NM_023119.2:47
Ube2c-mRNA	-1.74	0.22	-2.17	-1.31	0.299	0.222	0.404	6.48e-09	1.36e-06	lm.nb	Cell Cycle, Cellular responses to external stimuli, Metabolism of proteins	NM_026785.2:529
Blm-mRNA	-1.35	0.173	-1.69	-1.01	0.392	0.31	0.495	7.85e-09	1.57e-06	lm.nb	Cell Cycle, DNA Repair, Gene expression (Transcription), Metabolism of proteins, Mus musculus biological processes	NM_001042527.2:264
Mki67-mRNA	-1.4	0.18	-1.76	-1.05	0.378	0.296	0.483	8.41e-09	1.61e-06	lm.nb		NM_001081117.2:4330
Bcat1-mRNA	-1.36	0.175	-1.7	-1.02	0.389	0.307	0.494	8.84e-09	1.62e-06	lm.nb		NM_001024468.3:430
Csf1r-mRNA	0.851	0.111	0.633	1.07	1.8	1.55	2.1	1.22e-08	2.12e-06	loglinear	Signaling by Interleukins	NM_001037859.1:3655
Tnfaip6-mRNA	-1.02	0.134	-1.28	-0.76	0.492	0.41	0.59	1.28e-08	2.12e-06	loglinear	Neutrophil degranulation	NM_009398.2:50
Dab2-mRNA	0.884	0.116	0.657	1.11	1.85	1.58	2.16	1.3e-08	2.12e-06	lm.nb	Vesicle-mediated transport	NM_023118.5:335
Brca1-mRNA	-1.64	0.215	-2.06	-1.22	0.321	0.24	0.43	1.39e-08	2.18e-06	lm.nb	Cell Cycle, DNA Repair, Gene expression (Transcription), Metabolism of proteins, Mus musculus biological processes	NM_009764.3:3158
Ube2t-mRNA	-1.52	0.203	-1.92	-1.12	0.349	0.265	0.46	2.04e-08	3.08e-06	lm.nb	DNA Repair, Metabolism of proteins	NM_001278115.1:635
Brca2-mRNA	-1.31	0.176	-1.66	-0.966	0.403	0.317	0.512	2.23e-08	3.26e-06	lm.nb	DNA Repair, Mus musculus biological processes	NM_009765.3:1684
Msh6-mRNA	-1	0.139	-1.27	-0.731	0.499	0.413	0.602	3.81e-08	5.4e-06	lm.nb	DNA Repair	NM_010830.1:4050
Fcgr2b-mRNA	1.07	0.148	0.781	1.36	2.1	1.72	2.57	3.97e-08	5.46e-06	lm.nb	Neutrophil degranulation	NM_001077189.1:1225
Ldha-mRNA	-0.873	0.121	-1.11	-0.636	0.546	0.463	0.644	4.17e-08	5.55e-06	lm.nb	Metabolism	NM_010699.2:1354
Cd68-mRNA	0.76	0.108	0.547	0.972	1.69	1.46	1.96	7.3e-08	9.43e-06	lm.nb	Neutrophil degranulation	NM_009853.1:559
Kif2c-mRNA	-2.19	0.316	-2.81	-1.57	0.219	0.142	0.336	8.72e-08	1.09e-05	lm.nb	Cell Cycle, Hemostasis, MHC class II antigen presentation, Signaling by Rho GTPases, Vesicle-mediated transport	NM_134471.4:525
Met-mRNA	-0.9	0.13	-1.16	-0.645	0.536	0.449	0.639	9.15e-08	1.12e-05	lm.nb	Developmental Biology, Intracellular signaling by second messengers, MAPK family signaling cascades, Signaling by Receptor Tyrosine Kinases	NM_008591.2:1280
Sesn2-mRNA	1.05	0.153	0.748	1.35	2.07	1.68	2.54	1.13e-07	1.32e-05	lm.nb	Gene expression (Transcription), p53 Signaling Pathway, Transcriptional Regulation by p53	NM_144907.1:1416
Slc7a5-mRNA	-1.44	0.211	-1.86	-1.03	0.368	0.276	0.49	1.14e-07	1.32e-05	lm.nb	Hemostasis, Metabolism, Transport of small molecules	NM_011404.3:2867
Tslp-mRNA	2.02	0.296	1.44	2.59	4.04	2.71	6.04	1.23e-07	1.38e-05	lm.nb	Signaling by Interleukins	NM_021367.1:638
Thbd-mRNA	0.866	0.127	0.617	1.12	1.82	1.53	2.17	1.25e-07	1.38e-05	lm.nb	Hemostasis	NM_009378.3:2845
H2afx-mRNA	-0.884	0.13	-1.14	-0.628	0.542	0.454	0.647	1.37e-07	1.47e-05	lm.nb	Mus musculus biological processes	NM_010436.2:980
Ezh2-mRNA	-0.796	0.118	-1.03	-0.564	0.576	0.491	0.676	1.56e-07	1.62e-05	lm.nb	Cellular responses to external stimuli, Gene expression (Transcription), Intracellular signaling by second messengers	NM_007971.2:1551
Casp3-mRNA	-0.699	0.104	-0.903	-0.495	0.616	0.535	0.709	1.6e-07	1.62e-05	lm.nb	p53 Signaling Pathway, Programmed Cell Death, Signaling by Interleukins, Signaling by Receptor Tyrosine Kinases	NM_009810.3:565
Cenpf-mRNA	-1.46	0.217	-1.88	-1.03	0.365	0.272	0.489	1.63e-07	1.62e-05	lm.nb	Cell Cycle, Signaling by Rho GTPases	NM_001081363.2:9262
Tlr8-mRNA	0.784	0.117	0.554	1.01	1.72	1.47	2.02	1.76e-07	1.72e-05	lm.nb	Toll-Like Receptors Cascades	NM_133212.2:110
Tyms-mRNA	-1.46	0.221	-1.9	-1.03	0.363	0.269	0.491	2.26e-07	2.16e-05	lm.nb	Metabolism	NM_021288.3:2449
Nfatc2-mRNA	0.976	0.148	0.686	1.27	1.97	1.61	2.41	2.35e-07	2.18e-05	lm.nb		NM_001136073.2:5160
Prc1-mRNA	-1.33	0.202	-1.72	-0.933	0.398	0.303	0.524	2.38e-07	2.18e-05	lm.nb		NM_145150.3:988
Syk-mRNA	0.823	0.125	0.577	1.07	1.77	1.49	2.1	2.48e-07	2.22e-05	lm.nb	DAP12 interactions, Fc epsilon receptor (FCERI) signaling, Hemostasis, Signaling by Interleukins, Signaling by the B Cell Receptor (BCR)	NM_001198977.1:2064
Fosl1-mRNA	-1.04	0.159	-1.35	-0.729	0.486	0.392	0.603	2.56e-07	2.25e-05	lm.nb		NM_010235.2:351
Twf1-mRNA	0.446	0.0681	0.312	0.579	1.36	1.24	1.49	2.61e-07	2.25e-05	loglinear		NM_008971.4:1368
Fanca-mRNA	-1.63	0.251	-2.12	-1.14	0.323	0.23	0.455	3.03e-07	2.56e-05	lm.nb	DNA Repair	NM_016925.3:208
Eif4ebp1-mRNA	-0.498	0.0767	-0.648	-0.347	0.708	0.638	0.786	3.1e-07	2.57e-05	loglinear	Metabolism of proteins, mTOR signalling	NM_007918.3:554
Axl-mRNA	-0.645	0.1	-0.841	-0.449	0.639	0.558	0.732	3.4e-07	2.77e-05	loglinear	Signaling by Receptor Tyrosine Kinases	NM_009465.3:3820
Tlr7-mRNA	0.797	0.124	0.554	1.04	1.74	1.47	2.06	3.63e-07	2.9e-05	lm.nb	Toll-Like Receptors Cascades	NM_133211.4:515
Brip1-mRNA	-1.3	0.207	-1.7	-0.891	0.407	0.307	0.539	5.79e-07	4.54e-05	lm.nb	Cell Cycle, DNA Repair, Gene expression (Transcription)	NM_178309.2:410
Nfam1-mRNA	0.841	0.136	0.575	1.11	1.79	1.49	2.16	7.09e-07	5.46e-05	lm.nb	Neutrophil degranulation	NM_028728.2:390
C1qb-mRNA	0.666	0.108	0.454	0.878	1.59	1.37	1.84	7.87e-07	5.96e-05	loglinear	Complement cascade	NM_009777.2:865
Ccl25-mRNA	-1.2	0.196	-1.59	-0.816	0.435	0.333	0.568	8.74e-07	6.51e-05	lm.nb	Signaling by GPCR	NM_009138.3:626
Mgmt-mRNA	0.905	0.148	0.614	1.2	1.87	1.53	2.29	9.35e-07	6.85e-05	lm.nb		NM_008598.2:320
Dnmt1-mRNA	-0.691	0.114	-0.915	-0.467	0.619	0.53	0.723	1.06e-06	7.66e-05	loglinear	Gene expression (Transcription), Mus musculus biological processes	NM_010066.3:2380
Cd80-mRNA	0.89	0.149	0.598	1.18	1.85	1.51	2.27	1.29e-06	9.16e-05	lm.nb	Costimulation by the CD28 family, Intracellular signaling by second messengers	NM_009855.2:210
Ulbp1-mRNA	-0.884	0.149	-1.17	-0.592	0.542	0.443	0.663	1.43e-06	0.0001	lm.nb		NM_029975.2:595
Fcgr3-mRNA	0.728	0.125	0.483	0.974	1.66	1.4	1.96	2.1e-06	0.000142	lm.nb	Neutrophil degranulation	NM_010188.5:1175
Tnfsf18-mRNA	2.14	0.368	1.42	2.86	4.4	2.67	7.25	2.12e-06	0.000142	lm.nb	TNFR2 non-canonical NF-kB pathway	NM_183391.3:1445
Pgpep1-mRNA	0.765	0.132	0.507	1.02	1.7	1.42	2.03	2.13e-06	0.000142	lm.nb		NM_023217.4:1128
Ccl8-mRNA	1.45	0.251	0.961	1.94	2.74	1.95	3.85	2.19e-06	0.000144	lm.nb		NM_021443.2:150
Cdk1-mRNA	-1.69	0.294	-2.27	-1.12	0.309	0.207	0.461	2.42e-06	0.000154	lm.nb	Cell Cycle, Gene expression (Transcription), MAPK family signaling cascades, Metabolism of proteins, p53 Signaling Pathway, Transcriptional Regulation by p53	NM_007659.3:2538
Tgfbr2-mRNA	0.474	0.0823	0.313	0.636	1.39	1.24	1.55	2.43e-06	0.000154	loglinear	Signaling by TGF-beta family members	NM_009371.3:786
Exo1-mRNA	-1.6	0.278	-2.15	-1.06	0.33	0.226	0.481	2.45e-06	0.000154	lm.nb	Cell Cycle, DNA Repair, Gene expression (Transcription)	NM_012012.4:2214
Ccne1-mRNA	-0.974	0.171	-1.31	-0.64	0.509	0.404	0.642	2.81e-06	0.000174	lm.nb	Cell Cycle, Cellular responses to external stimuli, Gene expression (Transcription), p53 Signaling Pathway, Transcriptional Regulation by p53	NM_007633.2:885
Rrm2-mRNA	-0.899	0.158	-1.21	-0.589	0.536	0.433	0.665	3e-06	0.000183	lm.nb	p53 Signaling Pathway	NM_009104.2:1325
Hells-mRNA	-0.797	0.142	-1.07	-0.519	0.576	0.475	0.698	3.6e-06	0.000217	lm.nb		NM_008234.3:974
Bax-mRNA	0.696	0.124	0.453	0.939	1.62	1.37	1.92	3.73e-06	0.00022	lm.nb	Gene expression (Transcription), p53 Signaling Pathway, Programmed Cell Death, Transcriptional Regulation by p53	NM_007527.3:735
Gpr160-mRNA	1.37	0.245	0.893	1.85	2.59	1.86	3.61	3.76e-06	0.00022	lm.nb		NM_001134386.1:930
Fpr1-mRNA	2.63	0.471	1.71	3.55	6.2	3.27	11.8	3.93e-06	0.000227	lm.nb	Neutrophil degranulation, Signaling by GPCR	NM_013521.2:750
Elob-mRNA	-0.579	0.104	-0.783	-0.376	0.669	0.581	0.771	4.08e-06	0.000233	loglinear	Cellular responses to external stimuli, Class I MHC mediated antigen processing & presentation, Gene expression (Transcription), Metabolism of proteins, Transcriptional Regulation by p53	NM_026305.2:135
Cep55-mRNA	-1.23	0.222	-1.67	-0.798	0.425	0.314	0.575	4.43e-06	0.000249	lm.nb		NM_028760.1:1870
BTG2-mRNA	0.672	0.122	0.433	0.911	1.59	1.35	1.88	5.01e-06	0.000279	lm.nb	Gene expression (Transcription), Transcriptional Regulation by p53	NM_007570.2:50
Msh2-mRNA	-0.674	0.123	-0.915	-0.434	0.627	0.53	0.74	5.2e-06	0.000285	loglinear	DNA Repair	NM_008628.2:2680
Hmga1-mRNA	-0.689	0.127	-0.939	-0.44	0.62	0.522	0.737	6.37e-06	0.000346	loglinear		NM_001166545.1:707
Pirb-mRNA	1.03	0.191	0.657	1.4	2.04	1.58	2.65	6.66e-06	0.000357	lm.nb		NM_011095.2:2040
Melk-mRNA	-1.4	0.262	-1.91	-0.889	0.379	0.265	0.54	7.69e-06	0.000407	lm.nb		NM_010790.2:1253
Cd1d1-mRNA	-0.718	0.135	-0.983	-0.453	0.608	0.506	0.731	8.94e-06	0.000468	lm.nb		NM_007639.3:1340
Nbn-mRNA	-0.398	0.0752	-0.545	-0.25	0.759	0.685	0.841	9.45e-06	0.000488	loglinear	Cell Cycle, Cellular responses to external stimuli, DNA Repair, Gene expression (Transcription)	NM_013752.3:1315
Tgfbr1-mRNA	-0.521	0.099	-0.715	-0.327	0.697	0.609	0.797	1e-05	0.000512	loglinear	Metabolism of proteins, Signaling by TGF-beta family members	NM_009370.2:4425
P2ry13-mRNA	0.797	0.152	0.499	1.09	1.74	1.41	2.13	1.05e-05	0.000531	lm.nb	Signaling by GPCR	NM_028808.3:475
Pold1-mRNA	-0.817	0.157	-1.12	-0.51	0.568	0.459	0.702	1.16e-05	0.000578	lm.nb	Cell Cycle, DNA Repair	NM_011131.3:2215
Tpm1-mRNA	-0.585	0.113	-0.808	-0.363	0.667	0.571	0.778	1.36e-05	0.000665	lm.nb		NM_024427.4:1163
Pik3cd-mRNA	0.681	0.132	0.422	0.94	1.6	1.34	1.92	1.36e-05	0.000665	lm.nb		XM_003945690.1:4648
Myc-mRNA	-0.843	0.164	-1.16	-0.522	0.558	0.446	0.696	1.41e-05	0.000679	lm.nb	Gene expression (Transcription), Metabolism of proteins	NM_001177354.1:1859
Map3k8-mRNA	0.756	0.148	0.466	1.05	1.69	1.38	2.06	1.57e-05	0.00075	lm.nb	Costimulation by the CD28 family, Signaling by Interleukins, Toll-Like Receptors Cascades	NM_007746.2:1710
Cdc25c-mRNA	-1.7	0.34	-2.37	-1.04	0.307	0.193	0.487	2.08e-05	0.000984	lm.nb	Cell Cycle, Gene expression (Transcription), Signaling by Rho GTPases, Transcriptional Regulation by p53	NM_009860.2:42
Plod2-mRNA	-0.811	0.162	-1.13	-0.493	0.57	0.457	0.711	2.15e-05	0.001	lm.nb	Extracellular matrix organization	NM_001142916.1:2925
Oas2-mRNA	1.13	0.228	0.679	1.57	2.18	1.6	2.97	2.56e-05	0.00118	lm.nb		NM_145227.3:1148
Inhba-mRNA	-0.648	0.132	-0.907	-0.389	0.638	0.533	0.764	2.81e-05	0.00129	lm.nb	Metabolism of proteins, Signaling by TGF-beta family members	NM_008380.2:2285
Gpsm3-mRNA	0.591	0.122	0.352	0.829	1.51	1.28	1.78	3.28e-05	0.00149	lm.nb	Signaling by GPCR	NM_134116.5:978
Prkca-mRNA	-0.592	0.122	-0.832	-0.352	0.664	0.562	0.784	3.47e-05	0.00155	lm.nb	Cell Cycle, Developmental Biology, Extracellular matrix organization, Hemostasis, Intracellular signaling by second messengers, Metabolism, Signaling by GPCR, Signaling by Receptor Tyrosine Kinases, Signaling by WNT	NM_011101.3:6965
Trp53-mRNA	-0.605	0.125	-0.851	-0.359	0.657	0.554	0.779	3.53e-05	0.00157	lm.nb	Cell Cycle, Cellular responses to external stimuli, DNA Repair, Gene expression (Transcription), Metabolism of proteins, p53 Signaling Pathway, Transcriptional Regulation by p53	NM_011640.1:1835
Col11a1-mRNA	-1.75	0.364	-2.46	-1.04	0.297	0.181	0.487	3.68e-05	0.00162	lm.nb	Extracellular matrix organization, Signaling by Receptor Tyrosine Kinases	NM_007729.2:5805
Lamc2-mRNA	-1.5	0.313	-2.12	-0.89	0.353	0.231	0.54	3.73e-05	0.00162	lm.nb	Cell-Cell communication, Extracellular matrix organization, Signaling by Receptor Tyrosine Kinases	NM_008485.3:4160
Angpt1-mRNA	-0.854	0.179	-1.2	-0.504	0.553	0.434	0.705	4.04e-05	0.00174	lm.nb	Hemostasis, MAPK family signaling cascades	NM_009640.3:1949
Bnip3-mRNA	-1.48	0.309	-2.08	-0.871	0.359	0.236	0.547	4.08e-05	0.00174	lm.nb		NM_009760.4:1108
H2-Q2-mRNA	1.77	0.373	1.04	2.5	3.42	2.06	5.67	4.35e-05	0.00184	lm.nb	Class I MHC mediated antigen processing & presentation, Immunoregulatory interactions between a Lymphoid and a non-Lymphoid cell, Neutrophil degranulation	NM_010392.2:472
Eomes-mRNA	1.54	0.326	0.904	2.18	2.92	1.87	4.54	4.62e-05	0.00193	lm.nb		NM_010136.2:2665
Il16-mRNA	0.947	0.201	0.553	1.34	1.93	1.47	2.53	4.96e-05	0.00206	lm.nb	Signaling by Interleukins	NM_010551.3:3105
Ripk2-mRNA	-0.712	0.152	-1.01	-0.414	0.611	0.497	0.751	5.25e-05	0.00216	loglinear	Metabolism of proteins, Signaling by Interleukins, Signaling by Receptor Tyrosine Kinases, TCR signaling, Toll-Like Receptors Cascades	NM_138952.3:830
Csf3r-mRNA	0.948	0.204	0.549	1.35	1.93	1.46	2.54	5.76e-05	0.00234	lm.nb		NM_001252651.1:1294
Slc2a1-mRNA	-1.05	0.226	-1.49	-0.605	0.484	0.356	0.657	6.06e-05	0.00244	lm.nb	Metabolism, Transport of small molecules	NM_011400.3:2075
Pdk1-mRNA	-0.838	0.181	-1.19	-0.482	0.56	0.437	0.716	6.34e-05	0.00253	lm.nb	Metabolism	NM_172665.5:2330
Jun-mRNA	-0.486	0.105	-0.692	-0.279	0.714	0.619	0.824	6.49e-05	0.00257	lm.nb	Cellular responses to external stimuli, Fc epsilon receptor (FCERI) signaling, Signaling by Interleukins, Toll-Like Receptors Cascades	NM_010591.2:2212
Itgav-mRNA	-0.435	0.0946	-0.62	-0.25	0.74	0.65	0.841	6.79e-05	0.00264	loglinear	Class I MHC mediated antigen processing & presentation, Developmental Biology, Extracellular matrix organization, Neutrophil degranulation, Signaling by Receptor Tyrosine Kinases	NM_008402.3:2835
Cxcl11-mRNA	-1.81	0.394	-2.58	-1.04	0.285	0.167	0.487	6.8e-05	0.00264	lm.nb		NM_019494.1:345
Cxcl10-mRNA	-1.6	0.349	-2.28	-0.916	0.33	0.205	0.53	7.01e-05	0.0027	lm.nb	Signaling by GPCR	NM_021274.1:115
Hes1-mRNA	-0.923	0.202	-1.32	-0.527	0.527	0.401	0.694	7.47e-05	0.00285	lm.nb		NM_008235.2:1041
Csf1-mRNA	-0.565	0.126	-0.812	-0.319	0.676	0.57	0.802	8.93e-05	0.00338	lm.nb	Metabolism of proteins, Signaling by Interleukins	NM_001113529.1:1027
Col4a5-mRNA	0.701	0.156	0.395	1.01	1.63	1.32	2.01	9.14e-05	0.00342	loglinear	Developmental Biology, Extracellular matrix organization, Signaling by Receptor Tyrosine Kinases	NM_001163155.1:1640
Pik3ca-mRNA	-0.456	0.102	-0.655	-0.257	0.729	0.635	0.837	9.2e-05	0.00342	loglinear	Costimulation by the CD28 family, DAP12 interactions, Developmental Biology, Fc epsilon receptor (FCERI) signaling, Hemostasis, Intracellular signaling by second messengers, Metabolism, Signaling by GPCR, Signaling by Interleukins, Signaling by Receptor Tyrosine Kinases, TCR signaling	NM_008839.2:3810
Cd48-mRNA	0.555	0.124	0.312	0.799	1.47	1.24	1.74	9.57e-05	0.00353	lm.nb	Hemostasis	NM_007649.4:370
Tnfrsf25-mRNA	1.25	0.279	0.699	1.79	2.37	1.62	3.46	9.84e-05	0.0036	lm.nb	TNFR2 non-canonical NF-kB pathway	NM_033042.3:685
P4ha1-mRNA	-0.741	0.166	-1.07	-0.416	0.598	0.477	0.75	9.92e-05	0.0036	lm.nb	Extracellular matrix organization	NM_011030.1:1675
Pik3r1-mRNA	0.514	0.115	0.288	0.74	1.43	1.22	1.67	0.000102	0.00369	loglinear	Costimulation by the CD28 family, DAP12 interactions, Developmental Biology, Fc epsilon receptor (FCERI) signaling, Hemostasis, Intracellular signaling by second messengers, Metabolism, Signaling by GPCR, Signaling by Interleukins, Signaling by Receptor Tyrosine Kinases, Signaling by the B Cell Receptor (BCR), TCR signaling	NM_001077495.1:5725
Fzd8-mRNA	-0.926	0.209	-1.34	-0.517	0.526	0.396	0.699	0.000107	0.00383	lm.nb	Signaling by WNT	NM_008058.2:3024
Jak3-mRNA	0.852	0.192	0.475	1.23	1.81	1.39	2.34	0.000109	0.00383	lm.nb	Hemostasis, MAPK family signaling cascades, Signaling by GPCR, Signaling by Interleukins	NM_010589.6:360
Entpd1-mRNA	0.731	0.165	0.408	1.05	1.66	1.33	2.08	0.000109	0.00383	lm.nb	Metabolism	NM_009848.3:2062
Zeb2-mRNA	0.525	0.12	0.291	0.76	1.44	1.22	1.69	0.000122	0.00422	lm.nb		NM_015753.4:8125
Cd36-mRNA	-1.86	0.423	-2.68	-1.03	0.276	0.156	0.491	0.000122	0.00422	lm.nb	Class I MHC mediated antigen processing & presentation, Hemostasis, Neutrophil degranulation, Toll-Like Receptors Cascades, Vesicle-mediated transport	NM_007643.3:1520
Rb1-mRNA	0.72	0.164	0.398	1.04	1.65	1.32	2.06	0.000125	0.0043	lm.nb	Cell Cycle, Cellular responses to external stimuli	NM_009029.2:2958
Cdh2-mRNA	-0.628	0.144	-0.91	-0.346	0.647	0.532	0.787	0.000133	0.00454	lm.nb	Cell-Cell communication, Developmental Biology, Metabolism of proteins	NM_007664.5:1240
Ms4a4a-mRNA	0.893	0.206	0.49	1.3	1.86	1.4	2.46	0.000141	0.00478	lm.nb		XM_003086124.1:252
Fcer1a-mRNA	1.87	0.433	1.02	2.71	3.64	2.02	6.56	0.000152	0.00511	lm.nb	Fc epsilon receptor (FCERI) signaling	NM_010184.1:114
Cdc25a-mRNA	-0.529	0.124	-0.772	-0.287	0.693	0.586	0.819	0.000164	0.00545	loglinear	Cell Cycle, Metabolism of proteins	NM_007658.3:855
Fcgr1-mRNA	0.53	0.124	0.287	0.773	1.44	1.22	1.71	0.00017	0.00562	lm.nb	Class I MHC mediated antigen processing & presentation	NM_010186.5:185
Nras-mRNA	-0.367	0.0873	-0.538	-0.195	0.776	0.689	0.873	0.00021	0.0069	loglinear	C-type lectin receptors (CLRs), DAP12 interactions, Developmental Biology, Fc epsilon receptor (FCERI) signaling, Hemostasis, MAPK family signaling cascades, Neutrophil degranulation, Signaling by GPCR, Signaling by Receptor Tyrosine Kinases, Signaling by the B Cell Receptor (BCR)	NM_010937.2:3665
Lif-mRNA	1.05	0.253	0.557	1.55	2.07	1.47	2.93	0.000233	0.00758	lm.nb	Signaling by Interleukins	NM_008501.2:3435
Fap-mRNA	-1.06	0.258	-1.57	-0.557	0.479	0.337	0.68	0.000265	0.00853	lm.nb		NM_007986.2:2452
Ero1l-mRNA	-0.98	0.238	-1.45	-0.513	0.507	0.367	0.701	0.000266	0.00853	lm.nb	Cellular responses to external stimuli, Metabolism of proteins	NM_015774.3:3870
Vegfc-mRNA	-0.689	0.168	-1.02	-0.359	0.62	0.493	0.78	0.000282	0.00897	lm.nb	Hemostasis, Signaling by Receptor Tyrosine Kinases	NM_009506.2:1525
Smad5-mRNA	-0.422	0.104	-0.625	-0.219	0.746	0.648	0.859	0.000296	0.00936	lm.nb	Signaling by TGF-beta family members	NM_008541.2:2630
Tnfsf12-mRNA	0.516	0.127	0.268	0.765	1.43	1.2	1.7	0.000301	0.00946	lm.nb	TNFR2 non-canonical NF-kB pathway	NM_011614.3:1215
Tnfsf13-mRNA	0.635	0.157	0.328	0.942	1.55	1.26	1.92	0.000313	0.00976	loglinear	TNFR2 non-canonical NF-kB pathway	NM_023517.2:177
Prdm1-mRNA	0.714	0.177	0.368	1.06	1.64	1.29	2.08	0.000324	0.01	loglinear		NM_007548.3:1440
Irf8-mRNA	0.64	0.159	0.329	0.952	1.56	1.26	1.93	0.000339	0.0104	lm.nb		NM_008320.3:2274
Cd200r1-mRNA	0.749	0.187	0.382	1.12	1.68	1.3	2.17	0.000367	0.0112	lm.nb	Immunoregulatory interactions between a Lymphoid and a non-Lymphoid cell	NM_021325.3:229
Cxcl12-mRNA	-0.899	0.225	-1.34	-0.458	0.536	0.395	0.728	0.00037	0.0112	lm.nb	Developmental Biology, Signaling by GPCR	NM_013655.4:2076
Irf4-mRNA	1.03	0.259	0.523	1.54	2.04	1.44	2.9	0.000387	0.0116	lm.nb		NM_013674.1:1878
Wdr76-mRNA	-0.657	0.169	-0.988	-0.326	0.634	0.504	0.798	0.000492	0.0147	lm.nb		NM_030234.2:1294
Sfrp4-mRNA	-1.34	0.345	-2.02	-0.664	0.395	0.247	0.631	0.000504	0.015	lm.nb		NM_016687.3:1330
Il6ra-mRNA	0.418	0.108	0.207	0.629	1.34	1.15	1.55	0.000507	0.015	loglinear	MAPK family signaling cascades, Signaling by Interleukins	NM_010559.2:2825
Tnfrsf1a-mRNA	0.32	0.0829	0.157	0.482	1.25	1.12	1.4	0.000539	0.0158	loglinear	Death Receptor Signalling, TNFR2 non-canonical NF-kB pathway	NM_011609.2:615
Uba7-mRNA	0.508	0.132	0.25	0.767	1.42	1.19	1.7	0.000551	0.016	lm.nb	Class I MHC mediated antigen processing & presentation, DNA Repair, Interferon Signaling	NM_023738.4:751
Id4-mRNA	1.38	0.362	0.671	2.09	2.61	1.59	4.26	0.000613	0.0177	lm.nb		NM_031166.2:875
Tgfb1-mRNA	0.343	0.0912	0.164	0.522	1.27	1.12	1.44	0.000708	0.0203	loglinear	Extracellular matrix organization, Gene expression (Transcription), Hemostasis, Mus musculus biological processes, Signaling by TGF-beta family members	NM_011577.1:1470
Cd300a-mRNA	0.827	0.221	0.393	1.26	1.77	1.31	2.4	0.000754	0.0215	lm.nb	Immunoregulatory interactions between a Lymphoid and a non-Lymphoid cell, Neutrophil degranulation	NM_170758.3:1136
Cx3cl1-mRNA	-0.964	0.259	-1.47	-0.457	0.513	0.361	0.728	0.000775	0.022	lm.nb	Signaling by GPCR	NM_009142.3:125
Fas-mRNA	0.537	0.144	0.254	0.82	1.45	1.19	1.77	0.000788	0.0222	lm.nb	Death Receptor Signalling, p53 Signaling Pathway, Programmed Cell Death	NM_007987.2:95
Ikzf1-mRNA	0.545	0.147	0.257	0.833	1.46	1.2	1.78	0.000807	0.0226	lm.nb		NM_009578.2:1716
Slc1a5-mRNA	-0.656	0.178	-1	-0.307	0.635	0.498	0.808	0.000868	0.0241	lm.nb	Transport of small molecules	NM_009201.2:2185
Serpinh1-mRNA	-0.565	0.154	-0.866	-0.264	0.676	0.549	0.833	0.000888	0.0245	lm.nb	Extracellular matrix organization	NM_009825.2:1845
Cxcl1-mRNA	-1.79	0.488	-2.75	-0.833	0.289	0.149	0.561	0.00091	0.025	lm.nb	Neutrophil degranulation, Signaling by GPCR	NM_008176.1:560
Nfkb1-mRNA	-0.367	0.101	-0.564	-0.17	0.775	0.676	0.889	0.000947	0.0258	loglinear	C-type lectin receptors (CLRs), Fc epsilon receptor (FCERI) signaling, Neutrophil degranulation, Signaling by Interleukins, Signaling by Receptor Tyrosine Kinases, Signaling by the B Cell Receptor (BCR), TCR signaling, Toll-Like Receptors Cascades	NM_008689.2:3469
Vsir-mRNA	0.412	0.114	0.189	0.634	1.33	1.14	1.55	0.00103	0.0278	loglinear		NM_001159572.1:1322
Gzma-mRNA	-1.16	0.319	-1.78	-0.53	0.449	0.291	0.692	0.00103	0.0278	lm.nb		NM_010370.2:680
Stc1-mRNA	-1.18	0.329	-1.82	-0.533	0.442	0.283	0.691	0.00115	0.0307	lm.nb		NM_009285.3:2085
Shc2-mRNA	0.896	0.253	0.399	1.39	1.86	1.32	2.63	0.00131	0.0348	lm.nb	MAPK family signaling cascades, Signaling by Receptor Tyrosine Kinases	NM_001024539.1:2716
Hdac11-mRNA	0.897	0.255	0.399	1.4	1.86	1.32	2.63	0.00134	0.0354	lm.nb		NM_144919.2:2125
Hdac5-mRNA	0.485	0.138	0.215	0.755	1.4	1.16	1.69	0.00135	0.0356	lm.nb		NM_010412.3:2165
Cdk6-mRNA	-0.43	0.123	-0.671	-0.188	0.742	0.628	0.878	0.0015	0.0391	lm.nb	Cell Cycle, Cellular responses to external stimuli, Gene expression (Transcription), p53 Signaling Pathway	NM_009873.2:1542
PIDD1-mRNA	0.609	0.175	0.266	0.952	1.53	1.2	1.93	0.00152	0.0394	lm.nb	Gene expression (Transcription), p53 Signaling Pathway, Transcriptional Regulation by p53	NM_022654.1:1250
Itga1-mRNA	-0.897	0.258	-1.4	-0.391	0.537	0.378	0.762	0.00153	0.0396	lm.nb	Extracellular matrix organization	NM_001033228.3:5610
Cpa3-mRNA	1.42	0.41	0.617	2.22	2.67	1.53	4.67	0.00157	0.0403	lm.nb	Metabolism of proteins	NM_007753.2:101
Ccl7-mRNA	0.543	0.157	0.235	0.851	1.46	1.18	1.8	0.0016	0.041	lm.nb		NM_013654.3:141
Sfrp1-mRNA	1.89	0.546	0.815	2.96	3.7	1.76	7.76	0.00163	0.0413	lm.nb		NM_013834.2:2505
Psmb5-mRNA	-0.294	0.0864	-0.463	-0.125	0.816	0.725	0.917	0.00186	0.0469	loglinear	C-type lectin receptors (CLRs), Cell Cycle, Cellular responses to external stimuli, Class I MHC mediated antigen processing & presentation, Fc epsilon receptor (FCERI) signaling, Gene expression (Transcription), Intracellular signaling by second messengers, MAPK family signaling cascades, Metabolism, Metabolism of proteins, Signaling by Hedgehog, Signaling by Interleukins, Signaling by the B Cell…	NM_011186.1:537
Stat5-mRNA	0.645	0.19	0.272	1.02	1.56	1.21	2.03	0.00193	0.0484	lm.nb	Mus musculus biological processes, Signaling by Interleukins, Signaling by Receptor Tyrosine Kinases	NM_011488.2:1545
Nid2-mRNA	-0.664	0.197	-1.05	-0.279	0.631	0.483	0.824	0.00199	0.0497	lm.nb	Extracellular matrix organization	NM_008695.2:1165
Pttg1-mRNA	0.353	0.105	0.147	0.559	1.28	1.11	1.47	0.00206	0.0512	loglinear	Cell Cycle	NM_001131054.1:288
Hk1-mRNA	0.53	0.158	0.221	0.84	1.44	1.17	1.79	0.0021	0.0517	loglinear		NM_001146100.1:3676
Pias4-mRNA	0.544	0.164	0.223	0.865	1.46	1.17	1.82	0.00229	0.0563	lm.nb	Cell Cycle, DNA Repair, Metabolism, Metabolism of proteins	NM_021501.4:125
Tnfrsf11b-mRNA	-1.12	0.337	-1.78	-0.457	0.461	0.291	0.728	0.00233	0.057	lm.nb	TNFR2 non-canonical NF-kB pathway	NM_008764.3:35
Atm-mRNA	-0.755	0.228	-1.2	-0.308	0.592	0.434	0.808	0.00239	0.058	lm.nb	Cell Cycle, Cellular responses to external stimuli, DNA Repair, Gene expression (Transcription), Mus musculus biological processes, p53 Signaling Pathway, Transcriptional Regulation by p53	NM_007499.1:7840
Itpk1-mRNA	0.483	0.146	0.196	0.769	1.4	1.15	1.7	0.00242	0.0584	lm.nb	Hemostasis, Metabolism	NM_172584.3:935
Loxl2-mRNA	-0.561	0.17	-0.894	-0.227	0.678	0.538	0.854	0.00246	0.0591	lm.nb	Extracellular matrix organization	NM_033325.2:3700
H2-K1-mRNA	-0.538	0.165	-0.86	-0.215	0.689	0.551	0.861	0.00264	0.0631	lm.nb	Class I MHC mediated antigen processing & presentation, Immunoregulatory interactions between a Lymphoid and a non-Lymphoid cell, Neutrophil degranulation	NM_001001892.2:37
Flnb-mRNA	-0.419	0.129	-0.672	-0.166	0.748	0.627	0.891	0.00279	0.0663	lm.nb		NM_134080.1:8415
Prr5-mRNA	-0.6	0.186	-0.964	-0.237	0.66	0.513	0.849	0.00288	0.068	lm.nb	Costimulation by the CD28 family, Gene expression (Transcription), Intracellular signaling by second messengers, Signaling by Receptor Tyrosine Kinases	NM_146061.4:770
Gpc4-mRNA	-0.503	0.156	-0.808	-0.197	0.706	0.571	0.872	0.00296	0.0697	lm.nb	Metabolism, Signaling by GPCR	NM_008150.2:1676
Epm2aip1-mRNA	-0.396	0.123	-0.636	-0.155	0.76	0.643	0.898	0.00299	0.0699	lm.nb		NM_175266.4:3112
Rpl7a-mRNA	-0.328	0.102	-0.528	-0.128	0.797	0.694	0.915	0.00302	0.0703	lm.nb		NM_013721.3:91
Cd69-mRNA	-1.03	0.322	-1.67	-0.403	0.488	0.315	0.756	0.00307	0.071	lm.nb		NM_001033122.3:91
Sirpa-mRNA	0.381	0.12	0.147	0.616	1.3	1.11	1.53	0.00325	0.0748	lm.nb	Cell-Cell communication, DAP12 interactions, Hemostasis, Neutrophil degranulation	NM_007547.2:1880
E2f1-mRNA	-0.409	0.128	-0.66	-0.157	0.753	0.633	0.897	0.00328	0.075	lm.nb	Cell Cycle	NM_007891.4:926
Gmip-mRNA	0.362	0.114	0.139	0.585	1.29	1.1	1.5	0.00334	0.0759	loglinear	Signaling by Rho GTPases	NM_198101.1:3220
Isg15-mRNA	-0.782	0.247	-1.27	-0.298	0.582	0.416	0.814	0.00346	0.0782	lm.nb	DNA Repair, Interferon Signaling	NM_015783.3:389
Nfkb2-mRNA	0.589	0.191	0.215	0.963	1.5	1.16	1.95	0.00422	0.095	lm.nb	C-type lectin receptors (CLRs), Signaling by Interleukins, TNFR2 non-canonical NF-kB pathway, Toll-Like Receptors Cascades	NM_019408.3:3025
Trem2-mRNA	0.472	0.155	0.169	0.776	1.39	1.12	1.71	0.00461	0.103	lm.nb	DAP12 interactions, Developmental Biology, Immunoregulatory interactions between a Lymphoid and a non-Lymphoid cell	NM_031254.2:646
Pdgfrb-mRNA	-0.754	0.247	-1.24	-0.269	0.593	0.424	0.83	0.00466	0.104	lm.nb	Intracellular signaling by second messengers, MAPK family signaling cascades, Signaling by Receptor Tyrosine Kinases	NM_001146268.1:1435
Mb21d1-mRNA	-0.552	0.181	-0.908	-0.197	0.682	0.533	0.872	0.00471	0.105	lm.nb		NM_173386.4:1068
Il18bp-mRNA	0.675	0.222	0.24	1.11	1.6	1.18	2.16	0.00475	0.105	lm.nb	Signaling by Interleukins	NM_010531.1:188
Aldoc-mRNA	-1.12	0.372	-1.84	-0.387	0.462	0.279	0.765	0.00528	0.116	lm.nb	Metabolism, Neutrophil degranulation	NM_009657.3:1545
Cd14-mRNA	0.529	0.177	0.182	0.875	1.44	1.13	1.83	0.00542	0.118	lm.nb	Neutrophil degranulation, Programmed Cell Death, Toll-Like Receptors Cascades	NM_009841.3:235
Ripk1-mRNA	0.286	0.0961	0.0976	0.474	1.22	1.07	1.39	0.00563	0.122	loglinear	Death Receptor Signalling, Metabolism of proteins, Programmed Cell Death, Toll-Like Receptors Cascades, Transport of small molecules	NM_009068.3:1246
Irf2-mRNA	0.318	0.107	0.108	0.527	1.25	1.08	1.44	0.00565	0.122	loglinear	Hemostasis	NM_008391.4:1900
Sbno2-mRNA	0.449	0.151	0.152	0.745	1.36	1.11	1.68	0.00576	0.124	lm.nb		NM_183426.1:2047
CDK4-mRNA	-0.42	0.142	-0.699	-0.141	0.747	0.616	0.907	0.00595	0.127	lm.nb	Cell Cycle, Cellular responses to external stimuli, Gene expression (Transcription), Mus musculus biological processes, p53 Signaling Pathway	NM_009870.3:494
Cmtm6-mRNA	0.372	0.126	0.125	0.619	1.29	1.09	1.54	0.00601	0.128	lm.nb	Neutrophil degranulation	NM_026036.3:1075
Foxo3-mRNA	0.272	0.0926	0.0907	0.454	1.21	1.06	1.37	0.00617	0.131	loglinear	Developmental Biology, Intracellular signaling by second messengers, MAPK family signaling cascades	NM_019740.2:2221
Icam2-mRNA	-0.665	0.226	-1.11	-0.221	0.631	0.464	0.858	0.00621	0.131	lm.nb	C-type lectin receptors (CLRs), Extracellular matrix organization, Immunoregulatory interactions between a Lymphoid and a non-Lymphoid cell	NM_010494.1:375
Pten-mRNA	0.391	0.134	0.129	0.654	1.31	1.09	1.57	0.00641	0.135	loglinear	Intracellular signaling by second messengers, Metabolism, Metabolism of proteins, p53 Signaling Pathway, TCR signaling	NM_008960.2:7029
Ptger4-mRNA	0.415	0.143	0.135	0.694	1.33	1.1	1.62	0.00665	0.139	lm.nb		NM_001136079.1:2605
Nfkbia-mRNA	-0.45	0.155	-0.754	-0.146	0.732	0.593	0.903	0.00672	0.14	lm.nb	C-type lectin receptors (CLRs), Fc epsilon receptor (FCERI) signaling, Metabolism of proteins, Signaling by Interleukins, Signaling by Receptor Tyrosine Kinases, Signaling by the B Cell Receptor (BCR), TCR signaling, Toll-Like Receptors Cascades	NM_010907.2:1366
Bcl2-mRNA	-0.496	0.171	-0.833	-0.16	0.709	0.562	0.895	0.00687	0.142	lm.nb	p53 Signaling Pathway, Programmed Cell Death	NM_009741.3:314
Rbl2-mRNA	0.75	0.26	0.241	1.26	1.68	1.18	2.39	0.00698	0.144	lm.nb	Cell Cycle	NM_011250.4:1054
Adam12-mRNA	-0.534	0.185	-0.897	-0.171	0.691	0.537	0.888	0.00715	0.147	lm.nb	Extracellular matrix organization	NM_007400.2:785
FOS-mRNA	-0.747	0.26	-1.26	-0.237	0.596	0.419	0.848	0.00729	0.149	lm.nb	Cellular responses to external stimuli, Fc epsilon receptor (FCERI) signaling, Signaling by Interleukins, Toll-Like Receptors Cascades	NM_010234.2:1330
Irf7-mRNA	0.853	0.298	0.27	1.44	1.81	1.21	2.71	0.00737	0.15	lm.nb	Hemostasis, Toll-Like Receptors Cascades	NM_016850.2:705
C1qa-mRNA	0.374	0.13	0.118	0.629	1.3	1.09	1.55	0.00747	0.151	lm.nb	Complement cascade	NM_007572.2:566
Gzmb-mRNA	-1.01	0.353	-1.7	-0.317	0.497	0.307	0.803	0.00755	0.152	lm.nb	Programmed Cell Death	NM_013542.2:1020
Pdgfb-mRNA	-0.419	0.147	-0.706	-0.131	0.748	0.613	0.913	0.00766	0.154	lm.nb	Extracellular matrix organization, Hemostasis, Intracellular signaling by second messengers, MAPK family signaling cascades, Signaling by Receptor Tyrosine Kinases	NM_011057.3:2325
Ccl24-mRNA	1.66	0.584	0.512	2.8	3.15	1.43	6.96	0.00795	0.159	lm.nb		NM_019577.4:335
Pck2-mRNA	-0.322	0.114	-0.547	-0.0983	0.8	0.685	0.934	0.0083	0.165	loglinear	Metabolism	NM_028994.2:2210
Col5a1-mRNA	-0.606	0.217	-1.03	-0.18	0.657	0.489	0.883	0.009	0.178	lm.nb	Developmental Biology, Extracellular matrix organization, Signaling by Receptor Tyrosine Kinases	NM_015734.2:6145
Il11ra1-mRNA	-0.693	0.251	-1.19	-0.201	0.619	0.44	0.87	0.00965	0.19	lm.nb	Signaling by Interleukins	NM_010549.3:19
Mlh1-mRNA	-0.383	0.14	-0.657	-0.11	0.767	0.634	0.927	0.00998	0.196	lm.nb	DNA Repair, Mus musculus biological processes	NM_026810.2:2390
Tnfrsf9-mRNA	-1.29	0.472	-2.22	-0.369	0.408	0.215	0.774	0.01	0.196	lm.nb		NM_001077508.1:1590
Ms4a2-mRNA	1.62	0.594	0.46	2.79	3.08	1.38	6.9	0.0102	0.199	lm.nb		NM_001276330.1:104
Ccr5-mRNA	0.447	0.166	0.123	0.772	1.36	1.09	1.71	0.0111	0.215	lm.nb	Signaling by GPCR	NM_009917.5:1340
Kdr-mRNA	-0.477	0.178	-0.825	-0.129	0.719	0.565	0.915	0.0116	0.223	lm.nb	Developmental Biology, Extracellular matrix organization, Signaling by Receptor Tyrosine Kinases	NM_010612.2:995
Csf2rb-mRNA	0.543	0.203	0.146	0.941	1.46	1.11	1.92	0.0117	0.225	lm.nb	Hemostasis, MAPK family signaling cascades, Signaling by GPCR, Signaling by Interleukins	NM_007780.4:4185
Ccnd1-mRNA	-0.363	0.136	-0.629	-0.0966	0.778	0.647	0.935	0.0119	0.226	lm.nb	Cell Cycle, Gene expression (Transcription), p53 Signaling Pathway	NM_007631.1:2000
Clec4e-mRNA	-1.27	0.477	-2.21	-0.34	0.413	0.216	0.79	0.0119	0.226	lm.nb		NM_019948.2:685
Mfge8-mRNA	-0.407	0.153	-0.708	-0.106	0.754	0.612	0.929	0.0125	0.236	lm.nb	Metabolism of proteins	NM_008594.2:1360
Myd88-mRNA	0.689	0.26	0.179	1.2	1.61	1.13	2.3	0.0126	0.238	lm.nb	Intracellular signaling by second messengers, Signaling by Interleukins, Signaling by Receptor Tyrosine Kinases, Toll-Like Receptors Cascades	NM_010851.2:1595
Psmb8-mRNA	-0.442	0.168	-0.771	-0.113	0.736	0.586	0.925	0.0132	0.247	lm.nb	C-type lectin receptors (CLRs), Cell Cycle, Cellular responses to external stimuli, Class I MHC mediated antigen processing & presentation, Fc epsilon receptor (FCERI) signaling, Gene expression (Transcription), Intracellular signaling by second messengers, MAPK family signaling cascades, Metabolism, Metabolism of proteins, Signaling by Hedgehog, Signaling by Interleukins, Signaling by the B Cell…	NM_010724.2:362
Cxcl13-mRNA	2.04	0.776	0.517	3.56	4.11	1.43	11.8	0.0133	0.248	lm.nb	Signaling by GPCR	NM_018866.2:551
Cdkn2a-mRNA	-0.63	0.243	-1.11	-0.153	0.646	0.464	0.899	0.0145	0.268	lm.nb	p53 Signaling Pathway	NM_001040654.1:566
Fgfr1-mRNA	-0.591	0.228	-1.04	-0.144	0.664	0.487	0.905	0.0145	0.268	lm.nb	Developmental Biology, Intracellular signaling by second messengers, MAPK family signaling cascades, Signaling by Receptor Tyrosine Kinases	NM_010206.2:4549
Snai1-mRNA	-0.453	0.176	-0.798	-0.109	0.73	0.575	0.927	0.0147	0.272	lm.nb		NM_011427.2:910
Aldoa-mRNA	-0.546	0.212	-0.961	-0.131	0.685	0.514	0.913	0.0149	0.274	lm.nb		NM_001177307.1:1346
Ccl3-mRNA	0.902	0.352	0.212	1.59	1.87	1.16	3.02	0.0154	0.283	lm.nb		NM_011337.1:60
Cmklr1-mRNA	0.336	0.132	0.0775	0.594	1.26	1.06	1.51	0.016	0.292	loglinear	Signaling by GPCR	NM_008153.3:438
Tnf-mRNA	-0.782	0.308	-1.39	-0.179	0.582	0.383	0.884	0.0163	0.296	lm.nb	Death Receptor Signalling, Mus musculus biological processes, TNFR2 non-canonical NF-kB pathway	NM_013693.2:514
C5ar1-mRNA	0.41	0.162	0.0914	0.728	1.33	1.07	1.66	0.017	0.306	lm.nb	Complement cascade, Neutrophil degranulation, Signaling by GPCR	NM_007577.3:595
Bmp2-mRNA	0.745	0.295	0.166	1.32	1.68	1.12	2.5	0.0171	0.306	lm.nb	Extracellular matrix organization, Signaling by TGF-beta family members	NM_007553.2:2097
Cd84-mRNA	0.385	0.153	0.0855	0.684	1.31	1.06	1.61	0.0171	0.306	lm.nb	Hemostasis	NM_013489.2:915
Itgb3-mRNA	-0.449	0.179	-0.799	-0.0988	0.733	0.575	0.934	0.0174	0.311	lm.nb	Developmental Biology, Extracellular matrix organization, Hemostasis, MAPK family signaling cascades, Signaling by Receptor Tyrosine Kinases	NM_016780.2:2595
Gimap4-mRNA	-0.605	0.241	-1.08	-0.132	0.658	0.474	0.913	0.0176	0.314	lm.nb		NM_001243199.1:806
Pkm-mRNA	-0.245	0.0983	-0.437	-0.0523	0.844	0.738	0.964	0.0183	0.323	loglinear	Metabolism, Neutrophil degranulation	NM_001253883.1:144
Ifngr1-mRNA	0.283	0.114	0.0594	0.506	1.22	1.04	1.42	0.0187	0.331	lm.nb	Interferon Signaling	NM_010511.2:984
Ikbkb-mRNA	0.34	0.139	0.068	0.611	1.27	1.05	1.53	0.0201	0.353	lm.nb	C-type lectin receptors (CLRs), Death Receptor Signalling, Fc epsilon receptor (FCERI) signaling, Signaling by Interleukins, Signaling by Receptor Tyrosine Kinases, Signaling by the B Cell Receptor (BCR), TCR signaling, Toll-Like Receptors Cascades	NM_010546.2:3357
Clec5a-mRNA	-0.402	0.165	-0.726	-0.0783	0.757	0.604	0.947	0.0209	0.366	lm.nb	DAP12 interactions, Neutrophil degranulation	NM_001038604.1:435
Egfr-mRNA	-0.572	0.238	-1.04	-0.106	0.673	0.487	0.929	0.0222	0.385	lm.nb	Developmental Biology, Intracellular signaling by second messengers, MAPK family signaling cascades, Signaling by GPCR, Signaling by NOTCH, Signaling by Receptor Tyrosine Kinases, Vesicle-mediated transport	NM_207655.2:5460
Wnt5a-mRNA	-0.471	0.195	-0.854	-0.0874	0.722	0.553	0.941	0.0222	0.385	lm.nb	Signaling by WNT, Vesicle-mediated transport	NM_009524.2:3020
Tpsab1-mRNA	1.23	0.512	0.228	2.23	2.35	1.17	4.7	0.0223	0.385	lm.nb		NM_031187.4:663
Tmem173-mRNA	0.278	0.116	0.0514	0.505	1.21	1.04	1.42	0.0223	0.385	lm.nb	Neutrophil degranulation	NM_028261.1:1792
S100a9-mRNA	-1.47	0.615	-2.68	-0.268	0.36	0.156	0.83	0.0228	0.391	lm.nb	Neutrophil degranulation, Toll-Like Receptors Cascades	NM_009114.2:112
Parp4-mRNA	0.503	0.211	0.0897	0.916	1.42	1.06	1.89	0.0234	0.399	lm.nb	Metabolism	NM_001145978.2:1348
Tlr1-mRNA	0.401	0.169	0.0701	0.732	1.32	1.05	1.66	0.0239	0.407	lm.nb	Toll-Like Receptors Cascades	NM_030682.1:805
Tnfrsf11a-mRNA	0.301	0.127	0.052	0.55	1.23	1.04	1.46	0.0242	0.411	lm.nb	TNFR2 non-canonical NF-kB pathway	NM_009399.3:705
Lyz1-mRNA	0.32	0.136	0.0546	0.586	1.25	1.04	1.5	0.0246	0.415	lm.nb	Neutrophil degranulation	NM_013590.3:1060
Ly6c1-mRNA	0.51	0.216	0.0865	0.934	1.42	1.06	1.91	0.0247	0.417	lm.nb		NM_010741.3:51
Itga6-mRNA	0.37	0.157	0.0618	0.678	1.29	1.04	1.6	0.0252	0.421	lm.nb		NM_008397.4:3960
Cd163-mRNA	1	0.427	0.167	1.84	2	1.12	3.58	0.0252	0.421	lm.nb	Vesicle-mediated transport	NM_053094.2:3225
Runx3-mRNA	-0.568	0.244	-1.05	-0.0895	0.675	0.484	0.94	0.0267	0.444	lm.nb		NM_019732.2:3074
E2f3-mRNA	-0.383	0.166	-0.708	-0.0586	0.767	0.612	0.96	0.0275	0.453	lm.nb	Cell Cycle	NM_010093.3:1975
Glud1-mRNA	0.252	0.109	0.0385	0.465	1.19	1.03	1.38	0.0275	0.453	loglinear	Metabolism	NM_008133.4:2775
Bc12a1a-mRNA	-0.406	0.176	-0.75	-0.0618	0.755	0.594	0.958	0.0276	0.453	lm.nb		NM_009742.3:175
C2-mRNA	0.533	0.231	0.081	0.986	1.45	1.06	1.98	0.0277	0.453	lm.nb	Complement cascade	NM_013484.2:2359
Cxcl9-mRNA	-0.979	0.425	-1.81	-0.146	0.507	0.285	0.903	0.0281	0.457	lm.nb	Signaling by GPCR	NM_008599.2:40
Gls-mRNA	0.401	0.174	0.0598	0.743	1.32	1.04	1.67	0.0281	0.457	lm.nb	Gene expression (Transcription), Metabolism, Transcriptional Regulation by p53	NM_001081081.2:2510
Notch2-mRNA	0.294	0.131	0.037	0.551	1.23	1.03	1.46	0.0323	0.523	lm.nb		NM_010928.1:5110
Tnfsf13b-mRNA	-0.515	0.231	-0.968	-0.0628	0.7	0.511	0.957	0.033	0.533	lm.nb	TNFR2 non-canonical NF-kB pathway	NM_033622.1:225
Bnip3l-mRNA	-0.261	0.117	-0.49	-0.0315	0.835	0.712	0.978	0.0332	0.534	lm.nb	Gene expression (Transcription), Transcriptional Regulation by p53	NM_009761.3:1738
Brd3-mRNA	-0.312	0.14	-0.587	-0.0371	0.805	0.666	0.975	0.0335	0.537	loglinear		NM_001113573.1:2690
Cd7-mRNA	-0.68	0.306	-1.28	-0.0806	0.624	0.412	0.946	0.0336	0.537	lm.nb		NM_009854.1:234
Itgam-mRNA	0.235	0.106	0.0268	0.444	1.18	1.02	1.36	0.0345	0.549	lm.nb	Extracellular matrix organization, Hemostasis, Neutrophil degranulation, Toll-Like Receptors Cascades	NM_001082960.1:3025
Rela-mRNA	0.267	0.121	0.03	0.505	1.2	1.02	1.42	0.0348	0.552	loglinear	C-type lectin receptors (CLRs), Fc epsilon receptor (FCERI) signaling, Signaling by Interleukins, Signaling by Receptor Tyrosine Kinases, Signaling by the B Cell Receptor (BCR), TCR signaling, Toll-Like Receptors Cascades	NM_009045.4:2283
Cd276-mRNA	-0.431	0.196	-0.815	-0.0481	0.742	0.569	0.967	0.0349	0.552	lm.nb		NM_133983.4:1278
Hck-mRNA	0.301	0.137	0.0324	0.569	1.23	1.02	1.48	0.0357	0.561	lm.nb	Signaling by Interleukins	NM_010407.3:1874
Tap1-mRNA	-0.425	0.194	-0.806	-0.0443	0.745	0.572	0.97	0.0363	0.57	lm.nb		NM_001161730.1:1865
Cd4-mRNA	0.866	0.397	0.0872	1.64	1.82	1.06	3.13	0.037	0.579	lm.nb	Costimulation by the CD28 family, Signaling by Interleukins, TCR signaling, Vesicle-mediated transport	NM_013488.2:950
Pf4-mRNA	0.416	0.192	0.04	0.792	1.33	1.03	1.73	0.0379	0.59	lm.nb	Hemostasis, Signaling by GPCR	NM_019932.4:148
Irf3-mRNA	0.221	0.102	0.0206	0.421	1.17	1.01	1.34	0.0384	0.597	loglinear	Hemostasis, Interferon Signaling, Toll-Like Receptors Cascades	NM_016849.4:526
Stat2-mRNA	0.35	0.163	0.0308	0.669	1.27	1.02	1.59	0.0395	0.611	lm.nb	Interferon Signaling, Signaling by Interleukins	NM_019963.1:362
S100a8-mRNA	-1.28	0.597	-2.45	-0.112	0.411	0.183	0.926	0.0397	0.612	lm.nb	Neutrophil degranulation, Toll-Like Receptors Cascades	NM_013650.2:227
Egr1-mRNA	-0.354	0.165	-0.678	-0.0303	0.782	0.625	0.979	0.04	0.614	lm.nb		NM_007913.5:2202
Pik3r5-mRNA	0.429	0.201	0.0354	0.822	1.35	1.02	1.77	0.0407	0.622	lm.nb	Hemostasis, Metabolism, Signaling by GPCR	NM_177320.2:3342
Akt1-mRNA	-0.192	0.0902	-0.369	-0.0153	0.875	0.774	0.989	0.0412	0.629	loglinear	Cell Cycle, Costimulation by the CD28 family, Developmental Biology, Gene expression (Transcription), Hemostasis, Intracellular signaling by second messengers, Metabolism, mTOR signalling, Signaling by GPCR, Signaling by Receptor Tyrosine Kinases, Signaling by WNT, Transcriptional Regulation by p53, Vesicle-mediated transport	NM_009652.3:326
Cd86-mRNA	0.27	0.127	0.0201	0.52	1.21	1.01	1.43	0.0423	0.64	lm.nb	Costimulation by the CD28 family, Intracellular signaling by second messengers	NM_019388.3:708
Itgal-mRNA	-0.578	0.273	-1.11	-0.0429	0.67	0.462	0.971	0.0424	0.64	lm.nb		NM_008400.2:950
Icam1-mRNA	-0.429	0.203	-0.826	-0.0316	0.743	0.564	0.978	0.0425	0.64	lm.nb	Extracellular matrix organization, Immunoregulatory interactions between a Lymphoid and a non-Lymphoid cell	NM_010493.2:2195
Itgb8-mRNA	-0.695	0.328	-1.34	-0.051	0.618	0.395	0.965	0.0426	0.64	lm.nb	Extracellular matrix organization	NM_177290.3:2428
Lgals9-mRNA	0.25	0.119	0.0159	0.484	1.19	1.01	1.4	0.0446	0.669	lm.nb		NM_010708.1:355
Batf3-mRNA	0.587	0.281	0.036	1.14	1.5	1.03	2.2	0.0451	0.673	lm.nb		NM_030060.2:345
Arg1-mRNA	-1.59	0.762	-3.08	-0.0969	0.332	0.118	0.935	0.0452	0.673	lm.nb	Metabolism, Neutrophil degranulation	NM_007482.3:1020
Psmb9-mRNA	-0.374	0.179	-0.726	-0.0225	0.772	0.605	0.985	0.0454	0.673	lm.nb	C-type lectin receptors (CLRs), Cell Cycle, Cellular responses to external stimuli, Class I MHC mediated antigen processing & presentation, Fc epsilon receptor (FCERI) signaling, Gene expression (Transcription), Intracellular signaling by second messengers, MAPK family signaling cascades, Metabolism, Metabolism of proteins, Signaling by Hedgehog, Signaling by Interleukins, Signaling by the B Cell…	NM_013585.2:285
Ccl27a-mRNA	-0.394	0.192	-0.77	-0.0169	0.761	0.586	0.988	0.0491	0.727	lm.nb	Signaling by GPCR	NM_001048179.1:265
Bcl6b-mRNA	-0.448	0.22	-0.878	-0.018	0.733	0.544	0.988	0.0497	0.733	lm.nb		NM_007528.2:2360
Cdh5-mRNA	-0.55	0.271	-1.08	-0.0186	0.683	0.473	0.987	0.0511	0.751	lm.nb	Cell-Cell communication, Signaling by Receptor Tyrosine Kinases	NM_009868.4:1300
Col6a3-mRNA	-0.478	0.236	-0.941	-0.0149	0.718	0.521	0.99	0.0518	0.758	lm.nb		XM_897036.2:3235
Pik3r2-mRNA	-0.211	0.106	-0.418	-0.00373	0.864	0.749	0.997	0.0549	0.801	lm.nb	Costimulation by the CD28 family, DAP12 interactions, Developmental Biology, Fc epsilon receptor (FCERI) signaling, Hemostasis, Intracellular signaling by second messengers, Metabolism, Signaling by GPCR, Signaling by Interleukins, Signaling by Receptor Tyrosine Kinases, Signaling by Rho GTPases, TCR signaling	NM_008841.2:230
Rad50-mRNA	-0.219	0.11	-0.435	-0.00364	0.859	0.74	0.997	0.0551	0.802	loglinear	Cell Cycle, Cellular responses to external stimuli, DNA Repair, Gene expression (Transcription)	NM_009012.2:4165
Pvr-mRNA	-0.287	0.145	-0.572	-0.00233	0.82	0.673	0.998	0.0571	0.827	lm.nb	Cell-Cell communication, Immunoregulatory interactions between a Lymphoid and a non-Lymphoid cell	NM_027514.2:962
B2m-mRNA	-0.224	0.113	-0.445	-0.00167	0.856	0.734	0.999	0.0573	0.827	lm.nb	Class I MHC mediated antigen processing & presentation, DAP12 interactions, Immunoregulatory interactions between a Lymphoid and a non-Lymphoid cell, Neutrophil degranulation	NM_009735.3:177
Prkx-mRNA	0.213	0.109	-7.94e-05	0.426	1.16	1	1.34	0.0591	0.852	loglinear		NM_016979.1:665
Cdh11-mRNA	0.487	0.249	-0.000631	0.975	1.4	1	1.97	0.0593	0.852	lm.nb	Cell-Cell communication	NM_009866.5:4075
Pecam1-mRNA	-0.359	0.185	-0.722	0.00323	0.78	0.606	1	0.0612	0.876	lm.nb		NM_008816.2:1100
4930578C19Rik-mRNA	0.55	0.284	-0.00623	1.11	1.46	0.996	2.15	0.0618	0.881	lm.nb		NM_175228.4:1385
Gbp3-mRNA	-0.47	0.243	-0.946	0.00605	0.722	0.519	1	0.0621	0.884	lm.nb		NM_018734.3:1894
Tnfrsf10b-mRNA	0.37	0.192	-0.00575	0.746	1.29	0.996	1.68	0.0628	0.889	lm.nb	Death Receptor Signalling, Hemostasis, Programmed Cell Death	NM_020275.3:1625
Klrd1-mRNA	-0.677	0.351	-1.37	0.0109	0.625	0.388	1.01	0.0629	0.889	lm.nb	DAP12 interactions	NM_010654.2:434
Map3k7-mRNA	-0.154	0.0803	-0.311	0.00373	0.899	0.806	1	0.0649	0.914	loglinear	C-type lectin receptors (CLRs), Death Receptor Signalling, Fc epsilon receptor (FCERI) signaling, Metabolism of proteins, Signaling by Interleukins, Signaling by WNT, TCR signaling, Toll-Like Receptors Cascades	NM_172688.2:2405
CRADD-mRNA	0.244	0.128	-0.00643	0.494	1.18	0.996	1.41	0.0655	0.919	lm.nb	Gene expression (Transcription), Transcriptional Regulation by p53	NM_009950.2:178
Adora2a-mRNA	-0.406	0.214	-0.824	0.0129	0.755	0.565	1.01	0.0668	0.935	lm.nb	Metabolism of proteins, Signaling by GPCR	NM_009630.2:2306
Srp54a-mRNA	-0.317	0.168	-0.646	0.0125	0.803	0.639	1.01	0.0687	0.956	lm.nb	Metabolism of proteins	NM_011899.4:3278
Mre11a-mRNA	-0.373	0.198	-0.761	0.0148	0.772	0.59	1.01	0.0688	0.956	lm.nb	Cell Cycle, Cellular responses to external stimuli, DNA Repair, Gene expression (Transcription)	NM_018736.2:2376
Dll4-mRNA	-0.533	0.285	-1.09	0.0253	0.691	0.47	1.02	0.0708	0.981	lm.nb	Signaling by NOTCH	NM_019454.3:2640
Axin1-mRNA	0.163	0.0871	-0.00796	0.333	1.12	0.994	1.26	0.0712	0.983	loglinear	Metabolism of proteins, Signaling by WNT	NM_001159598.1:2450
Irf5-mRNA	0.207	0.111	-0.0107	0.426	1.15	0.993	1.34	0.0718	0.986	loglinear		NM_001252382.1:2085
Spp1-mRNA	-0.428	0.23	-0.878	0.0221	0.743	0.544	1.02	0.0718	0.986	lm.nb	Extracellular matrix organization, Metabolism of proteins, Signaling by Receptor Tyrosine Kinases	NM_009263.3:420
Ticam1-mRNA	0.27	0.145	-0.0141	0.553	1.21	0.99	1.47	0.0721	0.986	loglinear	Programmed Cell Death, Toll-Like Receptors Cascades	NM_174989.4:2159
Parp9-mRNA	0.425	0.229	-0.0239	0.873	1.34	0.984	1.83	0.073	0.996	lm.nb	Metabolism	NM_030253.2:2725
Lilra5-mRNA	0.465	0.252	-0.0297	0.959	1.38	0.98	1.94	0.075	1	lm.nb	Neutrophil degranulation	NM_001081239.2:994
Ifi203-mRNA	0.299	0.162	-0.0191	0.617	1.23	0.987	1.53	0.0751	1	lm.nb		NM_001045481.1:2716
Cd79b-mRNA	0.555	0.303	-0.0384	1.15	1.47	0.974	2.22	0.0764	1	lm.nb	Signaling by the B Cell Receptor (BCR)	NM_008339.2:330
Wnt5b-mRNA	-0.492	0.269	-1.02	0.0354	0.711	0.493	1.02	0.0771	1	lm.nb	Signaling by WNT	NM_009525.3:1464
Ctnnb1-mRNA	-0.156	0.0861	-0.325	0.0125	0.897	0.798	1.01	0.0792	1	loglinear	Cell-Cell communication, Developmental Biology, Gene expression (Transcription), Programmed Cell Death, Signaling by Receptor Tyrosine Kinases, Signaling by Rho GTPases, Signaling by WNT	NM_007614.3:2700
Twist2-mRNA	0.495	0.273	-0.0404	1.03	1.41	0.972	2.04	0.0796	1	lm.nb		NM_007855.2:1102
Tigit-mRNA	0.745	0.413	-0.0655	1.55	1.68	0.956	2.94	0.0814	1	lm.nb		NM_001146325.1:730
Map3k5-mRNA	0.203	0.113	-0.0184	0.425	1.15	0.987	1.34	0.082	1	loglinear	Cellular responses to external stimuli	NM_008580.4:4565
Xcl1-mRNA	-0.607	0.338	-1.27	0.0552	0.656	0.415	1.04	0.0821	1	lm.nb	Signaling by GPCR	NM_008510.1:103
Nt5e-mRNA	-0.608	0.341	-1.28	0.0598	0.656	0.413	1.04	0.0842	1	lm.nb	Metabolism	NM_011851.4:1925
Gimap6-mRNA	-0.255	0.143	-0.535	0.0253	0.838	0.69	1.02	0.0844	1	lm.nb		NM_153175.3:922
Havcr2-mRNA	-0.348	0.196	-0.731	0.0355	0.786	0.602	1.02	0.0851	1	lm.nb		NM_134250.2:134
Marco-mRNA	-1.37	0.772	-2.89	0.141	0.386	0.135	1.1	0.0852	1	lm.nb	Vesicle-mediated transport	NM_010766.2:350
Nfkbie-mRNA	-0.344	0.197	-0.729	0.042	0.788	0.603	1.03	0.0906	1	lm.nb	Signaling by the B Cell Receptor (BCR)	NM_008690.3:1748
Ccl22-mRNA	0.549	0.316	-0.0692	1.17	1.46	0.953	2.25	0.0917	1	lm.nb		NM_009137.2:1096
Ly9-mRNA	0.291	0.168	-0.0378	0.62	1.22	0.974	1.54	0.0927	1	lm.nb		NM_008534.2:1190
Il34-mRNA	-0.224	0.131	-0.48	0.0323	0.856	0.717	1.02	0.0967	1	lm.nb	Signaling by Interleukins	NM_001135100.2:695
Mmp9-mRNA	-0.514	0.301	-1.1	0.0765	0.701	0.465	1.05	0.0981	1	lm.nb	Developmental Biology, Extracellular matrix organization, Neutrophil degranulation, Signaling by Receptor Tyrosine Kinases	NM_013599.2:1570
H2-Eb1-mRNA	-0.511	0.3	-1.1	0.0763	0.702	0.467	1.05	0.0981	1	lm.nb	Costimulation by the CD28 family, MHC class II antigen presentation, TCR signaling	NM_010382.2:935
Tnfsf8-mRNA	-0.537	0.316	-1.16	0.081	0.689	0.449	1.06	0.0985	1	lm.nb	TNFR2 non-canonical NF-kB pathway	NM_009403.3:704
Hk2-mRNA	-0.707	0.418	-1.53	0.113	0.613	0.347	1.08	0.101	1	lm.nb	Metabolism	NM_013820.3:4404
Spry4-mRNA	-0.455	0.271	-0.987	0.0766	0.729	0.504	1.05	0.103	1	lm.nb		NM_011898.2:585
Mill2-mRNA	0.442	0.264	-0.0748	0.959	1.36	0.949	1.94	0.104	1	lm.nb	Immunoregulatory interactions between a Lymphoid and a non-Lymphoid cell	NM_153760.2:22
Cd274-mRNA	-0.546	0.328	-1.19	0.0971	0.685	0.439	1.07	0.106	1	lm.nb	Costimulation by the CD28 family	NM_021893.2:515
Sfxn1-mRNA	-0.187	0.113	-0.409	0.0348	0.878	0.753	1.02	0.108	1	loglinear		NM_027324.5:142
Dtx4-mRNA	-0.206	0.127	-0.455	0.0422	0.867	0.729	1.03	0.114	1	lm.nb	Signaling by NOTCH	NM_172442.3:3615
Tnks-mRNA	-0.168	0.104	-0.372	0.0353	0.89	0.773	1.02	0.115	1	loglinear	Intracellular signaling by second messengers, Metabolism of proteins, Signaling by WNT	NM_175091.3:6175
Jak1-mRNA	0.141	0.0879	-0.0311	0.314	1.1	0.979	1.24	0.118	1	loglinear	Hemostasis, Interferon Signaling, MAPK family signaling cascades, Signaling by GPCR, Signaling by Interleukins	NM_146145.2:4080
Gm5150-mRNA	-0.371	0.232	-0.825	0.0826	0.773	0.564	1.06	0.119	1	lm.nb		NM_001081687.1:366
Ikbkg-mRNA	-0.175	0.109	-0.39	0.039	0.886	0.763	1.03	0.119	1	loglinear	C-type lectin receptors (CLRs), Death Receptor Signalling, Fc epsilon receptor (FCERI) signaling, Metabolism of proteins, Signaling by Interleukins, Signaling by the B Cell Receptor (BCR), TCR signaling, Toll-Like Receptors Cascades	NM_001161423.1:1642
Cd3d-mRNA	-0.599	0.375	-1.33	0.136	0.66	0.397	1.1	0.12	1	lm.nb	Costimulation by the CD28 family, Immunoregulatory interactions between a Lymphoid and a non-Lymphoid cell, TCR signaling, Vesicle-mediated transport	NM_013487.3:48
Cx3cr1-mRNA	0.289	0.182	-0.0665	0.645	1.22	0.955	1.56	0.121	1	lm.nb	Signaling by GPCR	NM_009987.3:2696
Tlr9-mRNA	0.314	0.198	-0.0737	0.701	1.24	0.95	1.63	0.123	1	lm.nb	Signaling by Receptor Tyrosine Kinases, Toll-Like Receptors Cascades	NM_031178.2:1801
Olfml2b-mRNA	-0.273	0.172	-0.61	0.0646	0.828	0.655	1.05	0.123	1	lm.nb		NM_177068.4:810
Gbp2-mRNA	-0.479	0.304	-1.07	0.116	0.717	0.475	1.08	0.124	1	lm.nb		NM_010260.1:1996
Il10-mRNA	0.625	0.396	-0.152	1.4	1.54	0.9	2.64	0.125	1	lm.nb	Signaling by Interleukins	NM_010548.1:985
Il1r2-mRNA	-0.51	0.323	-1.14	0.124	0.702	0.453	1.09	0.125	1	lm.nb	Signaling by Interleukins	NM_010555.4:458
TP53BP2-mRNA	0.253	0.161	-0.0629	0.568	1.19	0.957	1.48	0.127	1	lm.nb	Gene expression (Transcription), Transcriptional Regulation by p53	NM_173378.2:2328
Ifit2-mRNA	0.365	0.234	-0.0942	0.824	1.29	0.937	1.77	0.129	1	lm.nb		NM_008332.2:230
Sell-mRNA	-0.561	0.362	-1.27	0.148	0.678	0.415	1.11	0.131	1	lm.nb		XM_006496716.1:1035
Zap70-mRNA	-0.559	0.361	-1.27	0.149	0.679	0.415	1.11	0.132	1	lm.nb	TCR signaling	NM_009539.3:1035
Hmgb1-mRNA	-0.166	0.107	-0.376	0.045	0.892	0.771	1.03	0.133	1	lm.nb	Neutrophil degranulation, Programmed Cell Death, Signaling by Interleukins, Toll-Like Receptors Cascades	NM_010439.3:1574
Adm-mRNA	-0.726	0.473	-1.65	0.201	0.605	0.318	1.15	0.135	1	lm.nb	Signaling by GPCR	NM_009627.1:935
Casp8-mRNA	-0.119	0.0778	-0.272	0.0335	0.921	0.828	1.02	0.136	1	loglinear	C-type lectin receptors (CLRs), Death Receptor Signalling, p53 Signaling Pathway, Programmed Cell Death, Toll-Like Receptors Cascades	NM_009812.2:1463
Pcx-mRNA	0.678	0.444	-0.192	1.55	1.6	0.876	2.92	0.137	1	lm.nb	Metabolism	NM_008797.3:3815
Esr1-mRNA	0.335	0.22	-0.0963	0.766	1.26	0.935	1.7	0.138	1	lm.nb	Gene expression (Transcription), Intracellular signaling by second messengers, Metabolism of proteins, Signaling by Receptor Tyrosine Kinases	NM_007956.5:169
Rprm-mRNA	0.434	0.287	-0.13	0.997	1.35	0.914	2	0.142	1	lm.nb	p53 Signaling Pathway	NM_023396.5:994
Nlrc5-mRNA	-0.289	0.192	-0.665	0.0867	0.818	0.631	1.06	0.142	1	lm.nb		NM_001033207.3:6665
Ptpn11-mRNA	-0.131	0.089	-0.306	0.0431	0.913	0.809	1.03	0.15	1	loglinear	Costimulation by the CD28 family, Developmental Biology, Gene expression (Transcription), Hemostasis, Interferon Signaling, Intracellular signaling by second messengers, MAPK family signaling cascades, Mus musculus biological processes, Signaling by Interleukins, Signaling by Receptor Tyrosine Kinases, Toll-Like Receptors Cascades	NM_011202.3:3710
Il21r-mRNA	0.257	0.174	-0.0842	0.598	1.19	0.943	1.51	0.15	1	lm.nb	Signaling by Interleukins	NM_021887.1:619
Ccl2-mRNA	-0.241	0.164	-0.563	0.0798	0.846	0.677	1.06	0.151	1	lm.nb		NM_011333.3:415
Mtor-mRNA	-0.205	0.14	-0.479	0.068	0.867	0.718	1.05	0.151	1	lm.nb	Cellular responses to external stimuli, Costimulation by the CD28 family, Gene expression (Transcription), Intracellular signaling by second messengers, mTOR signalling, Signaling by Receptor Tyrosine Kinases, Transcriptional Regulation by p53	NM_020009.2:7745
Ctss-mRNA	0.215	0.148	-0.0738	0.504	1.16	0.95	1.42	0.155	1	lm.nb	Extracellular matrix organization, MHC class II antigen presentation, Neutrophil degranulation, Toll-Like Receptors Cascades	NM_021281.3:1044
Tgfb3-mRNA	-0.303	0.208	-0.711	0.105	0.811	0.611	1.08	0.156	1	lm.nb	Extracellular matrix organization, Hemostasis	NM_009368.2:2410
Oasl1-mRNA	-0.3	0.207	-0.706	0.106	0.812	0.613	1.08	0.158	1	lm.nb		NM_145209.3:342
Palmd-mRNA	-0.279	0.193	-0.659	0.0998	0.824	0.634	1.07	0.159	1	lm.nb		NM_023245.3:1000
Nectin1-mRNA	0.23	0.16	-0.0836	0.544	1.17	0.944	1.46	0.16	1	lm.nb	Cell-Cell communication	NM_021424.2:2772
Notch1-mRNA	-0.229	0.16	-0.543	0.0838	0.853	0.686	1.06	0.161	1	lm.nb	Gene expression (Transcription), Signaling by NOTCH	NM_008714.3:2795
Tlr4-mRNA	0.156	0.11	-0.0594	0.372	1.11	0.96	1.29	0.166	1	loglinear	Programmed Cell Death, Toll-Like Receptors Cascades	NM_021297.2:2510
Tnfsf10-mRNA	-0.245	0.173	-0.583	0.0933	0.844	0.667	1.07	0.166	1	lm.nb	Death Receptor Signalling, Programmed Cell Death	NM_009425.2:2055
H2-Ob-mRNA	-0.427	0.301	-1.02	0.163	0.744	0.494	1.12	0.166	1	lm.nb	MHC class II antigen presentation	NM_010389.3:1205
Trim21-mRNA	0.167	0.117	-0.0635	0.397	1.12	0.957	1.32	0.166	1	lm.nb	Class I MHC mediated antigen processing & presentation	NM_001082552.1:112
Lair1-mRNA	-0.227	0.16	-0.541	0.0877	0.855	0.687	1.06	0.168	1	lm.nb	Immunoregulatory interactions between a Lymphoid and a non-Lymphoid cell, Neutrophil degranulation	NM_001113474.1:1865
Wnt7b-mRNA	0.563	0.401	-0.224	1.35	1.48	0.856	2.55	0.171	1	lm.nb	Signaling by WNT	NM_009528.2:1782
H2-D1-mRNA	-0.184	0.132	-0.442	0.0736	0.88	0.736	1.05	0.171	1	lm.nb	Class I MHC mediated antigen processing & presentation, Immunoregulatory interactions between a Lymphoid and a non-Lymphoid cell, Neutrophil degranulation	NM_010380.3:1133
Clec14a-mRNA	0.299	0.214	-0.12	0.717	1.23	0.92	1.64	0.172	1	lm.nb		NM_025809.5:2454
Ccnd3-mRNA	0.172	0.123	-0.0703	0.414	1.13	0.952	1.33	0.174	1	loglinear	Cell Cycle, Gene expression (Transcription), MAPK family signaling cascades, p53 Signaling Pathway	NM_007632.2:1311
Fyn-mRNA	-0.162	0.117	-0.391	0.0672	0.894	0.763	1.05	0.176	1	lm.nb	C-type lectin receptors (CLRs), Cell-Cell communication, Costimulation by the CD28 family, DAP12 interactions, Developmental Biology, Hemostasis, Intracellular signaling by second messengers, MAPK family signaling cascades, Signaling by Interleukins, Signaling by Receptor Tyrosine Kinases	NM_008054.2:2945
Ldhb-mRNA	0.173	0.125	-0.0719	0.417	1.13	0.951	1.34	0.176	1	loglinear	Metabolism	NM_008492.2:1138
Cybb-mRNA	0.235	0.17	-0.098	0.567	1.18	0.934	1.48	0.177	1	lm.nb	Cellular responses to external stimuli, Class I MHC mediated antigen processing & presentation, Neutrophil degranulation, Signaling by Receptor Tyrosine Kinases, Signaling by Rho GTPases	NM_007807.5:2036
Oas1a-mRNA	0.261	0.189	-0.11	0.633	1.2	0.927	1.55	0.177	1	lm.nb		NM_145211.2:471
Il1b-mRNA	-0.591	0.43	-1.43	0.251	0.664	0.37	1.19	0.179	1	lm.nb	C-type lectin receptors (CLRs), Signaling by Interleukins	NM_008361.3:1120
Chuk-mRNA	0.161	0.117	-0.0689	0.39	1.12	0.953	1.31	0.18	1	lm.nb	C-type lectin receptors (CLRs), Death Receptor Signalling, Fc epsilon receptor (FCERI) signaling, Intracellular signaling by second messengers, Signaling by Interleukins, Signaling by the B Cell Receptor (BCR), TCR signaling, TNFR2 non-canonical NF-kB pathway, Toll-Like Receptors Cascades	NM_001162410.1:2240
Tap2-mRNA	-0.246	0.18	-0.599	0.106	0.843	0.66	1.08	0.18	1	lm.nb	Class I MHC mediated antigen processing & presentation	NM_011530.3:139
Il33-mRNA	-0.409	0.299	-0.995	0.177	0.753	0.502	1.13	0.181	1	lm.nb	Intracellular signaling by second messengers, Metabolism of proteins, Signaling by Interleukins	NM_133775.1:1011
Cdk2-mRNA	-0.218	0.159	-0.531	0.0943	0.86	0.692	1.07	0.181	1	loglinear	Cell Cycle, Cellular responses to external stimuli, DNA Repair, Gene expression (Transcription), Mus musculus biological processes, p53 Signaling Pathway, Transcriptional Regulation by p53	NM_016756.4:1112
Ep300-mRNA	0.13	0.0961	-0.0581	0.319	1.09	0.96	1.25	0.185	1	loglinear	C-type lectin receptors (CLRs), Cellular responses to external stimuli, DNA Repair, Gene expression (Transcription), Hemostasis, Metabolism of proteins, Mus musculus biological processes, Signaling by NOTCH, Signaling by WNT, Transcriptional Regulation by p53	NM_177821.6:4305
Bad-mRNA	0.16	0.118	-0.0714	0.39	1.12	0.952	1.31	0.186	1	loglinear	Programmed Cell Death, Signaling by Receptor Tyrosine Kinases	NM_007522.3:1146
Kit-mRNA	-0.348	0.258	-0.853	0.157	0.786	0.554	1.11	0.186	1	lm.nb	Intracellular signaling by second messengers, MAPK family signaling cascades, Signaling by Receptor Tyrosine Kinases	NM_001122733.1:4275
Pms2-mRNA	-0.184	0.137	-0.453	0.0854	0.88	0.731	1.06	0.19	1	lm.nb	DNA Repair	NM_008886.2:827
Ccl1-mRNA	-0.504	0.377	-1.24	0.235	0.705	0.422	1.18	0.191	1	lm.nb	Signaling by GPCR	NM_011329.2:145
Klrk1-mRNA	-0.447	0.337	-1.11	0.213	0.734	0.465	1.16	0.194	1	lm.nb	DAP12 interactions, Immunoregulatory interactions between a Lymphoid and a non-Lymphoid cell	NM_001083322.1:144
Srebf1-mRNA	-0.17	0.128	-0.421	0.082	0.889	0.747	1.06	0.196	1	loglinear	Metabolism, Mus musculus biological processes	NM_011480.4:1678
Btla-mRNA	-0.492	0.372	-1.22	0.238	0.711	0.429	1.18	0.196	1	lm.nb	Costimulation by the CD28 family	NM_001037719.2:24
Gas1-mRNA	-0.31	0.235	-0.769	0.15	0.807	0.587	1.11	0.196	1	lm.nb	Signaling by Hedgehog	NM_008086.1:1964
Ptprc-mRNA	0.231	0.176	-0.113	0.575	1.17	0.925	1.49	0.198	1	lm.nb		NM_001111316.2:722
Vegfb-mRNA	-0.151	0.115	-0.377	0.0744	0.9	0.77	1.05	0.199	1	loglinear	Hemostasis, Signaling by Receptor Tyrosine Kinases	NM_011697.3:1064
Birc3-mRNA	-0.237	0.181	-0.591	0.118	0.849	0.664	1.09	0.2	1	lm.nb	Death Receptor Signalling, Metabolism of proteins, Programmed Cell Death, TNFR2 non-canonical NF-kB pathway, Toll-Like Receptors Cascades	NM_007464.3:425
Ikzf3-mRNA	0.441	0.338	-0.22	1.1	1.36	0.858	2.15	0.201	1	lm.nb		NM_011771.1:1856
Ccl17-mRNA	0.537	0.412	-0.272	1.35	1.45	0.828	2.54	0.203	1	lm.nb		NM_011332.2:247
Nfil3-mRNA	-0.319	0.248	-0.806	0.167	0.801	0.572	1.12	0.208	1	lm.nb		NM_017373.3:1299
Socs1-mRNA	-0.235	0.183	-0.593	0.123	0.85	0.663	1.09	0.209	1	lm.nb	Class I MHC mediated antigen processing & presentation, Interferon Signaling, Signaling by Interleukins	NM_009896.2:751
Itga4-mRNA	0.234	0.182	-0.124	0.592	1.18	0.918	1.51	0.209	1	lm.nb	Extracellular matrix organization, Hemostasis, Immunoregulatory interactions between a Lymphoid and a non-Lymphoid cell	NM_010576.3:6600
Zc3h12a-mRNA	-0.21	0.165	-0.533	0.114	0.865	0.691	1.08	0.213	1	lm.nb		NM_153159.2:270
Thbs1-mRNA	-0.346	0.273	-0.881	0.189	0.787	0.543	1.14	0.214	1	lm.nb	Extracellular matrix organization, Hemostasis, Metabolism of proteins, p53 Signaling Pathway, Signaling by Receptor Tyrosine Kinases	NM_011580.4:20
Tnfaip3-mRNA	-0.282	0.222	-0.717	0.154	0.823	0.608	1.11	0.215	1	lm.nb		NM_001166402.1:3622
Ccl5-mRNA	-0.401	0.318	-1.02	0.222	0.758	0.492	1.17	0.217	1	lm.nb	Signaling by GPCR	NM_013653.3:294
Ikzf2-mRNA	0.342	0.271	-0.19	0.874	1.27	0.877	1.83	0.217	1	lm.nb		NM_011770.4:7230
Rps6kb1-mRNA	-0.16	0.127	-0.409	0.0889	0.895	0.753	1.06	0.217	1	lm.nb	mTOR signalling	NM_001114334.1:2504
Itga2-mRNA	-0.405	0.323	-1.04	0.228	0.755	0.487	1.17	0.219	1	lm.nb	Extracellular matrix organization, Signaling by Receptor Tyrosine Kinases	NM_008396.2:3305
Il10ra-mRNA	0.205	0.164	-0.116	0.526	1.15	0.923	1.44	0.22	1	lm.nb	Signaling by Interleukins	NM_008348.2:2522
Apc-mRNA	0.308	0.246	-0.175	0.791	1.24	0.886	1.73	0.221	1	loglinear	Metabolism of proteins, Programmed Cell Death, Signaling by WNT	NM_007462.3:11300
Ifih1-mRNA	-0.194	0.156	-0.5	0.111	0.874	0.707	1.08	0.222	1	lm.nb	Metabolism of proteins	NM_027835.3:2160
Tapbpl-mRNA	0.329	0.265	-0.19	0.848	1.26	0.876	1.8	0.224	1	lm.nb		NM_145391.2:1560
Tnfrsf4-mRNA	-0.445	0.359	-1.15	0.258	0.734	0.451	1.2	0.224	1	lm.nb	TNFR2 non-canonical NF-kB pathway	NM_011659.2:320
Ccl12-mRNA	-0.202	0.163	-0.521	0.117	0.869	0.697	1.08	0.224	1	lm.nb		NM_011331.2:173
Il18r1-mRNA	-0.609	0.498	-1.58	0.367	0.656	0.334	1.29	0.23	1	lm.nb		NM_001161842.1:620
Ccr2-mRNA	-0.256	0.211	-0.669	0.158	0.838	0.629	1.12	0.235	1	lm.nb	Signaling by GPCR	NM_009915.2:2965
Flt1-mRNA	-0.303	0.255	-0.802	0.196	0.81	0.573	1.15	0.242	1	lm.nb	Signaling by Receptor Tyrosine Kinases	NM_010228.3:2129
Ifitm2-mRNA	0.108	0.0909	-0.0702	0.286	1.08	0.953	1.22	0.244	1	loglinear	Immunoregulatory interactions between a Lymphoid and a non-Lymphoid cell	NM_030694.1:87
Il1rn-mRNA	-0.413	0.348	-1.1	0.269	0.751	0.468	1.2	0.244	1	lm.nb	Signaling by Interleukins	NM_001039701.3:1220
Klrg1-mRNA	-0.496	0.419	-1.32	0.325	0.709	0.402	1.25	0.246	1	lm.nb		NM_016970.1:825
Tie1-mRNA	-0.265	0.224	-0.705	0.174	0.832	0.613	1.13	0.246	1	lm.nb		NM_011587.2:3721
Gbp2b-mRNA	-0.711	0.605	-1.9	0.475	0.611	0.269	1.39	0.249	1	lm.nb		NM_010259.2:1570
Tgfb2-mRNA	-0.279	0.241	-0.752	0.194	0.824	0.594	1.14	0.257	1	lm.nb	Extracellular matrix organization, Hemostasis	NM_009367.4:1645
Ifnar1-mRNA	0.109	0.0949	-0.0771	0.295	1.08	0.948	1.23	0.26	1	loglinear	Interferon Signaling	NM_010508.1:1195
Arid1a-mRNA	-0.117	0.102	-0.317	0.083	0.922	0.803	1.06	0.261	1	loglinear	Gene expression (Transcription)	NM_001080819.1:5193
Ctsw-mRNA	-0.327	0.285	-0.886	0.232	0.797	0.541	1.17	0.261	1	lm.nb	Hemostasis	NM_009985.5:1135
PPM1D-mRNA	0.161	0.14	-0.114	0.435	1.12	0.924	1.35	0.261	1	lm.nb	Gene expression (Transcription), p53 Signaling Pathway	NM_016910.3:724
Pla1a-mRNA	0.532	0.466	-0.381	1.44	1.45	0.768	2.72	0.262	1	lm.nb	Metabolism	NM_134102.4:1270
Rictor-mRNA	-0.151	0.133	-0.412	0.109	0.9	0.751	1.08	0.264	1	lm.nb	Costimulation by the CD28 family, Gene expression (Transcription), Intracellular signaling by second messengers, Signaling by Receptor Tyrosine Kinases	NM_030168.3:5635
Nf1-mRNA	-0.134	0.118	-0.365	0.0973	0.911	0.777	1.07	0.265	1	loglinear	MAPK family signaling cascades	NM_010897.2:8680
H2-Ab1-mRNA	-0.326	0.288	-0.89	0.239	0.798	0.54	1.18	0.267	1	lm.nb	Costimulation by the CD28 family, MHC class II antigen presentation, TCR signaling	NM_207105.3:175
Ghr-mRNA	-0.182	0.161	-0.498	0.134	0.881	0.708	1.1	0.268	1	lm.nb		NM_001048147.1:355
Casp2-mRNA	-0.0992	0.0881	-0.272	0.0735	0.934	0.828	1.05	0.269	1	loglinear	Gene expression (Transcription), Signaling by Receptor Tyrosine Kinases, Transcriptional Regulation by p53	NM_007610.1:420
Twist1-mRNA	0.188	0.167	-0.14	0.516	1.14	0.908	1.43	0.269	1	lm.nb		NM_011658.2:1359
Fam124b-mRNA	-0.351	0.316	-0.971	0.269	0.784	0.51	1.21	0.276	1	lm.nb		NM_173425.3:1374
H2-DMb2-mRNA	-0.262	0.237	-0.726	0.202	0.834	0.605	1.15	0.278	1	lm.nb	MHC class II antigen presentation	NM_010388.4:195
Chd9-mRNA	0.163	0.148	-0.128	0.454	1.12	0.915	1.37	0.28	1	lm.nb	Metabolism	NM_177224.2:5425
Rpl23-mRNA	0.093	0.0847	-0.073	0.259	1.07	0.951	1.2	0.281	1	loglinear		NM_022891.3:914
Herc6-mRNA	0.191	0.174	-0.15	0.532	1.14	0.901	1.45	0.281	1	lm.nb	Class I MHC mediated antigen processing & presentation	NM_025992.2:1230
Ifitm1-mRNA	0.395	0.362	-0.314	1.1	1.31	0.804	2.15	0.283	1	lm.nb	Immunoregulatory interactions between a Lymphoid and a non-Lymphoid cell	NM_001112715.1:412
Icos-mRNA	-0.409	0.377	-1.15	0.329	0.753	0.451	1.26	0.285	1	lm.nb	Costimulation by the CD28 family, Intracellular signaling by second messengers	NM_017480.1:142
Eif2b4-mRNA	-0.19	0.175	-0.534	0.154	0.876	0.691	1.11	0.286	1	loglinear	Metabolism of proteins	NM_010122.2:141
Dusp5-mRNA	0.18	0.168	-0.15	0.51	1.13	0.902	1.42	0.292	1	lm.nb	MAPK family signaling cascades	NM_001085390.1:409
Rsad2-mRNA	-0.247	0.234	-0.704	0.211	0.843	0.614	1.16	0.299	1	lm.nb		NM_021384.2:3185
Fstl3-mRNA	0.288	0.276	-0.254	0.83	1.22	0.838	1.78	0.306	1	lm.nb	Metabolism of proteins, Signaling by TGF-beta family members	NM_031380.2:55
Api5-mRNA	0.161	0.155	-0.143	0.466	1.12	0.906	1.38	0.307	1	lm.nb		NM_007466.2:2430
Jag2-mRNA	-0.24	0.232	-0.694	0.214	0.847	0.618	1.16	0.308	1	lm.nb	Signaling by NOTCH	NM_010588.2:1485
Cd28-mRNA	0.328	0.318	-0.296	0.952	1.26	0.815	1.93	0.31	1	lm.nb	Costimulation by the CD28 family, Intracellular signaling by second messengers	NM_007642.4:526
Angptl4-mRNA	-0.382	0.371	-1.11	0.345	0.767	0.464	1.27	0.311	1	lm.nb	Transport of small molecules	NM_020581.2:1248
Irf9-mRNA	-0.128	0.125	-0.372	0.117	0.915	0.773	1.08	0.314	1	lm.nb	Interferon Signaling	NM_008394.2:1405
Bcl2l1-mRNA	0.113	0.111	-0.104	0.33	1.08	0.931	1.26	0.315	1	loglinear	p53 Signaling Pathway, Programmed Cell Death	NM_009743.5:1265
Stat1-mRNA	-0.306	0.3	-0.895	0.282	0.809	0.538	1.22	0.316	1	lm.nb	Interferon Signaling, Signaling by Interleukins, Signaling by Receptor Tyrosine Kinases	NM_009283.4:4940
Edn1-mRNA	-0.556	0.549	-1.63	0.52	0.68	0.323	1.43	0.319	1	lm.nb	Signaling by GPCR	NM_010104.3:894
Vcam1-mRNA	-0.178	0.176	-0.522	0.166	0.884	0.697	1.12	0.32	1	lm.nb		NM_011693.3:376
Hsd11b1-mRNA	0.369	0.369	-0.354	1.09	1.29	0.783	2.13	0.325	1	lm.nb	Metabolism	NM_001044751.1:380
Bid-mRNA	-0.118	0.12	-0.353	0.116	0.921	0.783	1.08	0.331	1	lm.nb	p53 Signaling Pathway, Programmed Cell Death	NM_007544.3:1307
Itgax-mRNA	-0.381	0.388	-1.14	0.38	0.768	0.453	1.3	0.334	1	lm.nb	Extracellular matrix organization, Hemostasis, Neutrophil degranulation	NM_021334.2:327
Vcan-mRNA	0.219	0.224	-0.219	0.657	1.16	0.859	1.58	0.336	1	lm.nb	Extracellular matrix organization, Metabolism, Metabolism of proteins	NM_001081249.1:8216
Pfkm-mRNA	0.181	0.187	-0.185	0.547	1.13	0.88	1.46	0.34	1	lm.nb	Metabolism	NM_001163487.1:2665
Ctla4-mRNA	-0.551	0.576	-1.68	0.578	0.683	0.312	1.49	0.346	1	lm.nb	Costimulation by the CD28 family	NM_009843.3:1475
H2-M3-mRNA	-0.148	0.155	-0.453	0.156	0.902	0.731	1.11	0.347	1	lm.nb	Class I MHC mediated antigen processing & presentation, Immunoregulatory interactions between a Lymphoid and a non-Lymphoid cell, Neutrophil degranulation	NM_013819.2:1180
Samsn1-mRNA	0.172	0.18	-0.181	0.524	1.13	0.882	1.44	0.347	1	lm.nb		NM_023380.2:990
Lilrb4a-mRNA	0.168	0.179	-0.182	0.519	1.12	0.881	1.43	0.354	1	lm.nb		NM_013532.3:348
Cxcr4-mRNA	-0.289	0.309	-0.896	0.317	0.818	0.538	1.25	0.357	1	lm.nb	Developmental Biology, Signaling by GPCR	NM_009911.3:665
Cd6-mRNA	-0.404	0.436	-1.26	0.45	0.756	0.418	1.37	0.361	1	lm.nb		NM_001037801.2:1315
Ccl9-mRNA	-0.224	0.241	-0.697	0.249	0.856	0.617	1.19	0.361	1	lm.nb	Signaling by GPCR	NM_011338.2:1125
Cd247-mRNA	-0.315	0.341	-0.983	0.353	0.804	0.506	1.28	0.362	1	lm.nb	Costimulation by the CD28 family, Immunoregulatory interactions between a Lymphoid and a non-Lymphoid cell, TCR signaling	NM_001113391.2:133
Ms4a6b-mRNA	-0.117	0.127	-0.365	0.131	0.922	0.776	1.1	0.363	1	lm.nb		NM_027209.3:583
Casp1-mRNA	0.13	0.141	-0.146	0.406	1.09	0.904	1.33	0.363	1	lm.nb	Signaling by Interleukins	NM_009807.2:259
Ncr1-mRNA	-0.272	0.296	-0.851	0.307	0.828	0.554	1.24	0.365	1	lm.nb		NM_010746.3:995
H2-T23-mRNA	0.188	0.205	-0.214	0.59	1.14	0.862	1.51	0.365	1	lm.nb	Class I MHC mediated antigen processing & presentation, Immunoregulatory interactions between a Lymphoid and a non-Lymphoid cell, Neutrophil degranulation	NM_010398.3:462
Tlr2-mRNA	-0.133	0.145	-0.418	0.152	0.912	0.749	1.11	0.367	1	lm.nb	Neutrophil degranulation, Toll-Like Receptors Cascades	NM_011905.2:255
Eif2ak2-mRNA	-0.108	0.119	-0.341	0.126	0.928	0.789	1.09	0.372	1	lm.nb	Interferon Signaling	NM_011163.4:2445
Robo4-mRNA	-0.213	0.237	-0.677	0.251	0.863	0.626	1.19	0.376	1	lm.nb		NM_028783.2:3486
Icosl-mRNA	-0.136	0.155	-0.439	0.167	0.91	0.738	1.12	0.387	1	lm.nb	Costimulation by the CD28 family	NM_015790.3:349
Stat3-mRNA	0.114	0.13	-0.141	0.369	1.08	0.907	1.29	0.387	1	lm.nb		NM_011486.4:2677
Cxcl16-mRNA	-0.13	0.148	-0.421	0.161	0.914	0.747	1.12	0.388	1	lm.nb	Signaling by GPCR	NM_023158.6:679
Psmb10-mRNA	-0.145	0.168	-0.473	0.183	0.904	0.72	1.14	0.394	1	lm.nb		NM_013640.3:385
Cmtm4-mRNA	-0.0885	0.103	-0.29	0.113	0.94	0.818	1.08	0.396	1	loglinear		NM_153582.5:2884
Ifit3-mRNA	0.233	0.272	-0.3	0.765	1.17	0.812	1.7	0.398	1	lm.nb		NM_010501.1:1290
Siglec1-mRNA	0.188	0.22	-0.244	0.62	1.14	0.845	1.54	0.399	1	lm.nb	Immunoregulatory interactions between a Lymphoid and a non-Lymphoid cell	NM_011426.3:4550
Brd4-mRNA	0.103	0.12	-0.133	0.338	1.07	0.912	1.26	0.399	1	lm.nb		NM_001286630.1:2155
Itgb2-mRNA	-0.16	0.19	-0.532	0.211	0.895	0.692	1.16	0.404	1	lm.nb	Extracellular matrix organization, Hemostasis, Immunoregulatory interactions between a Lymphoid and a non-Lymphoid cell, Neutrophil degranulation, Toll-Like Receptors Cascades	NM_008404.4:2542
Angpt2-mRNA	-0.406	0.485	-1.36	0.545	0.755	0.391	1.46	0.409	1	lm.nb	Hemostasis	NM_007426.3:2020
Fadd-mRNA	0.176	0.211	-0.238	0.59	1.13	0.848	1.5	0.412	1	loglinear	Death Receptor Signalling, Programmed Cell Death, Toll-Like Receptors Cascades	NM_010175.5:2641
Rad51c-mRNA	-0.218	0.27	-0.747	0.312	0.86	0.596	1.24	0.427	1	lm.nb	DNA Repair, Hemostasis	NM_053269.3:1036
Trat1-mRNA	-0.372	0.464	-1.28	0.538	0.773	0.411	1.45	0.429	1	lm.nb	Intracellular signaling by second messengers, TCR signaling	NM_198297.3:535
Clec7a-mRNA	-0.171	0.219	-0.6	0.259	0.888	0.66	1.2	0.442	1	lm.nb		NM_020008.2:1008
Rptor-mRNA	-0.113	0.146	-0.398	0.173	0.925	0.759	1.13	0.445	1	lm.nb	Cellular responses to external stimuli, Gene expression (Transcription), Intracellular signaling by second messengers, mTOR signalling, Transcriptional Regulation by p53	NM_028898.2:6548
Mfng-mRNA	0.117	0.151	-0.18	0.413	1.08	0.883	1.33	0.446	1	loglinear		NM_008595.2:1266
Tbxas1-mRNA	0.117	0.152	-0.181	0.415	1.08	0.882	1.33	0.446	1	lm.nb	Metabolism	NM_011539.3:1125
Cd74-mRNA	-0.206	0.269	-0.733	0.321	0.867	0.602	1.25	0.449	1	lm.nb	Hemostasis, MHC class II antigen presentation	NM_001042605.1:391
Hdac3-mRNA	-0.0845	0.111	-0.301	0.133	0.943	0.811	1.1	0.451	1	loglinear	Metabolism	NM_010411.2:1682
Ptcd2-mRNA	-0.0624	0.0819	-0.223	0.0982	0.958	0.857	1.07	0.452	1	loglinear		NM_026873.2:1535
Maml2-mRNA	-0.0913	0.12	-0.327	0.145	0.939	0.797	1.11	0.454	1	loglinear	Gene expression (Transcription), Signaling by NOTCH	NM_001013813.3:4874
Vegfa-mRNA	-0.208	0.275	-0.747	0.332	0.866	0.596	1.26	0.456	1	lm.nb	Developmental Biology, Hemostasis, Signaling by Receptor Tyrosine Kinases	NM_001025250.3:1874
Ppargc1b-mRNA	-0.167	0.221	-0.601	0.267	0.891	0.659	1.2	0.456	1	lm.nb		NM_133249.2:2805
Ndufa4l2-mRNA	-0.276	0.366	-0.993	0.442	0.826	0.502	1.36	0.457	1	lm.nb		NM_001098789.1:640
Tlr3-mRNA	-0.131	0.174	-0.471	0.21	0.913	0.721	1.16	0.457	1	lm.nb	Toll-Like Receptors Cascades	NM_126166.2:1165
Casp9-mRNA	0.115	0.154	-0.187	0.416	1.08	0.879	1.33	0.461	1	loglinear	Intracellular signaling by second messengers, p53 Signaling Pathway, Programmed Cell Death	NM_015733.4:1675
Cd96-mRNA	-0.322	0.434	-1.17	0.529	0.8	0.444	1.44	0.464	1	lm.nb	Immunoregulatory interactions between a Lymphoid and a non-Lymphoid cell	NM_032465.2:440
Cd244-mRNA	-0.182	0.246	-0.665	0.301	0.882	0.631	1.23	0.466	1	lm.nb	Hemostasis	NM_018729.2:262
Myct1-mRNA	0.185	0.252	-0.308	0.678	1.14	0.808	1.6	0.467	1	lm.nb		NM_026793.2:205
Hdac4-mRNA	-0.0888	0.122	-0.329	0.151	0.94	0.796	1.11	0.474	1	loglinear		XM_006529302.1:4402
Ripk3-mRNA	-0.095	0.132	-0.354	0.164	0.936	0.783	1.12	0.477	1	lm.nb	Programmed Cell Death, Toll-Like Receptors Cascades, Transport of small molecules	NM_019955.1:270
Ltb-mRNA	-0.244	0.341	-0.911	0.424	0.845	0.532	1.34	0.479	1	lm.nb	TNFR2 non-canonical NF-kB pathway	NM_008518.2:163
Cd47-mRNA	0.142	0.198	-0.246	0.529	1.1	0.843	1.44	0.479	1	lm.nb	Cell-Cell communication, Extracellular matrix organization, Hemostasis, Neutrophil degranulation	NM_010581.3:165
Ccl4-mRNA	0.196	0.276	-0.345	0.737	1.15	0.787	1.67	0.483	1	lm.nb	Signaling by GPCR	NM_013652.2:370
Ptgs2-mRNA	0.274	0.388	-0.486	1.03	1.21	0.714	2.05	0.485	1	lm.nb	Metabolism	NM_011198.4:800
Map3k12-mRNA	-0.121	0.174	-0.461	0.219	0.92	0.726	1.16	0.491	1	lm.nb		NM_001163643.1:2941
Cebpb-mRNA	-0.125	0.18	-0.479	0.228	0.917	0.717	1.17	0.492	1	lm.nb	Cellular responses to external stimuli, Mus musculus biological processes	NM_009883.4:343
Fasl-mRNA	-0.191	0.28	-0.74	0.358	0.876	0.599	1.28	0.501	1	lm.nb		NM_001205243.1:1506
ATR-mRNA	-0.0822	0.122	-0.321	0.156	0.945	0.801	1.11	0.504	1	lm.nb	Cell Cycle, Cellular responses to external stimuli, DNA Repair, Gene expression (Transcription), p53 Signaling Pathway	NM_019864.1:4392
P4ha2-mRNA	-0.164	0.243	-0.641	0.313	0.893	0.641	1.24	0.505	1	lm.nb	Extracellular matrix organization	NM_001136076.2:75
Cxcr3-mRNA	0.163	0.244	-0.314	0.64	1.12	0.804	1.56	0.508	1	lm.nb	Signaling by GPCR	NM_009910.2:1308
Rock1-mRNA	0.0916	0.139	-0.181	0.364	1.07	0.882	1.29	0.514	1	lm.nb	Developmental Biology, Neutrophil degranulation, Programmed Cell Death, Signaling by GPCR, Signaling by Receptor Tyrosine Kinases, Signaling by Rho GTPases	NM_009071.2:374
Kras-mRNA	0.0646	0.0982	-0.128	0.257	1.05	0.915	1.2	0.516	1	loglinear	C-type lectin receptors (CLRs), DAP12 interactions, Developmental Biology, Fc epsilon receptor (FCERI) signaling, Gene expression (Transcription), Hemostasis, MAPK family signaling cascades, Signaling by GPCR, Signaling by Receptor Tyrosine Kinases, Signaling by the B Cell Receptor (BCR)	NM_021284.5:2620
Il7r-mRNA	-0.267	0.415	-1.08	0.547	0.831	0.473	1.46	0.525	1	lm.nb	Signaling by Interleukins, Vesicle-mediated transport	NM_008372.3:1020
Cd40-mRNA	-0.13	0.205	-0.531	0.272	0.914	0.692	1.21	0.531	1	lm.nb	Immunoregulatory interactions between a Lymphoid and a non-Lymphoid cell, TNFR2 non-canonical NF-kB pathway	NM_011611.2:1425
Relb-mRNA	-0.0843	0.133	-0.346	0.177	0.943	0.787	1.13	0.532	1	lm.nb	C-type lectin receptors (CLRs), TNFR2 non-canonical NF-kB pathway	NM_009046.2:2013
Ppl-mRNA	0.255	0.408	-0.546	1.06	1.19	0.685	2.08	0.537	1	lm.nb	Developmental Biology	NM_008909.2:5706
Kat2b-mRNA	-0.0529	0.085	-0.219	0.114	0.964	0.859	1.08	0.539	1	loglinear	Gene expression (Transcription), Metabolism of proteins, Signaling by NOTCH	NM_020005.3:3030
Cxcl14-mRNA	-0.303	0.495	-1.27	0.667	0.81	0.414	1.59	0.544	1	lm.nb		NM_019568.2:658
Mxi1-mRNA	-0.105	0.173	-0.445	0.234	0.93	0.735	1.18	0.548	1	lm.nb		NM_001008542.2:1274
Nod2-mRNA	0.19	0.314	-0.424	0.805	1.14	0.745	1.75	0.549	1	lm.nb		NM_145857.2:2890
Tnfrsf18-mRNA	-0.322	0.541	-1.38	0.737	0.8	0.384	1.67	0.556	1	lm.nb	TNFR2 non-canonical NF-kB pathway	NM_009400.2:840
Vhl-mRNA	-0.1	0.168	-0.43	0.23	0.933	0.742	1.17	0.556	1	loglinear		NM_009507.3:820
Cd2-mRNA	-0.201	0.34	-0.868	0.466	0.87	0.548	1.38	0.559	1	lm.nb		NM_013486.2:278
Tnfrsf14-mRNA	-0.11	0.191	-0.485	0.265	0.926	0.714	1.2	0.569	1	lm.nb	Costimulation by the CD28 family, TNFR2 non-canonical NF-kB pathway	NM_178931.2:625
Zeb1-mRNA	-0.0772	0.135	-0.342	0.188	0.948	0.789	1.14	0.572	1	lm.nb		NM_011546.3:4125
Taf3-mRNA	0.137	0.241	-0.335	0.608	1.1	0.793	1.52	0.574	1	lm.nb	Gene expression (Transcription), Transcriptional Regulation by p53	NM_027748.3:3395
Got2-mRNA	-0.0552	0.101	-0.253	0.142	0.962	0.839	1.1	0.587	1	loglinear		NM_010325.2:1526
Atf3-mRNA	-0.127	0.233	-0.584	0.33	0.916	0.667	1.26	0.59	1	lm.nb		NM_007498.3:970
Pdcd1-mRNA	-0.216	0.405	-1.01	0.577	0.861	0.497	1.49	0.597	1	lm.nb	Costimulation by the CD28 family	NM_008798.1:1134
H2-DMa-mRNA	0.104	0.197	-0.282	0.491	1.07	0.822	1.41	0.601	1	lm.nb	MHC class II antigen presentation	NM_010386.4:1295
Ccl11-mRNA	-0.31	0.596	-1.48	0.858	0.806	0.359	1.81	0.606	1	lm.nb		NM_011330.3:430
Aph1b-mRNA	-0.117	0.225	-0.559	0.324	0.922	0.679	1.25	0.606	1	lm.nb	Developmental Biology, Signaling by NOTCH, Signaling by Receptor Tyrosine Kinases	NM_177583.4:3320
Cd27-mRNA	0.201	0.387	-0.558	0.96	1.15	0.679	1.95	0.607	1	lm.nb		NM_001042564.1:730
Aplnr-mRNA	0.137	0.265	-0.383	0.657	1.1	0.767	1.58	0.609	1	lm.nb	Signaling by GPCR	NM_011784.3:732
Il2rg-mRNA	-0.139	0.27	-0.669	0.39	0.908	0.629	1.31	0.61	1	lm.nb	Hemostasis, MAPK family signaling cascades, Signaling by GPCR, Signaling by Interleukins	NM_013563.3:566
Slamf7-mRNA	-0.15	0.294	-0.726	0.425	0.901	0.605	1.34	0.612	1	lm.nb	Immunoregulatory interactions between a Lymphoid and a non-Lymphoid cell	NM_144539.5:750
Il15-mRNA	0.0697	0.139	-0.202	0.342	1.05	0.869	1.27	0.619	1	lm.nb	Signaling by Interleukins	NM_008357.2:854
Cd8a-mRNA	0.184	0.375	-0.551	0.919	1.14	0.683	1.89	0.627	1	lm.nb	Immunoregulatory interactions between a Lymphoid and a non-Lymphoid cell	NM_001081110.2:355
Crabp2-mRNA	0.118	0.241	-0.355	0.591	1.09	0.782	1.51	0.628	1	lm.nb		NM_007759.2:86
Ifngr2-mRNA	-0.0431	0.0881	-0.216	0.13	0.971	0.861	1.09	0.628	1	loglinear	Interferon Signaling	NM_008338.3:797
Ier3-mRNA	-0.129	0.269	-0.656	0.398	0.915	0.635	1.32	0.636	1	lm.nb	Intracellular signaling by second messengers	NM_133662.2:405
Fut4-mRNA	-0.0702	0.149	-0.362	0.222	0.952	0.778	1.17	0.64	1	loglinear		NM_010242.3:1765
Il18-mRNA	0.0451	0.0971	-0.145	0.235	1.03	0.904	1.18	0.646	1	loglinear	Signaling by Interleukins	NM_008360.1:270
Mmp13-mRNA	0.282	0.625	-0.943	1.51	1.22	0.52	2.84	0.655	1	lm.nb	Extracellular matrix organization	NM_008607.1:190
Pvrig-mRNA	0.107	0.241	-0.365	0.58	1.08	0.776	1.49	0.66	1	lm.nb		XM_011240963.2:380
Neil1-mRNA	0.122	0.285	-0.436	0.68	1.09	0.739	1.6	0.671	1	lm.nb	DNA Repair	NM_028347.2:400
Jak2-mRNA	-0.0458	0.113	-0.267	0.175	0.969	0.831	1.13	0.687	1	loglinear	Cell Cycle, Hemostasis, Interferon Signaling, MAPK family signaling cascades, Mus musculus biological processes, Signaling by GPCR, Signaling by Interleukins, Signaling by Receptor Tyrosine Kinases	NM_008413.3:3735
Dpp4-mRNA	-0.127	0.332	-0.777	0.523	0.916	0.583	1.44	0.704	1	lm.nb	Metabolism of proteins	NM_001159543.1:445
Parp12-mRNA	-0.0478	0.125	-0.293	0.197	0.967	0.816	1.15	0.705	1	lm.nb		NM_172893.3:2282
Pdcd1lg2-mRNA	0.209	0.549	-0.867	1.29	1.16	0.548	2.44	0.706	1	lm.nb	Costimulation by the CD28 family	NM_021396.2:1870
Tapbp-mRNA	-0.0576	0.156	-0.363	0.248	0.961	0.777	1.19	0.714	1	lm.nb		NM_009318.2:2195
Nectin2-mRNA	-0.0849	0.233	-0.541	0.371	0.943	0.687	1.29	0.718	1	lm.nb	Cell-Cell communication, Immunoregulatory interactions between a Lymphoid and a non-Lymphoid cell	NM_008990.3:907
Smap1-mRNA	-0.0197	0.0543	-0.126	0.0866	0.986	0.916	1.06	0.719	1	loglinear		NM_028534.3:929
Lag3-mRNA	-0.103	0.287	-0.666	0.459	0.931	0.63	1.37	0.721	1	lm.nb	MHC class II antigen presentation	NM_008479.2:1680
Lck-mRNA	-0.0986	0.283	-0.654	0.457	0.934	0.635	1.37	0.73	1	lm.nb	Costimulation by the CD28 family, DAP12 interactions, Hemostasis, Intracellular signaling by second messengers, Signaling by Interleukins, Signaling by Receptor Tyrosine Kinases, TCR signaling	NM_001162433.1:1876
Pfkfb3-mRNA	-0.0527	0.155	-0.357	0.251	0.964	0.781	1.19	0.737	1	lm.nb	Metabolism	NM_133232.2:3785
Sh2d1a-mRNA	-0.13	0.386	-0.887	0.627	0.914	0.541	1.54	0.739	1	lm.nb	Immunoregulatory interactions between a Lymphoid and a non-Lymphoid cell	NR_132588.1:334
Dtx3l-mRNA	0.0515	0.158	-0.258	0.361	1.04	0.836	1.28	0.746	1	lm.nb	Class I MHC mediated antigen processing & presentation	NM_001013371.2:1550
Sgk1-mRNA	0.0572	0.177	-0.29	0.405	1.04	0.818	1.32	0.749	1	lm.nb	Gene expression (Transcription), Transcriptional Regulation by p53, Transport of small molecules	NM_001161849.2:1864
Ror2-mRNA	-0.103	0.33	-0.75	0.545	0.931	0.595	1.46	0.758	1	lm.nb		NM_013846.3:3360
Cxcr6-mRNA	-0.0871	0.285	-0.646	0.472	0.941	0.639	1.39	0.762	1	lm.nb	Signaling by GPCR	NM_030712.4:650
Igf2r-mRNA	-0.055	0.187	-0.422	0.312	0.963	0.746	1.24	0.771	1	lm.nb	Neutrophil degranulation, Vesicle-mediated transport	NM_010515.2:2980
Ccl19-mRNA	-0.147	0.508	-1.14	0.849	0.903	0.453	1.8	0.774	1	lm.nb	Signaling by GPCR	NM_011888.2:465
Cd44-mRNA	-0.0863	0.301	-0.676	0.503	0.942	0.626	1.42	0.776	1	lm.nb	Extracellular matrix organization, Hemostasis, Metabolism, Neutrophil degranulation	NM_009851.2:112
Il2ra-mRNA	0.111	0.392	-0.657	0.878	1.08	0.634	1.84	0.78	1	lm.nb	Hemostasis, MAPK family signaling cascades, Signaling by GPCR, Signaling by Interleukins	NM_008367.2:325
Nlrp3-mRNA	-0.0519	0.186	-0.417	0.313	0.965	0.749	1.24	0.783	1	lm.nb	Metabolism of proteins	NM_145827.3:508
Il2rb-mRNA	-0.0936	0.343	-0.765	0.578	0.937	0.588	1.49	0.787	1	lm.nb	Hemostasis, MAPK family signaling cascades, Signaling by GPCR, Signaling by Interleukins	NM_008368.3:2365
Ly96-mRNA	0.0271	0.0996	-0.168	0.222	1.02	0.89	1.17	0.787	1	loglinear	Programmed Cell Death, Toll-Like Receptors Cascades	NM_016923.2:276
Mmrn2-mRNA	0.0645	0.252	-0.429	0.558	1.05	0.743	1.47	0.8	1	lm.nb		NM_153127.3:600
Mx1-mRNA	-0.0537	0.223	-0.49	0.382	0.963	0.712	1.3	0.811	1	lm.nb		NM_010846.1:2485
Tbx21-mRNA	-0.0746	0.312	-0.686	0.537	0.95	0.621	1.45	0.813	1	lm.nb		NM_019507.2:2160
Prf1-mRNA	0.114	0.479	-0.824	1.05	1.08	0.565	2.07	0.813	1	lm.nb		NM_011073.2:1350
Cdkn2b-mRNA	-0.0367	0.158	-0.347	0.274	0.975	0.786	1.21	0.818	1	lm.nb	Cell Cycle, Cellular responses to external stimuli	NM_007670.4:1040
Fcgr4-mRNA	-0.0602	0.264	-0.578	0.457	0.959	0.67	1.37	0.821	1	lm.nb	Metabolism of proteins, Neutrophil degranulation	NM_144559.1:608
Ifi27-mRNA	0.0233	0.105	-0.182	0.229	1.02	0.881	1.17	0.826	1	loglinear		NM_026790.2:166
Thy1-mRNA	0.0242	0.11	-0.191	0.239	1.02	0.876	1.18	0.827	1	loglinear	Metabolism of proteins	NM_009382.3:425
Crebp-mRNA	-0.0206	0.0935	-0.204	0.163	0.986	0.868	1.12	0.827	1	loglinear	C-type lectin receptors (CLRs), Cellular responses to external stimuli, Gene expression (Transcription), Hemostasis, Metabolism, Signaling by NOTCH, Signaling by WNT	NM_001025432.1:3770
Got1-mRNA	-0.0384	0.19	-0.411	0.334	0.974	0.752	1.26	0.841	1	lm.nb	Metabolism	NM_010324.2:1336
Slc11a1-mRNA	0.0337	0.18	-0.318	0.386	1.02	0.802	1.31	0.852	1	lm.nb	Neutrophil degranulation, Transport of small molecules	NM_013612.2:1995
Deptor-mRNA	0.0301	0.17	-0.303	0.363	1.02	0.811	1.29	0.86	1	lm.nb		NM_001037937.3:4496
H2-Aa-mRNA	-0.0481	0.291	-0.618	0.522	0.967	0.651	1.44	0.87	1	lm.nb	Costimulation by the CD28 family, MHC class II antigen presentation, TCR signaling	NM_010378.2:450
Gata3-mRNA	0.085	0.521	-0.936	1.11	1.06	0.523	2.15	0.871	1	lm.nb	Gene expression (Transcription), Hemostasis, Metabolism of proteins	NM_008091.3:1943
Hey1-mRNA	0.0449	0.306	-0.554	0.644	1.03	0.681	1.56	0.884	1	lm.nb		NM_010423.2:1850
Dusp2-mRNA	-0.0361	0.25	-0.526	0.454	0.975	0.695	1.37	0.886	1	lm.nb	MAPK family signaling cascades	NM_010090.2:1472
Hif1a-mRNA	-0.0305	0.229	-0.479	0.418	0.979	0.717	1.34	0.895	1	lm.nb	Cellular responses to external stimuli, Metabolism of proteins	NM_010431.2:4467
Gadd45a-mRNA	-0.0202	0.152	-0.319	0.278	0.986	0.802	1.21	0.895	1	lm.nb	Gene expression (Transcription), p53 Signaling Pathway, Transcriptional Regulation by p53	NM_007836.1:654
Cd3g-mRNA	-0.0409	0.343	-0.714	0.632	0.972	0.61	1.55	0.906	1	lm.nb	Costimulation by the CD28 family, Immunoregulatory interactions between a Lymphoid and a non-Lymphoid cell, TCR signaling, Vesicle-mediated transport	NM_009850.2:430
Traf1-mRNA	0.0191	0.173	-0.32	0.358	1.01	0.801	1.28	0.913	1	lm.nb	Death Receptor Signalling	NM_009421.4:330
Tnfrsf1b-mRNA	0.0173	0.161	-0.298	0.333	1.01	0.813	1.26	0.915	1	lm.nb	Neutrophil degranulation, TNFR2 non-canonical NF-kB pathway	NM_011610.3:3270
H2-DMb1-mRNA	0.0235	0.243	-0.452	0.499	1.02	0.731	1.41	0.923	1	lm.nb	MHC class II antigen presentation	NM_010387.2:1089
Itgae-mRNA	-0.0365	0.378	-0.778	0.705	0.975	0.583	1.63	0.924	1	lm.nb	Extracellular matrix organization	NM_008399.1:775
Ddb2-mRNA	0.0185	0.2	-0.374	0.411	1.01	0.772	1.33	0.927	1	loglinear	DNA Repair, Metabolism of proteins, p53 Signaling Pathway	NM_028119.5:94
Ccnd2-mRNA	0.0109	0.122	-0.227	0.249	1.01	0.854	1.19	0.929	1	lm.nb	Cell Cycle, Gene expression (Transcription), p53 Signaling Pathway	NM_009829.3:1665
Ccl6-mRNA	-0.0303	0.343	-0.702	0.642	0.979	0.615	1.56	0.93	1	lm.nb	Signaling by GPCR	NM_009139.2:825
Nkg7-mRNA	0.0245	0.291	-0.547	0.596	1.02	0.685	1.51	0.934	1	lm.nb		NM_024253.4:530
Cd8b1-mRNA	0.0382	0.504	-0.949	1.03	1.03	0.518	2.04	0.94	1	lm.nb	Immunoregulatory interactions between a Lymphoid and a non-Lymphoid cell	NM_009858.2:1075
Mmp12-mRNA	0.0527	0.729	-1.38	1.48	1.04	0.385	2.79	0.943	1	lm.nb	Extracellular matrix organization	NM_008605.3:592
Dusp1-mRNA	-0.0146	0.205	-0.416	0.386	0.99	0.75	1.31	0.943	1	lm.nb	MAPK family signaling cascades	NM_013642.3:1730
Foxp3-mRNA	-0.0324	0.512	-1.04	0.971	0.978	0.488	1.96	0.95	1	lm.nb	Gene expression (Transcription)	NM_054039.2:194
Cd5-mRNA	-0.0262	0.461	-0.93	0.878	0.982	0.525	1.84	0.955	1	lm.nb		NM_007650.3:415
Cd3e-mRNA	0.0151	0.388	-0.746	0.776	1.01	0.596	1.71	0.969	1	lm.nb	Costimulation by the CD28 family, Immunoregulatory interactions between a Lymphoid and a non-Lymphoid cell, TCR signaling	NM_007648.4:380
Ifi35-mRNA	0.0039	0.112	-0.216	0.224	1	0.861	1.17	0.973	1	lm.nb		NM_027320.4:820
Fgf18-mRNA	-0.00877	0.276	-0.551	0.533	0.994	0.683	1.45	0.975	1	lm.nb	Intracellular signaling by second messengers, MAPK family signaling cascades, Signaling by Receptor Tyrosine Kinases	NM_008005.2:902
Ifit1-mRNA	0.00694	0.258	-0.498	0.512	1	0.708	1.43	0.979	1	lm.nb		NM_008331.2:890
Prkacb-mRNA	0.00368	0.158	-0.307	0.314	1	0.809	1.24	0.982	1	lm.nb	C-type lectin receptors (CLRs), Developmental Biology, Hemostasis, Intracellular signaling by second messengers, MAPK family signaling cascades, Metabolism, Signaling by GPCR, Signaling by Hedgehog, Signaling by Receptor Tyrosine Kinases, Transport of small molecules	NM_011100.3:3754
Jag1-mRNA	0.00488	0.24	-0.465	0.475	1	0.724	1.39	0.984	1	lm.nb	Signaling by NOTCH	NM_013822.5:4960
Irf1-mRNA	0.00344	0.195	-0.379	0.385	1	0.769	1.31	0.986	1	lm.nb	Hemostasis	NM_008390.2:845

## Sheet: Group
Supplementary File S15. Immune Pathway Changes with PC14374 Administration in Vivo
Dose	Treatment No.	Sample Group	Biological Repeat
2	Vehicle	Vehicle 2Q7Dx2	4
3	Vehicle	Vehicle 2Q7Dx3	5
2	1	PC14374 150 mg/kg 2Q7Dx2	5
3	1	PC14374 150 mg/kg 2Q7Dx3	5
2	2	PC14374 300 mg/kg 2Q7Dx2	5
3	2	PC14374 300 mg/kg 2Q7Dx3	5
