# Supplementary material for: Restoration of the Tumor Suppressor Function of Y220C-Mutant p53 by Rezatapopt, a Small-Molecule Reactivator
Source: Cancer Discov. 2025 Feb 14;15(6):1159–79. doi: 10.1158/2159-8290.CD-24-1421 (PMC12130801; doi:10.1158/2159-8290.CD-24-1421)
Supplement: Supplementary File S16 — GSEA analysis using MSigDB Hallmark gene sets collection (H) for all detected genes demonstrated the regulation of genes for immune and inflammatory response in vivo in NUGC-3 xenograft tumors following 8 h of treatment with 100 mg/kg PC14586. [file cd-24-1421_supplementary_file_s16_suppsd16.xlsx]

## Sheet: x1_8h_H_Up
GS	SIZE	ES	NES	NOM p-val	FDR q-val	FWER p-val	RANK AT MAX	LEADING EDGE
HALLMARK_P53_PATHWAY	191	0.732416	3.54043	0	0	0	1552	tags=48%, list=9%, signal=52%
HALLMARK_TNFA_SIGNALING_VIA_NFKB	192	0.70634	3.39328	0	0	0	2419	tags=58%, list=13%, signal=66%
HALLMARK_INFLAMMATORY_RESPONSE	152	0.59066	2.76927	0	0	0	1590	tags=37%, list=9%, signal=40%
HALLMARK_EPITHELIAL_MESENCHYMAL_TRANSITION	177	0.57641	2.74194	0	0	0	2523	tags=46%, list=14%, signal=53%
HALLMARK_HYPOXIA	171	0.494102	2.31053	0	0	0	3025	tags=46%, list=17%, signal=55%
HALLMARK_KRAS_SIGNALING_UP	153	0.494194	2.30785	0	0	0	2419	tags=41%, list=13%, signal=47%
HALLMARK_APOPTOSIS	148	0.443899	2.09838	0	0	0	1860	tags=29%, list=10%, signal=32%
HALLMARK_COAGULATION	91	0.465924	2.03194	0	0	0	1963	tags=32%, list=11%, signal=36%
HALLMARK_CHOLESTEROL_HOMEOSTASIS	71	0.493893	2.00226	0	0.000430556	0.001	1909	tags=35%, list=11%, signal=39%
HALLMARK_XENOBIOTIC_METABOLISM	150	0.374373	1.72841	0	0.00826186	0.018	2496	tags=28%, list=14%, signal=32%
HALLMARK_IL6_JAK_STAT3_SIGNALING	72	0.415606	1.70532	0	0.00929898	0.021	2255	tags=29%, list=12%, signal=33%
HALLMARK_TGF_BETA_SIGNALING	53	0.432082	1.68158	0.01	0.010678	0.026	2057	tags=28%, list=11%, signal=32%
HALLMARK_COMPLEMENT	164	0.327945	1.5378	0	0.0299916	0.084	2032	tags=23%, list=11%, signal=25%
HALLMARK_ANGIOGENESIS	29	0.458691	1.52538	0.03663	0.0300191	0.091	1596	tags=34%, list=9%, signal=38%
HALLMARK_ALLOGRAFT_REJECTION	133	0.331209	1.51843	0	0.0306643	0.098	1540	tags=20%, list=9%, signal=22%
HALLMARK_IL2_STAT5_SIGNALING	162	0.317642	1.50491	0.00877193	0.0324067	0.111	1781	tags=24%, list=10%, signal=26%
HALLMARK_APICAL_JUNCTION	161	0.28301	1.32079	0.019802	0.0991216	0.326	2251	tags=24%, list=12%, signal=27%
HALLMARK_MYOGENESIS	136	0.282377	1.30792	0.0217391	0.104056	0.354	2167	tags=25%, list=12%, signal=28%
HALLMARK_MTORC1_SIGNALING	195	0.270278	1.29925	0.0348837	0.10637	0.376	1819	tags=19%, list=10%, signal=21%
HALLMARK_INTERFERON_GAMMA_RESPONSE	178	0.268122	1.26939	0.039604	0.126201	0.444	1061	tags=11%, list=6%, signal=11%
HALLMARK_HEME_METABOLISM	168	0.26386	1.25861	0.0263158	0.129338	0.466	2408	tags=25%, list=13%, signal=29%
HALLMARK_UV_RESPONSE_UP	144	0.263895	1.16628	0.117117	0.231857	0.686	1870	tags=19%, list=10%, signal=22%
HALLMARK_UV_RESPONSE_DN	138	0.230515	1.06138	0.275362	0.431276	0.903	1841	tags=22%, list=10%, signal=24%
HALLMARK_HEDGEHOG_SIGNALING	30	0.30934	1.04344	0.382812	0.462329	0.924	1308	tags=20%, list=7%, signal=22%
HALLMARK_ESTROGEN_RESPONSE_EARLY	186	0.212116	1.02534	0.411765	0.493958	0.942	2243	tags=24%, list=12%, signal=27%
HALLMARK_ANDROGEN_RESPONSE	94	0.199047	0.834266	0.848684	0.999573	0.999	1860	tags=18%, list=10%, signal=20%
HALLMARK_PEROXISOME	90	0.181403	0.784055	0.934426	1	1	1135	tags=10%, list=6%, signal=11%
HALLMARK_FATTY_ACID_METABOLISM	134	0.158372	0.716475	0.991379	1	1	678	tags=5%, list=4%, signal=5%
HALLMARK_INTERFERON_ALPHA_RESPONSE	95	0.151154	0.634973	1	1	1	1005	tags=8%, list=6%, signal=9%
HALLMARK_REACTIVE_OXYGEN_SPECIES_PATHWAY	47	0.15703	0.583237	0.990991	1	1	2414	tags=17%, list=13%, signal=20%
HALLMARK_PROTEIN_SECRETION	95	0.112738	0.489838	1	0.998929	1	1361	tags=6%, list=8%, signal=7%

## Sheet: x1_8h_H_Dn
GS	SIZE	ES	NES	NOM p-val	FDR q-val	FWER p-val	RANK AT MAX	LEADING EDGE
HALLMARK_E2F_TARGETS	200	-0.72	-2.83	0	0	0	1285	tags=53%, list=7%, signal=56%
HALLMARK_G2M_CHECKPOINT	198	-0.7	-2.77	0	0	0	762	tags=42%, list=4%, signal=44%
HALLMARK_MITOTIC_SPINDLE	197	-0.55	-2.19	0	0	0	2079	tags=27%, list=12%, signal=31%
HALLMARK_MYC_TARGETS_V2	58	-0.48	-1.61	0.004	0.008	0.071	6276	tags=55%, list=35%, signal=84%
HALLMARK_SPERMATOGENESIS	74	-0.46	-1.6	0.004	0.007	0.08	888	tags=20%, list=5%, signal=21%
HALLMARK_ESTROGEN_RESPONSE_LATE	179	-0.32	-1.24	0.09	0.361	0.998	4185	tags=32%, list=23%, signal=41%
HALLMARK_PANCREAS_BETA_CELLS	20	-0.46	-1.23	0.208	0.345	1	5934	tags=45%, list=33%, signal=67%
HALLMARK_MYC_TARGETS_V1	199	-0.31	-1.21	0.1	0.338	1	5512	tags=28%, list=30%, signal=40%
HALLMARK_WNT_BETA_CATENIN_SIGNALING	38	-0.37	-1.17	0.257	0.413	1	1706	tags=21%, list=9%, signal=23%
HALLMARK_KRAS_SIGNALING_DN	109	-0.3	-1.11	0.272	0.526	1	1749	tags=18%, list=10%, signal=20%
HALLMARK_APICAL_SURFACE	36	-0.32	-1.02	0.446	0.768	1	3716	tags=28%, list=21%, signal=35%
HALLMARK_DNA_REPAIR	149	-0.25	-0.96	0.567	0.89	1	2919	tags=19%, list=16%, signal=22%
HALLMARK_BILE_ACID_METABOLISM	81	-0.27	-0.95	0.554	0.832	1	3169	tags=26%, list=18%, signal=31%
HALLMARK_NOTCH_SIGNALING	30	-0.27	-0.82	0.738	1	1	1241	tags=13%, list=7%, signal=14%
HALLMARK_PI3K_AKT_MTOR_SIGNALING	94	-0.22	-0.82	0.801	1	1	3797	tags=18%, list=21%, signal=23%
HALLMARK_GLYCOLYSIS	181	-0.21	-0.8	0.881	1	1	962	tags=8%, list=5%, signal=8%
HALLMARK_UNFOLDED_PROTEIN_RESPONSE	111	-0.16	-0.58	0.999	1	1	4297	tags=20%, list=24%, signal=26%
HALLMARK_ADIPOGENESIS	181	-0.14	-0.54	1	1	1	4205	tags=18%, list=23%, signal=24%
HALLMARK_OXIDATIVE_PHOSPHORYLATION	196	-0.1	-0.4	1	1	1	8752	tags=35%, list=48%, signal=67%

## Sheet: File_Legend
Enriched up- and downregulated gene sets by GSEA analysis using MSigDB Hallmark gene sets collection (H) for all genes detected without filtering in the indicated RNA sequencing data (PC14586, 100 mg/kg, QDx1, 8 h versus vehicle treatment).
Gene sets with NES of FDR q values (q) <0.001 are not highlighted, 0.001–0.05 are highlighted in light grey, and ≥0.05 are highlighted in grey.
